# Supplementary material for: DHX36 prevents the accumulation of translationally inactive mRNAs with G4-structures in untranslated regions
Source: Nat Commun. 2019 Jun 3;10:2421. doi: 10.1038/s41467-019-10432-5 (PMC6547686; doi:10.1038/s41467-019-10432-5)
Supplement: Supplementary file 4 — Supplementary Data 1 [file 41467_2019_10432_MOESM4_ESM.xlsx]

## Sheet: DHX36_replicate_1.clusters
Title	DHX36 PAR-CLIP replicate 1
Summary Stats:
Reads	47168586(100%)
Filtered Total	429202(0.91%)
Quality	214601(0.45%)
Length <20 nts	214601(0.45%)
3' Adapter	214601(0.45%)
5' Adapter	214601(0.45%)
19 nt Marker	214601(0.45%)
24 nt Marker	214601(0.45%)
Post-Processing	46739384(99.09%)
Uniquely Aligned Reads	6526254(13.96%)
Clusters	52436
Groups	254594
Reads Level	Total	T2C Fraction	G Fraction	Red Seq Fraction
3'utr	1240758	0.79	0.45	0.83
3'utr-intron	1022	0.8	0.63	0.84
3prime_overlapping_ncrna	68	0.65	0.25	0.77
5'utr	397937	0.65	0.44	0.8
5'utr-coding	23	0.43	0.52	0.62
5'utr-intron	18156	0.74	0.64	0.83
IG_J_gene	7	0	0	1
IG_V_pseudogene	5	1	0	1
Mt_rRNA	32656	0.44	0.68	0.66
Mt_tRNA	6636	0.43	0.71	0.73
NoAnnotation	1063516	0.52	0.39	0.66
antisense	64193	0.67	0.41	0.76
coding	1271099	0.73	0.43	0.82
coding-intron	26536	0.77	0.62	0.84
intron	944386	0.7	0.43	0.79
intron-3'utr	1088	0.69	0.43	0.81
intron-5'utr	2044	0.68	0.43	0.8
intron-coding	18828	0.74	0.33	0.82
lincRNA_exon	53129	0.75	0.28	0.82
lincRNA_exon-lincRNA_intron	2105	0.76	0.21	0.84
lincRNA_intron	37483	0.57	0.4	0.69
lincRNA_intron-lincRNA_exon	1358	0.8	0.07	0.77
miRNA	51675	0.58	0.23	0.75
misc_RNA	93094	0.44	0.28	0.64
non_stop_decay	7	0	0	1
nonsense_mediated_decay	16973	0.63	0.41	0.78
polymorphic_pseudogene	9	0	1	1
processed_pseudogene	39311	0.32	0.3	0.63
processed_transcript	86882	0.63	0.46	0.77
protein_coding	95	0.35	0.43	0.53
pseudogene	2068	0.59	0.18	0.7
rRNA	872385	0.05	0.5	0.57
retained_intron	13750	0.6	0.45	0.8
sense_intronic	456	0.64	0.21	0.74
sense_overlapping	6102	0.73	0.27	0.79
snRNA	30417	0.3	0.19	0.57
snoRNA	28873	0.39	0.27	0.7
start_codon	67176	0.7	0.47	0.81
stop_codon	28648	0.75	0.48	0.81
transcribed_processed_pseudogene	355	0.39	0.7	0.63
transcribed_unprocessed_pseudogene	473	0.63	0.21	0.7
unitary_pseudogene	212	0.41	0.12	0.52
unprocessed_pseudogene	4260	0.55	0.6	0.72
Cluster Level	Total	T2C Fraction	G Fraction	Red Seq Fraction
3'utr	16731	0.89	0.45	0.88
3'utr-intron	14	0.88	0.85	0.84
3prime_overlapping_ncrna	0	-	-	-
5'utr	3546	0.83	0.45	0.87
5'utr-coding	0	-	-	-
5'utr-intron	204	0.81	0.43	0.86
IG_J_gene	0	-	-	-
IG_V_pseudogene	0	-	-	-
Mt_rRNA	10	0.62	0.75	0.72
Mt_tRNA	4	0.6	0.71	0.68
NoAnnotation	5297	0.88	0.45	0.87
antisense	551	0.91	0.43	0.9
coding	14426	0.89	0.43	0.89
coding-intron	281	0.87	0.43	0.9
intron	7223	0.9	0.47	0.89
intron-3'utr	19	0.85	0.55	0.88
intron-5'utr	24	0.84	0.3	0.83
intron-coding	163	0.88	0.54	0.88
lincRNA_exon	569	0.87	0.33	0.89
lincRNA_exon-lincRNA_intron	22	0.86	0.4	0.85
lincRNA_intron	260	0.88	0.41	0.87
lincRNA_intron-lincRNA_exon	3	0.9	0.32	0.89
miRNA	121	0.73	0.3	0.82
misc_RNA	59	0.7	0.4	0.58
non_stop_decay	0	-	-	-
nonsense_mediated_decay	160	0.9	0.54	0.89
polymorphic_pseudogene	0	-	-	-
processed_pseudogene	150	0.81	0.37	0.81
processed_transcript	679	0.88	0.49	0.89
protein_coding	0	-	-	-
pseudogene	6	0.8	0.49	0.84
rRNA	48	0.69	0.47	0.47
retained_intron	144	0.88	0.63	0.89
sense_intronic	2	1	0	0.92
sense_overlapping	90	0.89	0.27	0.87
snRNA	26	0.57	0.26	0.59
snoRNA	129	0.58	0.25	0.77
start_codon	906	0.82	0.47	0.86
stop_codon	526	0.87	0.42	0.87
transcribed_processed_pseudogene	2	1	0	0.62
transcribed_unprocessed_pseudogene	6	0.92	0.15	0.88
unitary_pseudogene	1	0.75	0	1
unprocessed_pseudogene	34	0.86	0.52	0.88
Group Level	Total	T2C Fraction	G Fraction	Red Seq Fraction
3'utr	50145	0.81	0.45	0.91
3'utr-intron	61	0.79	0.71	0.9
3prime_overlapping_ncrna	10	0.6	0.3	0.9
5'utr	10554	0.7	0.43	0.88
5'utr-coding	5	0.56	0.4	0.77
5'utr-intron	588	0.75	0.4	0.89
IG_J_gene	1	0	0	1
IG_V_pseudogene	1	1	0	1
Mt_rRNA	16	0.47	0.7	0.69
Mt_tRNA	16	0.49	0.5	0.73
NoAnnotation	50453	0.58	0.42	0.92
antisense	3719	0.72	0.42	0.92
coding	51095	0.79	0.43	0.91
coding-intron	1566	0.77	0.46	0.92
intron	68056	0.76	0.44	0.93
intron-3'utr	53	0.69	0.61	0.87
intron-5'utr	109	0.72	0.28	0.89
intron-coding	864	0.7	0.44	0.89
lincRNA_exon	1880	0.76	0.38	0.91
lincRNA_exon-lincRNA_intron	63	0.75	0.38	0.87
lincRNA_intron	2430	0.64	0.4	0.92
lincRNA_intron-lincRNA_exon	24	0.62	0.4	0.82
miRNA	336	0.54	0.24	0.82
misc_RNA	249	0.48	0.4	0.65
non_stop_decay	1	0	0	0.44
nonsense_mediated_decay	1054	0.74	0.46	0.92
polymorphic_pseudogene	8	0.38	0.61	0.85
processed_pseudogene	1111	0.43	0.4	0.82
processed_transcript	4251	0.73	0.45	0.92
protein_coding	0	-	-	-
pseudogene	26	0.6	0.42	0.8
rRNA	154	0.43	0.42	0.47
retained_intron	734	0.76	0.5	0.91
sense_intronic	39	0.64	0.19	0.93
sense_overlapping	313	0.72	0.41	0.89
snRNA	153	0.29	0.27	0.59
snoRNA	396	0.41	0.3	0.77
start_codon	2218	0.74	0.47	0.87
stop_codon	1552	0.8	0.42	0.89
transcribed_processed_pseudogene	27	0.48	0.62	0.88
transcribed_unprocessed_pseudogene	38	0.62	0.18	0.91
unitary_pseudogene	8	0.47	0.25	0.88
unprocessed_pseudogene	217	0.65	0.43	0.92

## Sheet: DHX36_replicate_2.cluster
Title	DHX36 PAR-CLIP replicate 2
Summary Stats
Reads	33327437(100%)
Filtered Total	308564(0.93%)
Quality	154282(0.46%)
Length <20 nts	154282(0.46%)
3' Adapter	154282(0.46%)
5' Adapter	154282(0.46%)
19 nt Marker	154282(0.46%)
24 nt Marker	154282(0.46%)
Post-Processing	33018873(99.07%)
Uniquely Aligned Reads	3846160(11.65%)
Clusters	38034
Groups	155590
Reads Level	Total	T2C Fraction	G Fraction	Red Seq Fraction
3'utr	702871	0.81	0.44	0.79
3'utr-intron	444	0.78	0.59	0.83
5'utr	199596	0.66	0.41	0.8
5'utr-coding	20	1	0.25	1
5'utr-intron	9278	0.74	0.64	0.82
IG_V_pseudogene	3	1	0	1
Mt_rRNA	14240	0.56	0.66	0.68
Mt_tRNA	2876	0.43	0.63	0.73
NoAnnotation	786151	0.47	0.37	0.65
antisense	39482	0.61	0.37	0.74
coding	703831	0.76	0.42	0.81
coding-3'utr	7	0	1	1
coding-5'utr	8	0.12	0.88	0.33
coding-intron	14856	0.78	0.61	0.81
intron	583429	0.69	0.41	0.76
intron-3'utr	615	0.72	0.44	0.82
intron-5'utr	1138	0.73	0.42	0.82
intron-coding	11711	0.71	0.35	0.8
lincRNA_exon	29445	0.75	0.29	0.8
lincRNA_exon-lincRNA_intron	1045	0.71	0.29	0.85
lincRNA_intron	25109	0.53	0.33	0.67
lincRNA_intron-lincRNA_exon	930	0.82	0.05	0.78
miRNA	24128	0.6	0.23	0.77
misc_RNA	37678	0.52	0.19	0.69
non_stop_decay	11	0	0.36	0.67
nonsense_mediated_decay	9880	0.62	0.38	0.73
polymorphic_pseudogene	95	0.28	0.49	0.46
processed_pseudogene	24177	0.3	0.25	0.63
processed_transcript	97515	0.45	0.38	0.72
pseudogene	1065	0.6	0.14	0.75
rRNA	421340	0.04	0.42	0.59
retained_intron	14422	0.32	0.26	0.78
sense_intronic	280	0.6	0.23	0.72
sense_overlapping	3594	0.78	0.26	0.77
snRNA	15997	0.34	0.2	0.62
snoRNA	13469	0.51	0.27	0.75
start_codon	35061	0.71	0.45	0.81
stop_codon	16985	0.76	0.48	0.8
transcribed_processed_pseudogene	340	0.28	0.78	0.71
transcribed_unprocessed_pseudogene	343	0.63	0.24	0.7
unitary_pseudogene	188	0.41	0.23	0.78
unprocessed_pseudogene	2507	0.54	0.51	0.72
Cluster Level	Total	T2C Fraction	G Fraction	Red Seq Fraction
3'utr	13249	0.91	0.44	0.85
3'utr-intron	10	0.92	0.79	0.91
5'utr	2483	0.85	0.42	0.86
5'utr-coding	0	-	-	-
5'utr-intron	141	0.85	0.47	0.87
IG_V_pseudogene	0	-	-	-
Mt_rRNA	17	0.59	0.66	0.72
Mt_tRNA	2	0.77	0.4	0.76
NoAnnotation	3480	0.89	0.43	0.86
antisense	323	0.89	0.44	0.86
coding	10764	0.91	0.42	0.87
coding-3'utr	0	-	-	-
coding-5'utr	0	-	-	-
coding-intron	180	0.9	0.44	0.86
intron	4367	0.91	0.46	0.88
intron-3'utr	13	0.87	0.58	0.85
intron-5'utr	15	0.86	0.29	0.89
intron-coding	92	0.91	0.49	0.88
lincRNA_exon	458	0.89	0.36	0.86
lincRNA_exon-lincRNA_intron	18	0.79	0.32	0.89
lincRNA_intron	175	0.9	0.38	0.85
lincRNA_intron-lincRNA_exon	4	0.83	0.35	0.91
miRNA	121	0.76	0.26	0.84
misc_RNA	39	0.73	0.34	0.71
non_stop_decay	0	-	-	-
nonsense_mediated_decay	105	0.91	0.51	0.86
polymorphic_pseudogene	0	-	-	-
processed_pseudogene	123	0.85	0.43	0.75
processed_transcript	436	0.88	0.48	0.87
pseudogene	3	0.87	0.42	0.62
rRNA	32	0.67	0.38	0.53
retained_intron	95	0.88	0.58	0.87
sense_intronic	3	0.96	0	0.83
sense_overlapping	64	0.91	0.26	0.86
snRNA	21	0.63	0.23	0.72
snoRNA	181	0.65	0.3	0.8
start_codon	619	0.84	0.43	0.85
stop_codon	370	0.89	0.38	0.85
transcribed_processed_pseudogene	2	0.82	0.5	1
transcribed_unprocessed_pseudogene	3	1	0.53	0.83
unitary_pseudogene	2	1	0	1
unprocessed_pseudogene	24	0.85	0.59	0.87
Group Level	Total	T2C Fraction	G Fraction	Red Seq Fraction
3'utr	31644	0.82	0.44	0.89
3'utr-intron	38	0.8	0.71	0.92
5'utr	7310	0.7	0.42	0.88
5'utr-coding	4	0.73	0.34	1
5'utr-intron	378	0.75	0.43	0.89
IG_V_pseudogene	0	-	-	-
Mt_rRNA	17	0.58	0.66	0.72
Mt_tRNA	13	0.55	0.51	0.77
NoAnnotation	31367	0.52	0.39	0.91
antisense	2092	0.67	0.4	0.92
coding	33496	0.8	0.42	0.91
coding-3'utr	2	0	1	0.75
coding-5'utr	0	-	-	-
coding-intron	937	0.77	0.46	0.9
intron	37008	0.75	0.42	0.94
intron-3'utr	45	0.66	0.53	0.92
intron-5'utr	74	0.64	0.33	0.89
intron-coding	543	0.73	0.43	0.89
lincRNA_exon	1227	0.76	0.37	0.9
lincRNA_exon-lincRNA_intron	45	0.74	0.46	0.88
lincRNA_intron	1463	0.61	0.35	0.92
lincRNA_intron-lincRNA_exon	12	0.66	0.3	0.87
miRNA	282	0.6	0.22	0.84
misc_RNA	156	0.42	0.37	0.72
non_stop_decay	1	0	0.36	0.67
nonsense_mediated_decay	537	0.76	0.44	0.91
polymorphic_pseudogene	5	0.2	0.4	0.9
processed_pseudogene	645	0.4	0.4	0.83
processed_transcript	2316	0.71	0.45	0.91
pseudogene	18	0.57	0.37	0.78
rRNA	114	0.42	0.39	0.55
retained_intron	405	0.75	0.51	0.93
sense_intronic	22	0.52	0.24	0.86
sense_overlapping	203	0.76	0.36	0.92
snRNA	117	0.28	0.27	0.67
snoRNA	350	0.51	0.34	0.79
start_codon	1517	0.75	0.45	0.87
stop_codon	1002	0.81	0.39	0.88
transcribed_processed_pseudogene	17	0.45	0.7	0.86
transcribed_unprocessed_pseudogene	27	0.74	0.27	0.96
unitary_pseudogene	12	0.58	0.33	1
unprocessed_pseudogene	129	0.64	0.45	0.9

## Sheet: DHX36_E335A_replicate_1.cluster
Title	DHX36-E335A PAR-CLIP replicate 1
Summary Stats
Reads	34997928(100%)
Filtered Total	95078(0.27%)
Quality	47539(0.14%)
Length <20 nts	47539(0.14%)
3' Adapter	47539(0.14%)
5' Adapter	47539(0.14%)
19 nt Marker	47539(0.14%)
24 nt Marker	47539(0.14%)
Post-Processing	34902850(99.73%)
Uniquely Aligned Reads	9743156(27.92%)
Clusters	111500
Groups	375344
Reads Level	Total	T2C Fraction	G Fraction	Red Seq Fraction
3'utr	3695320	0.81	0.43	0.87
3'utr-intron	1776	0.79	0.73	0.85
3prime_overlapping_ncrna	34	0.65	0.38	1
5'utr	493851	0.76	0.39	0.86
5'utr-coding	67	0.75	0.81	1
5'utr-intron	29295	0.78	0.75	0.86
IG_V_pseudogene	3	1	0	1
Mt_rRNA	2775	0.66	0.73	0.83
Mt_tRNA	1685	0.2	0.71	0.72
NoAnnotation	1279192	0.54	0.41	0.78
antisense	98321	0.64	0.48	0.83
coding	1965892	0.8	0.4	0.87
coding-intron	38577	0.79	0.76	0.87
intron	1256408	0.73	0.42	0.85
intron-3'utr	2459	0.69	0.5	0.87
intron-5'utr	3854	0.73	0.43	0.86
intron-coding	32341	0.74	0.3	0.88
lincRNA_exon	103029	0.78	0.28	0.87
lincRNA_exon-lincRNA_intron	4195	0.75	0.31	0.87
lincRNA_intron	49049	0.57	0.4	0.79
lincRNA_intron-lincRNA_exon	1720	0.47	0.27	0.88
miRNA	19391	0.6	0.21	0.84
misc_RNA	19456	0.46	0.41	0.77
nonsense_mediated_decay	25732	0.73	0.46	0.86
polymorphic_pseudogene	109	0.15	0.22	0.71
processed_pseudogene	80865	0.34	0.35	0.75
processed_transcript	125171	0.7	0.41	0.84
protein_coding	104	0.74	0.03	0.9
pseudogene	2725	0.58	0.18	0.81
rRNA	78246	0.1	0.32	0.68
retained_intron	17539	0.72	0.51	0.86
sense_intronic	536	0.77	0.17	0.83
sense_overlapping	16095	0.78	0.18	0.87
snRNA	16035	0.5	0.21	0.8
snoRNA	19872	0.57	0.29	0.84
start_codon	170225	0.79	0.42	0.87
stop_codon	81652	0.79	0.39	0.88
transcribed_processed_pseudogene	4466	0.4	0.56	0.85
transcribed_unprocessed_pseudogene	627	0.58	0.32	0.77
translated_processed_pseudogene	5	0	0	0.5
unitary_pseudogene	349	0.45	0.2	0.81
unprocessed_pseudogene	4113	0.65	0.31	0.83
Cluster Level	Total	T2C Fraction	G Fraction	Red Seq Fraction
3'utr	46523	0.88	0.41	0.9
3'utr-intron	30	0.87	0.78	0.89
3prime_overlapping_ncrna	0	-	-	-
5'utr	4494	0.86	0.39	0.88
5'utr-coding	1	0.82	0.97	0.95
5'utr-intron	237	0.85	0.43	0.88
IG_V_pseudogene	0	-	-	-
Mt_rRNA	26	0.69	0.73	0.81
Mt_tRNA	2	0.75	0.31	0.83
NoAnnotation	8467	0.9	0.43	0.89
antisense	988	0.9	0.41	0.9
coding	31646	0.89	0.4	0.9
coding-intron	382	0.89	0.44	0.9
intron	10221	0.92	0.43	0.91
intron-3'utr	52	0.87	0.6	0.89
intron-5'utr	57	0.84	0.39	0.86
intron-coding	390	0.85	0.51	0.9
lincRNA_exon	1134	0.88	0.38	0.89
lincRNA_exon-lincRNA_intron	31	0.79	0.36	0.89
lincRNA_intron	378	0.92	0.43	0.9
lincRNA_intron-lincRNA_exon	17	0.82	0.36	0.83
miRNA	76	0.72	0.3	0.88
misc_RNA	44	0.64	0.29	0.76
nonsense_mediated_decay	330	0.9	0.47	0.89
polymorphic_pseudogene	0	-	-	-
processed_pseudogene	458	0.8	0.42	0.84
processed_transcript	1334	0.9	0.43	0.89
protein_coding	1	0.74	0.03	0.94
pseudogene	15	0.8	0.32	0.86
rRNA	21	0.72	0.29	0.59
retained_intron	248	0.87	0.56	0.89
sense_intronic	4	1	0	1
sense_overlapping	132	0.87	0.4	0.93
snRNA	34	0.62	0.33	0.79
snoRNA	152	0.65	0.29	0.87
start_codon	1939	0.85	0.43	0.88
stop_codon	1577	0.86	0.39	0.89
transcribed_processed_pseudogene	7	0.97	0.31	0.81
transcribed_unprocessed_pseudogene	5	1	0.24	0.87
translated_processed_pseudogene	0	-	-	-
unitary_pseudogene	1	0.89	0	0.9
unprocessed_pseudogene	46	0.91	0.39	0.94
Group Level	Total	T2C Fraction	G Fraction	Red Seq Fraction
3'utr	95340	0.8	0.41	0.92
3'utr-intron	77	0.79	0.78	0.89
3prime_overlapping_ncrna	3	0.33	0	1
5'utr	10499	0.76	0.39	0.91
5'utr-coding	3	0.85	0.32	0.98
5'utr-intron	541	0.76	0.39	0.9
IG_V_pseudogene	0	-	-	-
Mt_rRNA	25	0.67	0.75	0.8
Mt_tRNA	8	0.38	0.58	0.66
NoAnnotation	67442	0.54	0.4	0.95
antisense	4901	0.7	0.41	0.95
coding	77510	0.79	0.4	0.93
coding-intron	1499	0.78	0.51	0.92
intron	90262	0.75	0.41	0.96
intron-3'utr	120	0.74	0.63	0.89
intron-5'utr	168	0.73	0.3	0.91
intron-coding	1437	0.72	0.4	0.92
lincRNA_exon	2796	0.78	0.4	0.92
lincRNA_exon-lincRNA_intron	74	0.73	0.39	0.88
lincRNA_intron	3381	0.6	0.41	0.96
lincRNA_intron-lincRNA_exon	55	0.7	0.4	0.9
miRNA	237	0.58	0.24	0.88
misc_RNA	152	0.43	0.38	0.8
nonsense_mediated_decay	1424	0.75	0.43	0.94
polymorphic_pseudogene	0	-	-	-
processed_pseudogene	2392	0.41	0.39	0.87
processed_transcript	5841	0.73	0.43	0.94
protein_coding	5	0.35	0.41	0.89
pseudogene	43	0.66	0.29	0.87
rRNA	84	0.43	0.28	0.68
retained_intron	816	0.74	0.47	0.93
sense_intronic	54	0.8	0.19	0.98
sense_overlapping	386	0.75	0.39	0.95
snRNA	113	0.42	0.31	0.82
snoRNA	348	0.51	0.28	0.89
start_codon	3665	0.79	0.43	0.9
stop_codon	3294	0.79	0.39	0.91
transcribed_processed_pseudogene	48	0.65	0.59	0.9
transcribed_unprocessed_pseudogene	49	0.6	0.31	0.94
translated_processed_pseudogene	0	-	-	-
unitary_pseudogene	18	0.49	0.34	0.99
unprocessed_pseudogene	234	0.62	0.3	0.95

## Sheet: DHX36_E335A_replicate_2.cluster
Title	DHX36-E335A PAR-CLIP replicate 2
Summary Stats
Reads	24405543(100%)
Filtered Total	222914(0.91%)
Quality	111457(0.46%)
Length <20 nts	111457(0.46%)
3' Adapter	111457(0.46%)
5' Adapter	111457(0.46%)
19 nt Marker	111457(0.46%)
24 nt Marker	111457(0.46%)
Post-Processing	24182629(99.09%)
Uniquely Aligned Reads	10180497(42.10%)
Clusters	171861
Groups	221917
Reads Level	Total	T2C Fraction	G Fraction	Red Seq Fraction
3'utr	4703459	0.79	0.49	0.34
3'utr-intron	2215	0.8	0.77	0.29
3prime_overlapping_ncrna	47	0.7	0.06	0.22
5'utr	488549	0.75	0.47	0.32
5'utr-coding	123	0.76	0.88	0.38
5'utr-intron	18524	0.78	0.69	0.34
IG_V_pseudogene	9	0.44	0.78	0
Mt_rRNA	7868	0.55	0.79	0.43
Mt_tRNA	1535	0.41	0.85	0.4
NoAnnotation	1110524	0.59	0.48	0.24
antisense	93425	0.65	0.54	0.25
coding	2036283	0.78	0.47	0.31
coding-5'utr	5	0.8	1	0
coding-intron	40924	0.78	0.84	0.3
intron	880649	0.72	0.51	0.23
intron-3'utr	2783	0.74	0.51	0.31
intron-5'utr	5006	0.75	0.49	0.3
intron-coding	33382	0.72	0.32	0.29
lincRNA_exon	122632	0.78	0.3	0.32
lincRNA_exon-lincRNA_intron	2868	0.76	0.44	0.35
lincRNA_intron	41910	0.59	0.5	0.23
lincRNA_intron-lincRNA_exon	1473	0.55	0.27	0.29
miRNA	9253	0.66	0.57	0.39
misc_RNA	8395	0.39	0.44	0.37
non_stop_decay	6	0.83	0.17	0.2
nonsense_mediated_decay	26629	0.74	0.54	0.25
polymorphic_pseudogene	2	0.5	0.5	0
processed_pseudogene	82102	0.35	0.39	0.34
processed_transcript	115338	0.75	0.54	0.27
protein_coding	139	0.61	0.44	0.29
pseudogene	1439	0.61	0.38	0.37
rRNA	71265	0.03	0.3	0.47
retained_intron	20153	0.76	0.66	0.29
sense_intronic	746	0.71	0.25	0.22
sense_overlapping	17206	0.77	0.32	0.32
snRNA	2926	0.52	0.27	0.33
snoRNA	1495	0.67	0.24	0.27
start_codon	135579	0.78	0.47	0.36
stop_codon	86285	0.79	0.45	0.33
transcribed_processed_pseudogene	2487	0.53	0.44	0.34
transcribed_unprocessed_pseudogene	587	0.55	0.46	0.21
unitary_pseudogene	264	0.54	0.22	0.21
unprocessed_pseudogene	4008	0.59	0.46	0.25
Cluster Level	Total	T2C Fraction	G Fraction	Red Seq Fraction
3'utr	71548	0.83	0.48	0.32
3'utr-intron	65	0.83	0.9	0.32
3prime_overlapping_ncrna	2	0.76	0.01	0.25
5'utr	6221	0.81	0.45	0.31
5'utr-coding	3	0.86	0.88	0.34
5'utr-intron	457	0.81	0.42	0.32
IG_V_pseudogene	0	-	-	-
Mt_rRNA	19	0.69	0.84	0.44
Mt_tRNA	5	0.64	0.63	0.37
NoAnnotation	15065	0.85	0.51	0.33
antisense	1632	0.85	0.5	0.32
coding	47019	0.85	0.48	0.33
coding-5'utr	0	-	-	-
coding-intron	1007	0.84	0.5	0.33
intron	13841	0.86	0.49	0.34
intron-3'utr	111	0.83	0.71	0.33
intron-5'utr	111	0.81	0.42	0.34
intron-coding	1079	0.82	0.63	0.33
lincRNA_exon	1677	0.83	0.45	0.33
lincRNA_exon-lincRNA_intron	61	0.81	0.52	0.33
lincRNA_intron	556	0.85	0.5	0.34
lincRNA_intron-lincRNA_exon	59	0.8	0.43	0.32
miRNA	69	0.72	0.33	0.41
misc_RNA	28	0.66	0.34	0.33
non_stop_decay	0	-	-	-
nonsense_mediated_decay	605	0.85	0.52	0.32
polymorphic_pseudogene	0	-	-	-
processed_pseudogene	627	0.8	0.43	0.4
processed_transcript	2293	0.85	0.5	0.33
protein_coding	3	0.94	0.47	0.36
pseudogene	20	0.78	0.42	0.4
rRNA	12	0.79	0.41	0.39
retained_intron	415	0.83	0.62	0.32
sense_intronic	20	0.9	0.28	0.31
sense_overlapping	196	0.84	0.6	0.31
snRNA	21	0.67	0.48	0.38
snoRNA	20	0.8	0.43	0.27
start_codon	3499	0.81	0.5	0.33
stop_codon	3388	0.82	0.47	0.32
transcribed_processed_pseudogene	17	0.76	0.53	0.35
transcribed_unprocessed_pseudogene	8	0.92	0.44	0.31
unitary_pseudogene	2	0.85	0	0.45
unprocessed_pseudogene	80	0.84	0.44	0.31
Group Level	Total	T2C Fraction	G Fraction	Red Seq Fraction
3'utr	81750	0.79	0.49	0.31
3'utr-intron	118	0.77	0.9	0.33
3prime_overlapping_ncrna	2	0.76	0.01	0.25
5'utr	7546	0.74	0.46	0.31
5'utr-coding	5	0.7	0.61	0.38
5'utr-intron	695	0.76	0.44	0.31
IG_V_pseudogene	0	-	-	-
Mt_rRNA	18	0.65	0.83	0.44
Mt_tRNA	11	0.5	0.57	0.34
NoAnnotation	26865	0.62	0.49	0.41
antisense	2387	0.73	0.49	0.35
coding	56799	0.79	0.48	0.32
coding-5'utr	0	-	-	-
coding-intron	2112	0.78	0.57	0.33
intron	20529	0.73	0.49	0.37
intron-3'utr	212	0.76	0.66	0.31
intron-5'utr	263	0.78	0.3	0.32
intron-coding	2416	0.77	0.48	0.32
lincRNA_exon	2026	0.78	0.45	0.32
lincRNA_exon-lincRNA_intron	108	0.76	0.48	0.35
lincRNA_intron	990	0.64	0.48	0.43
lincRNA_intron-lincRNA_exon	96	0.75	0.43	0.32
miRNA	152	0.56	0.25	0.41
misc_RNA	70	0.45	0.4	0.43
non_stop_decay	0	-	-	-
nonsense_mediated_decay	848	0.77	0.5	0.32
polymorphic_pseudogene	0	-	-	-
processed_pseudogene	1916	0.42	0.44	0.42
processed_transcript	3193	0.76	0.49	0.34
protein_coding	5	0.71	0.68	0.27
pseudogene	33	0.64	0.37	0.37
rRNA	39	0.4	0.27	0.4
retained_intron	543	0.75	0.61	0.32
sense_intronic	32	0.77	0.24	0.3
sense_overlapping	266	0.76	0.58	0.32
snRNA	58	0.41	0.36	0.38
snoRNA	51	0.58	0.42	0.31
start_codon	4819	0.77	0.49	0.32
stop_codon	4743	0.79	0.46	0.32
transcribed_processed_pseudogene	34	0.55	0.6	0.41
transcribed_unprocessed_pseudogene	18	0.58	0.45	0.36
unitary_pseudogene	6	0.36	0.17	0.5
unprocessed_pseudogene	143	0.62	0.46	0.36
