# Supplementary material for: DHX36 prevents the accumulation of translationally inactive mRNAs with G4-structures in untranslated regions
Source: Nat Commun. 2019 Jun 3;10:2421. doi: 10.1038/s41467-019-10432-5 (PMC6547686; doi:10.1038/s41467-019-10432-5)
Supplement: Supplementary file 5 — Supplementary Data 2 [file 41467_2019_10432_MOESM5_ESM.xlsx]

## Sheet: PAR-CLIP analysis
ID	TX_Length	5UTR_Length	CDS_Length	3UTR_Length	Length	DHX36-E335A.Clusters	DHX36-E335A.5UTR	DHX36-E335A.CDS	DHX36-E335A.3UTR	DHX36-E335A.intron	DHX36-E335A.XL_reads	DHX36-E335A.XL_5UTR	DHX36-E335A.XL_CDS	DHX36-E335A.XL_3UTR	DHX36-E335A.XL_intron	DHX36-E335A.NXPM	DHX36-E335A.NXPM_5UTR	DHX36-E335A.NXPM_CDS	DHX36-E335A.NXPM_3UTR	DHX36-E335A.NXPM_intron	DHX36-WT.Clusters	DHX36-WT.5UTR	DHX36-WT.CDS	DHX36-WT.3UTR	DHX36-WT.intron	DHX36-WT.XL_reads	DHX36-WT.XL_5UTR	DHX36-WT.XL_CDS	RHAU2.XL_3UTR	DHX36-WT.XL_intron	DHX36-WT.NXPM	DHX36-WT.NXPM_5UTR	DHX36-WT.NXPM_CDS	DHX36-WT.NXPM_3UTR	DHX36-WT.NXPM_intron
MIR3687-1	0	0	0	0	0	0	0	0	0	0	0	0	0	0	0	0	0	0	0	0	0	0	0	0	0	0	0	0	0	0	0	0	0	0	0
ENSG00000210144	65	0	65	0	65	0	0	0	0	0	0	0	0	0	0	0	0	0	0	0	0	0	0	0	0	0	0	0	0	0	0	0	0	0	0
ENSG00000210151	69	0	69	0	69	0	0	0	0	0	0	0	0	0	0	0	0	0	0	0	0	0	0	0	0	0	0	0	0	0	0	0	0	0	0
ENSG00000210194	69	0	69	0	69	0	0	0	0	0	0	0	0	0	0	0	0	0	0	0	0	0	0	0	0	0	0	0	0	0	0	0	0	0	0
ENSG00000210140	65	0	65	0	65	0	0	0	0	0	0	0	0	0	0	0	0	0	0	0	0	0	0	0	0	0	0	0	0	0	0	0	0	0	0
MIR663A	93	0	0	93	93	0	0	0	0	0	0	0	0	0	0	0	0	0	0	0	0	0	0	0	0	0	0	0	0	0	0	0	0	0	0
RMRP	264	0	0	264	268	0	0	0	0	0	0	0	0	0	0	0	0	0	0	0	0	0	0	0	0	0	0	0	0	0	0	0	0	0	0
RPPH1	333	0	0	333	341	0	0	0	0	0	0	0	0	0	0	0	0	0	0	0	0	0	0	0	0	0	0	0	0	0	0	0	0	0	0
ENSG00000210100	66	0	66	0	66	0	0	0	0	0	0	0	0	0	0	0	0	0	0	0	0	0	0	0	0	0	0	0	0	0	0	0	0	0	0
ENSG00000210176	69	0	69	0	69	0	0	0	0	0	0	0	0	0	0	0	0	0	0	0	0	0	0	0	0	0	0	0	0	0	0	0	0	0	0
ENSG00000210135	73	0	73	0	73	0	0	0	0	0	0	0	0	0	0	0	0	0	0	0	0	0	0	0	0	0	0	0	0	0	0	0	0	0	0
SNORD80	71	0	71	0	71	0	0	0	0	0	0	0	0	0	0	0	0	0	0	0	0	0	0	0	0	0	0	0	0	0	0	0	0	0	0
ENSG00000210077	69	0	69	0	69	0	0	0	0	0	0	0	0	0	0	0	0	0	0	0	0	0	0	0	0	0	0	0	0	0	0	0	0	0	0
ENSG00000210184	59	0	59	0	59	0	0	0	0	0	0	0	0	0	0	0	0	0	0	0	0	0	0	0	0	0	0	0	0	0	0	0	0	0	0
ENSG00000210195	66	0	66	0	66	0	0	0	0	0	0	0	0	0	0	0	0	0	0	0	0	0	0	0	0	0	0	0	0	0	0	0	0	0	0
ENSG00000210112	68	0	68	0	68	0	0	0	0	0	0	0	0	0	0	0	0	0	0	0	0	0	0	0	0	0	0	0	0	0	0	0	0	0	0
ENSG00000228253	161	0	161	0	161	0	0	0	0	0	0	0	0	0	0	0	0	0	0	0	1	0	1	0	0	303	0	303	0	0	140251	0	493945	0	0
ENSG00000198899	634	0	634	0	634	1	0	1	0	0	310	0	310	0	0	35420	0	209120	0	0	4	0	4	0	0	1901	0	1901	0	0	879924	0	3.09898e+06	0	0
MIR3648-1	0	0	0	0	0	0	0	0	0	0	0	0	0	0	0	0	0	0	0	0	0	0	0	0	0	0	0	0	0	0	0	0	0	0	0
ENSG00000210082	1559	0	1559	0	1559	0	0	0	0	0	0	0	0	0	0	0	0	0	0	0	0	0	0	0	0	0	0	0	0	0	0	0	0	0	0
ENSG00000198804	1542	0	1542	0	1542	4	0	4	0	0	246	0	246	0	0	28107.5	0	165947	0	0	9	0	9	0	0	4005	0	4005	0	0	1.85381e+06	0	6.52888e+06	0	0
ENSG00000198712	684	0	684	0	684	3	0	3	0	0	510	0	510	0	0	58271.5	0	344036	0	0	6	0	6	0	0	3096	0	3096	0	0	1.43306e+06	0	5.04705e+06	0	0
MIR3654	56	0	56	0	56	0	0	0	0	0	0	0	0	0	0	0	0	0	0	0	0	0	0	0	0	0	0	0	0	0	0	0	0	0	0
MIR3654	0	0	0	0	0	0	0	0	0	0	0	0	0	0	0	0	0	0	0	0	0	0	0	0	0	0	0	0	0	0	0	0	0	0	0
ENSG00000212907	290	0	290	0	290	1	0	0	0	0	294	0	0	0	0	33591.8	0	0	0	0	3	0	2	0	0	1829	0	805	0	0	846597	0	1.3123e+06	0	0
ENSG00000211459	954	0	954	0	954	0	0	0	0	0	0	0	0	0	0	0	0	0	0	0	0	0	0	0	0	0	0	0	0	0	0	0	0	0	0
SNORD29	68	0	0	68	65	0	0	0	0	0	0	0	0	0	0	0	0	0	0	0	0	0	0	0	0	0	0	0	0	0	0	0	0	0	0
RNU86	55	0	55	0	55	0	0	0	0	0	0	0	0	0	0	0	0	0	0	0	0	0	0	0	0	0	0	0	0	0	0	0	0	0	0
SNORA73B	204	0	0	204	158	0	0	0	0	0	0	0	0	0	0	0	0	0	0	0	0	0	0	0	0	0	0	0	0	0	0	0	0	0	0
ENSG00000210107	69	0	69	0	69	0	0	0	0	0	0	0	0	0	0	0	0	0	0	0	0	0	0	0	0	0	0	0	0	0	0	0	0	0	0
ENSG00000198886	1371	0	1371	0	1371	8	0	7	0	0	1042	0	858	0	0	119057	0	578790	0	0	13	0	12	0	0	6126	0	4523	0	0	2.83557e+06	0	7.37332e+06	0	0
SNORD36A	73	0	0	73	72	0	0	0	0	0	0	0	0	0	0	0	0	0	0	0	0	0	0	0	0	0	0	0	0	0	0	0	0	0	0
ENSG00000198938	783	0	783	0	783	2	0	2	0	0	273	0	273	0	0	31192.4	0	184160	0	0	5	0	5	0	0	1919	0	1919	0	0	888256	0	3.12832e+06	0	0
SNORD76	81	0	81	0	81	0	0	0	0	0	0	0	0	0	0	0	0	0	0	0	0	0	0	0	0	0	0	0	0	0	0	0	0	0	0
SNORD84	78	0	78	0	78	0	0	0	0	0	0	0	0	0	0	0	0	0	0	0	0	0	0	0	0	0	0	0	0	0	0	0	0	0	0
ENSG00000198840	346	0	346	0	346	3	0	3	0	0	257	0	257	0	0	29364.3	0	173367	0	0	2	0	2	0	0	1535	0	1535	0	0	710512	0	2.50233e+06	0	0
ENSG00000210164	68	0	68	0	68	0	0	0	0	0	0	0	0	0	0	0	0	0	0	0	0	0	0	0	0	0	0	0	0	0	0	0	0	0	0
SNORD36B	74	0	0	74	71	0	0	0	0	0	0	0	0	0	0	0	0	0	0	0	0	0	0	0	0	0	0	0	0	0	0	0	0	0	0
SNORD102	72	0	0	72	72	0	0	0	0	0	0	0	0	0	0	0	0	0	0	0	0	0	0	0	0	0	0	0	0	0	0	0	0	0	0
ENSG00000210174	65	0	65	0	65	0	0	0	0	0	0	0	0	0	0	0	0	0	0	0	0	0	0	0	0	0	0	0	0	0	0	0	0	0	0
ENSG00000198727	1141	0	1141	0	1141	3	0	3	0	0	420	0	420	0	0	47988.3	0	283324	0	0	9	0	9	0	0	2883	0	2883	0	0	1.33447e+06	0	4.69982e+06	0	0
ENSG00000198695	525	0	525	0	525	2	0	2	0	0	137	0	137	0	0	15653.3	0	92417.5	0	0	4	0	3	0	0	1633	0	1566	0	0	755874	0	2.55287e+06	0	0
SNORD68	84	0	0	84	72	0	0	0	0	0	0	0	0	0	0	0	0	0	0	0	0	0	0	0	0	0	0	0	0	0	0	0	0	0	0
SNORD4A	72	0	0	72	72	0	0	0	0	0	0	0	0	0	0	0	0	0	0	0	0	0	0	0	0	0	0	0	0	0	0	0	0	0	0
ENSG00000198786	1812	0	1812	0	1812	9	0	9	0	0	706	0	706	0	0	80666.1	0	476253	0	0	19	0	18	0	0	4624	0	4483	0	0	2.14033e+06	0	7.30811e+06	0	0
ENSG00000198763	1042	0	1042	0	1042	4	0	4	0	0	342	0	342	0	0	39076.2	0	230706	0	0	4	0	4	0	0	714	0	714	0	0	330492	0	1.16395e+06	0	0
ENSG00000198888	956	0	956	0	956	1	0	1	0	0	27	0	27	0	0	3084.96	0	18213.7	0	0	4	0	4	0	0	4012	0	4012	0	0	1.85705e+06	0	6.54029e+06	0	0
RPS16	643	41	459	143	590	7	0	1	0	3	2507	0	272	0	75	0.0110483	0	0.00707712	0	0.00738586	7	0	2	1	3	1427	0	278	858	174	0.0254766	0	0.0174798	0.0398479	0.0365105
ENSG00000210154	68	0	68	0	68	0	0	0	0	0	0	0	0	0	0	0	0	0	0	0	0	0	0	0	0	0	0	0	0	0	0	0	0	0	0
ENSG00000210127	69	0	69	0	69	0	0	0	0	0	0	0	0	0	0	0	0	0	0	0	0	0	0	0	0	0	0	0	0	0	0	0	0	0	0
SNORD32A	84	0	0	84	82	0	0	0	0	0	0	0	0	0	0	0	0	0	0	0	0	0	0	0	0	0	0	0	0	0	0	0	0	0	0
SNORD63	80	0	0	80	68	0	0	0	0	0	0	0	0	0	0	0	0	0	0	0	0	0	0	0	0	0	0	0	0	0	0	0	0	0	0
SNORD58A	65	0	0	65	65	0	0	0	0	0	0	0	0	0	0	0	0	0	0	0	0	0	0	0	0	0	0	0	0	0	0	0	0	0	0
RPL38	2450	0	0	2450	392	7	0	2	3	0	2848	0	484	1691	0	0.0411399	0	0.0412777	0.0458184	0	5	0	1	2	0	551	0	31	393	0	0.0322442	0	0.00638903	0.0598264	0
SNORD47	77	0	77	0	77	0	0	0	0	0	0	0	0	0	0	0	0	0	0	0	0	0	0	0	0	0	0	0	0	0	0	0	0	0	0
SNORD100	76	0	0	76	76	0	0	0	0	0	0	0	0	0	0	0	0	0	0	0	0	0	0	0	0	0	0	0	0	0	0	0	0	0	0
ENSG00000210156	70	0	70	0	70	0	0	0	0	0	0	0	0	0	0	0	0	0	0	0	0	0	0	0	0	0	0	0	0	0	0	0	0	0	0
SNORA71A	134	0	0	134	138	0	0	0	0	0	0	0	0	0	0	0	0	0	0	0	0	0	0	0	0	0	0	0	0	0	0	0	0	0	0
RPS4X	1820	0	0	1820	956	9	1	4	0	2	2862	178	946	0	90	0.0449353	0.0723555	0.0876912	0	0.0315762	11	1	4	0	4	800	49	420	0	117	0.0508844	0.03909	0.0940843	0	0.0874645
HIST1H3B	472	0	472	0	472	1	0	0	0	0	7721	0	0	0	0	0.0539062	0	0	0	0	2	0	2	0	0	1297	0	1297	0	0	0.0366844	0	0.129198	0	0
RPS15	534	145	357	32	687	3	0	1	0	1	330	0	183	0	85	0.00231151	0	0.00756798	0	0.0133045	4	0	1	0	3	248	0	65	0	183	0.00703737	0	0.00649599	0	0.0610325
RPS18	1109	0	0	1109	542	0	0	0	0	0	0	0	0	0	0	0	0	0	0	0	0	0	0	0	0	0	0	0	0	0	0	0	0	0	0
RPS8	1115	0	0	1115	705	6	1	0	0	1	2600	21	0	0	13	0.0278717	0.00582832	0	0	0.0031141	4	0	0	0	2	783	0	0	0	365	0.0340039	0	0	0	0.186299
ENSG00000210191	71	0	71	0	71	0	0	0	0	0	0	0	0	0	0	0	0	0	0	0	0	0	0	0	0	0	0	0	0	0	0	0	0	0	0
RPLP1	1962	0	0	1962	512	3	0	2	0	0	987	0	850	0	0	0.00342801	0	0.0174297	0	0	3	0	2	0	0	298	0	232	0	0	0.00419293	0	0.0114964	0	0
RPL36	707	134	318	255	604	4	0	1	1	0	822	0	113	163	0	0.0099285	0	0.00805818	0.00369295	0	2	0	0	0	0	294	0	0	0	0	0.0143859	0	0	0	0
GAPDH	1875	666	1008	201	1892	5	1	2	1	0	436	47	132	119	0	0.0139246	0.0388623	0.0248896	0.00712882	0	2	0	2	0	0	146	0	146	0	0	0.0188898	0	0.0665273	0	0
SNORD49A	71	0	0	71	71	0	0	0	0	0	0	0	0	0	0	0	0	0	0	0	0	0	0	0	0	0	0	0	0	0	0	0	0	0	0
RPL11	994	0	396	598	634	7	0	0	0	2	3633	0	0	0	82	0.257096	0	0	0	0.129671	4	0	2	0	2	213	0	120	0	93	0.0610641	0	0.12116	0	0.313358
GNB2L1	1109	0	1109	0	1109	8	0	4	0	1	4928	0	1029	0	117	0.128181	0	0.158021	0	0.0680046	10	0	3	1	2	1400	0	570	58	224	0.147523	0	0.211533	0.0158986	0.277415
MIR6759	65	0	65	0	65	0	0	0	0	0	0	0	0	0	0	0	0	0	0	0	0	0	0	0	0	0	0	0	0	0	0	0	0	0	0
SNORD110	75	0	0	75	75	0	0	0	0	0	0	0	0	0	0	0	0	0	0	0	0	0	0	0	0	0	0	0	0	0	0	0	0	0	0
RPS11	614	83	477	54	646	5	0	2	0	0	1750	0	419	0	0	0.0306651	0	0.0433479	0	0	3	0	2	0	0	274	0	236	0	0	0.0194507	0	0.0590023	0	0
RPL4	2769	93	1284	1392	1441	8	0	5	2	1	669	0	506	150	13	0.0253794	0	0.113332	0.0106738	0.0110204	1	0	1	0	0	63	0	63	0	0	0.00968218	0	0.0340994	0	0
SNORD24	75	0	0	75	75	0	0	0	0	0	0	0	0	0	0	0	0	0	0	0	0	0	0	0	0	0	0	0	0	0	0	0	0	0	0
ENSG00000209082	75	0	75	0	75	0	0	0	0	0	0	0	0	0	0	0	0	0	0	0	0	0	0	0	0	0	0	0	0	0	0	0	0	0	0
RPL6	2008	0	0	2008	1130	3	1	2	0	0	538	45	493	0	0	0.0145477	0.0315035	0.0787057	0	0	1	0	1	0	0	39	0	39	0	0	0.00427222	0	0.0150462	0	0
RPL37A	3647	686	279	2682	418	3	0	1	1	0	535	0	94	333	0	0.00427531	0	0.00443495	0.00499151	0	1	0	0	1	0	46	0	0	46	0	0.00148919	0	0	0.00387391	0
RPS14	3119	0	0	3119	786	6	0	2	4	0	1414	0	841	573	0	0.00907757	0	0.0318759	0.00689999	0	5	0	2	2	1	658	0	336	274	48	0.0171129	0	0.0307758	0.0185374	0.014672
RPL35	785	0	0	785	447	3	0	1	0	0	1455	0	337	0	0	0.0154737	0	0.0211597	0	0	3	0	1	0	0	167	0	31	0	0	0.00719492	0	0.00470375	0	0
HIST1H1C	642	0	642	0	732	3	0	1	0	0	8136	0	1260	0	0	0.21942	0	0.200624	0	0	6	0	4	0	0	1158	0	945	0	0	0.126518	0	0.36362	0	0
RPL19	732	62	591	79	732	3	0	2	0	0	711	0	449	0	0	0.0158507	0	0.059098	0	0	1	0	0	0	0	90	0	0	0	0	0.00812829	0	0	0	0
RPL27	490	40	411	39	490	3	0	1	0	0	993	0	127	0	0	0.0167021	0	0.0126117	0	0	2	0	1	0	0	64	0	16	0	0	0.00436093	0	0.00383966	0	0
SNORD57	72	0	0	72	72	0	0	0	0	0	0	0	0	0	0	0	0	0	0	0	0	0	0	0	0	0	0	0	0	0	0	0	0	0	0
SNORD117	76	0	0	76	76	0	0	0	0	0	0	0	0	0	0	0	0	0	0	0	0	0	0	0	0	0	0	0	0	0	0	0	0	0	0
SNORD25	69	0	0	69	67	0	0	0	0	0	0	0	0	0	0	0	0	0	0	0	0	0	0	0	0	0	0	0	0	0	0	0	0	0	0
RPS24	2814	142	870	1802	2962	10	1	2	0	6	2457	41	247	0	556	0.108151	0.0467243	0.0641902	0	0.546888	4	0	0	1	2	244	0	0	22	81	0.0435103	0	0	0.0102053	0.169761
SNORD48	64	0	0	64	64	0	0	0	0	0	0	0	0	0	0	0	0	0	0	0	0	0	0	0	0	0	0	0	0	0	0	0	0	0	0
RPL23	2821	133	423	2265	577	9	1	2	3	0	2970	177	159	186	0	0.037369	0.0576584	0.0118113	0.00438977	0	3	1	1	0	0	283	24	74	0	0	0.0144251	0.0153433	0.0132842	0	0
HIST1H1E	754	37	660	57	785	6	0	4	0	0	4868	0	2696	0	0	0.126691	0	0.414249	0	0	4	0	2	0	0	1188	0	760	0	0	0.125253	0	0.282201	0	0
RPL8	1041	233	774	34	975	6	0	3	0	0	2225	0	1419	0	0	0.0523718	0	0.197196	0	0	9	1	5	0	0	1387	57	390	0	0	0.132258	0.0681702	0.130973	0	0
RPL13AP5	612	0	0	612	0	0	0	0	0	0	0	0	0	0	0	0	0	0	0	0	0	0	0	0	0	0	0	0	0	0	0	0	0	0	0
MIR6820	62	0	62	0	62	0	0	0	0	0	0	0	0	0	0	0	0	0	0	0	0	0	0	0	0	0	0	0	0	0	0	0	0	0	0
EEF1A1	4441	992	1389	2060	3512	6	0	0	6	0	4472	0	0	4472	0	0.188655	0	0	0.353869	0	5	0	0	5	0	459	0	0	459	0	0.0784434	0	0	0.20406	0
SNORD55	74	0	74	0	74	0	0	0	0	0	0	0	0	0	0	0	0	0	0	0	0	0	0	0	0	0	0	0	0	0	0	0	0	0	0
RPS27	625	35	201	389	351	0	0	0	0	0	0	0	0	0	0	0	0	0	0	0	0	0	0	0	0	0	0	0	0	0	0	0	0	0	0
MIR6783	64	0	64	0	64	0	0	0	0	0	0	0	0	0	0	0	0	0	0	0	0	0	0	0	0	0	0	0	0	0	0	0	0	0	0
SNORD95	68	0	0	68	63	0	0	0	0	0	0	0	0	0	0	0	0	0	0	0	0	0	0	0	0	0	0	0	0	0	0	0	0	0	0
MIR7111	72	0	72	0	72	0	0	0	0	0	0	0	0	0	0	0	0	0	0	0	0	0	0	0	0	0	0	0	0	0	0	0	0	0	0
MIR4521	60	0	60	0	60	0	0	0	0	0	0	0	0	0	0	0	0	0	0	0	0	0	0	0	0	0	0	0	0	0	0	0	0	0	0
MIR924	53	0	53	0	53	0	0	0	0	0	0	0	0	0	0	0	0	0	0	0	0	0	0	0	0	0	0	0	0	0	0	0	0	0	0
RPLP0	2591	0	0	2591	1264	3	1	1	1	0	925	81	225	619	0	0.0121014	0.0274355	0.017379	0.01519	0	1	0	1	0	0	204	0	204	0	0	0.0108119	0	0.038078	0	0
RPS19	500	245	216	39	849	9	1	3	1	2	1029	157	289	14	69	0.00681289	0.0269122	0.0112969	0.000173867	0.0102085	6	1	2	0	2	407	42	76	0	228	0.0109166	0.0141292	0.00717926	0	0.0718752
SNORD42A	64	0	0	64	63	0	0	0	0	0	0	0	0	0	0	0	0	0	0	0	0	0	0	0	0	0	0	0	0	0	0	0	0	0	0
EEF2	3164	89	2577	498	3158	19	0	15	0	0	39253	0	5940	0	0	5.802	0	5.18368	0	0	24	0	17	1	0	13653	0	1935	4371	0	8.17541	0	4.08071	6.80868	0
SNORD33	88	0	0	88	83	0	0	0	0	0	0	0	0	0	0	0	0	0	0	0	0	0	0	0	0	0	0	0	0	0	0	0	0	0	0
HIST1H4C	435	72	312	51	390	2	0	0	0	0	23235	0	0	0	0	0.105932	0	0	0	0	3	0	1	0	0	5174	0	244	0	0	0.0955622	0	0.0158717	0	0
SNORD74	81	0	0	81	72	0	0	0	0	0	0	0	0	0	0	0	0	0	0	0	0	0	0	0	0	0	0	0	0	0	0	0	0	0	0
MIR4747	54	0	54	0	54	0	0	0	0	0	0	0	0	0	0	0	0	0	0	0	0	0	0	0	0	0	0	0	0	0	0	0	0	0	0
RPS6	1387	59	750	578	829	7	0	3	2	0	1179	0	633	191	0	0.0310515	0	0.0984282	0.00943573	0	1	0	0	0	0	107	0	0	0	0	0.0114164	0	0	0	0
HIST1H2AG	2250	30	393	1827	498	7	0	3	2	0	1200	0	435	43	0	0.0112885	0	0.0241598	0.00075875	0	2	0	1	0	0	501	0	137	0	0	0.0190929	0	0.0183877	0	0
MIR6886	61	0	61	0	61	0	0	0	0	0	0	0	0	0	0	0	0	0	0	0	0	0	0	0	0	0	0	0	0	0	0	0	0	0	0
ENO1	2266	0	0	2266	3127	14	0	9	1	1	2507	0	1486	212	78	0.438559	0	1.53476	0.0695638	0.304907	13	0	9	2	0	1231	0	944	135	0	0.872387	0	2.35611	0.248877	0
RPS2	1548	0	0	1548	942	6	0	1	0	4	1135	0	32	0	850	0.021117	0	0.00351507	0	0.35339	4	0	0	0	2	350	0	0	0	57	0.0263804	0	0	0	0.050494
ACTG1	1994	147	1128	719	2105	0	0	0	0	0	0	0	0	0	0	0	0	0	0	0	0	0	0	0	0	0	0	0	0	0	0	0	0	0	0
RPL3	2108	0	0	2108	1338	2	0	1	0	1	1530	0	1489	0	41	0.0876668	0	0.503716	0	0.052496	2	0	1	0	1	284	0	254	0	30	0.0659233	0	0.207648	0	0.0818451
RPLP2	781	394	348	39	493	2	0	1	0	0	286	0	72	0	0	0.00336362	0	0.00499942	0	0	1	0	1	0	0	13	0	13	0	0	0.000619385	0	0.00218139	0	0
HIST1H4H	397	10	312	75	374	1	0	0	0	0	16016	0	0	0	0	0.0737719	0	0	0	0	2	0	0	0	0	5626	0	0	0	0	0.104982	0	0	0	0
HIST1H2BD	789	24	381	384	861	5	0	2	1	0	3656	0	276	25	0	0.137388	0	0.0612347	0.0017622	0	5	0	2	1	0	490	0	310	62	0	0.0745958	0	0.166208	0.0245533	0
RPL18A	665	81	531	53	671	0	0	0	0	0	0	0	0	0	0	0	0	0	0	0	0	0	0	0	0	0	0	0	0	0	0	0	0	0	0
RPL26	524	42	438	44	582	3	2	0	0	0	582	400	0	0	0	0.00851443	0.151505	0	0	0	1	1	0	0	0	97	97	0	0	0	0.00574885	0.0721035	0	0	0
HIST1H4E	377	0	377	0	377	3	0	1	1	0	4620	0	265	982	0	0.100301	0	0.033967	0.0399898	0	5	0	2	1	0	612	0	131	46	0	0.053826	0	0.0405775	0.0105244	0
MIR6807	92	0	92	0	92	0	0	0	0	0	0	0	0	0	0	0	0	0	0	0	0	0	0	0	0	0	0	0	0	0	0	0	0	0	0
RPL7A	1164	0	0	1164	890	0	0	0	0	0	0	0	0	0	0	0	0	0	0	0	0	0	0	0	0	0	0	0	0	0	0	0	0	0	0
RPL5	1210	0	0	1210	1031	5	0	2	0	0	2797	0	324	0	0	0.162231	0	0.110952	0	0	2	0	0	0	1	153	0	0	0	18	0.0359509	0	0	0	0.0497098
SNORD37	66	0	0	66	66	0	0	0	0	0	0	0	0	0	0	0	0	0	0	0	0	0	0	0	0	0	0	0	0	0	0	0	0	0	0
ENSG00000210196	68	0	68	0	68	0	0	0	0	0	0	0	0	0	0	0	0	0	0	0	0	0	0	0	0	0	0	0	0	0	0	0	0	0	0
MIR6837	64	0	64	0	64	0	0	0	0	0	0	0	0	0	0	0	0	0	0	0	0	0	0	0	0	0	0	0	0	0	0	0	0	0	0
ACTB	2245	0	0	2245	1812	10	1	5	2	0	1296	40	368	696	0	0.272202	0.217511	0.456333	0.274201	0	5	1	3	0	0	463	39	282	0	0	0.393953	0.416201	0.845057	0	0
RPL18	3844	0	0	3844	759	5	0	1	0	0	1553	0	91	0	0	0.0304903	0	0.0105482	0	0	6	0	3	0	0	513	0	225	0	0	0.0408023	0	0.0630264	0	0
HIST1H2BC	659	6	381	272	438	3	0	1	0	0	1755	0	403	0	0	0.0428409	0	0.0580809	0	0	2	0	2	0	0	228	0	228	0	0	0.0225472	0	0.0794083	0	0
HIST1H2BJ	381	0	381	0	481	6	0	2	2	0	2160	0	1439	67	0	0.0333824	0	0.131302	0.00194228	0	2	0	1	0	0	157	0	95	0	0	0.00982972	0	0.0209478	0	0
MIF	939	471	348	120	0	4	0	2	0	0	1013	0	117	0	0	0.0238929	0	0.0162927	0	0	5	1	1	1	0	501	19	94	189	0	0.0478711	0.0227701	0.0316327	0.0469784	0
SCARNA12	270	0	0	270	270	0	0	0	0	0	0	0	0	0	0	0	0	0	0	0	0	0	0	0	0	0	0	0	0	0	0	0	0	0	0
HIST1H4D	367	0	367	0	367	1	0	0	0	0	3611	0	0	0	0	0.0414422	0	0	0	0	4	0	3	0	0	483	0	356	0	0	0.0224563	0	0.0582928	0	0
SCARNA10	330	0	0	330	330	0	0	0	0	0	0	0	0	0	0	0	0	0	0	0	0	0	0	0	0	0	0	0	0	0	0	0	0	0	0
RPS5	740	72	615	53	741	3	0	2	1	0	891	0	137	754	0	0.0149323	0	0.0135555	0.0237024	0	2	0	2	0	0	67	0	67	0	0	0.00454883	0	0.0160204	0	0
YBX1	1524	0	1124	400	1546	4	0	2	1	1	132	0	59	41	32	0.0140024	0	0.0369512	0.00815807	0.0758541	1	0	0	0	1	28	0	0	0	28	0.0120327	0	0	0	0.141422
CKB	1709	358	1146	205	1458	10	0	5	1	1	5033	0	892	179	17	0.524312	0	0.548623	0.0349775	0.039574	11	0	5	2	2	4164	0	1079	366	191	1.75732	0	1.60374	0.40181	0.947379
MIR6739	75	0	75	0	75	0	0	0	0	0	0	0	0	0	0	0	0	0	0	0	0	0	0	0	0	0	0	0	0	0	0	0	0	0	0
RPL39	1915	0	0	1915	419	0	0	0	0	0	0	0	0	0	0	0	0	0	0	0	1	0	0	0	1	106	0	0	0	106	0.00194109	0	0	0	0.0228137
PTMA	1635	0	0	1635	1125	4	1	0	2	1	600	264	0	317	19	0.127393	1.45122	0	0.126249	0.0901462	0	0	0	0	0	0	0	0	0	0	0	0	0	0	0
EEF1G	2496	0	0	2496	1482	3	0	3	0	0	106	0	106	0	0	0.0073459	0	0.0433703	0	0	0	0	0	0	0	0	0	0	0	0	0	0	0	0	0
MIR378I	76	0	76	0	76	0	0	0	0	0	0	0	0	0	0	0	0	0	0	0	0	0	0	0	0	0	0	0	0	0	0	0	0	0	0
NME2	866	267	459	140	641	0	0	0	0	0	0	0	0	0	0	0	0	0	0	0	0	0	0	0	0	0	0	0	0	0	0	0	0	0	0
HSP90AA1	3510	282	2565	663	4074	18	0	9	5	0	4066	0	499	737	0	4.27988	0	3.10107	1.45514	0	7	0	4	2	0	686	0	344	91	0	2.92527	0	5.16622	1.00945	0
MIR6727	65	0	65	0	65	0	0	0	0	0	0	0	0	0	0	0	0	0	0	0	0	0	0	0	0	0	0	0	0	0	0	0	0	0	0
COX7C	1584	100	192	1292	407	2	0	0	1	0	1260	0	0	983	0	0.0432617	0	0	0.0633082	0	1	0	0	0	0	65	0	0	0	0	0.00904114	0	0	0	0
RPL24	1857	0	0	1857	562	3	0	1	0	1	286	0	208	0	14	0.00987053	0	0.0423823	0	0.010797	0	0	0	0	0	0	0	0	0	0	0	0	0	0	0
SNORD11	85	0	0	85	84	0	0	0	0	0	0	0	0	0	0	0	0	0	0	0	0	0	0	0	0	0	0	0	0	0	0	0	0	0	0
SNORA71C	134	0	0	134	138	0	0	0	0	0	0	0	0	0	0	0	0	0	0	0	0	0	0	0	0	0	0	0	0	0	0	0	0	0	0
RPL35A	1437	267	333	837	483	9	0	4	2	0	2673	0	787	420	0	0.0376172	0	0.0653898	0.0110869	0	2	0	0	1	0	95	0	0	60	0	0.00541612	0	0	0.0088985	0
HIST1H4B	438	0	312	126	357	3	0	1	0	0	14120	0	163	0	0	0.0605267	0	0.00412522	0	0	2	0	0	0	0	4109	0	0	0	0	0.0713552	0	0	0	0
TUBB	2904	593	1281	1030	3117	0	0	0	0	0	0	0	0	0	0	0	0	0	0	0	0	0	0	0	0	0	0	0	0	0	0	0	0	0	0
RPL14	7072	69	648	6355	968	1	0	0	1	0	100	0	0	100	0	0.00603364	0	0	0.0113176	0	0	0	0	0	0	0	0	0	0	0	0	0	0	0	0
SNORD17	237	0	0	237	237	0	0	0	0	0	0	0	0	0	0	0	0	0	0	0	0	0	0	0	0	0	0	0	0	0	0	0	0	0	0
MIR4800	80	0	0	80	0	0	0	0	0	0	0	0	0	0	0	0	0	0	0	0	0	0	0	0	0	0	0	0	0	0	0	0	0	0	0
NPM1	1758	301	885	572	1780	4	1	1	2	0	208	73	62	73	0	0.0384913	0.349749	0.0677389	0.0253394	0	0	0	0	0	0	0	0	0	0	0	0	0	0	0	0
MIR6755	66	0	66	0	66	0	0	0	0	0	0	0	0	0	0	0	0	0	0	0	0	0	0	0	0	0	0	0	0	0	0	0	0	0	0
RPS15A	2203	96	393	1714	543	5	1	1	2	0	206	45	65	39	0	0.00335133	0.0189538	0.00624324	0.00119011	0	3	1	1	0	1	108	53	22	0	33	0.00711787	0.0438104	0.00510649	0	0.0255618
RPS12	639	0	0	639	503	4	0	2	0	0	619	0	419	0	0	0.0121897	0	0.0487151	0	0	2	0	1	0	0	142	0	116	0	0	0.0113284	0	0.032592	0	0
RPS25	1462	0	0	1462	445	0	0	0	0	0	0	0	0	0	0	0	0	0	0	0	0	0	0	0	0	0	0	0	0	0	0	0	0	0	0
HIST1H2AH	387	0	387	0	481	6	0	4	0	0	2958	0	326	0	0	0.0336223	0	0.0218773	0	0	5	0	3	0	0	810	0	327	0	0	0.0372985	0	0.0530307	0	0
RPL10A	1069	0	0	1069	719	5	0	1	0	4	325	0	41	0	284	0.00786975	0	0.0058615	0	0.153672	3	0	0	0	3	195	0	0	0	195	0.0191289	0	0	0	0.224823
RPL29	880	33	183	664	695	5	0	1	0	1	200	0	47	0	33	0.0079737	0	0.011063	0	0.0293997	1	1	0	0	0	22	22	0	0	0	0.00355328	0.0445661	0	0	0
RPL23A	1562	613	471	478	961	3	0	1	2	0	937	0	801	136	0	0.0209084	0	0.105526	0.00569237	0	2	0	0	1	1	59	0	0	29	30	0.00533347	0	0	0.00681956	0.0318735
NACA	6629	282	6237	110	3472	9	3	3	0	0	4423	707	3209	0	0	0.420445	1.73999	1.80098	0	0	4	2	1	0	0	621	448	131	0	0	0.239145	2.16383	0.17767	0	0
RPL7	1526	139	627	760	837	1	0	0	0	1	41	0	0	0	41	0.0014809	0	0	0	0.0330921	1	0	0	0	1	62	0	0	0	62	0.00907215	0	0	0	0.106626
HIST1H2BK	381	0	381	0	839	6	0	1	3	0	1046	0	25	400	0	0.0317472	0	0.00447983	0.0227724	0	2	0	0	0	1	231	0	0	0	116	0.0284029	0	0	0	0.167633
SNORD44	61	0	0	61	61	0	0	0	0	0	0	0	0	0	0	0	0	0	0	0	0	0	0	0	0	0	0	0	0	0	0	0	0	0	0
FBL	1160	114	966	80	1165	9	0	4	0	0	8835	0	2309	0	0	0.983638	0	1.51775	0	0	7	0	3	0	0	2912	0	214	0	0	1.3134	0	0.339932	0	0
RPL30	1129	787	342	0	554	8	1	2	0	1	3161	32	233	0	142	0.132015	0.0346006	0.0574517	0	0.132522	1	0	0	0	0	21	0	0	0	0	0.00355301	0	0	0	0
SNORD36C	66	0	0	66	67	0	0	0	0	0	0	0	0	0	0	0	0	0	0	0	0	0	0	0	0	0	0	0	0	0	0	0	0	0	0
MIR4784	77	0	77	0	77	0	0	0	0	0	0	0	0	0	0	0	0	0	0	0	0	0	0	0	0	0	0	0	0	0	0	0	0	0	0
SNORD101	73	0	0	73	73	0	0	0	0	0	0	0	0	0	0	0	0	0	0	0	0	0	0	0	0	0	0	0	0	0	0	0	0	0	0
RPL31	2328	11	240	2077	1481	5	2	0	1	0	420	134	0	79	0	0.0149885	0.123808	0	0.00528821	0	0	0	0	0	0	0	0	0	0	0	0	0	0	0	0
RPS10	781	0	0	781	330	1	0	0	0	1	187	0	0	0	187	0.00274699	0	0	0	0.0613842	2	0	0	0	2	304	0	0	0	304	0.0180912	0	0	0	0.212627
SNORD35B	87	0	0	87	87	0	0	0	0	0	0	0	0	0	0	0	0	0	0	0	0	0	0	0	0	0	0	0	0	0	0	0	0	0	0
IRS4	3928	65	3774	89	3881	16	0	15	0	0	17911	0	16505	0	0	55.7806	0	303.477	0	0	23	0	23	0	0	9772	0	9772	0	0	123.289	0	434.207	0	0
RPS9	2384	56	234	2094	713	0	0	0	0	0	0	0	0	0	0	0	0	0	0	0	0	0	0	0	0	0	0	0	0	0	0	0	0	0	0
SNORD34	71	0	0	71	66	0	0	0	0	0	0	0	0	0	0	0	0	0	0	0	0	0	0	0	0	0	0	0	0	0	0	0	0	0	0
RPS13	777	0	0	777	529	2	0	0	0	1	461	0	0	0	112	0.0157643	0	0	0	0.0855835	1	0	0	0	0	19	0	0	0	0	0.00263211	0	0	0	0
ALDOA	2447	982	1257	208	3223	9	0	5	2	0	774	0	116	189	0	0.114227	0	0.101073	0.0523196	0	3	0	1	1	0	399	0	343	28	0	0.238549	0	0.722226	0.0435476	0
SNORD99	74	0	0	74	80	0	0	0	0	0	0	0	0	0	0	0	0	0	0	0	0	0	0	0	0	0	0	0	0	0	0	0	0	0	0
RPS3A	1526	0	0	1526	1966	2	0	0	0	2	91	0	0	0	91	0.00359364	0	0	0	0.0803032	1	0	0	0	1	28	0	0	0	28	0.00447948	0	0	0	0.0526476
HSP90AB1	2674	214	2175	285	2895	14	1	11	1	0	2280	821	1302	21	0	1.80472	16.8249	6.08462	0.0311795	0	6	1	5	0	0	672	310	362	0	0	2.15487	12.4678	4.08822	0	0
HSPA8	2463	277	1941	245	2460	15	2	11	1	0	1405	386	822	58	0	0.938704	6.67688	3.24243	0.0726865	0	4	0	4	0	0	420	0	420	0	0	1.13678	0	4.00361	0	0
LDHB	1538	333	1005	200	1600	12	0	9	1	0	4613	0	3543	248	0	0.938774	0	4.25692	0.0946679	0	7	0	7	0	0	3819	0	3819	0	0	3.1485	0	11.0886	0	0
HIST1H2AC	1668	88	393	1187	546	7	0	2	3	0	1670	0	193	226	0	0.0552525	0	0.0376999	0.0140255	0	3	0	2	1	0	224	0	178	46	0	0.0300234	0	0.0840244	0.0160388	0
HIST2H2BF	1954	36	381	1537	965	0	0	0	0	0	0	0	0	0	0	0	0	0	0	0	0	0	0	0	0	0	0	0	0	0	0	0	0	0	0
UBB	1225	392	690	143	1626	0	0	0	0	0	0	0	0	0	0	0	0	0	0	0	0	0	0	0	0	0	0	0	0	0	0	0	0	0	0
SNORD12B	91	0	0	91	103	0	0	0	0	0	0	0	0	0	0	0	0	0	0	0	0	0	0	0	0	0	0	0	0	0	0	0	0	0	0
BTF3	1237	219	621	397	1249	6	0	3	2	0	1399	0	561	297	0	0.112537	0	0.266433	0.0448135	0	2	0	1	0	0	295	0	51	0	0	0.0961341	0	0.0585327	0	0
MIR4664	71	0	71	0	71	0	0	0	0	0	0	0	0	0	0	0	0	0	0	0	0	0	0	0	0	0	0	0	0	0	0	0	0	0	0
PKM	2717	500	1596	621	3181	16	1	9	2	2	3050	20	1861	933	41	1.64676	0.279573	5.93233	0.944903	0.494669	13	0	7	4	1	1774	0	1009	585	152	3.88027	0	7.77272	3.32863	3.90754
SCARNA2	420	0	0	420	420	0	0	0	0	0	0	0	0	0	0	0	0	0	0	0	0	0	0	0	0	0	0	0	0	0	0	0	0	0	0
SNORA22	134	0	0	134	134	0	0	0	0	0	0	0	0	0	0	0	0	0	0	0	0	0	0	0	0	0	0	0	0	0	0	0	0	0	0
RPS21	1002	42	201	759	396	5	0	0	2	0	2023	0	0	122	0	0.0139552	0	0	0.0015786	0	2	0	0	0	0	165	0	0	0	0	0.00461105	0	0	0	0
GNAS	4029	552	3114	363	7128	10	0	4	3	2	595	0	238	206	114	0.299506	0	0.707316	0.194505	1.28231	3	0	0	1	2	200	0	0	19	181	0.407846	0	0	0.100791	4.33806
COX6B1	667	192	261	214	590	3	1	1	1	0	319	66	70	183	0	0.0245792	0.13166	0.0318436	0.0264486	0	1	0	0	0	0	93	0	0	0	0	0.0290293	0	0	0	0
TPI1	1763	337	861	565	1845	0	0	0	0	0	0	0	0	0	0	0	0	0	0	0	0	0	0	0	0	0	0	0	0	0	0	0	0	0	0
SNORA23	182	0	0	182	189	0	0	0	0	0	0	0	0	0	0	0	0	0	0	0	0	0	0	0	0	0	0	0	0	0	0	0	0	0	0
SNORD83B	93	0	0	93	93	0	0	0	0	0	0	0	0	0	0	0	0	0	0	0	0	0	0	0	0	0	0	0	0	0	0	0	0	0	0
TUBA1B	3198	0	0	3198	1751	7	1	5	0	0	6887	329	952	0	0	1.14435	1.41533	0.933927	0	0	7	1	2	2	1	1842	485	98	448	118	1.23993	4.09471	0.23233	0.784485	0.933553
HIST1H2AI	503	11	393	99	469	2	0	1	0	0	958	0	82	0	0	0.0233759	0	0.0118131	0	0	3	0	1	0	0	259	0	47	0	0	0.0256023	0	0.0163625	0	0
SNORD75	60	0	0	60	60	0	0	0	0	0	0	0	0	0	0	0	0	0	0	0	0	0	0	0	0	0	0	0	0	0	0	0	0	0	0
MIR6894	57	0	57	0	57	0	0	0	0	0	0	0	0	0	0	0	0	0	0	0	0	0	0	0	0	0	0	0	0	0	0	0	0	0	0
SNORD27	72	0	0	72	72	0	0	0	0	0	0	0	0	0	0	0	0	0	0	0	0	0	0	0	0	0	0	0	0	0	0	0	0	0	0
MIR6748	71	0	71	0	71	0	0	0	0	0	0	0	0	0	0	0	0	0	0	0	0	0	0	0	0	0	0	0	0	0	0	0	0	0	0
SNORD28	75	0	0	75	75	0	0	0	0	0	0	0	0	0	0	0	0	0	0	0	0	0	0	0	0	0	0	0	0	0	0	0	0	0	0
MIR6832	72	0	72	0	72	0	0	0	0	0	0	0	0	0	0	0	0	0	0	0	0	0	0	0	0	0	0	0	0	0	0	0	0	0	0
SNORD1C	78	0	0	78	78	0	0	0	0	0	0	0	0	0	0	0	0	0	0	0	0	0	0	0	0	0	0	0	0	0	0	0	0	0	0
SNORD77	81	0	0	81	61	0	0	0	0	0	0	0	0	0	0	0	0	0	0	0	0	0	0	0	0	0	0	0	0	0	0	0	0	0	0
MIR4461	74	0	74	0	74	0	0	0	0	0	0	0	0	0	0	0	0	0	0	0	0	0	0	0	0	0	0	0	0	0	0	0	0	0	0
MIR6764	61	0	61	0	61	0	0	0	0	0	0	0	0	0	0	0	0	0	0	0	0	0	0	0	0	0	0	0	0	0	0	0	0	0	0
RPL15	2835	380	438	2017	4473	11	1	0	10	0	3475	15	0	3460	0	0.223198	0.0249436	0	0.416854	0	5	0	0	5	0	241	0	0	241	0	0.0627088	0	0	0.163128	0
MIR6835	64	0	64	0	64	0	0	0	0	0	0	0	0	0	0	0	0	0	0	0	0	0	0	0	0	0	0	0	0	0	0	0	0	0	0
RPS7	5429	0	0	5429	728	3	0	0	0	2	737	0	0	0	687	0.0256988	0	0	0	0.535305	2	0	0	0	2	223	0	0	0	223	0.0315012	0	0	0	0.370236
EIF5A	1511	401	465	645	1818	12	4	2	5	0	4745	1034	110	3171	0	0.611387	3.44933	0.0836797	0.766391	0	3	1	0	2	0	900	225	0	675	0	0.469786	1.47304	0	0.916562	0
HIST2H2AC	390	0	390	0	437	0	0	0	0	0	0	0	0	0	0	0	0	0	0	0	0	0	0	0	0	0	0	0	0	0	0	0	0	0	0
SNORD4B	72	0	0	72	74	0	0	0	0	0	0	0	0	0	0	0	0	0	0	0	0	0	0	0	0	0	0	0	0	0	0	0	0	0	0
RPS3	2097	62	732	1303	2746	9	0	3	5	0	7122	0	2468	3792	0	0.189632	0	0.387972	0.189387	0	4	0	2	1	0	832	0	390	366	0	0.0897447	0	0.148157	0.102699	0
SNORA48	162	0	0	162	135	0	0	0	0	0	0	0	0	0	0	0	0	0	0	0	0	0	0	0	0	0	0	0	0	0	0	0	0	0	0
FAU	1484	0	0	1484	557	2	0	1	0	0	469	0	52	0	0	0.0229707	0	0.0150367	0	0	2	0	1	1	0	79	0	28	51	0	0.0156749	0	0.0195663	0.0263238	0
MIR378H	83	0	83	0	83	0	0	0	0	0	0	0	0	0	0	0	0	0	0	0	0	0	0	0	0	0	0	0	0	0	0	0	0	0	0
RPL32	2117	100	408	1609	1720	9	0	1	5	2	3351	0	116	215	113	0.156557	0	0.0319966	0.0188413	0.117971	3	0	1	1	0	125	0	34	53	0	0.0236584	0	0.0226636	0.0260947	0
ENSG00000210117	68	0	68	0	68	0	0	0	0	0	0	0	0	0	0	0	0	0	0	0	0	0	0	0	0	0	0	0	0	0	0	0	0	0	0
EIF4A1	1756	16	1221	519	0	9	0	3	3	0	1539	0	136	1272	0	0.395597	0	0.206396	0.613303	0	6	0	3	2	1	490	0	165	301	24	0.510255	0	0.60513	0.815378	0.293734
RPS28	1523	0	0	1523	382	2	0	0	1	1	827	0	0	19	808	0.00755169	0	0	0.000325436	0.164873	4	0	0	0	3	337	0	0	0	313	0.0124665	0	0	0	0.136085
OAZ1	1181	0	1181	0	1181	9	0	1	2	2	9225	0	23	474	41	0.554009	0	0.00815502	0.0533952	0.0550215	7	0	2	0	2	15276	0	151	0	282	3.71652	0	0.129383	0	0.806357
ATP5B	1839	105	1590	144	1843	14	0	8	0	1	4825	0	1844	0	109	1.80022	0	4.06197	0	0.90877	7	0	4	0	1	1160	0	678	0	34	1.75333	0	3.60918	0	0.603998
FTL	878	207	528	143	871	2	1	0	1	0	409	82	0	327	0	0.0127147	0.0659982	0	0.019068	0	1	0	0	1	0	55	0	0	55	0	0.00692665	0	0	0.0180187	0
ENSG00000210049	71	0	71	0	71	0	0	0	0	0	0	0	0	0	0	0	0	0	0	0	0	0	0	0	0	0	0	0	0	0	0	0	0	0	0
SCARNA5	276	0	0	276	278	0	0	0	0	0	0	0	0	0	0	0	0	0	0	0	0	0	0	0	0	0	0	0	0	0	0	0	0	0	0
EIF3K	1327	76	636	615	893	4	1	2	0	0	255	13	102	0	0	0.0273431	0.0360899	0.0645736	0	0	1	0	1	0	0	40	0	40	0	0	0.0173758	0	0.0611953	0	0
SNORD59A	75	0	0	75	75	0	0	0	0	0	0	0	0	0	0	0	0	0	0	0	0	0	0	0	0	0	0	0	0	0	0	0	0	0	0
SNORD83A	95	0	0	95	95	0	0	0	0	0	0	0	0	0	0	0	0	0	0	0	0	0	0	0	0	0	0	0	0	0	0	0	0	0	0
YWHAE	2211	268	768	1175	1860	12	0	5	5	1	6999	0	270	6518	102	3.44109	0	0.783737	6.01101	1.12062	4	0	0	3	0	2400	0	0	2319	0	4.78022	0	0	12.0154	0
SNORA43	140	0	0	140	0	0	0	0	0	0	0	0	0	0	0	0	0	0	0	0	0	0	0	0	0	0	0	0	0	0	0	0	0	0	0
SNORD104	70	0	0	70	80	0	0	0	0	0	0	0	0	0	0	0	0	0	0	0	0	0	0	0	0	0	0	0	0	0	0	0	0	0	0
MIR25	84	0	0	84	84	0	0	0	0	0	0	0	0	0	0	0	0	0	0	0	0	0	0	0	0	0	0	0	0	0	0	0	0	0	0
MIR181B2	89	0	0	89	89	0	0	0	0	0	0	0	0	0	0	0	0	0	0	0	0	0	0	0	0	0	0	0	0	0	0	0	0	0	0
SNORD12C	89	0	0	89	79	0	0	0	0	0	0	0	0	0	0	0	0	0	0	0	0	0	0	0	0	0	0	0	0	0	0	0	0	0	0
MIR6865	65	0	65	0	65	0	0	0	0	0	0	0	0	0	0	0	0	0	0	0	0	0	0	0	0	0	0	0	0	0	0	0	0	0	0
MIR6869	62	0	62	0	62	0	0	0	0	0	0	0	0	0	0	0	0	0	0	0	0	0	0	0	0	0	0	0	0	0	0	0	0	0	0
MIR4639	69	0	69	0	69	0	0	0	0	0	0	0	0	0	0	0	0	0	0	0	0	0	0	0	0	0	0	0	0	0	0	0	0	0	0
SNORA4	147	0	0	147	137	0	0	0	0	0	0	0	0	0	0	0	0	0	0	0	0	0	0	0	0	0	0	0	0	0	0	0	0	0	0
HSPA1B	2525	216	1926	383	2520	0	0	0	0	0	0	0	0	0	0	0	0	0	0	0	0	0	0	0	0	0	0	0	0	0	0	0	0	0	0
MIR302C	68	0	0	68	68	0	0	0	0	0	0	0	0	0	0	0	0	0	0	0	0	0	0	0	0	0	0	0	0	0	0	0	0	0	0
RPSA	2058	0	0	2058	1185	2	0	1	1	0	86	0	45	41	0	0.00318568	0	0.00984156	0.0028488	0	1	0	0	0	0	73	0	0	0	0	0.0109548	0	0	0	0
MIR4288	67	0	67	0	67	0	0	0	0	0	0	0	0	0	0	0	0	0	0	0	0	0	0	0	0	0	0	0	0	0	0	0	0	0	0
PRDX1	1234	341	600	293	1315	7	0	2	1	0	2875	0	82	1821	0	0.54534	0	0.0918312	0.647908	0	2	0	0	1	1	1726	0	0	1713	13	1.32632	0	0	3.42424	0.117409
VIM	2666	629	687	1350	1495	14	0	11	0	0	2435	0	1114	0	0	1.08805	0	2.93889	0	0	8	0	6	1	0	7676	0	7577	50	0	13.8951	0	48.3056	0.23545	0
SNORD21	95	0	0	95	95	0	0	0	0	0	0	0	0	0	0	0	0	0	0	0	0	0	0	0	0	0	0	0	0	0	0	0	0	0	0
RPL17	469	0	469	0	469	2	1	0	0	0	358	224	0	0	0	0.0167173	0.27081	0	0	0	3	1	1	0	1	183	84	78	0	21	0.0346187	0.199303	0.0519669	0	0.0466906
HNRNPA1	4121	615	963	2543	569	13	0	2	10	0	12290	0	8135	3950	0	4.41553	0	17.2558	2.66196	0	8	0	2	6	0	2019	0	341	1678	0	2.93862	0	1.74797	6.35331	0
RPL41	699	202	78	419	584	3	0	0	0	2	889	0	0	0	63	0.0113563	0	0	0	0.0179836	2	0	0	0	0	110	0	0	0	0	0.00569254	0	0	0	0
SCARNA7	330	0	0	330	330	0	0	0	0	0	0	0	0	0	0	0	0	0	0	0	0	0	0	0	0	0	0	0	0	0	0	0	0	0	0
SCARNA13	275	0	0	275	0	0	0	0	0	0	0	0	0	0	0	0	0	0	0	0	0	0	0	0	0	0	0	0	0	0	0	0	0	0	0
MIR4449	66	0	66	0	66	0	0	0	0	0	0	0	0	0	0	0	0	0	0	0	0	0	0	0	0	0	0	0	0	0	0	0	0	0	0
NCL	4034	241	2133	1660	2717	19	0	14	3	0	7722	0	2696	2072	0	28.2726	0	58.2777	14.2298	0	13	1	9	3	0	3813	46	3653	114	0	56.5561	8.55747	190.825	4.39864	0
RPL12	2275	0	0	2275	660	2	1	0	0	1	187	29	0	0	158	0.00772211	0.0310046	0	0	0.145798	0	0	0	0	0	0	0	0	0	0	0	0	0	0	0
SNORD35A	86	0	0	86	86	0	0	0	0	0	0	0	0	0	0	0	0	0	0	0	0	0	0	0	0	0	0	0	0	0	0	0	0	0	0
SCARNA21	166	0	0	166	138	0	0	0	0	0	0	0	0	0	0	0	0	0	0	0	0	0	0	0	0	0	0	0	0	0	0	0	0	0	0
SNORD111	94	0	0	94	94	0	0	0	0	0	0	0	0	0	0	0	0	0	0	0	0	0	0	0	0	0	0	0	0	0	0	0	0	0	0
SNORD6	73	0	0	73	71	0	0	0	0	0	0	0	0	0	0	0	0	0	0	0	0	0	0	0	0	0	0	0	0	0	0	0	0	0	0
SNORA63	132	0	0	132	135	0	0	0	0	0	0	0	0	0	0	0	0	0	0	0	0	0	0	0	0	0	0	0	0	0	0	0	0	0	0
SCARNA16	187	0	0	187	110	0	0	0	0	0	0	0	0	0	0	0	0	0	0	0	0	0	0	0	0	0	0	0	0	0	0	0	0	0	0
TMSB10	496	109	135	252	482	3	1	0	2	0	151	43	0	108	0	0.0124274	0.0916231	0	0.0166725	0	0	0	0	0	0	0	0	0	0	0	0	0	0	0	0
XRCC6	2709	655	1830	224	2326	8	0	5	0	0	819	0	438	0	0	0.812493	0	2.56541	0	0	2	0	1	0	0	89	0	33	0	0	0.357686	0	0.467089	0	0
CALR	1903	73	1254	576	1911	9	0	2	3	0	1982	0	88	446	0	1.02377	0	0.268366	0.432121	0	7	0	5	1	0	1529	0	986	422	0	3.1995	0	7.26648	2.29714	0
MIR3064	66	0	66	0	66	0	0	0	0	0	0	0	0	0	0	0	0	0	0	0	0	0	0	0	0	0	0	0	0	0	0	0	0	0	0
HIST1H3H	1237	10	411	816	473	3	0	2	0	0	194	0	74	0	0	0.00379717	0	0.00855139	0	0	1	0	1	0	0	49	0	49	0	0	0.00388536	0	0.0136837	0	0
SNORD26	75	0	0	75	75	0	0	0	0	0	0	0	0	0	0	0	0	0	0	0	0	0	0	0	0	0	0	0	0	0	0	0	0	0	0
RPL28	5620	0	0	5620	5121	12	0	5	6	0	1911	0	595	1254	0	0.087879	0	0.161543	0.108167	0	5	0	2	3	0	1628	0	641	987	0	0.303288	0	0.420564	0.478321	0
MIR1248	3	0	3	0	3	0	0	0	0	0	0	0	0	0	0	0	0	0	0	0	0	0	0	0	0	0	0	0	0	0	0	0	0	0	0
RPS27A	1159	0	0	1159	1241	3	0	1	0	0	244	0	160	0	0	0.00917305	0	0.0355133	0	0	0	0	0	0	0	0	0	0	0	0	0	0	0	0	0
COX7B	2471	116	243	2112	456	0	0	0	0	0	0	0	0	0	0	0	0	0	0	0	0	0	0	0	0	0	0	0	0	0	0	0	0	0	0
ATP5J2	774	0	0	774	330	3	0	1	0	0	399	0	80	0	0	0.0515947	0	0.0610758	0	0	3	0	0	2	1	103	0	0	82	21	0.0539568	0	0	0.111744	0.129294
SNORD45C	79	0	0	79	78	0	0	0	0	0	0	0	0	0	0	0	0	0	0	0	0	0	0	0	0	0	0	0	0	0	0	0	0	0	0
RPS29	7062	30	204	6828	1518	5	0	0	2	1	1003	0	0	167	69	0.0116241	0	0	0.00363036	0.0178693	2	0	0	2	0	152	0	0	152	0	0.00713641	0	0	0.0185644	0
UQCRH	687	0	0	687	771	4	1	0	2	1	22043	83	0	21717	243	1.89814	0.185042	0	3.50777	0.467587	1	0	0	1	0	4581	0	0	4581	0	1.59807	0	0	4.15715	0
SNORD43	62	0	62	0	62	0	0	0	0	0	0	0	0	0	0	0	0	0	0	0	0	0	0	0	0	0	0	0	0	0	0	0	0	0	0
MIR6867	67	0	67	0	67	0	0	0	0	0	0	0	0	0	0	0	0	0	0	0	0	0	0	0	0	0	0	0	0	0	0	0	0	0	0
SNORA71B	272	0	0	272	136	0	0	0	0	0	0	0	0	0	0	0	0	0	0	0	0	0	0	0	0	0	0	0	0	0	0	0	0	0	0
ARF1	2006	262	546	1198	2198	7	0	1	3	0	4269	0	162	2316	0	1.99395	0	0.446736	2.02909	0	11	0	3	7	1	1884	0	222	1620	42	3.5649	0	1.47942	7.9741	0.934042
SNORA53	249	0	0	249	250	0	0	0	0	0	0	0	0	0	0	0	0	0	0	0	0	0	0	0	0	0	0	0	0	0	0	0	0	0	0
SNORD38A	70	0	0	70	71	0	0	0	0	0	0	0	0	0	0	0	0	0	0	0	0	0	0	0	0	0	0	0	0	0	0	0	0	0	0
PABPC1	3485	1129	1911	445	2803	6	1	3	1	1	420	37	245	120	18	0.906169	2.06679	3.12085	0.48564	0.867823	1	0	0	1	0	126	0	0	126	0	1.1013	0	0	2.86489	0
SNORD54	67	0	0	67	63	0	0	0	0	0	0	0	0	0	0	0	0	0	0	0	0	0	0	0	0	0	0	0	0	0	0	0	0	0	0
CCT3	2150	281	1638	231	2382	14	1	11	0	0	12752	38	994	0	0	9.78041	0.754565	4.50103	0	0	9	0	6	2	0	2836	0	2709	65	0	8.81174	0	29.6441	0.525376	0
RPL37	7686	150	294	7242	1570	17	1	1	13	1	2908	51	83	2645	55	0.23999	0.108969	0.0404412	0.409448	0.101429	5	0	1	4	0	1316	0	34	1282	0	0.439979	0	0.0400339	1.11497	0
HIST2H4A	0	0	0	0	0	0	0	0	0	0	0	0	0	0	0	0	0	0	0	0	0	0	0	0	0	0	0	0	0	0	0	0	0	0	0
ATP5I	496	0	0	496	365	2	0	0	0	0	1022	0	0	0	0	0.0817877	0	0	0	0	1	0	0	0	0	72	0	0	0	0	0.0233424	0	0	0	0
SLC25A5	1274	116	897	261	1124	5	0	1	3	0	626	0	42	521	0	0.104658	0	0.0414565	0.163383	0	2	0	2	0	0	48	0	48	0	0	0.0325098	0	0.114495	0	0
COX6A1	767	0	0	767	572	3	0	1	1	0	186	0	29	39	0	0.0156843	0	0.0144377	0.00616867	0	0	0	0	0	0	0	0	0	0	0	0	0	0	0	0
STMN1	2947	0	0	2947	3536	7	0	2	2	1	7891	0	1267	3485	32	4.70247	0	4.45777	3.89557	0.426131	8	0	2	5	1	555	0	139	366	50	1.33987	0	1.18184	2.29854	1.4187
MIR6855	67	0	67	0	67	0	0	0	0	0	0	0	0	0	0	0	0	0	0	0	0	0	0	0	0	0	0	0	0	0	0	0	0	0	0
MIR6768	72	0	72	0	72	0	0	0	0	0	0	0	0	0	0	0	0	0	0	0	0	0	0	0	0	0	0	0	0	0	0	0	0	0	0
SNRPB	1154	163	696	295	1153	8	2	0	0	0	3603	1268	0	0	0	0.55237	5.03291	0	0	0	5	1	1	0	0	548	262	43	0	0	0.340348	2.04089	0.0940555	0	0
PRDX2	1717	0	0	1717	1038	4	0	1	2	0	354	0	61	128	0	0.0954543	0	0.0971111	0.0647404	0	2	0	1	0	0	77	0	25	0	0	0.0841123	0	0.0961794	0	0
MALAT1	8708	0	0	8708	8751	22	0	0	0	0	3442	0	0	0	0	16.9023	0	0	0	0	20	0	0	0	0	1304	0	0	0	0	25.9411	0	0	0	0
USMG5	789	483	177	129	736	3	1	1	0	0	206	50	69	0	0	0.00957763	0.0601859	0.0189403	0	0	0	0	0	0	0	0	0	0	0	0	0	0	0	0	0
HSPD1	2455	268	1722	465	2321	10	1	6	2	0	853	62	519	229	0	1.18199	2.22428	4.24599	0.595215	0	1	0	1	0	0	95	0	95	0	0	0.533292	0	1.87818	0	0
ATP5G2	1976	0	0	1976	1287	3	0	1	1	0	612	0	428	127	0	0.123652	0	0.510551	0.0481311	0	1	0	1	0	0	555	0	555	0	0	0.454274	0	1.59989	0	0
MIR5739	80	0	80	0	80	0	0	0	0	0	0	0	0	0	0	0	0	0	0	0	0	0	0	0	0	0	0	0	0	0	0	0	0	0	0
ATF4	2019	882	1056	81	2027	14	1	7	2	0	2752	27	1838	309	0	0.663095	0.168432	2.61469	0.139656	0	11	2	8	1	0	1036	93	880	63	0	1.01126	1.13858	3.02524	0.159973	0
HIST1H2BN	715	117	381	217	449	1	0	0	0	0	223	0	0	0	0	0.024369	0	0	0	0	0	0	0	0	0	0	0	0	0	0	0	0	0	0	0
CFL1	1878	716	501	661	1257	8	0	3	3	0	384	0	120	168	0	0.134979	0	0.249037	0.110769	0	3	0	1	2	0	188	0	60	128	0	0.267713	0	0.30091	0.474157	0
SNRPD2	901	445	357	99	868	3	0	1	0	0	721	0	338	0	0	0.0472842	0	0.130871	0	0	1	0	1	0	0	25	0	25	0	0	0.00664198	0	0.0233922	0	0
SOD1	1746	0	0	1746	965	6	0	2	0	0	1059	0	499	0	0	0.203832	0	0.567054	0	0	3	1	1	0	0	145	31	47	0	0	0.113063	0.303173	0.12907	0	0
GPI	4000	170	1710	2120	4474	8	0	3	1	1	671	0	148	85	15	0.798156	0	1.03938	0.189652	0.398708	9	0	3	1	3	431	0	100	33	144	2.07692	0	1.69713	0.413672	8.15559
SNORD96A	72	0	72	0	72	0	0	0	0	0	0	0	0	0	0	0	0	0	0	0	0	0	0	0	0	0	0	0	0	0	0	0	0	0	0
HIST1H2BF	1196	39	381	776	430	2	0	0	0	0	222	0	0	0	0	0.0234913	0	0	0	0	0	0	0	0	0	0	0	0	0	0	0	0	0	0	0
HIST1H2BL	488	25	381	82	453	1	0	0	0	0	492	0	0	0	0	0.028497	0	0	0	0	1	0	1	0	0	49	0	49	0	0	0.0114976	0	0.040493	0	0
HSP90B1	3032	0	0	3032	2731	15	0	10	1	0	7441	0	539	33	0	22.7619	0	9.73448	0.18935	0	7	0	3	2	0	490	0	167	88	0	6.07226	0	7.28859	2.83686	0
MIR663AHG	1213	0	0	1213	1213	0	0	0	0	0	0	0	0	0	0	0	0	0	0	0	0	0	0	0	0	0	0	0	0	0	0	0	0	0	0
MIR1254-1	97	0	0	97	97	0	0	0	0	0	0	0	0	0	0	0	0	0	0	0	0	0	0	0	0	0	0	0	0	0	0	0	0	0	0
RANBP1	2177	0	0	2177	1598	6	1	2	1	1	614	189	148	33	215	0.200892	1.60099	0.285892	0.0202526	1.57192	5	0	0	1	4	540	0	0	135	405	0.715755	0	0	0.465484	6.30923
HIST3H2A	895	56	393	446	496	1	0	0	0	0	400	0	0	0	0	0.00800608	0	0	0	0	2	0	2	0	0	146	0	146	0	0	0.0118383	0	0.0416929	0	0
MIR663B	115	0	0	115	115	0	0	0	0	0	0	0	0	0	0	0	0	0	0	0	0	0	0	0	0	0	0	0	0	0	0	0	0	0	0
PDCD5	1799	61	390	1348	604	4	0	1	1	0	281	0	62	94	0	0.0456494	0	0.0594659	0.0286438	0	0	0	0	0	0	0	0	0	0	0	0	0	0	0	0
HNRNPA2B1	6284	0	0	6284	3702	21	0	2	4	3	26851	0	3927	479	559	49.0353	0	42.3405	1.64081	22.8118	20	0	8	6	1	30421	0	3579	694	227	225.06	0	93.2523	13.3563	19.7379
PPIA	2238	45	498	1695	2445	8	0	1	6	1	715	0	138	507	70	0.158323	0	0.180411	0.210581	0.346365	3	0	0	0	2	192	0	0	0	161	0.172233	0	0	0	1.69743
CCT7	2031	371	1500	160	2032	11	0	5	0	0	2647	0	910	0	0	1.69434	0	3.43902	0	0	4	0	1	2	0	256	0	125	114	0	0.663839	0	1.14158	0.769003	0
TUBB4B	1637	148	1338	151	1466	13	0	8	1	0	1898	0	1000	242	0	1.15648	0	3.5974	0.276586	0	10	1	7	1	0	1191	37	621	97	0	2.93988	1.1455	5.39862	0.62286	0
UCHL1	1578	0	0	1578	1124	6	0	2	2	1	457	0	113	269	35	0.117382	0	0.171361	0.129602	0.200888	3	0	0	2	1	132	0	0	98	34	0.137353	0	0	0.265271	0.415808
NME1	1645	86	249	1310	362	8	0	1	2	0	1782	0	78	1042	0	0.232304	0	0.0600331	0.254795	0	3	0	0	1	0	238	0	0	133	0	0.125691	0	0	0.182717	0
SET	2915	357	834	1724	3452	14	3	1	6	2	4173	984	36	2157	94	5.10806	31.1843	0.26017	4.95258	2.57119	8	3	0	4	0	1604	303	0	979	0	7.95406	18.8453	0	12.629	0
HIST3H2BB	452	0	452	0	452	1	0	0	0	0	154	0	0	0	0	0.00467882	0	0	0	0	0	0	0	0	0	0	0	0	0	0	0	0	0	0	0
H3F3AP4	411	0	0	411	0	0	0	0	0	0	0	0	0	0	0	0	0	0	0	0	0	0	0	0	0	0	0	0	0	0	0	0	0	0	0
EEF1B2	1098	375	678	45	1110	3	1	0	0	1	541	328	0	0	28	0.0545179	0.855755	0	0	0.063052	2	2	0	0	0	78	78	0	0	0	0.031843	0.399382	0	0	0
SNORD46	104	0	0	104	98	0	0	0	0	0	0	0	0	0	0	0	0	0	0	0	0	0	0	0	0	0	0	0	0	0	0	0	0	0	0
RPL9	2153	0	0	2153	896	2	0	0	0	0	643	0	0	0	0	0.0369098	0	0	0	0	3	2	1	0	0	178	144	34	0	0	0.041393	0.419996	0.0278458	0	0
SNORD79	84	0	0	84	81	0	0	0	0	0	0	0	0	0	0	0	0	0	0	0	0	0	0	0	0	0	0	0	0	0	0	0	0	0	0
SNORD50B	70	0	0	70	71	0	0	0	0	0	0	0	0	0	0	0	0	0	0	0	0	0	0	0	0	0	0	0	0	0	0	0	0	0	0
HIST1H3D	411	0	411	0	486	5	1	2	0	1	884	229	114	0	21	0.0669104	0.448757	0.050944	0	0.0355189	4	1	2	0	1	186	55	48	0	83	0.0570337	0.211522	0.0518361	0	0.299121
SNORD12	90	0	0	90	90	0	0	0	0	0	0	0	0	0	0	0	0	0	0	0	0	0	0	0	0	0	0	0	0	0	0	0	0	0	0
SNHG5	1032	0	0	1032	507	0	0	0	0	0	0	0	0	0	0	0	0	0	0	0	0	0	0	0	0	0	0	0	0	0	0	0	0	0	0
PTGES3	2939	0	0	2939	3399	15	2	1	8	2	10803	69	9792	829	55	7.40516	1.22454	39.6286	1.0659	0.842464	4	2	1	0	0	988	111	827	0	0	2.74362	3.86603	8.08808	0	0
RPL13A	2312	0	0	2312	522	7	0	0	6	0	729	0	0	526	0	0.077313	0	0	0.104637	0	3	0	0	2	0	142	0	0	62	0	0.0610085	0	0	0.0692938	0
MIR5087	76	0	76	0	76	0	0	0	0	0	0	0	0	0	0	0	0	0	0	0	0	0	0	0	0	0	0	0	0	0	0	0	0	0	0
TRIM28	2960	289	2508	163	2959	20	1	15	0	0	1635	31	1158	0	0	2.11967	1.04051	8.86353	0	0	14	0	14	0	0	2180	0	2180	0	0	11.4494	0	40.3235	0	0
HNRNPAB	1796	257	999	540	1816	11	1	5	2	0	6177	645	2333	271	0	6.89459	18.6391	15.3742	0.567379	0	15	1	5	5	0	4707	952	3101	361	0	21.2839	53.9908	49.3836	4.24635	0
HIST2H2AA4	0	0	0	0	0	0	0	0	0	0	0	0	0	0	0	0	0	0	0	0	0	0	0	0	0	0	0	0	0	0	0	0	0	0	0
RPL34	2627	0	0	2627	1014	3	0	0	1	0	230	0	0	16	0	0.0144208	0	0	0.00188172	0	0	0	0	0	0	0	0	0	0	0	0	0	0	0	0
PARP1	3958	144	3045	769	3985	22	0	15	4	0	6038	0	2022	2039	0	19.047	0	37.6584	12.0649	0	13	1	10	1	0	2347	214	1536	61	0	29.9932	34.3004	69.1312	2.02787	0
HIST1H2AB	477	0	477	0	477	3	0	1	0	0	464	0	48	0	0	0.0172562	0	0.0105394	0	0	3	0	2	0	0	98	0	54	0	0	0.0147649	0	0.028653	0	0
HNRNPL	2471	367	1770	334	2159	15	1	11	1	0	9181	18	2753	4572	0	9.41569	0.477935	16.6692	8.79513	0	10	0	6	2	1	1943	0	1417	466	34	8.07257	0	20.734	5.03646	1.66023
SNORA44	132	0	0	132	132	0	0	0	0	0	0	0	0	0	0	0	0	0	0	0	0	0	0	0	0	0	0	0	0	0	0	0	0	0	0
SNORD121B	81	0	0	81	11	0	0	0	0	0	0	0	0	0	0	0	0	0	0	0	0	0	0	0	0	0	0	0	0	0	0	0	0	0	0
PA2G4	2577	419	1185	973	2626	11	0	4	5	1	2571	0	936	1282	68	5.28521	0	11.3601	4.94335	3.12369	4	0	1	2	1	560	0	441	88	31	4.66364	0	12.9345	1.90643	3.03424
PFN1	1291	620	423	248	1365	4	1	1	1	0	2964	72	166	2267	0	0.466106	0.293139	0.154121	0.668701	0	2	0	1	1	0	539	0	58	481	0	0.343378	0	0.130132	0.79713	0
SNHG25	111	0	111	0	111	0	0	0	0	0	0	0	0	0	0	0	0	0	0	0	0	0	0	0	0	0	0	0	0	0	0	0	0	0	0
HIST1H4K	354	0	354	0	354	0	0	0	0	0	0	0	0	0	0	0	0	0	0	0	0	0	0	0	0	0	0	0	0	0	0	0	0	0	0
HMGA1	2159	489	324	1346	2400	4	1	1	0	0	219	16	34	0	0	0.19162	0.362452	0.17564	0	0	4	1	1	1	0	152	33	60	27	0	0.538787	1.46711	0.749027	0.248965	0
HNRNPC	4501	2952	882	667	3251	10	2	1	5	0	749	66	50	366	0	0.816369	1.86244	0.321753	0.748272	0	2	0	0	0	1	159	0	0	0	27	0.702068	0	0	0	1.40119
HNRNPH1	5564	0	0	5564	2290	23	0	8	6	2	11055	0	1294	7797	39	17.4005	0	12.025	23.02	1.37173	14	0	6	1	3	2278	0	405	803	118	14.5256	0	9.09512	13.3198	8.84328
SNORD45A	84	0	0	84	84	0	0	0	0	0	0	0	0	0	0	0	0	0	0	0	0	0	0	0	0	0	0	0	0	0	0	0	0	0	0
HIST2H3A	1656	36	411	1209	0	0	0	0	0	0	0	0	0	0	0	0	0	0	0	0	0	0	0	0	0	0	0	0	0	0	0	0	0	0	0
ATP5O	2839	0	0	2839	806	6	0	3	0	2	862	0	232	0	114	0.163111	0	0.259186	0	0.482036	3	0	2	0	1	231	0	208	0	23	0.177078	0	0.561551	0	0.20722
MIR6733	61	0	61	0	61	0	0	0	0	0	0	0	0	0	0	0	0	0	0	0	0	0	0	0	0	0	0	0	0	0	0	0	0	0	0
MIR7114	61	0	61	0	61	0	0	0	0	0	0	0	0	0	0	0	0	0	0	0	0	0	0	0	0	0	0	0	0	0	0	0	0	0	0
TERC	451	0	451	0	451	0	0	0	0	0	0	0	0	0	0	0	0	0	0	0	0	0	0	0	0	0	0	0	0	0	0	0	0	0	0
CSDE1	4167	379	2535	1253	4313	31	4	15	9	0	10827	1122	5944	3275	0	20.3844	54.6911	66.0718	11.5658	0	13	1	7	5	0	986	31	660	295	0	7.52045	2.96554	17.729	5.85315	0
LRRC75A-AS1	1662	0	0	1662	2456	0	0	0	0	0	0	0	0	0	0	0	0	0	0	0	0	0	0	0	0	0	0	0	0	0	0	0	0	0	0
HNRNPU	12852	0	0	12852	6846	35	0	11	18	2	9597	0	3277	3429	41	56.822	0	114.552	38.0822	5.42455	18	0	9	7	0	3778	0	1550	795	0	90.6191	0	130.937	49.605	0
C1QBP	1169	82	849	238	921	12	0	6	2	1	2312	0	1743	286	13	0.606962	0	2.70158	0.140836	0.0762633	2	0	1	0	0	298	0	82	0	0	0.316932	0	0.307141	0	0
NONO	3215	0	0	3215	3218	13	0	1	6	2	4864	0	24	2409	36	13.1017	0	0.381674	12.1715	2.16688	10	0	1	5	2	2276	0	210	349	64	24.8361	0	8.07056	9.90689	8.20809
RAN	2661	258	651	1752	2546	18	0	3	12	0	19782	0	2958	16385	0	7.20256	0	6.35861	11.1902	0	9	0	2	7	0	2234	0	149	2085	0	3.29516	0	0.774022	8.00019	0
SNORD70	88	0	0	88	88	0	0	0	0	0	0	0	0	0	0	0	0	0	0	0	0	0	0	0	0	0	0	0	0	0	0	0	0	0	0
MYL6	1564	0	0	1564	809	1	0	0	1	0	38	0	0	38	0	0.0075271	0	0	0.0141189	0	0	0	0	0	0	0	0	0	0	0	0	0	0	0	0
COX5A	1268	154	453	661	769	5	0	3	2	0	1656	0	205	1451	0	0.458625	0	0.335195	0.753769	0	0	0	0	0	0	0	0	0	0	0	0	0	0	0	0
MIR7161	84	0	84	0	84	0	0	0	0	0	0	0	0	0	0	0	0	0	0	0	0	0	0	0	0	0	0	0	0	0	0	0	0	0	0
SCARNA6	265	0	0	265	266	0	0	0	0	0	0	0	0	0	0	0	0	0	0	0	0	0	0	0	0	0	0	0	0	0	0	0	0	0	0
SNORA67	149	0	0	149	137	0	0	0	0	0	0	0	0	0	0	0	0	0	0	0	0	0	0	0	0	0	0	0	0	0	0	0	0	0	0
UBA2	4023	70	1923	2030	2665	18	0	11	3	0	3590	0	1143	655	0	3.63795	0	6.83841	1.24502	0	4	0	1	1	1	711	0	40	85	35	2.91883	0	0.578325	0.907734	1.68872
NDUFS5	548	87	321	140	571	2	0	1	1	0	353	0	94	259	0	0.0855897	0	0.134562	0.117793	0	0	0	0	0	0	0	0	0	0	0	0	0	0	0	0
ZNF711	4844	886	2424	1534	4167	30	1	11	4	3	27897	236	6536	10376	263	231.747	50.7579	320.565	161.682	48.8216	21	1	9	7	2	2862	417	658	899	47	96.3172	176.013	77.989	78.7036	18.5902
LDHA	2416	273	999	1144	2553	12	0	5	4	0	9228	0	349	477	0	7.15619	0	1.59789	0.693852	0	4	0	2	2	0	1307	0	98	1209	0	4.10608	0	1.0843	9.88049	0
HNRNPK	2942	224	1395	1323	3095	14	1	5	6	1	6128	25	2035	3767	243	15.6536	1.65337	30.6908	18.0495	13.8708	7	0	2	4	1	3860	0	2369	1335	156	39.9448	0	86.3399	35.9381	18.9736
CCT8	2005	207	1647	151	2315	10	0	8	1	0	828	0	440	275	0	0.723544	0	2.27004	0.450756	0	1	0	1	0	0	23	0	23	0	0	0.0814216	0	0.286756	0	0
MIR937	86	0	0	86	68	0	0	0	0	0	0	0	0	0	0	0	0	0	0	0	0	0	0	0	0	0	0	0	0	0	0	0	0	0	0
HINT1	1081	280	381	420	1068	4	0	0	1	0	1419	0	0	19	0	0.186071	0	0	0.0046733	0	1	0	1	0	0	143	0	143	0	0	0.0759643	0	0.267536	0	0
GLO1	2012	87	555	1370	2046	14	0	5	7	0	58038	0	651	56487	0	60.3246	0	3.99494	110.13	0	13	1	0	12	0	2421	104	0	2317	0	10.1942	5.49246	0	25.3797	0
CANX	4260	200	1779	2281	4950	31	0	10	16	0	16056	0	3093	10902	0	45.4593	0	51.7026	57.8983	0	18	0	5	11	0	2248	0	412	1196	0	25.7845	0	16.6431	35.6857	0
H2AFZ	1880	0	0	1880	947	7	0	3	2	0	5269	0	613	1094	0	0.597454	0	0.410378	0.232684	0	4	1	1	1	0	1480	1069	52	44	0	0.679853	6.15894	0.0841259	0.0525783	0
CHCHD2	901	163	456	282	815	4	0	0	2	0	3350	0	0	3249	0	0.308987	0	0	0.562107	0	1	0	0	1	0	1608	0	0	1608	0	0.600839	0	0	1.563	0
HIST2H2AB	393	0	393	0	448	0	0	0	0	0	0	0	0	0	0	0	0	0	0	0	0	0	0	0	0	0	0	0	0	0	0	0	0	0	0
ATP1A1	3763	363	3072	328	3917	9	0	6	0	0	1319	0	613	0	0	3.11126	0	8.53689	0	0	9	0	8	0	0	757	0	700	0	0	7.23377	0	23.5581	0	0
TMBIM6	3254	328	888	2038	3356	18	0	3	10	0	3998	0	347	2037	0	4.753	0	2.43558	4.54245	0	15	0	2	11	1	1322	0	129	742	376	6.36698	0	2.18809	9.29622	21.2834
SRM	1266	81	909	276	1273	4	0	2	1	0	215	0	105	81	0	0.045114	0	0.13008	0.0318809	0	3	0	2	1	0	147	0	106	41	0	0.124959	0	0.317343	0.0906638	0
MIR4534	60	0	60	0	60	0	0	0	0	0	0	0	0	0	0	0	0	0	0	0	0	0	0	0	0	0	0	0	0	0	0	0	0	0	0
MIR4722	60	0	60	0	60	0	0	0	0	0	0	0	0	0	0	0	0	0	0	0	0	0	0	0	0	0	0	0	0	0	0	0	0	0	0
MIR6732	60	0	60	0	60	0	0	0	0	0	0	0	0	0	0	0	0	0	0	0	0	0	0	0	0	0	0	0	0	0	0	0	0	0	0
MIR7156	60	0	60	0	60	0	0	0	0	0	0	0	0	0	0	0	0	0	0	0	0	0	0	0	0	0	0	0	0	0	0	0	0	0	0
MIR6506	0	0	0	0	0	0	0	0	0	0	0	0	0	0	0	0	0	0	0	0	0	0	0	0	0	0	0	0	0	0	0	0	0	0	0
TBCA	2301	30	390	1881	2447	2	0	0	1	0	91	0	0	34	0	0.0332251	0	0	0.0232851	0	1	0	0	0	1	23	0	0	0	23	0.0340197	0	0	0	0.399835
PSMD8	1553	66	1053	434	1539	12	0	5	1	2	8031	0	268	1690	235	2.99113	0	0.589314	1.18066	1.95583	8	0	2	3	2	1164	0	73	328	135	1.75628	0	0.387916	1.28741	2.39401
SNORD18A	72	0	0	72	70	0	0	0	0	0	0	0	0	0	0	0	0	0	0	0	0	0	0	0	0	0	0	0	0	0	0	0	0	0	0
BSG	1974	70	1158	746	2391	11	0	4	4	0	1083	0	160	486	0	0.57403	0	0.500695	0.483188	0	6	0	2	3	0	412	0	204	155	0	0.884668	0	1.54272	0.865796	0
MIR3609	80	0	80	0	80	0	0	0	0	0	0	0	0	0	0	0	0	0	0	0	0	0	0	0	0	0	0	0	0	0	0	0	0	0	0
PCBP2	3077	350	1008	1719	2407	15	0	6	7	1	5875	0	4076	1090	33	2.70474	0	11.079	0.941278	0.339493	7	0	5	1	1	9066	0	8950	27	89	16.9087	0	58.7883	0.130996	1.9509
SNORD65	73	0	0	73	73	0	0	0	0	0	0	0	0	0	0	0	0	0	0	0	0	0	0	0	0	0	0	0	0	0	0	0	0	0	0
MIR4641	66	0	66	0	66	0	0	0	0	0	0	0	0	0	0	0	0	0	0	0	0	0	0	0	0	0	0	0	0	0	0	0	0	0	0
UQCRFS1	3475	423	825	2227	1224	10	0	5	1	2	1511	0	371	340	353	0.426069	0	0.617642	0.179833	2.22428	2	0	1	0	0	196	0	36	0	0	0.223897	0	0.144833	0	0
U2AF1	4694	0	0	4694	1020	14	0	5	1	4	11234	0	1660	47	1863	5.43804	0	4.7442	0.0426756	20.1521	7	0	4	0	0	2687	0	1924	0	0	5.2693	0	13.2881	0	0
PCNA	1359	243	786	330	1058	9	0	3	3	0	2442	0	470	651	0	1.49555	0	1.69942	0.747844	0	6	0	2	1	0	549	0	302	25	0	1.36209	0	2.63884	0.161352	0
SNORA10	133	0	0	133	133	0	0	0	0	0	0	0	0	0	0	0	0	0	0	0	0	0	0	0	0	0	0	0	0	0	0	0	0	0	0
MIR4517	79	0	79	0	79	0	0	0	0	0	0	0	0	0	0	0	0	0	0	0	0	0	0	0	0	0	0	0	0	0	0	0	0	0	0
TMA7	688	0	0	688	463	4	0	0	1	0	801	0	0	26	0	0.170695	0	0	0.0103929	0	2	1	0	0	1	282	117	0	0	165	0.243453	1.26685	0	0	1.67417
GPX4	919	107	594	218	1231	5	0	4	0	0	476	0	386	0	0	0.0520467	0	0.249184	0	0	1	0	0	0	0	37	0	0	0	0	0.0163895	0	0	0	0
KPNB1	6139	407	2631	3101	4453	36	1	17	15	0	4624	177	1469	2814	0	14.0409	13.915	26.3357	16.0278	0	14	1	7	5	1	712	65	351	262	34	8.75857	10.0286	15.2066	8.38408	4.91568
NAP1L1	4441	412	1176	2853	5185	15	0	5	6	3	1475	0	439	867	119	1.63983	0	2.8815	1.80801	2.95633	2	0	0	2	0	47	0	0	47	0	0.211681	0	0	0.550659	0
NOP56	2400	516	1785	99	2106	15	0	12	1	0	4184	0	3696	292	0	2.44878	0	12.7713	0.320564	0	6	0	3	0	0	551	0	305	0	0	1.30643	0	2.54687	0	0
HDGF	2380	315	723	1342	2798	14	0	3	6	1	5054	0	397	1916	1031	7.90979	0	3.66832	5.62469	36.0568	19	2	5	10	1	2300	133	248	912	130	14.5826	10.5763	5.53772	15.0419	9.68726
RBMX	2148	155	891	1102	3418	10	0	0	7	1	618	0	0	485	25	1.1824	0	0	1.74056	1.06884	2	0	1	1	0	95	0	31	64	0	0.736334	0	0.846226	1.29042	0
PSMB4	2067	0	0	2067	925	6	0	0	0	0	768	0	0	0	0	0.137485	0	0	0	0	0	0	0	0	0	0	0	0	0	0	0	0	0	0	0
CAPNS1	1918	598	807	513	1821	10	0	6	1	1	1325	0	1081	56	49	1.09983	0	5.29765	0.087191	0.908877	3	0	2	1	0	284	0	263	21	0	0.955004	0	3.1147	0.183699	0
PGAM1	1830	148	765	917	1720	0	0	0	0	0	0	0	0	0	0	0	0	0	0	0	1	0	0	1	0	39	0	0	39	0	0.057407	0	0	0.149337	0
MIR3685	62	0	62	0	62	0	0	0	0	0	0	0	0	0	0	0	0	0	0	0	0	0	0	0	0	0	0	0	0	0	0	0	0	0	0
NDUFS6	1082	18	375	689	548	4	0	1	1	0	563	0	396	43	0	0.375239	0	1.55827	0.0537578	0	3	0	2	1	0	402	0	339	63	0	1.08543	0	3.22366	0.442505	0
SNORD105B	79	0	0	79	92	0	0	0	0	0	0	0	0	0	0	0	0	0	0	0	0	0	0	0	0	0	0	0	0	0	0	0	0	0	0
SAT1	1135	0	0	1135	1187	9	2	1	2	0	5095	309	319	1022	0	2.26417	3.55515	0.836958	0.851903	0	6	1	2	2	0	634	58	210	93	0	1.14138	1.30962	1.33148	0.435538	0
EIF1	2330	146	342	1842	1326	12	0	2	9	1	1322	0	249	991	82	0.306357	0	0.340677	0.430768	0.424628	3	0	0	3	0	110	0	0	110	0	0.103268	0	0	0.268637	0
PPA1	1295	100	870	325	1302	11	0	4	3	2	2155	0	1041	148	60	1.03408	0	2.94922	0.133212	0.643367	4	0	2	0	1	195	0	71	0	38	0.379071	0	0.48609	0	0.868201
SNORD2	69	0	0	69	70	0	0	0	0	0	0	0	0	0	0	0	0	0	0	0	0	0	0	0	0	0	0	0	0	0	0	0	0	0	0
ATP5E	3665	131	156	3378	148	1	0	0	1	0	1793	0	0	1793	0	0.0934132	0	0	0.175219	0	2	0	0	1	1	1120	0	0	1049	71	0.236386	0	0	0.575945	0.176122
RPL36A	2240	0	0	2240	2457	0	0	0	0	0	0	0	0	0	0	0	0	0	0	0	0	0	0	0	0	0	0	0	0	0	0	0	0	0	0
HIST1H1D	666	0	666	0	777	4	0	2	0	0	441	0	102	0	0	0.0675949	0	0.0923045	0	0	0	0	0	0	0	0	0	0	0	0	0	0	0	0	0
HIST1H2AM	393	0	393	0	487	4	0	2	0	0	493	0	84	0	0	0.0238531	0	0.0239952	0	0	0	0	0	0	0	0	0	0	0	0	0	0	0	0	0
SNORD60	86	0	0	86	83	0	0	0	0	0	0	0	0	0	0	0	0	0	0	0	0	0	0	0	0	0	0	0	0	0	0	0	0	0	0
MIR4745	62	0	62	0	62	0	0	0	0	0	0	0	0	0	0	0	0	0	0	0	0	0	0	0	0	0	0	0	0	0	0	0	0	0	0
MIR6796	62	0	62	0	62	0	0	0	0	0	0	0	0	0	0	0	0	0	0	0	0	0	0	0	0	0	0	0	0	0	0	0	0	0	0
MIR6079	62	0	62	0	62	0	0	0	0	0	0	0	0	0	0	0	0	0	0	0	0	0	0	0	0	0	0	0	0	0	0	0	0	0	0
MCM7	2975	1140	1632	203	3326	16	1	10	0	0	4350	14	3076	0	0	4.92975	0.410769	20.5811	0	0	11	0	10	1	0	740	0	673	67	0	3.39738	0	10.8818	0.80018	0
SFPQ	3747	99	2124	1524	3073	23	0	5	6	2	7130	0	670	1634	43	22.1215	0	12.2729	9.50937	2.98121	14	0	5	4	2	1284	0	652	258	40	16.1387	0	28.8618	8.43574	5.909
CCT2	2189	482	1467	240	2282	14	1	11	1	0	1089	10	806	173	0	1.05572	0.250989	4.6132	0.314586	0	2	0	2	0	0	127	0	127	0	0	0.49877	0	1.7566	0	0
PHB2	1518	0	0	1518	1443	0	0	0	0	0	0	0	0	0	0	0	0	0	0	0	0	0	0	0	0	0	0	0	0	0	0	0	0	0	0
SUMO2	3190	149	288	2753	1066	3	1	0	2	0	244	47	0	197	0	0.071188	0.355017	0	0.107809	0	0	0	0	0	0	0	0	0	0	0	0	0	0	0	0
PARK7	1088	67	570	451	961	7	0	1	1	0	1943	0	107	803	0	0.435539	0	0.141607	0.337632	0	3	0	2	0	0	888	0	848	0	0	0.806389	0	2.71207	0	0
EIF3G	1103	43	963	97	1011	7	0	2	1	0	677	0	286	18	0	0.253039	0	0.631119	0.0126196	0	2	0	1	0	0	105	0	63	0	0	0.158988	0	0.335961	0	0
COX8A	507	74	210	223	507	3	0	1	1	0	245	0	61	115	0	0.0176708	0	0.0259757	0.0155583	0	1	0	0	1	0	74	0	0	74	0	0.0216221	0	0	0.056247	0
CSE1L	3553	123	2916	514	3627	15	1	9	3	0	1034	176	371	151	0	2.4331	10.7222	5.15418	0.666484	0	3	0	3	0	0	101	0	101	0	0	0.962803	0	3.39086	0	0
SLC25A3	6087	150	1086	4851	2037	10	0	6	1	1	2020	0	652	302	12	0.486674	0	0.92743	0.136479	0.0646051	5	0	2	2	0	427	0	241	101	0	0.416765	0	0.828425	0.25644	0
DYNLL1	1376	124	204	1048	984	4	0	2	1	0	317	0	206	82	0	0.0436387	0	0.167427	0.0211739	0	0	0	0	0	0	0	0	0	0	0	0	0	0	0	0
EDF1	809	8	420	381	1083	3	0	2	1	0	473	0	444	29	0	0.102424	0	0.567635	0.0117791	0	0	0	0	0	0	0	0	0	0	0	0	0	0	0	0
YBX3	6393	0	0	6393	1974	9	0	3	5	1	479	0	95	289	95	0.124444	0	0.145716	0.140835	0.551519	3	0	1	1	1	119	0	73	15	31	0.125245	0	0.27059	0.0410683	0.383467
EIF4G1	5667	414	4803	450	6247	30	0	12	1	10	4496	0	1962	574	753	20.3442	0	52.4156	4.87192	76.1392	11	0	7	2	0	1096	0	695	131	0	20.091	0	44.8693	6.24689	0
HNRNPUL1	3555	173	2571	811	4209	22	0	14	4	1	2578	0	1281	700	108	6.92489	0	20.3154	3.52697	6.48265	18	0	11	4	1	1602	0	1230	214	19	17.4329	0	47.1395	6.05789	2.43003
SNORA40	128	0	0	128	127	0	0	0	0	0	0	0	0	0	0	0	0	0	0	0	0	0	0	0	0	0	0	0	0	0	0	0	0	0	0
EIF3I	1458	72	978	408	1458	10	1	3	3	0	1001	25	165	384	0	0.486984	0.314887	0.473928	0.350418	0	1	0	1	0	0	55	0	55	0	0	0.108398	0	0.381763	0	0
CCT5	3675	420	1626	1629	4032	14	0	10	1	0	4807	0	2921	1369	0	7.56575	0	27.1429	4.04162	0	8	0	7	1	0	1005	0	831	174	0	6.40797	0	18.6607	2.88606	0
PSMB3	796	0	796	0	796	0	0	0	0	0	0	0	0	0	0	0	0	0	0	0	2	0	2	0	0	37	0	37	0	0	0.0338664	0	0.119273	0	0
NDUFA3	963	42	255	666	354	0	0	0	0	0	0	0	0	0	0	0	0	0	0	0	0	0	0	0	0	0	0	0	0	0	0	0	0	0	0
ALYREF	1088	6	795	287	1066	8	0	5	1	0	6426	0	4407	486	0	4.05784	0	16.4303	0.575657	0	6	0	2	3	1	1522	0	1243	262	17	3.89355	0	11.1989	1.74354	0.51113
EIF4G2	6769	0	0	6769	4359	29	1	20	5	0	4722	313	2961	1097	0	10.1558	17.4287	37.5986	4.42555	0	12	0	10	1	0	751	0	385	20	0	6.5434	0	11.814	0.453309	0
SNORA47	138	0	0	138	138	0	0	0	0	0	0	0	0	0	0	0	0	0	0	0	0	0	0	0	0	0	0	0	0	0	0	0	0	0	0
TOMM6	637	36	225	376	853	0	0	0	0	0	0	0	0	0	0	0	0	0	0	0	0	0	0	0	0	0	0	0	0	0	0	0	0	0	0
SRSF2	2885	173	666	2046	2655	7	0	1	5	0	3535	0	24	3370	0	2.96355	0	0.11879	5.29939	0	9	0	3	6	0	533	0	174	359	0	1.8102	0	2.08124	3.17172	0
ARHGDIA	1906	136	615	1155	2382	11	1	3	5	0	1911	69	358	787	0	1.51489	1.41613	1.67552	1.17022	0	12	0	2	10	0	1405	0	153	1252	0	4.51204	0	1.73046	10.4593	0
PSMA4	4411	150	786	3475	1221	9	0	4	0	0	14285	0	363	0	0	12.3294	0	1.84976	0	0	4	0	2	1	0	4157	0	3567	72	0	14.5351	0	43.9252	0.654894	0
EWSR1	7285	0	0	7285	2952	11	0	6	2	1	2040	0	1396	556	30	6.07868	0	24.559	3.10761	1.99756	9	0	6	1	2	2104	0	1859	21	224	25.3981	0	79.0329	0.659441	31.7801
MIR4677	80	0	80	0	80	0	0	0	0	0	0	0	0	0	0	0	0	0	0	0	0	0	0	0	0	0	0	0	0	0	0	0	0	0	0
BRD2	4894	1701	2406	787	5447	0	0	0	0	0	0	0	0	0	0	0	0	0	0	0	0	0	0	0	0	0	0	0	0	0	0	0	0	0	0
FASN	8565	219	7536	810	8458	33	0	28	2	1	2167	0	1808	40	18	9.39968	0	46.302	0.325453	1.74472	18	0	14	2	0	1540	0	1286	206	0	27.0615	0	79.5875	9.41671	0
MAZ	2698	106	1482	1110	2861	15	0	7	3	1	13381	0	1835	7136	543	7.75053	0	6.27518	7.75303	7.02816	23	0	11	9	1	8790	0	1200	6743	178	20.6257	0	9.91686	41.1598	4.90898
UBA1	3559	183	3177	199	3750	0	0	0	0	0	0	0	0	0	0	0	0	0	0	0	0	0	0	0	0	0	0	0	0	0	0	0	0	0	0
PEBP1	1697	352	564	781	1491	7	0	2	4	0	2394	0	66	2184	0	1.89019	0	0.307661	3.23451	0	5	0	0	4	0	607	0	0	591	0	1.94154	0	0	4.91753	0
SNORA74A	198	0	0	198	200	0	0	0	0	0	0	0	0	0	0	0	0	0	0	0	0	0	0	0	0	0	0	0	0	0	0	0	0	0	0
MIR6819	61	0	61	0	61	0	0	0	0	0	0	0	0	0	0	0	0	0	0	0	0	0	0	0	0	0	0	0	0	0	0	0	0	0	0
SNORA49	136	0	0	136	137	0	0	0	0	0	0	0	0	0	0	0	0	0	0	0	0	0	0	0	0	0	0	0	0	0	0	0	0	0	0
HIST1H4A	372	0	372	0	372	2	0	0	1	0	9759	0	0	935	0	0.167047	0	0	0.0300206	0	3	0	1	0	0	3034	0	89	0	0	0.210391	0	0.0217357	0	0
SLIRP	865	9	297	559	535	4	0	3	0	0	2403	0	2196	0	0	0.36849	0	1.98816	0	0	0	0	0	0	0	0	0	0	0	0	0	0	0	0	0
PFDN5	1980	0	0	1980	687	4	0	1	0	0	2227	0	40	0	0	0.412237	0	0.0437153	0	0	1	0	0	1	0	663	0	0	663	0	0.497184	0	0	1.29336	0
HIST1H2BO	467	0	467	0	467	4	0	2	0	0	307	0	115	0	0	0.0194612	0	0.0430403	0	0	2	0	1	0	0	41	0	23	0	0	0.0105291	0	0.0208021	0	0
ATPIF1	1855	30	183	1642	1925	5	0	0	2	0	516	0	0	199	0	0.220279	0	0	0.15935	0	2	0	1	1	0	66	0	47	19	0	0.114142	0	0.286267	0.0854782	0
ATP5J	1179	692	327	160	664	7	0	2	0	1	6917	0	1103	0	32	1.91936	0	1.80701	0	0.198421	3	0	2	0	0	965	0	81	0	0	1.08478	0	0.320682	0	0
MYBL2	2704	265	2031	408	2777	15	0	6	2	5	884	0	574	87	183	0.62226	0	2.3855	0.114872	2.87852	4	0	4	0	0	554	0	554	0	0	1.57982	0	5.5639	0	0
EIF3D	2155	371	1647	137	1949	7	0	5	0	1	712	0	345	0	204	0.928207	0	2.65541	0	5.94284	2	0	2	0	0	45	0	45	0	0	0.237659	0	0.837003	0	0
ATP5A1	5818	122	1662	4034	2428	7	0	3	1	0	939	0	347	15	0	0.453752	0	0.989986	0.0135962	0	3	1	1	0	0	129	27	24	0	0	0.252534	0.662931	0.165468	0	0
SNORA33	136	0	0	136	133	0	0	0	0	0	0	0	0	0	0	0	0	0	0	0	0	0	0	0	0	0	0	0	0	0	0	0	0	0	0
NDUFA13	1166	503	324	339	542	1	0	1	0	0	34	0	34	0	0	0.00384985	0	0.0227295	0	0	1	0	0	0	0	24	0	0	0	0	0.0110091	0	0	0	0
PRMT1	1686	506	978	202	1568	8	0	6	0	0	4177	0	1022	0	0	2.2563	0	3.25935	0	0	7	0	3	1	1	758	0	184	147	144	1.65874	0	1.41808	0.836812	3.70359
RPS23	3437	254	432	2751	3314	18	0	1	13	1	3131	0	28	1340	108	0.167058	0	0.00882042	0.13411	0.128768	6	0	1	3	1	382	0	80	125	84	0.0825704	0	0.060901	0.0702865	0.213399
TXN	869	205	318	346	868	3	0	2	1	0	267	0	143	124	0	0.0290597	0	0.0918888	0.0253148	0	0	0	0	0	0	0	0	0	0	0	0	0	0	0	0
ILF2	1659	126	1173	360	1841	11	0	6	2	0	5854	0	996	1038	0	5.98035	0	6.00731	1.98905	0	7	0	4	2	0	879	0	381	223	0	3.6378	0	5.55327	2.4008	0
ILF3	6119	317	2697	3105	7473	28	2	5	17	0	8189	656	814	6020	0	26.1263	54.1857	15.3327	36.0261	0	19	2	6	10	1	2443	346	972	1101	24	31.5753	56.0886	44.2449	37.0179	3.64574
ATP5G1	2214	0	0	2214	646	3	0	0	1	0	285	0	0	132	0	0.0469929	0	0	0.0408258	0	0	0	0	0	0	0	0	0	0	0	0	0	0	0	0
MIR6516	4	0	4	0	4	0	0	0	0	0	0	0	0	0	0	0	0	0	0	0	0	0	0	0	0	0	0	0	0	0	0	0	0	0	0
RPL22	2279	0	0	2279	2085	9	0	0	7	2	2024	0	0	1773	251	0.916803	0	0	1.50643	2.54061	5	0	0	3	2	476	0	0	319	157	0.873473	0	0	1.52277	3.38605
HIST1H2AD	393	0	393	0	75	1	0	1	0	0	244	0	244	0	0	0.0260626	0	0.153874	0	0	0	0	0	0	0	0	0	0	0	0	0	0	0	0	0
ATP5C1	1163	79	897	187	1146	8	0	5	0	0	642	0	418	0	0	0.350847	0	1.34867	0	0	2	0	1	0	1	120	0	92	0	28	0.265669	0	0.717332	0	0.728565
KRTCAP2	3264	0	0	3264	547	4	0	0	0	1	724	0	0	0	10	0.102715	0	0	0	0.0317025	0	0	0	0	0	0	0	0	0	0	0	0	0	0	0
SNORA26	141	0	0	141	122	0	0	0	0	0	0	0	0	0	0	0	0	0	0	0	0	0	0	0	0	0	0	0	0	0	0	0	0	0	0
FKBP1A	1622	164	327	1131	1738	3	0	0	3	0	498	0	0	498	0	0.414352	0	0	0.777218	0	0	0	0	0	0	0	0	0	0	0	0	0	0	0	0
NHP2	865	150	462	253	854	4	0	1	3	0	1632	0	61	1571	0	0.206338	0	0.045534	0.372571	0	2	0	0	2	0	346	0	0	346	0	0.17722	0	0	0.461013	0
APRT	947	45	543	359	807	3	0	1	1	0	183	0	38	100	0	0.0223307	0	0.0273768	0.0228889	0	0	0	0	0	0	0	0	0	0	0	0	0	0	0	0
DDX39B	5159	0	0	5159	327	0	0	0	0	0	0	0	0	0	0	0	0	0	0	0	0	0	0	0	0	0	0	0	0	0	0	0	0	0	0
EIF3L	3220	453	1824	943	2091	5	0	4	0	0	207	0	152	0	0	0.126798	0	0.549709	0	0	0	0	0	0	0	0	0	0	0	0	0	0	0	0	0
PRKDC	13509	57	12387	1065	13508	21	0	17	3	0	799	0	474	285	0	9.7956	0	34.3091	6.55395	0	5	0	2	0	2	467	0	339	0	75	23.1941	0	59.2972	0	43.7798
VDAC1	1953	245	852	856	2241	8	0	3	5	0	1633	0	179	1454	0	1.98387	0	1.28389	3.31334	0	2	0	0	2	0	113	0	0	113	0	0.556139	0	0	1.44672	0
TCP1	2499	281	1671	547	1999	16	1	9	4	0	4751	250	3900	144	0	3.99437	5.44174	19.3587	0.227091	0	3	0	3	0	0	384	0	384	0	0	1.30789	0	4.60622	0	0
EIF3E	1990	0	0	1990	1508	14	0	8	0	5	1084	0	790	0	130	0.850511	0	3.65952	0	2.27925	2	0	0	0	2	67	0	0	0	67	0.212962	0	0	0	2.50296
TOMM20	3387	221	438	2728	3385	22	0	1	20	0	8049	0	37	7927	0	9.10782	0	0.247185	16.825	0	15	0	1	12	1	858	0	31	753	22	3.93311	0	0.500477	8.97935	1.18529
SNORD42B	67	0	0	67	67	0	0	0	0	0	0	0	0	0	0	0	0	0	0	0	0	0	0	0	0	0	0	0	0	0	0	0	0	0	0
MIR6784	67	0	67	0	67	0	0	0	0	0	0	0	0	0	0	0	0	0	0	0	0	0	0	0	0	0	0	0	0	0	0	0	0	0	0
GPX1	1146	322	612	212	1183	3	0	1	2	0	123	0	65	58	0	0.0141863	0	0.0442614	0.0125478	0	1	0	1	0	0	20	0	20	0	0	0.00934483	0	0.0329113	0	0
DDX17	6441	0	0	6441	4786	30	0	12	12	2	10674	0	2824	7027	56	46.5848	0	72.766	57.5255	5.4614	17	0	6	6	4	1980	0	1115	283	492	35.0073	0	69.4291	13.0161	102.237
SNORA54	123	0	0	123	123	0	0	0	0	0	0	0	0	0	0	0	0	0	0	0	0	0	0	0	0	0	0	0	0	0	0	0	0	0	0
RBBP7	4031	0	0	4031	2381	15	2	8	2	0	5483	792	1631	247	0	7.27851	27.2197	12.7828	0.615028	0	10	2	6	1	1	2493	417	2029	22	25	13.4068	28.1263	38.4288	0.307769	1.58013
MARCKSL1	1699	346	588	765	1562	9	1	2	4	0	6151	536	392	5031	0	4.1437	9.34849	1.55911	6.35727	0	6	2	1	3	0	1060	234	235	591	0	2.89285	8.00959	2.25871	4.19573	0
KPNA2	2456	620	1590	246	1980	0	0	0	0	0	0	0	0	0	0	0	0	0	0	0	0	0	0	0	0	0	0	0	0	0	0	0	0	0	0
CCT4	2520	297	1620	603	2349	24	2	13	4	2	3264	187	1545	1303	81	3.95811	5.87101	11.0615	2.96384	2.19493	7	1	3	3	0	980	66	677	237	0	4.81438	4.06662	11.7132	3.02875	0
P4HB	2603	223	1527	853	2578	8	1	2	4	1	692	33	155	471	33	0.796971	0.983976	1.05394	1.01749	0.849277	9	0	4	3	1	555	0	253	250	14	2.58944	0	4.15726	3.03427	0.767702
UBL5	513	184	222	107	531	5	0	0	1	2	918	0	0	349	101	0.121775	0	0	0.086839	0.299389	4	0	1	2	0	294	0	17	249	0	0.157994	0	0.0321747	0.348091	0
MIR26A2	84	0	0	84	84	0	0	0	0	0	0	0	0	0	0	0	0	0	0	0	0	0	0	0	0	0	0	0	0	0	0	0	0	0	0
COX4I1	873	193	510	170	824	7	0	3	1	0	1801	0	432	125	0	0.267978	0	0.379504	0.0348875	0	1	0	1	0	0	20	0	20	0	0	0.0120557	0	0.0424586	0	0
PTBP1	3598	423	1674	1501	3281	14	0	5	8	0	2941	0	230	2622	0	6.75609	0	3.11943	11.2981	0	7	0	0	7	0	307	0	0	307	0	2.85704	0	0	7.43219	0
NUCKS1	6496	303	732	5461	6464	35	1	4	25	2	21383	2797	1139	15964	47	143.463	485.845	45.1172	200.903	7.04642	29	1	2	24	0	4276	967	166	3068	0	116.221	329.648	15.8902	216.923	0
UBA52	2845	58	387	2400	2811	8	1	1	3	1	895	41	45	456	35	0.0737387	0.0874561	0.0218893	0.070471	0.0644376	4	1	1	0	1	366	34	62	0	30	0.12216	0.142332	0.0728809	0	0.117685
EIF4B	4148	326	1836	1986	4063	8	0	1	3	3	894	0	26	658	129	2.28012	0	0.391509	3.1479	7.35207	2	0	1	1	0	134	0	32	102	0	1.38453	0	1.16445	2.74157	0
TMEM147	986	0	0	986	945	7	0	1	0	2	386	0	29	0	30	0.0668496	0	0.0296522	0	0.1161	3	0	1	0	0	158	0	36	0	0	0.110853	0	0.0889537	0	0
MIR6132	109	0	109	0	109	0	0	0	0	0	0	0	0	0	0	0	0	0	0	0	0	0	0	0	0	0	0	0	0	0	0	0	0	0	0
SSRP1	6296	0	0	6296	2819	16	1	8	3	0	1372	106	294	732	0	3.41892	6.83872	4.32543	3.42152	0	4	0	2	2	0	263	0	110	153	0	2.65502	0	3.91091	4.01794	0
RHOA	2031	385	582	1064	1921	11	0	4	4	0	2119	0	324	1365	0	1.80934	0	1.63335	2.18622	0	6	0	3	3	0	552	0	181	371	0	1.90943	0	2.20504	3.33841	0
PRELID1	1261	212	660	389	542	8	1	1	4	0	1410	212	211	808	0	0.320327	1.24694	0.283011	0.344318	0	3	0	1	2	0	382	0	97	285	0	0.351572	0	0.31441	0.682334	0
SLC1A5	2882	629	1626	627	3206	13	4	2	3	0	3304	258	110	815	0	5.49226	11.1036	1.07957	2.54122	0	23	6	9	4	1	3196	149	1342	526	42	21.5226	12.5849	31.8283	9.21455	3.32421
CSNK2B	2487	118	687	1682	803	0	0	0	0	0	0	0	0	0	0	0	0	0	0	0	0	0	0	0	0	0	0	0	0	0	0	0	0	0	0
HNRNPD	4597	0	0	4597	2257	15	0	3	6	1	9700	0	5062	670	58	27.5493	0	84.8807	3.56934	3.68101	7	0	4	0	1	4236	0	3295	0	470	48.7385	0	133.52	0	63.5573
ERH	1124	394	315	415	801	6	0	2	2	0	9733	0	179	3042	0	5.24753	0	0.569782	3.07639	0	5	0	1	3	0	8685	0	103	541	0	18.9695	0	0.792311	3.07385	0
COX5B	738	0	0	738	505	3	0	2	0	0	484	0	344	0	0	0.0695723	0	0.291942	0	0	1	0	1	0	0	102	0	102	0	0	0.0593975	0	0.20919	0	0
ACLY	4339	131	3306	902	4369	0	0	0	0	0	0	0	0	0	0	0	0	0	0	0	0	0	0	0	0	0	0	0	0	0	0	0	0	0	0
PRDX6	1751	132	675	944	1670	9	0	1	7	0	1026	0	33	519	0	0.746432	0	0.141744	0.708246	0	1	0	1	0	0	42	0	42	0	0	0.123785	0	0.435956	0	0
SSBP1	2620	0	0	2620	1339	2	0	0	0	1	390	0	0	0	17	0.181615	0	0	0	0.176903	2	0	0	1	1	144	0	0	79	65	0.271661	0	0	0.387697	1.44122
MIR6880	62	0	62	0	62	0	0	0	0	0	0	0	0	0	0	0	0	0	0	0	0	0	0	0	0	0	0	0	0	0	0	0	0	0	0
SRRM2	9353	549	8259	545	9194	30	1	23	4	0	7077	27	1449	4860	0	139.352	13.7645	168.453	179.504	0	18	0	12	3	1	2287	0	725	1084	41	182.434	0	203.682	224.942	38.4393
PRDX3	2277	0	0	2277	1629	12	0	2	8	0	2409	0	189	2040	0	1.65334	0	0.765831	2.6262	0	2	0	0	1	0	404	0	0	351	0	1.12327	0	0	2.53869	0
DYNLRB1	1464	15	144	1305	1244	5	0	2	1	0	431	0	67	114	0	0.45567	0	0.418211	0.226075	0	2	0	0	0	0	73	0	0	0	0	0.31266	0	0	0	0
PTTG1	1070	403	609	58	1160	3	0	1	0	0	412	0	55	0	0	0.157931	0	0.124475	0	0	2	0	1	0	0	193	0	62	0	0	0.299713	0	0.339088	0	0
MIR1229	69	0	0	69	69	0	0	0	0	0	0	0	0	0	0	0	0	0	0	0	0	0	0	0	0	0	0	0	0	0	0	0	0	0	0
CS	3057	471	1203	1383	2976	12	0	7	3	0	644	0	385	178	0	1.63513	0	5.7713	0.847734	0	2	1	1	0	0	108	37	71	0	0	1.11088	4.77331	2.57202	0	0
MIR6848	63	0	63	0	63	0	0	0	0	0	0	0	0	0	0	0	0	0	0	0	0	0	0	0	0	0	0	0	0	0	0	0	0	0	0
SNORA12	156	0	0	156	147	0	0	0	0	0	0	0	0	0	0	0	0	0	0	0	0	0	0	0	0	0	0	0	0	0	0	0	0	0	0
HNRNPM	2568	232	2076	260	2636	18	0	10	2	0	6158	0	1282	255	0	12.7745	0	15.7014	0.992241	0	9	0	7	0	0	6128	0	732	0	0	51.499	0	21.6653	0	0
MIR6781	64	0	64	0	64	0	0	0	0	0	0	0	0	0	0	0	0	0	0	0	0	0	0	0	0	0	0	0	0	0	0	0	0	0	0
SERBP1	6676	115	1164	5397	6764	40	0	6	32	0	11283	0	1134	9489	0	36.5395	0	21.6819	57.6411	0	15	0	0	13	0	1203	0	0	1058	0	15.7827	0	0	36.1078	0
ACTN4	4963	76	2736	2151	3614	13	0	4	6	0	3472	0	220	1317	0	17.1137	0	6.40226	12.1765	0	8	0	1	4	1	1239	0	24	810	24	24.7407	0	1.68782	42.0752	5.63252
MIR6773	74	0	74	0	74	0	0	0	0	0	0	0	0	0	0	0	0	0	0	0	0	0	0	0	0	0	0	0	0	0	0	0	0	0	0
STIP1	2743	553	1773	417	2904	12	0	5	1	2	2987	0	339	446	170	8.57102	0	5.74307	2.40052	10.9005	5	0	0	4	0	689	0	0	235	0	8.00927	0	0	7.10629	0
ENSA	2818	107	354	2357	4145	14	0	0	11	1	7100	0	0	6766	114	5.73718	0	0	10.2552	2.05847	10	0	0	10	0	645	0	0	645	0	2.11143	0	0	5.49259	0
LSM7	529	54	312	163	520	5	0	2	0	1	464	0	107	0	26	0.105114	0	0.14311	0	0.131617	2	0	1	1	0	155	0	91	64	0	0.142249	0	0.294125	0.152791	0
AHCY	2366	387	1215	764	2538	3	0	0	2	0	177	0	0	143	0	0.15303	0	0	0.231906	0	1	0	1	0	0	24	0	24	0	0	0.0840603	0	0.296049	0	0
RPL36AL	746	160	321	265	577	3	1	1	1	0	586	51	170	365	0	0.343748	0.774544	0.58876	0.401614	0	2	0	1	1	0	165	0	96	69	0	0.392105	0	0.803458	0.426549	0
SRSF9	1704	0	0	1704	668	11	0	4	4	2	3623	0	1873	483	135	1.20611	0	3.68133	0.301607	1.00428	7	0	4	1	0	1510	0	970	33	0	2.03645	0	4.60725	0.115774	0
RPL13	4498	76	636	3786	4726	8	1	2	2	1	1277	72	220	554	13	0.128827	0.188054	0.131035	0.104834	0.0293062	4	2	1	1	0	103	67	23	13	0	0.0420951	0.343434	0.0331051	0.013821	0
SNORA38	132	0	0	132	132	0	0	0	0	0	0	0	0	0	0	0	0	0	0	0	0	0	0	0	0	0	0	0	0	0	0	0	0	0	0
SNORA71D	134	0	0	134	138	0	0	0	0	0	0	0	0	0	0	0	0	0	0	0	0	0	0	0	0	0	0	0	0	0	0	0	0	0	0
MIR1226	75	0	0	75	75	0	0	0	0	0	0	0	0	0	0	0	0	0	0	0	0	0	0	0	0	0	0	0	0	0	0	0	0	0	0
SHFM1	498	0	498	0	498	5	0	1	1	0	4323	0	40	219	0	2.4892	0	0.135982	0.236533	0	1	0	0	0	0	873	0	0	0	0	2.03641	0	0	0	0
SCARNA9L	348	0	348	0	348	0	0	0	0	0	0	0	0	0	0	0	0	0	0	0	0	0	0	0	0	0	0	0	0	0	0	0	0	0	0
TARS	4314	311	2172	1831	3166	20	0	11	3	1	2123	0	681	966	21	5.93685	0	11.2435	5.06707	1.31227	3	0	3	0	0	83	0	83	0	0	0.940288	0	3.31157	0	0
HSPA9	3321	126	2040	1155	3506	17	0	10	3	2	2361	0	1233	485	47	6.94058	0	21.3998	2.67433	3.08743	4	0	2	0	0	451	0	291	0	0	5.37098	0	12.2051	0	0
H2AFX	1614	73	432	1109	1593	7	0	2	3	0	3035	0	266	2089	0	0.791459	0	0.409542	1.02184	0	13	1	4	7	0	1592	18	531	908	0	1.68186	0.238503	1.97567	2.49536	0
DDX21	4711	98	2352	2261	5021	29	0	14	13	0	8598	0	2500	3747	0	48.6447	0	83.5075	39.7645	0	10	0	6	4	0	908	0	752	156	0	20.8114	0	60.7024	9.30123	0
RPL10	2318	188	645	1485	1481	0	0	0	0	0	0	0	0	0	0	0	0	0	0	0	0	0	0	0	0	0	0	0	0	0	0	0	0	0	0
SNORA25	134	0	0	134	132	0	0	0	0	0	0	0	0	0	0	0	0	0	0	0	0	0	0	0	0	0	0	0	0	0	0	0	0	0	0
TPT1	4735	301	519	3915	4740	6	0	2	1	0	2194	0	425	56	0	0.384258	0	0.439463	0.018397	0	4	0	1	0	1	410	0	183	0	14	0.290902	0	0.457286	0	0.116746
SSR4	2482	0	0	2482	1030	0	0	0	0	0	0	0	0	0	0	0	0	0	0	0	0	0	0	0	0	0	0	0	0	0	0	0	0	0	0
PGK1	4887	167	1254	3466	2423	0	0	0	0	0	0	0	0	0	0	0	0	0	0	0	0	0	0	0	0	0	0	0	0	0	0	0	0	0	0
C14orf2	1659	60	234	1365	921	3	0	2	0	0	800	0	206	0	0	0.168581	0	0.256291	0	0	1	0	1	0	0	58	0	58	0	0	0.0495135	0	0.17438	0	0
PRRC2A	6893	234	6474	185	6951	1	0	1	0	0	15	0	15	0	0	0.100448	0	0.593044	0	0	0	0	0	0	0	0	0	0	0	0	0	0	0	0	0
MRPL12	1028	145	597	286	1015	1	0	0	1	0	15	0	0	15	0	0.00320333	0	0	0.00600862	0	0	0	0	0	0	0	0	0	0	0	0	0	0	0	0
NME4	1861	0	0	1861	2067	6	0	2	2	0	1113	0	720	237	0	0.166824	0	0.637151	0.0666323	0	6	0	2	1	1	2388	0	2179	25	25	1.45002	0	4.65983	0.0394894	0.178415
PRPF8	7295	114	7008	173	7295	16	0	14	1	0	1089	0	1005	61	0	7.86382	0	42.8468	0.826246	0	9	0	9	0	0	588	0	588	0	0	17.2012	0	60.5805	0	0
XRCC5	3761	461	2199	1101	3430	13	0	9	2	0	2444	0	774	483	0	8.99533	0	16.8191	3.33454	0	5	0	2	2	0	216	0	50	146	0	3.22067	0	2.62564	5.663	0
MIR4265	99	0	99	0	99	0	0	0	0	0	0	0	0	0	0	0	0	0	0	0	0	0	0	0	0	0	0	0	0	0	0	0	0	0	0
SNHG16	3607	0	0	3607	2538	0	0	0	0	0	0	0	0	0	0	0	0	0	0	0	0	0	0	0	0	0	0	0	0	0	0	0	0	0	0
MORF4L2	1983	455	867	661	2034	18	2	2	6	2	12262	110	1167	923	35	23.7451	5.51492	13.3423	3.35265	1.51453	6	0	2	1	1	1909	0	57	66	22	14.976	0	1.57484	1.3469	2.02844
MIR6840	71	0	71	0	71	0	0	0	0	0	0	0	0	0	0	0	0	0	0	0	0	0	0	0	0	0	0	0	0	0	0	0	0	0	0
CALM3	2536	0	0	2536	2259	13	1	2	10	0	3792	334	230	3228	0	5.1943	11.8451	1.86009	8.29404	0	7	1	0	6	0	1578	323	0	1255	0	8.75675	22.4809	0	18.1167	0
CDC42	2274	292	576	1406	3155	5	0	2	3	0	1596	0	25	1571	0	2.07443	0	0.191847	3.83016	0	3	0	0	2	1	263	0	0	231	32	1.38484	0	0	3.16415	1.98036
H2AFY	10982	0	0	10982	1979	9	0	5	3	0	773	0	220	481	0	1.03285	0	1.73552	1.20553	0	0	0	0	0	0	0	0	0	0	0	0	0	0	0	0
KHSRP	2993	93	2136	764	3228	20	0	10	3	3	6387	0	843	2634	821	26.9124	0	20.9716	20.8183	77.3033	21	0	10	4	6	7474	0	2818	4308	291	127.581	0	169.413	191.297	58.3817
PRDX4	1005	125	816	64	921	6	0	4	0	0	456	0	362	0	0	0.104462	0	0.489608	0	0	1	0	1	0	0	25	0	25	0	0	0.0232012	0	0.0817115	0	0
MIR199A1	71	0	0	71	71	0	0	0	0	0	0	0	0	0	0	0	0	0	0	0	0	0	0	0	0	0	0	0	0	0	0	0	0	0	0
SNORD58C	64	0	0	64	90	0	0	0	0	0	0	0	0	0	0	0	0	0	0	0	0	0	0	0	0	0	0	0	0	0	0	0	0	0	0
MATR3	7306	0	0	7306	5388	36	1	15	5	11	4856	23	3079	402	407	28.5432	3.50014	106.851	4.43224	53.4585	10	1	7	0	2	1044	43	789	0	212	24.86	12.8423	66.1684	0	59.3318
TSC22D3	2266	368	603	1295	2807	10	2	2	4	0	12605	3886	341	6381	0	36.8018	293.74	5.87798	34.9453	0	15	2	3	9	0	2408	734	328	1225	0	28.4813	108.887	13.6631	37.6912	0
SON	8813	475	7281	1057	10741	52	0	32	6	11	5078	0	2653	434	1374	37.8383	0	116.714	6.06601	228.784	15	0	11	2	1	998	0	875	51	25	30.1264	0	93.0245	4.00486	8.86967
HIST4H4	1918	47	312	1559	412	3	1	2	0	0	6761	15	6746	0	0	0.349709	0.0200873	2.06011	0	0	2	0	1	0	0	656	0	645	0	0	0.13746	0	0.475999	0	0
ATP5H	603	48	486	69	622	3	0	2	0	0	2772	0	32	0	0	1.46457	0	0.0998195	0	0	1	0	1	0	0	627	0	627	0	0	1.34203	0	4.72646	0	0
RPS20	1826	126	429	1271	1321	4	1	0	2	0	232	20	0	134	0	0.0109816	0.0245098	0	0.0118975	0	0	0	0	0	0	0	0	0	0	0	0	0	0	0	0
YWHAZ	5248	342	738	4168	3651	9	0	0	7	2	1228	0	0	1142	86	3.19141	0	0	5.56704	4.99438	3	1	0	2	0	81	25	0	56	0	0.852798	3.30123	0	1.53373	0
EIF3B	3745	0	0	3745	3081	15	0	8	3	0	1023	0	375	354	0	3.05514	0	6.61201	1.98304	0	2	0	2	0	0	185	0	185	0	0	2.23822	0	7.88273	0	0
PPIB	1208	0	0	1208	512	2	0	1	1	0	123	0	27	96	0	0.0510744	0	0.0661925	0.0747727	0	3	0	2	1	0	150	0	49	101	0	0.252328	0	0.290298	0.441974	0
SNORD51	80	0	0	80	70	0	0	0	0	0	0	0	0	0	0	0	0	0	0	0	0	0	0	0	0	0	0	0	0	0	0	0	0	0	0
NDUFB1	1333	0	0	1333	419	2	0	1	1	0	115	0	22	93	0	0.023137	0	0.0261324	0.0350967	0	0	0	0	0	0	0	0	0	0	0	0	0	0	0	0
YWHAQ	2216	164	738	1314	2254	10	1	3	4	1	416	15	188	143	33	0.648261	0.605176	1.72966	0.417991	1.14913	1	0	0	1	0	28	0	0	28	0	0.176763	0	0	0.459825	0
APP	3543	167	2256	1120	4015	14	0	6	6	1	8353	0	753	7433	32	31.9941	0	17.0282	53.4029	2.7389	8	0	4	4	0	583	0	220	363	0	9.04634	0	12.0226	14.6525	0
HIST1H3A	469	0	469	0	469	3	0	2	0	0	191	0	109	0	0	0.0114866	0	0.038702	0	0	0	0	0	0	0	0	0	0	0	0	0	0	0	0	0
RNPS1	2241	475	918	848	2750	11	0	3	4	0	1426	0	148	622	0	0.830505	0	0.508899	0.679496	0	7	0	1	5	0	650	0	35	574	0	1.5336	0	0.290831	3.523	0
MIR1205	63	0	0	63	63	0	0	0	0	0	0	0	0	0	0	0	0	0	0	0	0	0	0	0	0	0	0	0	0	0	0	0	0	0	0
TAGLN2	1604	311	600	693	1754	9	0	1	6	0	917	0	45	750	0	0.535556	0	0.155165	0.821619	0	5	0	1	4	0	425	0	62	363	0	1.00554	0	0.516627	2.23419	0
PRKCSH	2714	0	2714	0	2714	4	0	1	1	1	504	0	32	33	386	1.07324	0	0.402311	0.131811	18.3675	2	0	2	0	0	86	0	86	0	0	0.741891	0	2.61284	0	0
TCEB2	990	0	990	0	990	2	0	0	1	0	146	0	0	97	0	0.00878967	0	0	0.0109538	0	1	0	0	1	0	20	0	0	20	0	0.00487783	0	0	0.012689	0
PAICS	6480	161	1278	5041	3519	11	0	6	5	0	1053	0	458	595	0	3.19815	0	8.21265	3.3897	0	5	0	1	4	0	193	0	36	157	0	2.37468	0	1.56	5.02514	0
TKT	7286	0	0	7286	3090	5	0	3	0	0	2675	0	121	0	0	3.26356	0	0.871566	0	0	3	0	1	0	1	553	0	34	0	50	2.73319	0	0.59183	0	2.90446
HMGN1	4299	0	0	4299	1304	7	2	1	2	0	649	64	181	274	0	0.335893	0.857571	0.553072	0.265999	0	1	0	1	0	0	26	0	26	0	0	0.0545138	0	0.19199	0	0
TOP2A	5758	159	4596	1003	5753	28	1	18	8	0	2389	398	1606	346	0	17.5123	75.5342	69.5055	4.75747	0	4	0	3	0	0	208	0	133	0	0	6.17685	0	13.91	0	0
TMEM258	1692	1352	225	115	405	4	0	1	2	0	235	0	56	138	0	0.0293793	0	0.0413341	0.0323613	0	1	0	0	0	0	24	0	0	0	0	0.0121552	0	0	0	0
MIR4320	65	0	65	0	65	0	0	0	0	0	0	0	0	0	0	0	0	0	0	0	0	0	0	0	0	0	0	0	0	0	0	0	0	0	0
MIR6802	65	0	65	0	65	0	0	0	0	0	0	0	0	0	0	0	0	0	0	0	0	0	0	0	0	0	0	0	0	0	0	0	0	0	0
MIR6887	65	0	65	0	65	0	0	0	0	0	0	0	0	0	0	0	0	0	0	0	0	0	0	0	0	0	0	0	0	0	0	0	0	0	0
CALM2	4502	0	0	4502	4855	8	0	2	2	2	3284	0	1705	1127	42	1.36848	0	4.19475	0.880912	0.391096	4	0	0	3	1	559	0	0	125	434	0.943677	0	0	0.548937	8.61098
TMED2	2560	106	606	1848	2126	11	0	1	8	0	6797	0	1267	3782	0	8.89269	0	9.78678	9.28135	0	11	0	4	6	0	923	0	212	574	0	4.89209	0	3.95733	7.91417	0
C19orf43	910	0	910	0	910	6	0	2	2	0	3151	0	332	735	0	1.873	0	1.16513	0.819504	0	6	0	0	3	0	1746	0	0	86	0	4.20447	0	0	0.538724	0
PSMA7	1023	0	0	1023	1032	6	0	4	1	0	486	0	235	131	0	0.106144	0	0.303021	0.0536664	0	2	0	0	2	0	70	0	0	70	0	0.0619345	0	0	0.161114	0
DEK	3427	448	1128	1851	2871	24	1	9	7	5	18654	19	2972	15182	157	53.7358	1.41703	50.5461	82.0341	10.1063	8	0	1	6	1	1751	0	251	1375	125	20.4341	0	10.3161	41.7419	17.1447
ATP6V1F	711	1	444	266	817	5	0	3	1	0	3091	0	168	99	0	0.873209	0	0.280205	0.05246	0	2	0	0	1	0	486	0	0	48	0	0.556202	0	0	0.142902	0
G3BP1	10240	145	1401	8694	2835	44	1	3	36	0	34036	60	376	28185	0	121.285	5.53548	7.91052	188.392	0	23	1	3	17	0	8174	64	140	3005	0	118	11.5878	7.11784	112.848	0
MIR4787	84	0	84	0	84	0	0	0	0	0	0	0	0	0	0	0	0	0	0	0	0	0	0	0	0	0	0	0	0	0	0	0	0	0	0
ZFAS1	1075	0	0	1075	986	0	0	0	0	0	0	0	0	0	0	0	0	0	0	0	0	0	0	0	0	0	0	0	0	0	0	0	0	0	0
FTH1	1229	235	552	442	1050	3	0	1	1	0	251	0	105	14	0	0.0344376	0	0.0850541	0.00360297	0	2	0	1	0	0	170	0	29	0	0	0.0944897	0	0.0567684	0	0
MRPL37	1483	77	1272	134	1483	5	0	3	0	0	413	0	84	0	0	0.244209	0	0.29325	0	0	2	0	2	0	0	39	0	39	0	0	0.0934229	0	0.329023	0	0
MKI67	12678	376	9771	2531	12495	40	2	27	9	0	4005	796	1282	1513	0	101.308	521.303	191.46	71.7886	0	11	2	6	3	0	793	355	254	184	0	81.263	456.271	91.6699	49.0499	0
RNU5F-1	117	0	0	117	72	0	0	0	0	0	0	0	0	0	0	0	0	0	0	0	0	0	0	0	0	0	0	0	0	0	0	0	0	0	0
SNORD1B	84	0	0	84	86	0	0	0	0	0	0	0	0	0	0	0	0	0	0	0	0	0	0	0	0	0	0	0	0	0	0	0	0	0	0
MIR4312	76	0	76	0	76	0	0	0	0	0	0	0	0	0	0	0	0	0	0	0	0	0	0	0	0	0	0	0	0	0	0	0	0	0	0
BUB3	7828	209	987	6632	2764	21	1	8	6	2	3209	352	809	731	96	2.97367	8.44501	4.42608	1.27062	1.98789	6	0	3	2	1	638	0	414	123	101	2.39508	0	5.47361	1.20117	4.45628
MCM4	4183	209	2592	1382	4915	16	0	9	7	0	2233	0	1126	1107	0	9.37459	0	27.9093	8.71736	0	5	0	5	0	0	442	0	442	0	0	7.51732	0	26.475	0	0
HMGB2	1889	874	630	385	1653	10	3	3	1	1	6271	108	152	64	24	10.2937	4.58977	1.47307	0.197055	0.880325	5	1	0	1	1	2006	73	0	64	25	13.3395	6.08846	0	1.10711	1.95389
NDUFB11	1388	825	462	101	1124	0	0	0	0	0	0	0	0	0	0	0	0	0	0	0	0	0	0	0	0	0	0	0	0	0	0	0	0	0	0
NDUFB8	829	0	0	829	951	2	0	0	0	0	232	0	0	0	0	0.0842284	0	0	0	0	1	0	0	1	0	19	0	0	19	0	0.0279448	0	0	0.0726945	0
SNORD69	77	0	0	77	77	0	0	0	0	0	0	0	0	0	0	0	0	0	0	0	0	0	0	0	0	0	0	0	0	0	0	0	0	0	0
MIR4419A	77	0	77	0	77	0	0	0	0	0	0	0	0	0	0	0	0	0	0	0	0	0	0	0	0	0	0	0	0	0	0	0	0	0	0
MIR4737	81	0	81	0	81	0	0	0	0	0	0	0	0	0	0	0	0	0	0	0	0	0	0	0	0	0	0	0	0	0	0	0	0	0	0
GART	3571	343	921	2307	4427	18	0	9	3	3	1467	0	423	139	82	4.88468	0	8.3156	0.86815	6.10125	1	0	1	0	0	97	0	97	0	0	1.30844	0	4.60816	0	0
DHX9	4240	110	3813	317	4673	13	0	6	3	1	3519	0	1407	638	31	31.2796	0	73.8384	10.6374	6.15746	5	0	3	0	1	371	0	190	0	13	13.3596	0	24.096	0	5.5019
MIR3192	77	0	77	0	77	0	0	0	0	0	0	0	0	0	0	0	0	0	0	0	0	0	0	0	0	0	0	0	0	0	0	0	0	0	0
RNU12	150	0	0	150	149	0	0	0	0	0	0	0	0	0	0	0	0	0	0	0	0	0	0	0	0	0	0	0	0	0	0	0	0	0	0
NDUFB7	531	62	414	55	546	2	0	1	0	0	150	0	87	0	0	0.0197942	0	0.0677816	0	0	3	0	2	1	0	41	0	29	12	0	0.0219183	0	0.0546001	0.016688	0
LARP1	6595	24	3060	3511	6595	36	0	13	15	4	14494	0	1099	11360	1043	195.573	0	87.5517	287.523	314.487	22	0	4	11	6	3960	0	343	2873	590	216.467	0	66.0335	408.539	379.053
HIST2H2BA	752	0	0	752	515	0	0	0	0	0	0	0	0	0	0	0	0	0	0	0	0	0	0	0	0	0	0	0	0	0	0	0	0	0	0
MRPL51	1234	462	387	385	677	6	2	2	1	0	6003	170	3374	966	0	1.24026	0.909341	4.11563	0.374365	0	6	1	3	1	0	646	21	448	41	0	0.540696	0.220453	1.3206	0.08927	0
MCM3	3083	77	2427	579	3208	14	0	9	1	1	8557	0	763	1094	84	21.7351	0	11.4423	5.21232	4.7678	6	0	2	2	0	664	0	153	101	0	6.83258	0	5.54474	2.70358	0
YWHAB	3109	274	741	2094	3223	11	1	3	6	0	581	25	154	297	0	1.54804	1.72456	2.42255	1.48435	0	2	0	1	1	0	99	0	64	35	0	1.06861	0	2.43296	0.982768	0
NDUFA12	813	0	163	650	583	5	0	2	1	0	1148	0	544	253	0	0.365238	0	1.02183	0.150983	0	4	0	3	1	0	152	0	110	42	0	0.195909	0	0.499317	0.140819	0
EIF3A	6646	128	4149	2369	5305	19	0	14	1	1	2284	0	846	17	64	22.1773	0	48.4988	0.309625	13.8865	4	0	4	0	0	146	0	146	0	0	5.74305	0	20.2263	0	0
COX7A2	914	311	348	255	754	4	0	2	0	0	404	0	101	0	0	0.0732334	0	0.108093	0	0	0	0	0	0	0	0	0	0	0	0	0	0	0	0	0
PSMC4	1591	198	1257	136	1914	13	0	7	2	0	1805	0	1217	66	0	2.0031	0	7.97377	0.137386	0	6	0	3	0	1	414	0	230	0	30	1.86124	0	3.6417	0	1.58517
DDX3X	5399	855	1989	2555	6738	29	2	11	9	0	3049	146	704	1086	0	10.6183	13.1639	14.4749	7.09416	0	5	0	2	0	2	214	0	66	0	113	3.01917	0	3.27938	0	18.7372
LGALS3BP	2405	309	1758	338	2260	1	0	0	1	0	84	0	0	84	0	0.168723	0	0	0.316482	0	4	1	3	0	0	310	32	278	0	0	2.52252	3.26586	7.96692	0	0
B2M	1715	70	360	1285	987	8	0	3	2	0	2059	0	107	335	0	0.758958	0	0.232858	0.231622	0	5	0	0	5	0	274	0	0	274	0	0.409156	0	0	1.06436	0
GDI2	2499	0	0	2499	2412	9	0	3	3	2	945	0	192	322	132	1.63135	0	1.95688	1.04267	5.09201	3	0	0	1	2	136	0	0	35	101	0.951113	0	0	0.63674	8.30167
CSTB	2344	0	0	2344	940	3	0	1	1	0	1618	0	140	59	0	0.907112	0	0.463401	0.0620452	0	3	0	1	2	0	64	0	27	37	0	0.145358	0	0.215971	0.218606	0
AURKAIP1	1072	401	600	71	1147	6	1	2	0	0	795	74	202	0	0	0.191438	0.461345	0.287183	0	0	4	1	2	0	0	387	38	53	0	0	0.377527	0.464939	0.18209	0	0
CUTA	1378	0	0	1378	1199	0	0	0	0	0	0	0	0	0	0	0	0	0	0	0	0	0	0	0	0	0	0	0	0	0	0	0	0	0	0
NEDD8	2300	0	0	2300	373	2	1	1	0	0	117	76	41	0	0	0.0657702	1.10609	0.136074	0	0	0	0	0	0	0	0	0	0	0	0	0	0	0	0	0
GNB1	3132	332	1023	1777	3194	13	1	7	3	0	5596	129	801	4331	0	9.84523	5.87586	8.32008	14.2926	0	9	0	2	6	0	1524	0	84	1362	0	10.862	0	2.10852	25.2524	0
OST4	561	174	114	273	336	3	0	0	2	0	189	0	0	116	0	0.0160558	0	0	0.0184843	0	0	0	0	0	0	0	0	0	0	0	0	0	0	0	0
EIF2S3	2858	253	1419	1186	3465	11	0	2	6	1	18524	0	165	375	26	33.1081	0	1.74113	1.2572	1.03842	3	0	0	2	1	1346	0	0	1314	32	9.74588	0	0	24.7498	2.72319
LRRC59	2910	236	924	1750	2688	18	1	6	10	0	6281	1420	879	3865	0	12.5275	73.326	10.3507	14.4597	0	12	2	3	7	0	2000	488	723	789	0	16.16	49.4547	20.5742	16.584	0
MRPL20	1693	0	0	1693	582	8	0	4	1	1	2450	0	2150	132	33	0.570926	0	2.95801	0.0576981	0.171841	2	0	0	1	0	424	0	0	52	0	0.400273	0	0	0.127701	0
SNORA8	140	0	0	140	139	0	0	0	0	0	0	0	0	0	0	0	0	0	0	0	0	0	0	0	0	0	0	0	0	0	0	0	0	0	0
MIR4263	83	0	83	0	83	0	0	0	0	0	0	0	0	0	0	0	0	0	0	0	0	0	0	0	0	0	0	0	0	0	0	0	0	0	0
TMPO	4242	356	1365	2521	6512	42	1	19	18	1	6946	122	1381	4731	86	37.4027	17.0083	43.9044	47.7853	10.3482	14	2	7	5	0	542	159	244	139	0	11.8234	43.5027	18.746	7.88788	0
SNORD88C	91	0	0	91	97	0	0	0	0	0	0	0	0	0	0	0	0	0	0	0	0	0	0	0	0	0	0	0	0	0	0	0	0	0	0
GAS5	1698	0	0	1698	591	0	0	0	0	0	0	0	0	0	0	0	0	0	0	0	0	0	0	0	0	0	0	0	0	0	0	0	0	0	0
BCAP31	1810	430	942	438	2396	0	0	0	0	0	0	0	0	0	0	0	0	0	0	0	0	0	0	0	0	0	0	0	0	0	0	0	0	0	0
RAD23A	1736	73	1089	574	1821	14	0	4	8	0	1016	0	697	156	0	1.24676	0	5.04973	0.359076	0	10	0	2	7	1	290	0	106	155	29	1.44166	0	1.85586	2.00446	1.69439
PPP1CC	2797	0	0	2797	2511	12	0	2	1	0	23010	0	540	75	0	37.8212	0	5.24035	0.231235	0	9	0	1	5	0	2455	0	84	172	0	16.3474	0	1.96992	2.97938	0
ANP32B	1463	195	756	512	1616	9	0	3	4	0	1221	0	643	311	0	2.95103	0	9.1752	1.40991	0	4	0	3	1	0	327	0	284	43	0	3.20171	0	9.79323	1.09523	0
PPDPF	868	196	345	327	777	0	0	0	0	0	0	0	0	0	0	0	0	0	0	0	1	0	1	0	0	33	0	33	0	0	0.0481472	0	0.169568	0	0
SNRNP70	3221	0	0	3221	1991	5	0	2	0	1	2644	0	88	0	21	9.95952	0	1.95707	0	1.76764	4	0	2	0	1	3205	0	2969	0	23	48.9082	0	159.565	0	4.12508
MIR378J	109	0	109	0	109	0	0	0	0	0	0	0	0	0	0	0	0	0	0	0	0	0	0	0	0	0	0	0	0	0	0	0	0	0	0
PHB	1832	73	819	940	2048	6	0	0	5	0	370	0	0	323	0	0.235287	0	0	0.385276	0	3	0	2	1	0	133	0	69	64	0	0.34263	0	0.62603	0.428898	0
SNORA27	134	0	0	134	126	0	0	0	0	0	0	0	0	0	0	0	0	0	0	0	0	0	0	0	0	0	0	0	0	0	0	0	0	0	0
FARSA	1814	19	1527	268	1853	10	0	5	1	0	2618	0	292	147	0	2.6269	0	1.72983	0.276671	0	9	0	7	1	0	1991	0	556	26	0	8.09322	0	7.95972	0.274931	0
HNRNPF	2755	487	1248	1020	3369	14	4	3	5	0	5385	359	931	1116	0	9.10307	15.712	9.29178	3.53867	0	12	2	7	3	0	1123	178	731	214	0	7.69057	15.2888	17.6307	3.81236	0
SNORD52	67	0	0	67	64	0	0	0	0	0	0	0	0	0	0	0	0	0	0	0	0	0	0	0	0	0	0	0	0	0	0	0	0	0	0
MIR4256	64	0	64	0	64	0	0	0	0	0	0	0	0	0	0	0	0	0	0	0	0	0	0	0	0	0	0	0	0	0	0	0	0	0	0
MIR6806	64	0	64	0	64	0	0	0	0	0	0	0	0	0	0	0	0	0	0	0	0	0	0	0	0	0	0	0	0	0	0	0	0	0	0
MIR6772	64	0	64	0	64	0	0	0	0	0	0	0	0	0	0	0	0	0	0	0	0	0	0	0	0	0	0	0	0	0	0	0	0	0	0
POLD2	2158	650	1410	98	2311	10	3	5	0	0	1287	104	272	0	0	0.774302	1.61994	0.966157	0	0	6	2	3	0	0	1294	448	580	0	0	3.15386	13.695	4.97863	0	0
RUVBL2	1478	13	780	685	1488	4	0	2	0	0	204	0	67	0	0	0.161394	0	0.312952	0	0	3	0	3	0	0	111	0	111	0	0	0.355759	0	1.25294	0	0
MIR4459	66	0	66	0	66	0	0	0	0	0	0	0	0	0	0	0	0	0	0	0	0	0	0	0	0	0	0	0	0	0	0	0	0	0	0
MIR4459	63	0	63	0	63	0	0	0	0	0	0	0	0	0	0	0	0	0	0	0	0	0	0	0	0	0	0	0	0	0	0	0	0	0	0
MIR4498	66	0	66	0	66	0	0	0	0	0	0	0	0	0	0	0	0	0	0	0	0	0	0	0	0	0	0	0	0	0	0	0	0	0	0
MIR6825	66	0	66	0	66	0	0	0	0	0	0	0	0	0	0	0	0	0	0	0	0	0	0	0	0	0	0	0	0	0	0	0	0	0	0
RPN2	2515	311	1896	308	2408	2	1	1	0	0	85	61	24	0	0	0.18775	3.48839	0.312982	0	0	2	0	2	0	0	53	0	53	0	0	0.474258	0	1.67027	0	0
MIR648	94	0	0	94	94	0	0	0	0	0	0	0	0	0	0	0	0	0	0	0	0	0	0	0	0	0	0	0	0	0	0	0	0	0	0
MDH2	2209	94	1017	1098	2730	0	0	0	0	0	0	0	0	0	0	0	0	0	0	0	0	0	0	0	0	0	0	0	0	0	0	0	0	0	0
PLP2	1079	75	459	545	730	0	0	0	0	0	0	0	0	0	0	0	0	0	0	0	0	0	0	0	0	0	0	0	0	0	0	0	0	0	0
MRPS24	1727	0	0	1727	90	4	0	2	0	0	3016	0	321	0	0	0.488778	0	0.307137	0	0	4	0	0	2	0	792	0	0	124	0	0.519974	0	0	0.211777	0
NOP10	554	104	195	255	535	4	0	1	2	0	445	0	61	236	0	0.129363	0	0.104695	0.128687	0	0	0	0	0	0	0	0	0	0	0	0	0	0	0	0
MIR933	77	0	0	77	77	0	0	0	0	0	0	0	0	0	0	0	0	0	0	0	0	0	0	0	0	0	0	0	0	0	0	0	0	0	0
NDUFA11	2406	78	687	1641	2938	5	0	4	0	0	316	0	165	0	0	0.0449144	0	0.138462	0	0	2	0	0	0	0	181	0	0	0	0	0.104221	0	0	0	0
MIR4505	73	0	73	0	73	0	0	0	0	0	0	0	0	0	0	0	0	0	0	0	0	0	0	0	0	0	0	0	0	0	0	0	0	0	0
PABPC4	3592	0	0	3592	2958	12	1	5	2	0	1449	21	268	406	0	4.18142	1.56895	4.56602	2.19764	0	5	1	4	0	0	177	27	150	0	0	2.06922	3.95887	6.17586	0	0
DHFR	3917	494	564	2859	3600	5	1	0	3	1	1534	258	0	951	325	8.32811	36.2639	0	9.68445	39.4279	4	1	0	2	1	281	164	0	70	47	6.18022	45.2394	0	4.00495	12.1492
ODC1	2653	511	1386	756	2626	14	2	8	2	0	2155	182	957	193	0	1.60439	3.50807	4.20651	0.269522	0	3	1	1	1	0	119	27	65	27	0	0.358911	1.02136	0.690441	0.211838	0
TFDP1	2648	212	1233	1203	2694	20	0	4	10	5	3007	0	416	1096	1042	5.34115	0	4.36256	3.65162	41.3588	7	0	1	2	4	393	0	30	67	296	2.82794	0	0.760278	1.25416	25.0335
MIR4322	73	0	73	0	73	0	0	0	0	0	0	0	0	0	0	0	0	0	0	0	0	0	0	0	0	0	0	0	0	0	0	0	0	0	0
NOLC1	3967	235	2130	1602	3970	19	0	8	7	0	5101	0	1164	2847	0	31.7342	0	42.7535	33.2225	0	6	0	3	2	0	490	0	197	223	0	12.3494	0	17.4859	14.6202	0
CDKN2A	1218	271	471	476	2075	3	0	0	1	0	671	0	0	28	0	0.282333	0	0	0.0220989	0	3	2	0	1	0	135	51	0	84	0	0.230118	1.09034	0	0.372475	0
SF3B5	693	76	261	356	737	4	0	1	3	0	644	0	69	575	0	0.119465	0	0.0755702	0.200076	0	2	0	0	2	0	168	0	0	168	0	0.126253	0	0	0.328429	0
KDELR1	1557	195	639	723	1557	7	0	3	3	0	1010	0	196	687	0	1.26075	0	1.44448	1.60857	0	4	0	2	2	0	488	0	199	289	0	2.46778	0	3.54415	3.80176	0
IPO5	6003	180	3348	2475	6002	23	0	12	10	0	1182	0	653	491	0	5.47276	0	17.8504	4.26426	0	1	0	1	0	0	18	0	18	0	0	0.337628	0	1.18908	0	0
C19orf48	1666	922	354	390	2246	13	3	1	3	3	1795	315	209	316	163	0.841918	3.82516	0.57876	0.278014	1.70841	9	3	3	1	2	343	60	211	14	58	0.651743	1.42991	1.41201	0.0692008	1.29527
UBE2C	914	301	423	190	1259	3	0	0	3	0	91	0	0	91	0	0.0531335	0	0	0.0996648	0	2	0	0	0	0	119	0	0	0	0	0.281482	0	0	0	0
MIR1227	88	0	0	88	88	0	0	0	0	0	0	0	0	0	0	0	0	0	0	0	0	0	0	0	0	0	0	0	0	0	0	0	0	0	0
EIF6	1289	265	738	286	1469	6	0	3	0	0	946	0	273	0	0	0.392069	0	0.668008	0	0	6	1	4	1	0	505	89	311	105	0	0.847891	1.87419	1.839	0.458605	0
NAA10	1772	319	708	745	1118	0	0	0	0	0	0	0	0	0	0	0	0	0	0	0	0	0	0	0	0	0	0	0	0	0	0	0	0	0	0
GANAB	3906	16	2901	989	4017	7	0	4	1	0	763	0	246	35	0	3.61231	0	6.87611	0.310815	0	5	0	2	3	0	192	0	108	84	0	3.68247	0	7.29515	4.191	0
HIST1H2AK	460	0	460	0	460	1	0	0	0	0	62	0	0	0	0	0.00218183	0	0	0	0	0	0	0	0	0	0	0	0	0	0	0	0	0	0	0
BRIX1	2380	0	0	2380	1273	9	0	7	1	0	2164	0	921	158	0	2.50957	0	6.30592	0.343694	0	3	0	1	1	0	127	0	45	20	0	0.596654	0	0.744568	0.244427	0
RCC2	4087	188	1569	2330	4163	11	1	2	8	0	1181	163	95	923	0	5.55836	19.8618	2.63978	8.14839	0	8	0	2	4	2	279	0	75	123	81	5.31959	0	5.03626	6.1007	18.1514
EIF3M	5051	63	1125	3863	1125	7	0	3	2	0	687	0	350	31	0	0.714639	0	2.14954	0.0604874	0	1	0	1	0	0	47	0	47	0	0	0.198064	0	0.697554	0	0
PTMS	1139	329	309	501	1150	6	0	0	2	1	1926	0	0	106	21	2.69617	0	0	0.278337	0.656916	4	0	1	3	0	1348	0	13	1335	0	7.64466	0	0.259648	19.6947	0
CKS2	613	95	240	278	616	7	0	2	3	1	1609	0	570	161	55	0.448384	0	0.937812	0.0841576	0.342496	3	1	1	0	1	345	120	209	0	16	0.389484	1.69913	0.83098	0	0.212296
MIR6766	72	0	72	0	72	0	0	0	0	0	0	0	0	0	0	0	0	0	0	0	0	0	0	0	0	0	0	0	0	0	0	0	0	0	0
ARPC3	1098	0	0	1098	953	2	0	1	1	0	2555	0	42	2513	0	2.15109	0	0.208768	3.96857	0	1	0	0	1	0	49	0	0	49	0	0.167125	0	0	0.434752	0
LSM3	3815	503	309	3003	695	4	0	2	2	0	394	0	137	257	0	0.161427	0	0.331396	0.197509	0	0	0	0	0	0	0	0	0	0	0	0	0	0	0	0
SHMT2	3416	0	0	3416	2829	8	0	3	2	0	1256	0	107	247	0	2.04311	0	1.02762	0.753656	0	7	1	4	2	0	541	158	138	245	0	3.56514	13.059	3.20281	4.19997	0
CD63	1233	437	717	79	2060	8	0	4	0	0	1716	0	386	0	0	0.614469	0	0.816051	0	0	6	0	4	0	1	312	0	155	0	32	0.4526	0	0.791889	0	0.545583
EIF4EBP1	1020	233	357	430	859	4	0	0	1	0	1312	0	0	103	0	0.453495	0	0	0.0667805	0	1	0	0	1	0	110	0	0	110	0	0.154031	0	0	0.40069	0
PLS3	3280	87	1893	1300	4264	1	1	0	0	0	25	25	0	0	0	0.156547	4.05302	0	0	0	0	0	0	0	0	0	0	0	0	0	0	0	0	0	0
ANP32A	3711	0	0	3711	2466	15	0	2	7	2	12407	0	260	11187	309	41.2758	0	5.10681	69.8098	22.9713	12	1	3	7	1	5301	93	211	4965	32	71.4437	15.7204	10.0152	174.071	5.06882
FKBP4	3732	187	1380	2165	3741	14	0	10	3	0	7117	0	905	6159	0	19.175	0	14.3957	31.1259	0	7	0	1	6	0	1681	0	61	1620	0	18.3478	0	2.34487	45.9972	0
SCML1	4615	0	0	4615	2937	20	0	4	12	2	6756	0	959	4591	57	44.76	0	37.5116	57.0534	8.43867	6	0	3	3	0	214	0	152	62	0	5.74369	0	14.3679	4.32882	0
SSR2	5166	0	0	5166	1124	4	0	1	3	0	347	0	47	300	0	0.184386	0	0.14745	0.299016	0	3	0	1	1	1	133	0	30	20	83	0.286304	0	0.227442	0.111997	2.09993
SRSF3	4222	116	495	3611	3600	18	1	3	14	0	5517	3151	468	1898	0	6.02093	89.0313	3.01546	3.88535	0	3	1	0	2	0	772	709	0	63	0	3.41314	39.315	0	0.724567	0
MLF2	1969	645	747	577	1923	15	1	7	4	0	1503	498	391	439	0	1.66789	14.3078	2.56173	0.913792	0	12	1	5	5	1	1155	468	411	252	24	5.1924	26.388	6.50731	2.94705	1.26809
TUFM	2071	139	1368	564	2013	6	0	3	2	0	639	0	467	150	0	0.556718	0	2.40214	0.245132	0	3	0	2	1	0	422	0	402	20	0	1.48944	0	4.99702	0.183629	0
SYNCRIP	6449	207	1689	4553	8334	49	3	10	31	1	13080	3311	2919	5197	16	69.3089	454.228	91.3193	51.6544	1.89452	16	3	6	5	0	1782	963	365	272	0	38.253	259.274	27.5946	15.189	0
SCARNA9	353	0	0	353	353	0	0	0	0	0	0	0	0	0	0	0	0	0	0	0	0	0	0	0	0	0	0	0	0	0	0	0	0	0	0
EIF4H	2679	139	747	1793	2546	0	0	0	0	0	0	0	0	0	0	0	0	0	0	0	0	0	0	0	0	0	0	0	0	0	0	0	0	0	0
NDUFB4	1426	32	363	1031	1560	2	0	1	0	0	271	0	58	0	0	0.276916	0	0.349908	0	0	1	0	0	0	0	36	0	0	0	0	0.149025	0	0	0	0
HACD3	3228	166	1089	1973	3208	0	0	0	0	0	0	0	0	0	0	0	0	0	0	0	0	0	0	0	0	0	0	0	0	0	0	0	0	0	0
ZNF146	3780	1449	879	1452	3607	19	3	6	7	0	74361	1848	690	70237	0	414.781	266.876	22.7232	734.875	0	11	3	0	6	0	4767	149	0	4428	0	107.72	42.2291	0	260.291	0
SLC25A1	1648	157	936	555	1946	0	0	0	0	0	0	0	0	0	0	0	0	0	0	0	0	0	0	0	0	0	0	0	0	0	0	0	0	0	0
PGD	1885	38	1452	395	2545	4	0	2	2	0	181	0	128	53	0	0.448767	0	1.8737	0.246486	0	3	0	2	1	0	95	0	64	31	0	0.954208	0	2.26398	0.809995	0
SNORD15B	146	0	0	146	146	0	0	0	0	0	0	0	0	0	0	0	0	0	0	0	0	0	0	0	0	0	0	0	0	0	0	0	0	0	0
VDAC2	1557	213	885	459	2108	3	1	1	1	0	357	318	19	20	0	0.277525	6.40022	0.0872037	0.0291634	0	1	1	0	0	0	159	159	0	0	0	0.500735	6.28034	0	0	0
IMPDH2	1643	40	1545	58	1691	10	0	9	0	0	661	0	574	0	0	0.893506	0	4.58094	0	0	3	0	3	0	0	1648	0	1648	0	0	9.02464	0	31.7836	0	0
TBCB	1473	575	735	163	1258	7	0	2	1	0	1203	0	92	29	0	0.7703	0	0.3478	0.034831	0	5	0	1	1	0	461	0	34	36	0	1.19584	0	0.310615	0.242926	0
NDUFA7	601	38	342	221	585	2	0	0	0	0	154	0	0	0	0	0.093347	0	0	0	0	1	0	1	0	0	20	0	20	0	0	0.0491119	0	0.172966	0	0
UBE2S	2548	188	669	1691	1191	2	1	1	0	0	3471	3356	115	0	0	1.446	36.1967	0.282851	0	0	3	1	1	0	1	2492	2373	91	0	28	4.20569	50.2299	0.540884	0	0.555391
CD81	5235	0	0	5235	1648	3	0	0	2	0	490	0	0	411	0	0.385106	0	0	0.605899	0	4	0	1	3	0	207	0	21	186	0	0.659071	0	0.23548	1.54055	0
NDUFB2	1666	74	318	1274	355	4	0	1	1	1	613	0	28	183	15	0.0649042	0	0.0175032	0.0363444	0.0354897	1	0	0	0	0	69	0	0	0	0	0.0295963	0	0	0	0
POLR2I	913	490	378	45	550	5	1	2	0	0	1806	347	159	0	0	0.272197	1.35403	0.141485	0	0	1	0	0	0	0	461	0	0	0	0	0.281477	0	0	0	0
SRSF1	1513	209	747	557	5643	17	0	2	12	0	15725	0	2218	12606	0	56.7448	0	47.2546	85.327	0	15	1	1	12	0	3992	215	1258	2309	0	58.3584	39.4209	64.7689	87.8086	0
2017-09-02	3701	528	1086	2087	4155	0	0	0	0	0	0	0	0	0	0	0	0	0	0	0	0	0	0	0	0	0	0	0	0	0	0	0	0	0	0
SNRPA	1621	550	849	222	1629	11	3	5	1	0	905	112	164	287	0	1.34124	4.29744	1.43499	0.797836	0	5	1	1	2	0	303	34	17	208	0	1.81919	2.56029	0.359465	3.24862	0
PPP2R1A	5380	58	1770	3552	2509	9	0	7	1	1	456	0	280	148	28	0.577037	0	2.09191	0.351297	0.791763	4	0	2	2	0	331	0	114	217	0	1.69685	0	2.05823	2.89385	0
HIST1H2AL	470	0	470	0	470	3	0	1	0	0	249	0	16	0	0	0.0314231	0	0.0119211	0	0	0	0	0	0	0	0	0	0	0	0	0	0	0	0	0
NDUFB10	830	82	507	241	697	2	0	2	0	0	260	0	260	0	0	0.046909	0	0.276951	0	0	1	0	1	0	0	89	0	89	0	0	0.0650504	0	0.229099	0	0
AP2M1	2091	314	1302	475	1940	9	1	5	1	0	1094	208	332	23	0	0.883536	4.34915	1.58304	0.0348424	0	2	0	1	1	0	131	0	46	85	0	0.428603	0	0.530047	0.723441	0
TRAP1	2296	89	2115	92	2237	3	0	3	0	0	84	0	84	0	0	0.124631	0	0.735821	0	0	2	0	2	0	0	83	0	83	0	0	0.498886	0	1.75701	0	0
MIR1244-2	0	0	0	0	0	0	0	0	0	0	0	0	0	0	0	0	0	0	0	0	0	0	0	0	0	0	0	0	0	0	0	0	0	0	0
MIR1244-2	0	0	0	0	0	0	0	0	0	0	0	0	0	0	0	0	0	0	0	0	0	0	0	0	0	0	0	0	0	0	0	0	0	0	0
MIR1244-2	0	0	0	0	0	0	0	0	0	0	0	0	0	0	0	0	0	0	0	0	0	0	0	0	0	0	0	0	0	0	0	0	0	0	0
MIR6821	74	0	74	0	74	0	0	0	0	0	0	0	0	0	0	0	0	0	0	0	0	0	0	0	0	0	0	0	0	0	0	0	0	0	0
SF3A2	1963	435	1395	133	1650	3	0	1	0	1	229	0	37	0	130	0.507496	0	0.484112	0	6.43783	1	0	0	0	1	440	0	0	0	440	3.95027	0	0	0	46.4278
NUP155	8143	204	4176	3763	4747	22	0	16	5	0	4511	0	4141	190	0	25.0923	0	135.994	1.98241	0	5	0	5	0	0	1123	0	1123	0	0	25.306	0	89.1244	0	0
SCD	5362	381	1080	3901	5468	23	2	4	17	0	5307	172	334	4801	0	35.2898	29.6116	13.1127	59.8833	0	21	1	3	17	0	1939	76	211	1652	0	52.2342	25.6783	20.0185	115.768	0
MORF4L1	2359	204	1089	1066	2159	3	0	1	0	0	2647	0	33	0	0	3.61383	0	0.265996	0	0	3	0	1	0	0	1805	0	17	0	0	9.98317	0	0.331141	0	0
DAZAP1	2290	205	1137	948	2293	19	1	4	4	8	4732	193	673	3412	336	8.08206	8.53431	6.7864	10.931	12.8238	26	0	2	4	19	1863	0	132	720	982	12.8904	0	3.21663	12.9595	79.8577
MIR4292	67	0	67	0	67	0	0	0	0	0	0	0	0	0	0	0	0	0	0	0	0	0	0	0	0	0	0	0	0	0	0	0	0	0	0
MIR3124	67	0	67	0	67	0	0	0	0	0	0	0	0	0	0	0	0	0	0	0	0	0	0	0	0	0	0	0	0	0	0	0	0	0	0
C1orf43	1861	230	450	1181	2763	12	0	4	4	0	5273	0	651	2621	0	3.31021	0	2.41283	3.08631	0	12	1	3	5	0	1233	379	117	405	0	3.13573	12.089	1.04793	2.67936	0
FHL1	2878	711	843	1324	4137	15	0	3	11	0	1719	0	138	1484	0	3.71663	0	1.76157	6.0184	0	6	0	2	4	0	190	0	63	127	0	1.66419	0	1.94341	2.89371	0
IARS	4656	267	3789	600	4711	18	1	12	2	0	976	11	689	81	0	3.84737	1.12264	16.0354	0.598926	0	4	0	3	0	1	290	0	149	0	141	4.63116	0	8.38013	0	26.4644
HMGB1	5485	184	648	4653	3426	5	1	0	4	0	268	19	0	249	0	0.692313	1.27074	0	1.20654	0	0	0	0	0	0	0	0	0	0	0	0	0	0	0	0
CCT6A	2719	219	1596	904	2664	17	0	8	8	0	1459	0	502	914	0	3.14603	0	6.39084	3.69681	0	2	0	0	2	0	84	0	0	84	0	0.733776	0	0	1.90882	0
SRP9	1596	104	249	1243	1620	13	0	0	8	4	1750	0	0	1588	143	1.07582	0	0	1.83115	1.96442	2	0	0	2	0	88	0	0	88	0	0.219159	0	0	0.570113	0
RBM42	1680	105	1443	132	1650	4	0	3	0	0	779	0	281	0	0	0.841132	0	1.79135	0	0	6	0	4	0	0	562	0	415	0	0	2.45833	0	6.3933	0	0
UBAP2L	3997	167	3240	590	5128	13	0	7	1	1	945	0	600	56	97	6.5137	0	24.4171	0.724032	14.9406	5	0	3	0	2	368	0	279	0	89	10.2759	0	27.4379	0	29.2088
ESD	2410	0	361	2049	1192	5	0	3	0	2	153	0	82	0	71	0.192643	0	0.609568	0	1.99765	0	0	0	0	0	0	0	0	0	0	0	0	0	0	0
SRP14	1077	72	411	594	1180	3	0	1	1	0	109	0	16	44	0	0.155564	0	0.134819	0.11779	0	0	0	0	0	0	0	0	0	0	0	0	0	0	0	0
PSMG1	2154	466	867	821	1140	6	0	1	2	0	693	0	72	170	0	0.663889	0	0.407232	0.305482	0	0	0	0	0	0	0	0	0	0	0	0	0	0	0	0
SNORD5	75	0	0	75	73	0	0	0	0	0	0	0	0	0	0	0	0	0	0	0	0	0	0	0	0	0	0	0	0	0	0	0	0	0	0
PRRC2C	10366	242	8460	1664	10384	19	0	13	3	1	2340	0	895	334	123	73.6237	0	166.254	19.7116	86.478	6	0	4	2	0	269	0	197	72	0	34.2871	0	88.4337	23.8733	0
GLRX3	3827	22	1008	2797	1600	6	0	3	1	0	494	0	223	112	0	0.4782	0	1.27449	0.203364	0	2	0	0	0	1	110	0	0	0	33	0.431373	0	0	0	1.52098
PCBP1	1750	290	1071	389	1750	10	1	6	1	0	1696	20	720	23	0	1.56586	0.47807	3.9247	0.0398317	0	11	1	8	2	0	751	30	450	271	0	2.80895	1.40734	5.92775	2.63678	0
SNORD98	67	0	67	0	67	0	0	0	0	0	0	0	0	0	0	0	0	0	0	0	0	0	0	0	0	0	0	0	0	0	0	0	0	0	0
TOMM5	3071	0	216	2855	905	4	0	0	3	0	1671	0	0	590	0	0.524116	0	0	0.347118	0	0	0	0	0	0	0	0	0	0	0	0	0	0	0	0
UBC	3745	1577	2058	110	2585	3	0	1	0	0	356	0	88	0	0	0.461776	0	0.673924	0	0	1	0	0	1	0	17	0	0	17	0	0.0893319	0	0	0.232385	0
UQCR10	916	30	192	694	975	7	0	3	2	0	541	0	179	168	0	0.148722	0	0.290522	0.0866286	0	1	0	1	0	0	37	0	37	0	0	0.0412057	0	0.145121	0	0
SPEN	12232	204	10995	1033	12187	54	2	35	6	5	11641	976	6527	1188	1277	310.291	673.538	1027.16	59.3976	760.621	38	2	27	3	5	3071	529	2179	91	205	331.616	716.45	828.678	25.5622	260.172
HSD17B10	960	28	786	146	963	0	0	0	0	0	0	0	0	0	0	0	0	0	0	0	0	0	0	0	0	0	0	0	0	0	0	0	0	0	0
GNL3	2118	0	0	2118	2128	12	2	7	1	0	834	142	452	14	0	2.10293	9.27001	6.72889	0.0662155	0	3	0	2	0	1	67	0	40	0	27	0.684399	0	1.43902	0	3.24153
KLHL15	6272	256	1815	4201	6276	35	0	9	22	1	23916	0	1581	20146	34	153.115	0	59.7596	241.931	4.86414	38	2	7	24	2	4438	98	402	3231	268	115.105	31.8791	36.7202	217.993	81.6942
CST3	3286	83	441	2762	2455	1	0	0	0	0	32	0	0	0	0	0.0212626	0	0	0	0	1	0	1	0	0	27	0	27	0	0	0.0726787	0	0.255965	0	0
COPS6	1432	37	984	411	1425	8	0	4	1	0	1283	0	307	93	0	1.3121	0	1.85364	0.178401	0	1	0	1	0	0	17	0	17	0	0	0.0704313	0	0.24805	0	0
SLC25A39	1607	175	1056	376	1610	0	0	0	0	0	0	0	0	0	0	0	0	0	0	0	0	0	0	0	0	0	0	0	0	0	0	0	0	0	0
HMGN2	1496	0	0	1496	1969	3	0	0	1	2	122	0	0	51	71	0.0495631	0	0	0.0388635	0.644549	2	0	0	1	1	48	0	0	27	21	0.0789981	0	0	0.115595	0.406205
HUWE1	14796	458	13125	1213	14741	0	0	0	0	0	0	0	0	0	0	0	0	0	0	0	0	0	0	0	0	0	0	0	0	0	0	0	0	0	0
DAD1	731	112	342	277	697	6	0	2	2	0	186	0	35	78	0	0.0710837	0	0.0789719	0.0559146	0	0	0	0	0	0	0	0	0	0	0	0	0	0	0	0
EIF3F	7540	626	1074	5840	1257	9	0	0	9	0	1816	0	0	1816	0	0.900411	0	0	1.68894	0	4	0	0	4	0	377	0	0	377	0	0.757256	0	0	1.9699	0
GADD45GIP1	1782	24	669	1089	763	2	0	1	0	0	176	0	117	0	0	0.183542	0	0.72037	0	0	2	0	2	0	0	54	0	54	0	0	0.228136	0	0.803464	0	0
NOC2L	4201	0	0	4201	2421	5	0	2	3	0	867	0	89	778	0	2.55833	0	1.55051	4.30617	0	9	0	3	4	1	570	0	130	367	36	6.8138	0	5.47307	11.4125	5.05787
ATP5D	997	101	507	389	996	0	0	0	0	0	0	0	0	0	0	0	0	0	0	0	0	0	0	0	0	0	0	0	0	0	0	0	0	0	0
SNORA52	134	0	0	134	134	0	0	0	0	0	0	0	0	0	0	0	0	0	0	0	0	0	0	0	0	0	0	0	0	0	0	0	0	0	0
HES4	1040	199	744	97	1040	6	0	2	0	1	1239	0	138	0	51	1.05921	0	0.696526	0	0.974271	8	0	4	1	0	1362	0	549	37	0	4.71699	0	6.69628	0.333342	0
CCNI	2772	577	1134	1061	1873	21	2	7	7	2	2120	153	839	757	63	3.52867	6.59327	8.24488	2.36344	2.34323	9	1	5	2	1	441	33	269	70	69	2.97366	2.79088	6.38819	1.22787	5.4683
CCNG1	2458	224	888	1346	2468	19	0	4	9	1	4860	0	1560	1537	40	7.23178	0	13.705	4.28999	1.33005	7	0	3	2	0	362	0	223	57	0	2.1822	0	4.73439	0.893843	0
SNORA21	132	0	0	132	133	0	0	0	0	0	0	0	0	0	0	0	0	0	0	0	0	0	0	0	0	0	0	0	0	0	0	0	0	0	0
H3F3B	2705	133	411	2161	2861	20	0	2	17	0	4637	0	95	4062	0	3.77716	0	0.456876	6.20642	0	7	0	0	6	0	770	0	0	462	0	2.54095	0	0	3.96595	0
ERGIC3	2846	0	0	2846	1366	2	0	1	0	1	71	0	16	0	55	0.0314016	0	0.0417792	0	0.543569	4	0	0	1	1	109	0	0	24	22	0.195297	0	0	0.111862	0.46328
FLNA	8486	249	7920	317	8510	0	0	0	0	0	0	0	0	0	0	0	0	0	0	0	0	0	0	0	0	0	0	0	0	0	0	0	0	0	0
SNORA45A	130	0	130	0	130	0	0	0	0	0	0	0	0	0	0	0	0	0	0	0	0	0	0	0	0	0	0	0	0	0	0	0	0	0	0
SSB	2463	1909	554	0	2093	8	2	4	1	0	1982	760	501	336	0	7.47146	74.1736	11.1503	2.37583	0	3	1	2	0	0	201	122	79	0	0	3.06955	23.3676	4.24892	0	0
ZNF207	13781	169	1485	12127	2258	25	0	6	14	1	3696	0	236	1701	51	9.87816	0	3.72394	8.52751	3.04588	2	0	2	0	0	77	0	77	0	0	0.833704	0	2.9362	0	0
SAE1	2313	102	900	1311	2618	18	0	7	7	2	3873	0	1712	497	237	7.02317	0	18.3289	1.6905	9.60358	11	0	5	2	1	1928	0	658	88	87	14.1635	0	17.024	1.68169	7.51161
CDC37	1608	54	1137	417	1590	6	0	4	2	0	304	0	193	111	0	0.961573	0	3.60423	0.658575	0	2	0	1	1	0	91	0	34	57	0	1.16608	0	1.5344	1.90003	0
KHDRBS1	2757	167	1332	1258	3731	8	0	3	4	0	1833	0	106	1543	0	8.32981	0	2.84397	13.1526	0	1	0	0	1	0	206	0	0	206	0	3.79242	0	0	9.86547	0
PET100	219	20	135	64	419	2	0	0	0	1	43	0	0	0	10	0.0110611	0	0	0	0.0574818	1	1	0	0	0	28	28	0	0	0	0.0291787	0.365966	0	0	0
UBE2E1	1511	219	582	710	1931	14	1	4	5	1	10138	57	554	1979	20	15.0645	2.19286	4.86026	5.51597	0.664097	7	0	3	3	0	776	0	253	353	0	4.67133	0	5.3638	5.52783	0
SF1	3470	338	1920	1212	4227	15	0	8	6	0	13028	0	486	6674	0	71.1358	0	15.6673	68.355	0	16	0	3	11	0	4982	0	96	2845	0	110.202	0	7.4788	163.708	0
MRPS34	1040	31	678	331	1024	6	0	3	2	0	1027	0	138	269	0	0.470341	0	0.373137	0.231083	0	3	0	1	2	0	256	0	42	214	0	0.474962	0	0.274436	1.03284	0
NDUFS8	3072	0	0	3072	804	4	0	0	0	3	73	0	0	0	52	0.0200209	0	0	0	0.318686	0	0	0	0	0	0	0	0	0	0	0	0	0	0	0
FDPS	2017	0	0	2017	1440	7	0	5	0	0	712	0	216	0	0	0.780164	0	1.39736	0	0	2	0	1	1	0	69	0	34	35	0	0.30629	0	0.531539	0.404159	0
SSU72	4176	27	462	3687	1303	9	3	3	1	1	1773	500	477	227	36	1.30709	9.54335	2.07617	0.313904	0.593059	10	1	0	3	5	820	40	0	127	453	2.44899	1.49833	0	0.986684	15.9009
DDOST	2126	143	1371	612	1699	3	0	2	1	0	4062	0	615	3447	0	5.59379	0	5.00021	8.90392	0	9	0	5	4	0	1042	0	323	719	0	5.81314	0	6.34627	10.4345	0
LINC00493	492	0	492	0	492	4	0	0	0	0	806	0	0	0	0	0.237661	0	0	0	0	2	0	0	0	0	496	0	0	0	0	0.592492	0	0	0	0
CCNB1	2169	253	1302	614	2167	14	0	9	1	1	1608	0	780	16	31	2.19258	0	6.27931	0.0409227	0.944563	5	0	4	0	0	374	0	192	0	0	2.06595	0	3.73527	0	0
PEG10	6618	479	978	5161	6628	6	0	0	6	0	322	0	0	322	0	3.41591	0	0	6.40737	0	10	0	0	10	0	513	0	0	513	0	22.0468	0	0	57.3516	0
MRPL36	793	686	107	0	614	7	0	1	2	2	864	0	163	264	53	0.457453	0	0.509527	0.262187	0.627058	1	0	1	0	0	57	0	57	0	0	0.12226	0	0.430584	0	0
SRRM1	4011	315	2715	981	4150	11	0	4	6	0	1481	0	969	459	0	26.5319	0	102.49	15.4241	0	0	0	0	0	0	0	0	0	0	0	0	0	0	0	0
MRFAP1	2049	653	384	1012	2182	11	0	1	8	0	6366	0	41	6148	0	7.66744	0	0.291551	13.8896	0	10	1	2	6	0	2455	34	82	2267	0	11.9788	2.08072	1.40912	28.7748	0
CTNNB1	3737	280	2346	1111	3720	25	2	11	7	0	6190	248	620	2936	0	28.1596	29.2093	16.6523	25.0533	0	11	1	7	3	0	1051	56	249	746	0	19.3694	12.9442	16.1616	35.7645	0
HIGD2A	668	73	321	274	611	3	0	1	2	0	189	0	62	127	0	0.0697388	0	0.135068	0.0879002	0	0	0	0	0	0	0	0	0	0	0	0	0	0	0	0
VDAC3	1355	68	852	435	1540	10	0	3	5	0	526	0	195	175	0	0.498666	0	1.09145	0.311197	0	0	0	0	0	0	0	0	0	0	0	0	0	0	0	0
STRAP	1866	313	1053	500	1905	19	1	7	5	3	1597	29	570	566	189	2.21694	1.04227	4.67166	1.4738	5.86287	0	0	0	0	0	0	0	0	0	0	0	0	0	0	0
MIR6126	86	0	86	0	86	0	0	0	0	0	0	0	0	0	0	0	0	0	0	0	0	0	0	0	0	0	0	0	0	0	0	0	0	0	0
IRAK1	3666	168	2139	1359	3571	0	0	0	0	0	0	0	0	0	0	0	0	0	0	0	0	0	0	0	0	0	0	0	0	0	0	0	0	0	0
LBR	3812	164	1848	1800	3973	23	0	5	11	5	4141	0	188	3447	266	17.0983	0	4.58303	26.697	24.543	10	0	3	2	4	532	0	84	62	330	8.89889	0	4.94854	2.69784	64.8768
GPS1	4076	0	0	4076	2359	4	0	0	1	2	257	0	0	91	127	0.312267	0	0	0.2074	3.44823	3	0	0	2	1	918	0	0	723	195	4.5187	0	0	9.25784	11.2812
SNORD93	74	0	0	74	74	0	0	0	0	0	0	0	0	0	0	0	0	0	0	0	0	0	0	0	0	0	0	0	0	0	0	0	0	0	0
PHGDH	3180	0	0	3180	2015	13	1	8	1	1	2046	113	1382	286	24	3.50639	5.01379	13.9833	0.919377	0.919103	4	0	4	0	0	1490	0	1490	0	0	10.3447	0	36.4326	0	0
SNHG8	619	0	619	0	619	0	0	0	0	0	0	0	0	0	0	0	0	0	0	0	0	0	0	0	0	0	0	0	0	0	0	0	0	0	0
DDX5	2554	402	1845	307	3759	0	0	0	0	0	0	0	0	0	0	0	0	0	0	0	0	0	0	0	0	0	0	0	0	0	0	0	0	0	0
NUDC	1800	123	996	681	1813	9	0	4	2	0	1733	0	598	387	0	4.15206	0	8.4589	1.7392	0	5	0	3	2	0	463	0	378	85	0	4.4939	0	12.9213	2.14616	0
HSPA4	4825	289	2523	2013	3385	30	0	14	14	1	9079	0	5762	2971	26	46.0951	0	172.718	28.2939	2.94978	7	0	1	5	0	2181	0	1911	243	0	44.859	0	138.429	13.0017	0
SNORD91B	95	0	0	95	86	0	0	0	0	0	0	0	0	0	0	0	0	0	0	0	0	0	0	0	0	0	0	0	0	0	0	0	0	0	0
DCXR	887	50	735	102	829	6	0	3	0	2	233	0	129	0	40	0.0507655	0	0.165939	0	0.194747	0	0	0	0	0	0	0	0	0	0	0	0	0	0	0
LSM14A	3596	77	1392	2127	3772	0	0	0	0	0	0	0	0	0	0	0	0	0	0	0	0	0	0	0	0	0	0	0	0	0	0	0	0	0	0
CDC20	1777	203	1500	74	1674	3	0	1	0	0	390	0	197	0	0	0.530661	0	1.58258	0	0	3	0	2	0	0	359	0	198	0	0	1.9789	0	3.84386	0	0
PSMA3	1279	0	0	1279	998	3	0	1	0	0	247	0	48	0	0	0.136685	0	0.156824	0	0	1	0	0	1	0	32	0	0	32	0	0.0717385	0	0	0.186618	0
C6orf48	1053	727	228	98	860	0	0	0	0	0	0	0	0	0	0	0	0	0	0	0	0	0	0	0	0	0	0	0	0	0	0	0	0	0	0
MIR1914	80	0	80	0	80	0	0	0	0	0	0	0	0	0	0	0	0	0	0	0	0	0	0	0	0	0	0	0	0	0	0	0	0	0	0
PSMA1	1527	531	717	279	2057	9	0	3	1	3	477	0	49	194	82	0.519062	0	0.314807	0.395983	1.99395	0	0	0	0	0	0	0	0	0	0	0	0	0	0	0
PGRMC1	1911	111	588	1212	1919	9	0	1	6	0	2048	0	25	853	0	2.92625	0	0.210896	2.28614	0	5	0	3	2	0	469	0	414	55	0	2.71476	0	8.43978	0.828174	0
SNORA9	133	0	0	133	133	0	0	0	0	0	0	0	0	0	0	0	0	0	0	0	0	0	0	0	0	0	0	0	0	0	0	0	0	0	0
MIR302D	68	0	0	68	68	0	0	0	0	0	0	0	0	0	0	0	0	0	0	0	0	0	0	0	0	0	0	0	0	0	0	0	0	0	0
MIR6804	68	0	68	0	68	0	0	0	0	0	0	0	0	0	0	0	0	0	0	0	0	0	0	0	0	0	0	0	0	0	0	0	0	0	0
PSMB7	980	14	834	132	626	2	0	0	0	0	1074	0	0	0	0	0.691957	0	0	0	0	2	0	0	1	1	141	0	0	127	14	0.368019	0	0	0.862296	0.429468
SKP1	9474	184	492	8798	2699	8	1	3	4	0	639	55	313	271	0	0.704629	1.5702	2.03775	0.560535	0	1	1	0	0	0	39	39	0	0	0	0.174221	2.18512	0	0	0
C12orf57	980	305	312	363	1088	0	0	0	0	0	0	0	0	0	0	0	0	0	0	0	0	0	0	0	0	0	0	0	0	0	0	0	0	0	0
MIR4321	13	0	13	0	13	0	0	0	0	0	0	0	0	0	0	0	0	0	0	0	0	0	0	0	0	0	0	0	0	0	0	0	0	0	0
SMC1A	9930	340	3636	5954	9930	0	0	0	0	0	0	0	0	0	0	0	0	0	0	0	0	0	0	0	0	0	0	0	0	0	0	0	0	0	0
DNMT1	5408	236	4851	321	5400	7	0	3	1	1	1045	0	141	120	24	9.89078	0	7.87917	2.13044	5.07603	5	0	3	1	1	642	0	503	73	66	24.6165	0	67.9254	7.2814	29.7431
LMNB1	3475	886	990	1599	3403	12	1	6	2	0	11369	102	465	8980	0	78.2741	18.1815	18.9015	115.97	0	10	2	3	4	1	1739	88	215	1409	27	48.5034	30.7844	21.1195	102.231	8.85091
CLIC1	1560	573	726	261	1774	0	0	0	0	0	0	0	0	0	0	0	0	0	0	0	0	0	0	0	0	0	0	0	0	0	0	0	0	0	0
PAIP2	2297	991	384	922	1664	12	0	2	4	3	4689	0	227	781	162	7.1611	0	2.04679	2.2373	5.52858	2	0	0	2	0	59	0	0	59	0	0.36503	0	0	0.949575	0
LAPTM4B	3173	680	954	1539	2238	3	0	2	0	0	462	0	105	0	0	1.0929	0	1.46648	0	0	5	0	3	2	0	434	0	333	101	0	4.15917	0	11.2392	2.5179	0
PMAIP1	1948	230	165	1553	1936	10	1	0	7	0	20416	101	0	13923	0	17.8273	2.28334	0	22.8046	0	16	3	0	12	0	1573	192	0	1262	0	5.56444	8.51862	0	11.6132	0
SF3B1	6526	92	3915	2519	5969	24	0	17	6	0	2781	0	1829	753	0	16.9453	0	65.7974	8.6063	0	9	0	6	2	0	1357	0	327	72	0	33.4969	0	28.428	4.62337	0
NUTF2	2321	283	384	1654	886	4	0	0	2	0	135	0	0	56	0	0.0871794	0	0	0.0678331	0	2	0	0	1	0	70	0	0	47	0	0.183128	0	0	0.319857	0
MIR6879	66	0	66	0	66	0	0	0	0	0	0	0	0	0	0	0	0	0	0	0	0	0	0	0	0	0	0	0	0	0	0	0	0	0	0
UBE2V1	2536	379	513	1644	2238	0	0	0	0	0	0	0	0	0	0	0	0	0	0	0	0	0	0	0	0	0	0	0	0	0	0	0	0	0	0
HPRT1	1407	159	657	591	1415	11	0	4	5	0	946	0	256	464	0	0.841394	0	1.3443	0.774105	0	1	0	0	0	0	23	0	0	0	0	0.082873	0	0	0	0
ZNF703	3349	229	1773	1347	3349	22	1	12	7	1	6319	683	1360	3534	505	25.2732	70.7238	32.1142	26.5125	45.1337	21	0	12	7	1	3518	0	1599	991	90	57.0012	0	91.2451	41.7698	17.1388
BCCIP	2337	12	879	1446	2965	16	0	3	6	1	1745	0	189	724	35	2.84605	0	1.81993	2.21492	1.2756	0	0	0	0	0	0	0	0	0	0	0	0	0	0	0
PSMC5	1579	308	1221	50	1495	7	0	4	0	0	705	0	335	0	0	0.915686	0	2.56891	0	0	2	0	2	0	0	119	0	119	0	0	0.626154	0	2.20523	0	0
TUBA1C	3001	275	1350	1376	2118	4	0	2	0	0	646	0	142	0	0	0.635225	0	0.824386	0	0	3	0	2	1	0	156	0	105	51	0	0.621436	0	1.47311	0.528498	0
GNG5	920	474	207	239	777	2	0	0	1	0	75	0	0	34	0	0.0503407	0	0	0.0428066	0	1	0	0	1	0	14	0	0	14	0	0.0380682	0	0	0.0990293	0
PSAP	2872	154	1575	1143	2834	6	0	1	4	0	2354	0	47	2067	0	4.73195	0	0.5578	7.79378	0	7	0	2	4	0	1645	0	177	1286	0	13.396	0	5.07642	27.2428	0
SNORD66	76	0	0	76	76	0	0	0	0	0	0	0	0	0	0	0	0	0	0	0	0	0	0	0	0	0	0	0	0	0	0	0	0	0	0
PSMD3	2888	0	0	2888	2187	7	0	3	1	0	2275	0	95	158	0	5.42159	0	1.33664	0.706278	0	6	0	4	2	0	1003	0	183	820	0	9.68328	0	6.22223	20.5938	0
SNORD19	76	0	0	76	76	0	0	0	0	0	0	0	0	0	0	0	0	0	0	0	0	0	0	0	0	0	0	0	0	0	0	0	0	0	0
TPX2	3605	528	2352	725	3662	13	3	4	4	0	1207	170	481	326	0	9.43047	34.3882	22.188	4.77768	0	7	1	2	4	0	722	25	90	607	0	22.8528	9.92471	10.0327	49.9796	0
UBE2M	1508	579	552	377	1524	11	3	3	3	0	1539	429	138	575	0	2.02146	14.5888	1.07017	1.41667	0	3	0	0	2	0	212	0	0	149	0	1.12808	0	0	2.06249	0
SDHB	1153	151	843	159	1145	10	0	7	1	0	585	0	227	241	0	0.324912	0	0.74436	0.251073	0	1	0	1	0	0	53	0	53	0	0	0.119251	0	0.419987	0	0
RPN1	2314	49	1824	441	2341	4	0	1	2	0	6423	0	51	299	0	11.3903	0	0.533965	0.994581	0	4	0	1	3	0	718	0	24	694	0	5.15818	0	0.607235	12.9698	0
PSMB1	1939	0	0	1939	917	8	0	6	0	0	1245	0	747	0	0	0.541006	0	1.91646	0	0	3	0	1	1	0	263	0	196	16	0	0.462984	0	1.21518	0.0732708	0
CDC123	1542	280	1011	251	1365	11	0	7	1	0	4484	0	2152	925	0	4.45162	0	12.6137	1.72253	0	0	0	0	0	0	0	0	0	0	0	0	0	0	0	0
MTHFD1	6814	229	3063	3522	3270	13	0	9	2	0	700	0	372	82	0	4.18431	0	13.1285	0.919418	0	0	0	0	0	0	0	0	0	0	0	0	0	0	0	0
SNORA69	137	0	0	137	132	0	0	0	0	0	0	0	0	0	0	0	0	0	0	0	0	0	0	0	0	0	0	0	0	0	0	0	0	0	0
CLTC	7760	274	5028	2458	8587	23	0	16	6	0	1101	0	541	513	0	13.1078	0	38.0266	11.456	0	4	0	4	0	0	139	0	139	0	0	6.70401	0	23.6106	0	0
RNASEK	1485	0	0	1485	221	0	0	0	0	0	0	0	0	0	0	0	0	0	0	0	2	0	1	1	0	65	0	29	36	0	0.107887	0	0.169523	0.155439	0
MIR1306	85	0	0	85	0	0	0	0	0	0	0	0	0	0	0	0	0	0	0	0	0	0	0	0	0	0	0	0	0	0	0	0	0	0	0
GUK1	2548	0	0	2548	1280	7	1	2	1	0	527	9	41	285	0	0.0815416	0.0360533	0.0374541	0.0827156	0	3	0	1	2	0	122	0	43	79	0	0.0764725	0	0.0949265	0.128817	0
LUC7L3	7040	189	1299	5552	3517	12	2	2	6	0	927	57	166	620	0	6.27152	9.98393	6.63052	7.86789	0	2	1	0	0	1	66	40	0	0	26	1.8089	13.7501	0	0	8.37518
CAPRIN1	4108	189	2130	1789	6861	23	0	9	8	5	1261	0	289	710	194	9.71205	0	13.1414	10.2572	33.3885	2	0	1	0	1	31	0	19	0	12	0.96724	0	2.08785	0	4.40053
DDX24	5573	0	0	5573	2948	9	1	5	2	0	1076	55	718	137	0	8.13498	10.7657	32.0491	1.94285	0	6	0	4	2	0	904	0	840	64	0	27.6879	0	90.6095	5.0992	0
MARS	3592	686	1641	1265	2847	9	0	7	0	0	930	0	568	0	0	2.76531	0	9.97141	0	0	2	0	2	0	0	153	0	153	0	0	1.84302	0	6.49087	0	0
SCARNA17	144	0	0	144	381	0	0	0	0	0	0	0	0	0	0	0	0	0	0	0	0	0	0	0	0	0	0	0	0	0	0	0	0	0	0
OAT	2048	93	1320	635	2092	13	0	7	4	0	1425	0	602	652	0	3.81323	0	9.51089	3.27265	0	1	0	1	0	0	18	0	18	0	0	0.195131	0	0.687227	0	0
SNORA64	134	0	0	134	134	0	0	0	0	0	0	0	0	0	0	0	0	0	0	0	0	0	0	0	0	0	0	0	0	0	0	0	0	0	0
SNRPC	1054	287	543	224	1217	5	0	1	2	0	1098	0	77	804	0	0.796921	0	0.329952	1.09457	0	2	0	1	0	0	255	0	94	0	0	0.749773	0	0.973398	0	0
SF3B2	3932	0	0	3932	2894	10	0	8	0	0	713	0	460	0	0	5.19626	0	19.7927	0	0	6	0	6	0	0	173	0	173	0	0	5.10769	0	17.9886	0	0
DNAJA1	2381	183	1194	1004	1538	17	1	7	5	1	3720	383	2140	442	28	9.18774	24.4905	31.2052	2.04768	1.54533	3	1	2	0	0	270	179	91	0	0	2.70151	22.4631	3.20669	0	0
ATP6V0C	1175	234	468	473	1231	3	0	2	0	0	136	0	90	0	0	0.0852877	0	0.333225	0	0	0	0	0	0	0	0	0	0	0	0	0	0	0	0	0
XPO1	6776	676	249	5851	4830	32	2	26	3	0	8782	839	1744	6090	0	45.9314	113.609	53.853	59.7458	0	10	3	4	2	0	1085	524	103	436	0	22.9892	139.251	7.68606	24.0315	0
NDUFB9	1319	47	666	606	719	2	0	2	0	0	103	0	103	0	0	0.0517388	0	0.305467	0	0	1	0	1	0	0	79	0	79	0	0	0.160762	0	0.566183	0	0
MIR4311	100	0	100	0	100	0	0	0	0	0	0	0	0	0	0	0	0	0	0	0	0	0	0	0	0	0	0	0	0	0	0	0	0	0	0
CDK1	1948	201	894	853	3318	17	1	7	5	1	3205	36	1503	836	30	6.34616	1.84552	17.5707	3.10501	1.3274	9	0	4	3	1	350	0	126	100	100	2.80755	0	3.55962	2.0867	9.42781
CDK2AP1	1812	824	264	724	2156	11	2	1	7	0	740	69	15	545	0	0.518914	1.2527	0.0621015	0.71686	0	0	0	0	0	0	0	0	0	0	0	0	0	0	0	0
MYL12B	1210	344	519	347	1053	3	0	0	2	0	735	0	0	591	0	0.629292	0	0	0.94913	0	1	0	0	1	0	75	0	0	75	0	0.260137	0	0	0.676711	0
MAPRE1	2623	139	807	1677	2623	14	1	3	9	1	2176	1119	229	807	21	6.08216	80.9772	3.77904	4.23103	1.31165	4	2	1	0	1	270	206	45	0	19	3.05731	29.2562	1.79457	0	2.5286
APOA1BP	1121	0	1121	0	1121	4	0	2	1	0	328	0	158	130	0	0.120856	0	0.343714	0.0898483	0	0	0	0	0	0	0	0	0	0	0	0	0	0	0	0
BANF1	1155	508	270	377	1064	4	1	1	1	0	333	13	55	91	0	0.148892	0.150488	0.14519	0.0763204	0	1	0	0	1	0	28	0	0	28	0	0.0507178	0	0	0.131935	0
DPM3	517	77	369	71	547	4	1	1	0	0	266	49	44	0	0	0.0355334	0.169467	0.0347021	0	0	1	0	0	1	0	29	0	0	29	0	0.0156939	0	0	0.0408255	0
CYBA	797	139	588	70	723	0	0	0	0	0	0	0	0	0	0	0	0	0	0	0	0	0	0	0	0	0	0	0	0	0	0	0	0	0	0
HIST1H2AE	509	0	393	116	564	2	0	0	0	0	111	0	0	0	0	0.0192094	0	0	0	0	0	0	0	0	0	0	0	0	0	0	0	0	0	0	0
PAPOLA	4519	220	2238	2061	8321	23	0	9	9	0	3927	0	478	792	0	24.7196	0	17.7646	9.35147	0	2	1	0	0	0	176	129	0	0	0	4.48818	41.2594	0	0	0
ATP2A2	5702	493	153	5056	8314	26	2	9	11	0	3966	260	755	1280	0	23.5142	39.9103	26.4284	14.2351	0	12	4	3	4	1	4323	643	155	3495	30	103.834	193.705	13.1117	218.375	8.4689
AK2	3586	42	699	2845	5771	20	0	0	12	7	6758	0	0	3523	3211	14.4723	0	0	14.1516	153.659	6	0	0	5	1	847	0	0	767	80	7.34818	0	0	17.3098	8.15713
SNORA57	149	0	0	149	149	0	0	0	0	0	0	0	0	0	0	0	0	0	0	0	0	0	0	0	0	0	0	0	0	0	0	0	0	0	0
MIR6723	89	0	89	0	89	0	0	0	0	0	0	0	0	0	0	0	0	0	0	0	0	0	0	0	0	0	0	0	0	0	0	0	0	0	0
MRPS15	2127	0	0	2127	965	4	0	2	0	0	227	0	78	0	0	0.151137	0	0.306609	0	0	0	0	0	0	0	0	0	0	0	0	0	0	0	0	0
ANXA5	1762	286	963	513	1599	8	0	7	1	0	435	0	399	36	0	1.27833	0	6.92267	0.19844	0	1	0	0	0	1	98	0	0	0	98	1.16669	0	0	0	13.7122
EIF4A2	5327	0	0	5327	1886	13	0	6	3	0	2940	0	1757	751	0	5.10295	0	18.005	2.44505	0	2	0	2	0	0	374	0	374	0	0	2.6298	0	9.2618	0	0
ATIC	2275	391	1776	108	2084	7	0	2	1	1	190	0	39	64	16	0.662474	0	0.802836	0.418571	1.24662	0	0	0	0	0	0	0	0	0	0	0	0	0	0	0
BRK1	1233	110	228	895	1176	8	0	2	4	0	6256	0	79	4515	0	4.09399	0	0.305228	5.54218	0	3	0	1	1	0	1652	0	57	1475	0	4.37962	0	0.5322	10.1723	0
GOT2	2462	129	1293	1040	2462	4	0	1	3	0	827	0	32	795	0	2.34562	0	0.535858	4.22954	0	3	0	0	3	0	97	0	0	97	0	1.11455	0	0	2.89936	0
RAC1	2323	213	579	1531	2398	13	1	1	10	0	3608	49	52	3442	0	10.8982	3.83192	0.927336	19.5016	0	2	0	1	1	0	183	0	31	152	0	2.23931	0	1.33598	4.83847	0
NHP2L1	1732	0	1732	0	1732	14	1	1	5	3	4025	58	314	3312	78	1.81659	0.677725	0.836697	2.80385	0.786656	6	0	0	5	1	577	0	0	424	153	1.05498	0	0	2.01667	3.28784
EIF3H	3959	24	1059	2876	1275	7	0	3	2	0	308	0	117	93	0	0.221759	0	0.497352	0.1256	0	0	0	0	0	0	0	0	0	0	0	0	0	0	0	0
DHX36	6733	81	3027	3625	3611	27	0	19	2	0	30909	0	20031	68	0	1052.19	0	4025.87	4.34203	0	27	0	23	0	0	19208	0	15770	0	0	2648.92	0	7659.35	0	0
BAG6	3815	314	3399	102	3821	0	0	0	0	0	0	0	0	0	0	0	0	0	0	0	0	0	0	0	0	0	0	0	0	0	0	0	0	0	0
FDFT1	2289	532	1062	695	4387	12	0	3	2	3	976	0	298	232	165	1.66112	0	2.99444	0.74065	6.2753	3	0	3	0	0	193	0	193	0	0	1.33072	0	4.68661	0	0
CHD4	6554	147	5814	593	6545	14	0	11	1	0	1378	0	974	173	0	20.3342	0	84.8562	4.78848	0	5	1	3	0	0	159	28	77	0	0	9.50499	20.9936	16.2113	0	0
STOML2	1296	101	936	259	1431	11	0	8	1	0	1008	0	677	105	0	0.458493	0	1.81806	0.0895849	0	2	0	1	0	0	990	0	936	0	0	1.82425	0	6.07432	0	0
LSM4	986	51	378	557	1825	6	0	2	2	1	4796	0	2263	2188	11	2.15766	0	6.01085	1.8464	0.110585	7	0	2	3	0	18367	0	17661	512	0	33.4749	0	113.362	2.42746	0
NASP	3659	0	0	3659	3291	13	0	8	3	0	1660	0	985	381	0	9.56688	0	33.5155	4.11871	0	5	0	3	1	1	366	0	251	57	58	8.54516	0	20.6389	3.4619	15.9154
ARPC1A	1565	124	1113	328	1607	9	0	4	1	4	333	0	114	114	105	0.15648	0	0.316276	0.100483	1.10256	1	0	1	0	0	23	0	23	0	0	0.0437843	0	0.154203	0	0
TMEM106C	1515	113	753	649	1588	6	0	2	2	0	471	0	92	179	0	0.233285	0	0.26903	0.1663	0	0	0	0	0	0	0	0	0	0	0	0	0	0	0	0
CBX3	2128	428	552	1148	2453	13	0	2	7	2	1798	0	121	1052	502	3.35816	0	1.33427	3.68554	20.9515	8	0	0	5	2	543	0	0	182	334	4.10855	0	0	3.58229	29.702
ATP5F1	3156	606	771	1779	2013	5	1	2	2	0	340	18	143	179	0	0.424341	0.581624	1.05371	0.419047	0	1	0	1	0	0	25	0	25	0	0	0.126402	0	0.44517	0	0
PSMC1	4448	103	1323	3022	1586	2	1	0	0	1	59	26	0	0	33	0.0870633	0.993323	0	0	1.08817	1	0	0	0	1	431	0	0	0	431	2.57654	0	0	0	30.2823
AP2S1	935	226	429	280	1254	3	0	1	1	0	145	0	49	63	0	0.0398226	0	0.079452	0.0324546	0	1	0	0	1	0	62	0	0	62	0	0.0689811	0	0	0.179445	0
PSIP1	3391	344	1593	1454	3964	7	0	2	5	0	316	0	101	215	0	4.15197	0	7.83493	5.29882	0	0	0	0	0	0	0	0	0	0	0	0	0	0	0	0
C14orf166	7075	165	735	6175	1051	3	0	1	2	0	778	0	548	230	0	0.624312	0	2.59627	0.346197	0	3	1	1	1	0	516	35	457	24	0	1.67745	1.42706	5.23225	0.20296	0
SNORA20	132	0	0	132	132	0	0	0	0	0	0	0	0	0	0	0	0	0	0	0	0	0	0	0	0	0	0	0	0	0	0	0	0	0	0
HDLBP	6372	228	3807	2337	6535	12	2	7	2	0	1337	873	332	70	0	9.02854	152.628	13.2364	0.886661	0	4	1	2	1	0	162	61	68	33	0	4.43178	20.9299	6.55156	2.34843	0
STUB1	1472	250	912	310	1028	5	0	1	1	1	619	0	40	250	29	0.254215	0	0.0969879	0.192586	0.266138	4	0	0	2	1	632	0	0	58	195	1.05149	0	0	0.251025	3.81306
SNORA51	140	0	0	140	132	0	0	0	0	0	0	0	0	0	0	0	0	0	0	0	0	0	0	0	0	0	0	0	0	0	0	0	0	0	0
PPIF	2190	71	624	1495	2200	9	0	2	5	0	2947	0	114	2049	0	4.54533	0	1.0381	5.9279	0	9	0	2	5	1	468	0	84	318	24	2.92421	0	1.84848	5.16881	1.76248
SIGMAR1	1743	428	405	910	1734	9	0	2	4	0	593	0	177	299	0	0.680911	0	1.19993	0.643992	0	6	0	1	2	0	775	0	262	117	0	3.60508	0	4.29227	1.41579	0
UHRF1	5197	0	5197	0	5197	7	0	0	0	0	1088	0	0	0	0	6.45998	0	0	0	0	6	0	0	0	0	726	0	0	0	0	17.4629	0	0	0	0
MIR581	96	0	0	96	96	0	0	0	0	0	0	0	0	0	0	0	0	0	0	0	0	0	0	0	0	0	0	0	0	0	0	0	0	0	0
NCAPD2	5548	799	4206	543	4806	11	0	8	1	0	770	0	612	82	0	5.83757	0	27.393	1.16608	0	3	1	2	0	0	207	16	191	0	0	6.35753	6.1633	20.6597	0	0
GLA	1358	5	669	684	1418	0	0	0	0	0	0	0	0	0	0	0	0	0	0	0	0	0	0	0	0	0	0	0	0	0	0	0	0	0	0
RBM39	4580	0	0	4580	3019	13	3	5	1	2	829	150	290	244	62	2.08345	9.7601	4.30303	1.15025	3.48193	7	2	1	0	4	380	150	51	0	179	3.86892	19.1546	1.82873	0	21.4195
DMKN	2811	0	0	2811	2536	7	0	2	1	1	769	0	114	55	25	0.438091	0	0.383433	0.0587725	0.318256	4	0	1	1	1	78	0	16	25	17	0.180015	0	0.130049	0.150091	0.461121
MIR6757	69	0	69	0	69	0	0	0	0	0	0	0	0	0	0	0	0	0	0	0	0	0	0	0	0	0	0	0	0	0	0	0	0	0	0
FXYD5	1580	778	537	265	1636	3	0	0	0	0	137	0	0	0	0	0.235361	0	0	0	0	3	0	1	1	0	77	0	18	24	0	0.535898	0	0.441202	0.434514	0
ECHS1	1617	356	873	388	1329	4	0	2	2	0	183	0	28	155	0	0.105174	0	0.0950084	0.167095	0	0	0	0	0	0	0	0	0	0	0	0	0	0	0	0
APLP2	3727	72	2292	1363	3992	8	0	2	5	0	964	0	314	398	0	6.30616	0	12.1273	4.88365	0	3	0	2	0	0	669	0	148	0	0	17.7293	0	13.8134	0	0
TMEM230	1735	421	363	951	1795	3	0	0	3	0	112	0	0	112	0	0.146259	0	0	0.274345	0	1	0	0	1	0	41	0	0	41	0	0.216903	0	0	0.564243	0
TIMM50	2572	133	1371	1068	2572	17	0	6	1	0	1188	0	320	63	0	0.925462	0	1.47177	0.0920569	0	3	0	0	0	0	198	0	0	0	0	0.624862	0	0	0	0
CKAP2	3629	90	2052	1487	4325	20	1	9	8	1	1600	144	461	832	15	11.6289	27.0965	19.7818	11.3426	2.43617	4	0	2	2	0	122	0	49	73	0	3.59215	0	5.08117	5.59136	0
CCDC124	938	44	672	222	1083	3	0	1	2	0	394	0	140	254	0	0.331712	0	0.695889	0.401118	0	5	0	1	3	1	674	0	397	240	37	2.2988	0	4.76876	2.12938	1.48318
AKR1B1	1930	0	0	1930	1398	1	0	0	0	0	341	0	0	0	0	0.372037	0	0	0	0	0	0	0	0	0	0	0	0	0	0	0	0	0	0	0
CSNK1E	2791	261	1251	1279	348	24	0	8	5	7	3447	0	1888	261	676	393847	0	1.27361e+06	55937.2	1.72596e+06	20	0	7	2	9	1362	0	300	42	778	630435	0	489055	50572.4	4.23247e+06
SNORA14B	135	0	0	135	135	0	0	0	0	0	0	0	0	0	0	0	0	0	0	0	0	0	0	0	0	0	0	0	0	0	0	0	0	0	0
U2AF2	3022	959	1416	647	3131	19	4	9	3	0	5958	252	509	3624	0	21.2909	23.3146	10.7389	24.2916	0	14	1	6	5	1	5231	110	287	4510	51	75.7277	19.9728	14.6327	169.843	8.67744
MRPL4	1620	27	1074	519	2404	8	1	3	1	0	688	95	210	90	0	0.549087	1.96295	0.989507	0.134731	0	4	1	2	0	0	229	71	120	0	0	0.740397	2.87914	1.36642	0	0
H2AFV	3804	106	345	3353	4704	32	0	2	16	12	2040	0	98	913	862	2.50411	0	0.710225	2.10217	23.6444	4	0	1	2	1	114	0	16	55	43	0.566897	0	0.280216	0.71148	2.51315
C19orf53	504	0	243	261	909	2	0	0	1	0	186	0	0	113	0	0.208289	0	0	0.237359	0	1	0	0	1	0	67	0	0	67	0	0.303953	0	0	0.790691	0
PCMT1	1984	284	858	842	1849	14	0	5	7	0	2556	0	504	681	0	2.93422	0	3.41594	1.4664	0	2	0	1	0	0	532	0	68	0	0	2.47412	0	1.11376	0	0
MBD3	5518	170	780	4568	2499	25	0	3	8	11	7902	0	249	4011	2206	19.8734	0	3.69728	18.9218	123.977	29	1	3	10	11	8220	201	462	990	5057	83.75	25.6853	16.5778	26.2391	605.56
SNORD38B	67	0	0	67	69	0	0	0	0	0	0	0	0	0	0	0	0	0	0	0	0	0	0	0	0	0	0	0	0	0	0	0	0	0	0
DDX39A	1471	102	1284	85	1540	8	0	5	0	0	499	0	106	0	0	0.641465	0	0.804499	0	0	3	0	2	0	1	195	0	170	0	25	1.01551	0	3.11797	0	1.53017
RFC3	2402	130	1071	1201	2865	23	1	7	7	6	10283	15	502	518	358	35.4958	1.34055	10.2308	3.35398	27.6146	6	0	1	1	3	3657	0	33	45	105	51.1398	0	1.62525	1.63699	17.2574
TPM3	4041	0	0	4041	11580	6	0	1	5	0	291	0	24	267	0	1.08188	0	0.5268	1.86197	0	2	0	0	2	0	44	0	0	44	0	0.662699	0	0	1.72392	0
DDB1	4506	398	3423	685	4325	6	0	3	3	0	358	0	92	266	0	2.33778	0	3.54695	3.25818	0	1	0	0	1	0	22	0	0	22	0	0.581996	0	0	1.51398	0
SRPK1	4762	0	0	4762	4390	25	0	9	14	0	2156	0	389	1585	0	16.3726	0	17.4407	22.5773	0	3	0	1	2	0	104	0	17	87	0	3.19947	0	1.8419	6.9625	0
SKP2	3759	196	1275	2288	3504	22	0	11	8	0	1537	0	622	374	0	3.15392	0	7.53554	1.43954	0	2	1	1	0	0	125	99	26	0	0	1.03912	10.322	0.761203	0	0
SNORA61	130	0	0	130	130	0	0	0	0	0	0	0	0	0	0	0	0	0	0	0	0	0	0	0	0	0	0	0	0	0	0	0	0	0	0
MIR922	81	0	0	81	0	0	0	0	0	0	0	0	0	0	0	0	0	0	0	0	0	0	0	0	0	0	0	0	0	0	0	0	0	0	0
NOP58	2046	226	1590	230	1965	6	1	4	1	0	416	67	263	86	0	1.38207	5.76296	5.15869	0.535931	0	0	0	0	0	0	0	0	0	0	0	0	0	0	0	0
HM13	3932	95	432	3405	3489	1	0	0	1	0	42	0	0	42	0	0.0857095	0	0	0.160769	0	1	0	0	1	0	25	0	0	25	0	0.206679	0	0	0.537647	0
CYC1	1832	0	0	1832	1234	3	0	1	1	0	456	0	54	109	0	0.34352	0	0.240175	0.154023	0	3	0	2	1	0	168	0	145	23	0	0.512711	0	1.55849	0.182596	0
SCARNA4	129	0	129	0	129	0	0	0	0	0	0	0	0	0	0	0	0	0	0	0	0	0	0	0	0	0	0	0	0	0	0	0	0	0	0
MIR6888	67	0	67	0	67	0	0	0	0	0	0	0	0	0	0	0	0	0	0	0	0	0	0	0	0	0	0	0	0	0	0	0	0	0	0
MIR4728	67	0	67	0	67	0	0	0	0	0	0	0	0	0	0	0	0	0	0	0	0	0	0	0	0	0	0	0	0	0	0	0	0	0	0
MIR6730	67	0	67	0	67	0	0	0	0	0	0	0	0	0	0	0	0	0	0	0	0	0	0	0	0	0	0	0	0	0	0	0	0	0	0
MIR6730	21	0	21	0	21	0	0	0	0	0	0	0	0	0	0	0	0	0	0	0	0	0	0	0	0	0	0	0	0	0	0	0	0	0	0
SNORA28	126	0	126	0	126	0	0	0	0	0	0	0	0	0	0	0	0	0	0	0	0	0	0	0	0	0	0	0	0	0	0	0	0	0	0
MIR6075	95	0	95	0	95	0	0	0	0	0	0	0	0	0	0	0	0	0	0	0	0	0	0	0	0	0	0	0	0	0	0	0	0	0	0
S100A10	1202	660	294	248	1055	3	0	1	1	0	369	0	138	180	0	0.528343	0	1.16658	0.483432	0	0	0	0	0	0	0	0	0	0	0	0	0	0	0	0
SRSF11	4008	0	0	4008	2792	27	1	8	12	3	5489	91	1156	3858	161	43.5342	18.6858	54.1305	57.3948	28.5339	12	1	3	5	2	3080	57	2237	542	88	98.9611	22.9701	253.135	45.3016	33.2313
MRPS12	1220	341	417	462	1134	7	1	1	2	0	1553	303	89	452	0	0.364415	1.84078	0.1233	0.198947	0	4	0	1	2	0	283	0	31	152	0	0.269022	0	0.103786	0.375878	0
HN1	3084	0	3084	0	3084	11	1	4	4	0	1936	205	427	640	0	1.40438	3.85005	1.82875	0.870827	0	5	1	2	1	0	427	64	197	90	0	1.25482	2.3589	2.03889	0.688016	0
MIR5047	100	0	100	0	100	0	0	0	0	0	0	0	0	0	0	0	0	0	0	0	0	0	0	0	0	0	0	0	0	0	0	0	0	0	0
TOMM40	1725	180	1086	459	1802	5	1	3	1	0	186	34	87	65	0	0.204732	0.968914	0.565378	0.134202	0	3	0	2	1	0	198	0	163	35	0	0.882906	0	2.55982	0.405992	0
EEF1D	3718	0	0	3718	3160	2	0	0	0	2	77	0	0	0	77	0.0297564	0	0	0	0.664935	3	0	0	0	3	114	0	0	0	114	0.178472	0	0	0	2.0976
MAT2A	2819	123	1188	1508	2580	11	0	4	5	1	1011	0	660	271	59	4.06383	0	15.663	2.04328	5.2995	4	0	2	2	0	301	0	205	96	0	4.90149	0	11.7568	4.06662	0
ETFA	2287	81	1002	1204	1354	10	0	6	2	0	864	0	522	87	0	0.718954	0	2.56451	0.135794	0	4	1	1	1	1	94	15	28	11	40	0.316878	0.634206	0.332426	0.0964623	1.5848
WDR83OS	599	0	315	284	763	6	0	2	2	1	203	0	63	73	34	0.0663819	0	0.12163	0.0447765	0.248446	1	0	0	0	1	16	0	0	0	16	0.0211958	0	0	0	0.249116
NT5DC2	2047	401	1563	83	2233	10	0	6	1	0	555	0	203	23	0	0.689637	0	1.48926	0.0536079	0	2	0	2	0	0	53	0	53	0	0	0.266797	0	0.939623	0	0
DEGS1	2101	166	972	963	2063	9	0	3	5	0	1599	0	631	776	0	4.37988	0	10.2045	3.98703	0	3	0	3	0	0	141	0	141	0	0	1.56462	0	5.5104	0	0
SNORD97	142	0	0	142	142	0	0	0	0	0	0	0	0	0	0	0	0	0	0	0	0	0	0	0	0	0	0	0	0	0	0	0	0	0	0
PSMD4	1350	80	1134	136	1331	6	0	3	0	0	842	0	189	0	0	0.798794	0	1.0586	0	0	2	0	1	0	0	414	0	32	0	0	1.59111	0	0.433135	0	0
NSUN2	3558	0	0	3558	3372	14	0	10	3	0	1558	0	1184	266	0	10.8833	0	48.8306	3.48537	0	4	0	3	0	0	492	0	391	0	0	13.9231	0	38.9691	0	0
ETF1	3874	449	1215	2210	4264	23	0	9	13	0	6417	0	1102	5214	0	21.0271	0	21.3194	32.0473	0	7	0	0	6	0	969	0	0	884	0	12.8632	0	0	30.5265	0
PAF1	2066	331	1596	139	2357	10	1	5	0	0	796	26	458	0	0	3.51775	2.97481	11.9499	0	0	5	1	3	0	0	244	16	156	0	0	4.36836	3.59272	9.83618	0	0
LARS	4766	167	3531	1068	4849	21	0	13	3	0	1762	0	695	258	0	21.5687	0	50.2286	5.92396	0	3	0	3	0	0	271	0	271	0	0	13.4389	0	47.3302	0	0
RNASEH2A	1165	94	900	171	1142	9	0	7	1	0	1114	0	608	117	0	0.866716	0	2.79282	0.170746	0	3	0	2	0	0	148	0	88	0	0	0.466477	0	0.976842	0	0
HSPA5	3908	204	1965	1739	3970	5	0	2	3	0	1207	0	92	1115	0	5.85752	0	2.63597	10.1497	0	4	1	2	1	0	313	66	94	153	0	6.15357	16.2743	6.50855	7.82484	0
DHCR24	4250	99	1551	2600	4286	6	0	0	5	0	774	0	0	744	0	3.77015	0	0	6.79773	0	6	0	1	5	0	399	0	35	364	0	7.87349	0	2.4324	18.6852	0
DYNC1H1	14333	164	13941	228	14340	14	0	12	1	1	4091	0	515	3558	18	79.1923	0	58.8583	129.191	7.78618	6	0	5	1	0	392	0	240	152	0	30.7409	0	66.2849	31.0081	0
HNRNPA3	5688	51	1071	4566	5735	15	0	0	14	0	1054	0	0	1041	0	7.89339	0	0	14.6234	0	3	0	0	3	0	133	0	0	133	0	4.03507	0	0	10.4967	0
RPL7L1	4476	276	768	3432	1275	14	0	3	9	1	1910	0	100	1669	14	8.56352	0	2.64707	14.0362	1.40264	1	0	0	1	0	162	0	0	162	0	2.94246	0	0	7.65441	0
SNORD10	142	0	0	142	148	0	0	0	0	0	0	0	0	0	0	0	0	0	0	0	0	0	0	0	0	0	0	0	0	0	0	0	0	0	0
PRPF19	2157	206	1515	436	2340	7	1	5	1	0	5246	72	497	4677	0	17.9921	6.39322	10.0637	30.0881	0	4	0	2	2	0	1602	0	113	1489	0	22.2583	0	5.52945	53.8177	0
NT5C3B	1729	0	0	1729	1646	0	0	0	0	0	0	0	0	0	0	0	0	0	0	0	0	0	0	0	0	0	0	0	0	0	0	0	0	0	0
SEC13	2374	0	0	2374	2174	5	0	2	3	0	438	0	101	337	0	0.60345	0	0.821553	0.870905	0	0	0	0	0	0	0	0	0	0	0	0	0	0	0	0
PSMA6	4730	0	0	4730	1283	3	0	0	1	0	202	0	0	41	0	0.181133	0	0	0.0689609	0	1	1	0	0	0	32	32	0	0	0	0.116244	1.45797	0	0	0
PPP2CA	4649	281	930	3438	2550	23	1	4	15	0	12450	135	1188	7877	0	35.2602	9.8988	19.8645	41.8456	0	9	1	2	5	0	1684	50	87	842	0	19.3212	7.1951	3.51548	25.1307	0
PRRC2B	11042	55	6690	4297	11059	34	1	16	16	1	5469	66	3457	1927	19	72.3921	22.6184	270.166	47.8453	5.62	25	1	8	14	1	5006	70	3741	1105	42	268.442	47.0797	706.515	154.143	26.4704
STRA13	796	0	796	0	796	6	0	0	3	0	3271	0	0	1037	0	0.641631	0	0	0.381555	0	5	0	0	4	0	618	0	0	490	0	0.4911	0	0	1.01293	0
DNPH1	834	0	732	102	797	3	0	1	0	0	556	0	35	0	0	0.156	0	0.0579784	0	0	3	0	0	0	0	566	0	0	0	0	0.643345	0	0	0	0
DYNLT1	2891	2173	204	514	772	7	1	1	2	1	356	37	100	140	28	0.175479	0.472183	0.291019	0.129442	0.308412	0	0	0	0	0	0	0	0	0	0	0	0	0	0	0
SMARCA4	5691	281	4944	466	5875	3	0	2	1	0	198	0	90	108	0	2.78879	0	7.48412	2.85331	0	1	0	0	0	0	47	0	0	0	0	2.6818	0	0	0	0
CLNS1A	2993	91	714	2188	1373	9	0	3	4	1	1564	0	175	498	56	2.71503	0	1.79359	1.62159	2.17232	3	1	1	1	0	921	606	204	111	0	6.477	53.4518	5.05264	2.03067	0
TCOF1	5240	0	0	5240	5994	8	0	6	1	0	589	0	389	39	0	5.23499	0	20.4126	0.650188	0	4	0	3	0	0	165	0	103	0	0	5.94103	0	13.0613	0	0
C16orf13	968	0	968	0	968	1	0	1	0	0	22	0	22	0	0	0.00878532	0	0.0518686	0	0	0	0	0	0	0	0	0	0	0	0	0	0	0	0	0
ECH1	1411	233	987	191	1263	5	0	1	2	0	646	0	46	268	0	0.824725	0	0.346722	0.641778	0	1	0	0	1	0	41	0	0	41	0	0.212049	0	0	0.551617	0
GSTO1	1052	356	642	54	1310	5	0	4	0	0	334	0	176	0	0	0.171537	0	0.533667	0	0	0	0	0	0	0	0	0	0	0	0	0	0	0	0	0
MIR1290	78	0	0	78	78	0	0	0	0	0	0	0	0	0	0	0	0	0	0	0	0	0	0	0	0	0	0	0	0	0	0	0	0	0	0
CDK4	2076	366	912	798	1485	8	1	2	1	0	2300	298	178	11	0	1.88589	6.32614	0.861699	0.0169182	0	9	2	4	3	0	1032	171	669	192	0	3.42804	7.12421	7.82645	1.65908	0
GLTSCR2	1522	0	1522	0	1522	4	0	3	0	0	634	0	430	0	0	0.420781	0	1.68493	0	0	2	0	2	0	0	71	0	71	0	0	0.190898	0	0.672319	0	0
SNORA31	139	0	0	139	56	0	0	0	0	0	0	0	0	0	0	0	0	0	0	0	0	0	0	0	0	0	0	0	0	0	0	0	0	0	0
MYC	2351	555	1320	476	2366	14	1	6	5	0	2001	640	486	697	0	7.85409	65.0373	11.2624	5.13163	0	2	0	1	1	0	66	0	37	29	0	1.04947	0	2.07205	1.19957	0
UXT	894	0	0	894	494	6	0	3	0	0	271	0	162	0	0	0.0758077	0	0.267551	0	0	0	0	0	0	0	0	0	0	0	0	0	0	0	0	0
PRC1	4087	1212	1821	1054	2853	19	1	7	10	0	1478	62	766	612	0	10.2437	11.1252	31.3442	7.95622	0	5	1	4	0	0	200	39	161	0	0	5.6155	13.734	15.9205	0	0
MYH9	7501	231	5883	1387	7554	8	2	4	1	0	660	261	211	47	0	13.3808	136.998	25.2562	1.78735	0	5	1	4	0	0	176	41	135	0	0	14.4554	42.2352	39.0502	0	0
ANXA2	3528	0	0	3528	1812	2	0	0	1	1	96	0	0	26	70	0.229638	0	0	0.116659	3.74171	1	0	0	0	1	91	0	0	0	91	0.881843	0	0	0	10.3644
FKBP8	1710	64	1239	407	1795	6	0	2	1	0	803	0	598	33	0	0.592323	0	2.6043	0.0456595	0	7	0	2	4	0	442	0	147	235	0	1.32082	0	1.54707	1.82679	0
CLTA	1890	126	783	981	1236	6	1	3	2	0	916	146	65	705	0	1.14193	4.71228	0.478415	1.64857	0	2	0	0	1	0	224	0	0	34	0	1.13128	0	0	0.446684	0
SNORD50A	75	0	75	0	75	0	0	0	0	0	0	0	0	0	0	0	0	0	0	0	0	0	0	0	0	0	0	0	0	0	0	0	0	0	0
LSM12	2308	148	588	1572	2484	1	0	0	1	0	29	0	0	29	0	0.077773	0	0	0.145882	0	0	0	0	0	0	0	0	0	0	0	0	0	0	0	0
APEX1	1803	0	0	1803	1553	8	0	3	1	1	697	0	88	63	38	1.1548	0	0.8608	0.195788	1.40687	4	1	0	2	0	366	70	0	80	0	2.45658	5.89281	0	1.39682	0
ERI3	1684	182	1014	488	1755	3	0	3	0	0	146	0	146	0	0	0.110859	0	0.654514	0	0	2	0	0	1	1	147	0	0	53	94	0.452182	0	0	0.424104	3.3984
C17orf89	560	0	560	0	560	3	0	0	2	0	321	0	0	284	0	0.193094	0	0	0.320446	0	2	0	0	1	0	137	0	0	37	0	0.333857	0	0	0.234554	0
EIF4G3	5802	195	4758	849	6970	22	0	8	3	10	1865	0	444	900	465	12.8309	0	18.0346	11.6143	71.4873	8	1	2	1	4	368	24	118	62	164	10.2566	8.38958	11.5827	4.49517	53.7216
HAX1	1284	0	0	1284	1179	2	0	2	0	0	220	0	220	0	0	0.190547	0	1.12499	0	0	2	0	2	0	0	67	0	67	0	0	0.235088	0	0.82795	0	0
ANAPC5	6149	0	0	6149	2732	1	0	1	0	0	45	0	45	0	0	0.109716	0	0.647765	0	0	0	0	0	0	0	0	0	0	0	0	0	0	0	0	0
SNORA6	151	0	0	151	149	0	0	0	0	0	0	0	0	0	0	0	0	0	0	0	0	0	0	0	0	0	0	0	0	0	0	0	0	0	0
GMNN	1262	332	630	300	1357	8	1	2	1	2	1074	255	143	131	40	1.43632	8.82919	1.12909	0.328618	1.19538	3	0	0	1	2	273	0	0	45	228	1.47906	0	0	0.634215	14.5181
H1FX	1507	375	642	490	1500	5	0	3	1	0	1628	0	332	392	0	4.28559	0	5.15991	1.9356	0	8	2	3	3	0	1234	355	124	755	0	13.1598	47.4829	4.65724	20.945	0
TAF15	2191	0	2191	0	2191	0	0	0	0	0	0	0	0	0	0	0	0	0	0	0	0	0	0	0	0	0	0	0	0	0	0	0	0	0	0
DCTPP1	1222	95	513	614	1120	7	0	3	2	0	2708	0	530	1361	0	1.50393	0	1.73781	1.41778	0	5	0	2	2	0	324	0	116	143	0	0.728954	0	0.91915	0.836935	0
BZW1	6875	455	1260	5160	3463	8	2	3	2	0	1971	64	1722	161	0	6.40925	5.38808	33.0598	0.982019	0	1	0	1	0	0	1675	0	1675	0	0	22.0654	0	77.7115	0	0
EPRS	5014	270	4539	205	5015	15	0	10	2	2	818	0	512	136	144	10.0481	0	37.1318	3.13358	39.5267	2	0	2	0	0	80	0	80	0	0	3.98103	0	14.0207	0	0
ADSL	1808	56	1278	474	1563	4	0	1	0	0	1004	0	37	0	0	1.16894	0	0.254335	0	0	1	0	0	0	0	136	0	0	0	0	0.641464	0	0	0	0
ROMO1	498	180	240	78	405	2	0	1	0	0	164	0	48	0	0	0.00756116	0	0.0130657	0	0	2	0	1	1	0	86	0	56	30	0	0.0160627	0	0.0368369	0.0145762	0
PPM1G	3752	0	0	3752	2302	10	0	7	2	1	1553	0	612	917	24	5.42517	0	12.6223	6.00876	1.87349	6	0	4	2	0	383	0	253	130	0	5.42022	0	12.6099	4.78589	0
PSMB5	1294	264	792	238	1454	7	0	3	1	1	663	0	115	90	38	0.286182	0	0.293072	0.0728694	0.366532	3	0	1	0	2	149	0	33	0	116	0.260551	0	0.203232	0	2.38405
MDH1	1650	435	1005	210	1758	7	0	3	3	0	267	0	50	143	0	0.415895	0	0.459822	0.417813	0	1	0	1	0	0	33	0	33	0	0	0.20824	0	0.733393	0	0
SRSF6	4325	106	1035	3184	4014	18	1	2	13	2	6176	19	73	6024	60	24.9007	1.98331	1.73769	45.5577	5.40572	5	0	1	2	2	1757	0	20	1655	82	28.698	0	1.15049	70.32	15.7415
DNAJC7	2022	237	1485	300	1740	0	0	0	0	0	0	0	0	0	0	0	0	0	0	0	0	0	0	0	0	0	0	0	0	0	0	0	0	0	0
USF2	1634	37	1041	556	1709	5	0	1	3	0	403	0	29	260	0	0.462825	0	0.196633	0.560091	0	5	0	1	2	0	247	0	18	122	0	1.14917	0	0.29494	1.47655	0
MRPL55	1423	1174	168	81	906	4	1	2	0	0	806	97	82	0	0	0.360461	1.12313	0.216513	0	0	2	0	0	0	0	201	0	0	0	0	0.364163	0	0	0	0
SURF4	2984	130	810	2044	3399	0	0	0	0	0	0	0	0	0	0	0	0	0	0	0	0	0	0	0	0	0	0	0	0	0	0	0	0	0	0
DHX15	3028	0	0	3028	3015	24	1	13	4	1	4268	2427	838	400	58	24.658	363.025	28.584	4.33477	7.48789	3	1	2	0	0	312	251	61	0	0	7.30237	73.6814	5.0282	0	0
MRPL3	1706	148	1047	511	1764	12	0	6	5	0	968	0	454	194	0	2.2755	0	6.30092	0.855414	0	3	0	1	1	1	142	0	78	18	46	1.35228	0	2.61605	0.445914	5.14857
CNOT1	8471	333	7131	1007	8531	26	2	18	4	1	1127	38	952	81	26	10.3061	8.99681	51.399	1.38941	5.31304	1	0	1	0	0	16	0	16	0	0	0.592745	0	2.08757	0	0
MIR196A1	70	0	0	70	70	0	0	0	0	0	0	0	0	0	0	0	0	0	0	0	0	0	0	0	0	0	0	0	0	0	0	0	0	0	0
RPL27A	4916	403	447	4066	4879	11	0	0	10	0	6190	0	0	1603	0	2.81531	0	0	1.36755	0	7	0	0	7	0	428	0	0	428	0	0.788599	0	0	2.05143	0
PGAM5	2834	58	870	1906	3254	12	0	3	6	0	6302	0	747	4844	0	14.1968	0	9.93524	20.4686	0	10	0	3	6	0	2111	0	319	1467	0	19.2653	0	10.253	34.8272	0
PFKP	2769	224	2331	214	2969	10	0	6	1	1	714	0	352	143	14	2.23496	0	6.50522	0.839618	0.979262	3	0	2	0	0	847	0	144	0	0	10.7407	0	6.43109	0	0
PDIA6	2682	338	1479	865	2445	10	0	4	3	0	2847	0	842	394	0	6.82355	0	11.9147	1.7713	0	4	1	3	0	0	1238	84	1154	0	0	12.0204	10.2295	39.462	0	0
MTA1	2888	1608	768	512	2840	0	0	0	0	0	0	0	0	0	0	0	0	0	0	0	0	0	0	0	0	0	0	0	0	0	0	0	0	0	0
CSRP2	5078	0	0	5078	923	3	0	3	0	0	161	0	161	0	0	0.132353	0	0.781415	0	0	1	0	1	0	0	38	0	38	0	0	0.126552	0	0.4457	0	0
SUPT16H	4684	339	3144	1201	4684	11	0	7	3	0	1103	0	417	296	0	17.2621	0	38.5301	8.68925	0	4	1	2	1	0	224	59	142	23	0	14.2018	46.916	31.707	3.79335	0
FUS	5119	105	1581	3433	5119	14	0	8	0	0	7939	0	2641	0	0	40.0709	0	78.7008	0	0	9	0	6	1	1	5978	0	5792	134	30	122.235	0	417.102	7.12765	7.20963
DANCR	904	0	0	904	855	0	0	0	0	0	0	0	0	0	0	0	0	0	0	0	0	0	0	0	0	0	0	0	0	0	0	0	0	0	0
LTA4H	6109	0	0	6109	2446	7	1	4	1	0	282	53	102	82	0	1.05685	5.14248	2.25689	0.576435	0	1	0	1	0	0	18	0	18	0	0	0.273283	0	0.962467	0	0
LINC00273	1452	0	0	1452	1452	0	0	0	0	0	0	0	0	0	0	0	0	0	0	0	0	0	0	0	0	0	0	0	0	0	0	0	0	0	0
HNRNPH3	3356	0	0	3356	2297	19	0	4	9	1	16873	0	2535	1245	28	127.27	0	112.891	17.6148	4.71944	9	0	3	2	0	2923	0	1532	181	0	89.3181	0	164.87	14.3877	0
MEA1	1089	155	558	376	749	6	0	2	1	0	792	0	308	44	0	0.428778	0	0.984476	0.0446821	0	4	1	2	1	0	272	141	107	24	0	0.596558	3.87863	0.826496	0.136929	0
TXNDC5	2964	38	1299	1627	566	18	0	7	9	2	1329	0	341	943	45	5.33981	0	8.08914	7.107	4.04029	8	0	2	3	2	497	0	106	124	183	8.08974	0	6.07655	5.2505	35.009
CTPS1	3201	508	1776	917	3462	10	0	6	3	0	823	0	405	324	0	3.93289	0	11.4265	2.90423	0	2	0	2	0	0	190	0	190	0	0	3.67826	0	12.9544	0	0
SND1	3476	194	2733	549	3508	3	0	3	0	0	338	0	338	0	0	2.00796	0	11.855	0	0	3	0	3	0	0	290	0	290	0	0	6.97934	0	24.5803	0	0
S100A11	594	120	318	156	594	4	1	2	1	0	420	23	376	21	0	0.660386	0.93629	3.49047	0.0619358	0	0	0	0	0	0	0	0	0	0	0	0	0	0	0	0
CENPF	10307	168	9345	794	10296	25	1	22	2	0	1665	116	1485	64	0	75.5101	136.202	397.617	5.44433	0	8	1	7	0	0	758	30	728	0	0	139.263	69.1296	471.056	0	0
PIN1	1670	0	0	1670	1173	4	0	1	1	0	1244	0	29	172	0	0.724349	0	0.0996948	0.187858	0	5	0	1	3	0	638	0	61	359	0	1.50496	0	0.506766	2.20292	0
NDUFA1	766	425	213	128	428	3	0	1	1	0	424	0	90	147	0	0.114988	0	0.144104	0.0747787	0	0	0	0	0	0	0	0	0	0	0	0	0	0	0	0
SMARCB1	1728	207	1185	336	1687	6	0	3	3	0	638	0	214	424	0	1.41333	0	2.79889	1.76183	0	3	0	1	2	0	200	0	83	117	0	1.79486	0	2.62333	2.73142	0
PTOV1	1875	170	1251	454	1746	3	0	1	1	0	118	0	16	75	0	0.204221	0	0.163488	0.243474	0	3	0	0	1	1	211	0	0	83	67	1.47937	0	0	1.51382	5.52104
BCLAF1	7263	253	2763	4247	7263	25	2	10	12	0	3347	110	1531	1424	0	55.1501	46.9264	148.941	44.0123	0	9	0	5	3	0	278	0	152	97	0	18.5572	0	35.7342	16.8438	0
MIR600	98	0	0	98	0	0	0	0	0	0	0	0	0	0	0	0	0	0	0	0	0	0	0	0	0	0	0	0	0	0	0	0	0	0	0
DNAJC8	1759	27	762	970	1764	3	0	0	2	0	895	0	0	157	0	2.4319	0	0	0.800195	0	2	0	0	1	0	724	0	0	27	0	7.96962	0	0	0.77315	0
COA6	1013	545	240	228	1119	0	0	0	0	0	0	0	0	0	0	0	0	0	0	0	0	0	0	0	0	0	0	0	0	0	0	0	0	0	0
SNORA5A	134	0	0	134	134	0	0	0	0	0	0	0	0	0	0	0	0	0	0	0	0	0	0	0	0	0	0	0	0	0	0	0	0	0	0
TMEM259	2748	183	1863	702	2634	6	0	2	3	0	3163	0	87	2994	0	7.82972	0	1.27149	13.9018	0	7	0	4	2	0	2352	0	232	2014	0	23.5864	0	8.19379	52.5393	0
POP7	927	262	423	242	932	8	3	3	1	0	1291	175	200	305	0	0.564281	1.98035	0.516115	0.250059	0	3	1	1	1	0	126	68	35	23	0	0.223109	1.51018	0.218267	0.105944	0
PSMC3	1544	158	1320	66	1580	8	1	4	0	0	556	31	230	0	0	1.06756	1.54104	2.60731	0	0	2	0	1	0	0	154	0	78	0	0	1.19789	0	2.13679	0	0
NDUFS7	3356	0	0	3356	786	0	0	0	0	0	0	0	0	0	0	0	0	0	0	0	0	0	0	0	0	0	0	0	0	0	0	0	0	0	0
ADRM1	1530	205	1224	101	1480	3	0	2	1	0	348	0	315	33	0	0.324342	0	1.73333	0.0576915	0	3	0	3	0	0	167	0	167	0	0	0.630547	0	2.2207	0	0
MIR6728	89	0	89	0	89	0	0	0	0	0	0	0	0	0	0	0	0	0	0	0	0	0	0	0	0	0	0	0	0	0	0	0	0	0	0
RARS	2146	54	1983	109	2138	10	0	10	0	0	387	0	387	0	0	0.923051	0	5.4497	0	0	1	0	1	0	0	29	0	29	0	0	0.280214	0	0.986876	0	0
MIR4644	84	0	84	0	84	0	0	0	0	0	0	0	0	0	0	0	0	0	0	0	0	0	0	0	0	0	0	0	0	0	0	0	0	0	0
MCM5	4599	0	0	4599	2546	5	0	4	1	0	323	0	289	34	0	1.17976	0	6.23213	0.23294	0	3	0	2	0	1	205	0	172	0	33	3.03335	0	8.96335	0	5.73897
MIR194-1	85	0	0	85	85	0	0	0	0	0	0	0	0	0	0	0	0	0	0	0	0	0	0	0	0	0	0	0	0	0	0	0	0	0	0
POLR2L	892	37	204	651	876	1	0	1	0	0	46	0	46	0	0	0.0103244	0	0.0609554	0	0	0	0	0	0	0	0	0	0	0	0	0	0	0	0	0
PLD3	2180	397	1473	310	2408	3	0	0	1	1	250	0	0	73	13	0.574105	0	0	0.314447	0.667104	4	0	0	1	2	322	0	0	81	148	2.9956	0	0	1.96026	16.1823
ARPC2	2226	0	0	2226	1571	13	1	5	3	0	1642	25	397	194	0	1.86665	0.735807	2.66457	0.413681	0	2	0	1	0	0	185	0	25	0	0	0.851998	0	0.40549	0	0
JUN	3540	1257	996	1287	3323	20	5	6	7	0	18335	2446	837	4310	0	65.647	226.738	17.6932	28.9457	0	19	9	1	9	0	3840	1082	86	2672	0	55.6983	196.84	4.39321	100.82	0
CIRBP	1606	85	792	729	3472	11	1	0	5	0	2432	53	0	1755	0	2.85616	1.61149	0	3.86607	0	7	0	2	2	1	752	0	165	280	45	3.57778	0	2.76473	3.46541	2.51628
CSNK2A1	4416	376	1176	2864	2836	15	0	2	12	1	3574	0	104	3451	19	18.494	0	3.17728	33.4961	2.19699	11	0	0	8	3	490	0	0	418	72	10.2718	0	0	22.7945	17.7393
SGTA	2330	162	942	1226	2315	7	1	2	3	0	785	97	141	429	0	1.75682	5.62036	1.86305	1.8009	0	3	1	0	1	1	175	92	0	21	62	1.58662	10.4616	0	0.495285	6.6066
SNORD89	114	0	0	114	114	0	0	0	0	0	0	0	0	0	0	0	0	0	0	0	0	0	0	0	0	0	0	0	0	0	0	0	0	0	0
PPP1R14B	982	268	444	270	987	4	2	1	1	0	335	181	22	132	0	0.218227	3.05265	0.0846124	0.161292	0	0	0	0	0	0	0	0	0	0	0	0	0	0	0	0
NDUFAB1	843	13	225	605	667	2	0	1	1	0	264	0	51	213	0	0.129167	0	0.147322	0.19548	0	0	0	0	0	0	0	0	0	0	0	0	0	0	0	0
SF3A3	3673	956	1506	1211	2836	8	0	2	6	0	1030	0	76	954	0	6.70161	0	2.91946	11.643	0	1	0	0	1	0	107	0	0	107	0	2.82035	0	0	7.33675	0
CERS2	2544	426	1143	975	2544	15	1	6	5	0	3077	130	609	1374	0	7.18079	7.85457	8.39091	6.01458	0	12	0	5	5	0	685	0	350	242	0	6.47608	0	11.6537	5.95166	0
GTPBP4	5075	461	1905	2709	2517	17	0	8	7	0	1205	0	397	504	0	7.59715	0	14.7775	5.96029	0	3	0	1	1	0	87	0	44	21	0	2.22208	0	3.95791	1.39528	0
AURKB	1254	78	1038	138	1300	10	0	5	0	0	658	0	251	0	0	0.66138	0	1.48952	0	0	4	1	2	0	0	123	13	50	0	0	0.500849	0.663927	0.717043	0	0
TALDO1	1346	153	1014	179	1243	8	0	5	1	0	510	0	305	33	0	0.574059	0	2.0269	0.0696745	0	2	0	1	0	0	95	0	23	0	0	0.433198	0	0.369372	0	0
DBI	842	0	0	842	1436	2	0	1	0	0	3769	0	78	0	0	6.8626	0	0.838502	0	0	1	0	0	1	0	414	0	0	414	0	3.05379	0	0	7.94402	0
SNORD87	89	0	0	89	76	0	0	0	0	0	0	0	0	0	0	0	0	0	0	0	0	0	0	0	0	0	0	0	0	0	0	0	0	0	0
SNORA74B	201	0	0	201	204	0	0	0	0	0	0	0	0	0	0	0	0	0	0	0	0	0	0	0	0	0	0	0	0	0	0	0	0	0	0
MDK	1339	150	471	718	1683	2	1	0	1	0	66	31	0	35	0	0.0820651	0.997953	0	0.0816312	0	0	0	0	0	0	0	0	0	0	0	0	0	0	0	0
EIF2S2	2656	222	1002	1432	2592	9	2	1	6	0	13385	422	39	12924	0	34.1899	27.9078	0.588154	61.9228	0	3	1	0	2	0	2246	167	0	2079	0	23.2416	21.6744	0	55.9644	0
NGRN	7237	8	876	6353	1663	18	0	5	3	2	2023	0	287	408	549	2.93765	0	2.46055	1.11132	17.8146	6	0	3	0	1	257	0	134	0	29	1.51187	0	2.77625	0	2.00507
SUB1	4273	0	0	4273	3507	24	1	3	20	0	1914	23	74	1817	0	2.56899	0.79925	0.586407	4.57456	0	1	0	0	1	0	31	0	0	31	0	0.168562	0	0	0.43849	0
NUP205	6266	26	6039	201	6265	21	0	18	1	1	1175	0	619	15	517	10.6	0	32.969	0.253824	104.221	3	0	1	0	2	141	0	38	0	103	5.15304	0	4.89104	0	44.2418
ACOT7	2429	992	1113	324	2389	3	0	2	1	0	246	0	80	166	0	0.34566	0	0.663668	0.437518	0	0	0	0	0	0	0	0	0	0	0	0	0	0	0	0
SUPT5H	3770	247	3252	271	3868	11	0	9	0	0	808	0	489	0	0	5.84888	0	20.8986	0	0	4	0	3	0	0	124	0	99	0	0	3.6363	0	10.2246	0	0
SNRNP200	7165	78	6411	676	7219	5	0	4	0	0	179	0	115	0	0	2.37322	0	9.00181	0	0	3	1	2	0	0	245	32	213	0	0	13.1592	21.5569	40.2916	0	0
HNRNPDL	3781	176	1263	2342	4245	17	1	4	8	0	5650	77	3042	631	0	16.3775	5.77861	52.0601	3.43085	0	4	0	3	1	0	784	0	698	86	0	9.20643	0	28.8671	2.62709	0
ITM2B	10137	203	801	9133	1896	4	0	2	2	0	215	0	84	131	0	0.589433	0	1.35964	0.673661	0	0	0	0	0	0	0	0	0	0	0	0	0	0	0	0
ST13	3595	482	1110	2003	3581	3	0	1	2	0	320	0	94	226	0	1.04118	0	1.80572	1.3793	0	1	0	1	0	0	96	0	96	0	0	1.26539	0	4.45653	0	0
RRM1	3166	214	210	2742	3191	7	1	2	3	0	903	58	407	405	0	5.95592	9.90428	15.849	5.0106	0	2	1	0	1	0	42	17	0	25	0	1.12224	5.6972	0	1.73771	0
MZT2B	933	355	477	101	284	3	0	1	0	0	781	0	73	0	0	0.262378	0	0.144793	0	0	1	1	0	0	0	137	137	0	0	0	0.186455	2.33857	0	0	0
RUVBL1	2126	751	948	427	1768	8	0	5	1	0	710	0	367	201	0	2.17969	0	6.65195	1.15746	0	2	0	1	0	1	58	0	34	0	24	0.721341	0	1.48924	0	3.50812
IPO7	6191	142	3117	2932	6192	18	0	8	9	0	1161	0	454	669	0	12.6757	0	29.2645	13.7006	0	2	0	1	1	0	103	0	23	80	0	4.55568	0	3.58275	9.20463	0
ARF5	1509	0	0	1509	1096	5	0	2	3	0	1688	0	284	1404	0	0.780006	0	0.774802	1.21693	0	3	0	0	2	0	500	0	0	378	0	0.935992	0	0	1.84075	0
KDM1A	3059	104	2631	324	3107	7	0	5	0	0	300	0	188	0	0	1.51447	0	5.60332	0	0	1	0	1	0	0	23	0	23	0	0	0.470376	0	1.6566	0	0
DDX56	3028	1156	1128	744	2872	3	0	1	1	1	92	0	18	48	26	0.275276	0	0.317981	0.269399	1.73841	0	0	0	0	0	0	0	0	0	0	0	0	0	0	0
PTP4A2	1551	0	0	1551	3929	16	3	0	9	1	1743	405	0	1018	27	8.78485	52.8477	0	9.62406	3.04088	7	2	0	5	0	700	494	0	206	0	14.2926	126.507	0	10.9416	0
UQCRC1	1985	417	1443	125	1617	1	0	0	0	0	16	0	0	0	0	0.0204026	0	0	0	0	0	0	0	0	0	0	0	0	0	0	0	0	0	0	0
MIR558	94	0	0	94	94	0	0	0	0	0	0	0	0	0	0	0	0	0	0	0	0	0	0	0	0	0	0	0	0	0	0	0	0	0	0
SNORA84	133	0	0	133	46	0	0	0	0	0	0	0	0	0	0	0	0	0	0	0	0	0	0	0	0	0	0	0	0	0	0	0	0	0	0
NDRG1	3983	0	0	3983	3478	19	0	4	13	0	3894	0	479	3333	0	29.1958	0	21.2035	46.8741	0	6	0	2	4	0	689	0	458	231	0	20.9276	0	48.9936	18.2521	0
COA1	3223	392	441	2390	3249	13	0	4	2	1	1055	0	163	455	17	0.53806	0	0.490809	0.435275	0.193743	2	0	1	0	0	44	0	18	0	0	0.0909092	0	0.130979	0	0
TYMS	1662	139	942	581	589	8	0	2	1	3	3419	0	133	955	124	3.51116	0	0.806399	1.83962	2.84559	3	0	1	2	0	381	0	32	349	0	1.58509	0	0.468869	3.77706	0
ATOX1	4341	110	222	4009	489	1	0	0	1	0	35	0	0	35	0	0.00977662	0	0	0.0183384	0	0	0	0	0	0	0	0	0	0	0	0	0	0	0	0
ARL6IP1	2409	212	612	1585	2264	9	0	2	6	0	1271	0	220	479	0	2.72228	0	2.782	1.9244	0	4	0	1	2	0	423	0	44	44	0	3.67032	0	1.34459	0.993156	0
HNRNPA0	8726	310	918	7498	2967	11	1	1	7	0	18906	2838	1503	6770	0	45.7162	177.671	21.4574	30.7067	0	16	2	3	9	0	8531	1734	895	2204	0	83.5695	213.045	30.8776	56.1643	0
MIR6895	78	0	78	0	78	0	0	0	0	0	0	0	0	0	0	0	0	0	0	0	0	0	0	0	0	0	0	0	0	0	0	0	0	0	0
MRPS2	1640	209	891	540	1950	6	0	3	2	0	834	0	183	494	0	1.33335	0	1.72734	1.48143	0	7	0	3	4	0	351	0	211	140	0	2.27334	0	4.81296	2.35877	0
ZWINT	1961	0	0	1961	1851	7	0	2	5	0	3566	0	102	3464	0	9.3073	0	1.57177	16.9588	0	7	0	1	6	0	409	0	16	393	0	4.32457	0	0.595816	10.8097	0
RRP1B	5090	117	2277	2696	5087	25	1	5	16	2	1576	177	206	1127	34	14.604	42.4643	11.2702	19.5891	7.04035	3	1	0	2	0	350	268	0	82	0	13.139	126.184	0	8.0077	0
SNORD45B	72	0	0	72	71	0	0	0	0	0	0	0	0	0	0	0	0	0	0	0	0	0	0	0	0	0	0	0	0	0	0	0	0	0	0
PFDN6	1917	84	312	1521	733	0	0	0	0	0	0	0	0	0	0	0	0	0	0	0	0	0	0	0	0	0	0	0	0	0	0	0	0	0	0
LMAN2	1800	205	1071	524	1832	5	0	0	4	0	982	0	0	830	0	1.38074	0	0	2.18902	0	3	0	1	2	0	328	0	63	265	0	1.86831	0	1.26383	3.92665	0
ADIPOR1	2177	299	1128	750	2423	12	0	5	5	0	1114	0	482	392	0	1.80268	0	4.60497	1.18985	0	6	0	4	2	0	271	0	216	55	0	1.77655	0	4.98696	0.937935	0
FKBP3	1684	411	675	598	1344	5	0	1	3	0	384	0	38	92	0	0.695611	0	0.406411	0.312606	0	0	0	0	0	0	0	0	0	0	0	0	0	0	0	0
VARS	4312	441	3795	76	4292	0	0	0	0	0	0	0	0	0	0	0	0	0	0	0	0	0	0	0	0	0	0	0	0	0	0	0	0	0	0
FOXC1	3926	474	1662	1790	3449	14	0	6	6	0	5412	0	522	4065	0	86.5351	0	49.2779	121.918	0	6	0	4	2	0	258	0	189	69	0	16.7121	0	43.1168	11.6268	0
CNN3	2165	384	990	791	2288	11	0	2	6	0	860	0	374	323	0	2.89183	0	7.42494	2.03728	0	5	0	2	1	1	176	0	95	20	35	2.39753	0	4.55773	0.708732	5.60364
TECR	1171	137	927	107	1157	1	0	1	0	0	30	0	30	0	0	0.0333425	0	0.196854	0	0	1	0	1	0	0	44	0	44	0	0	0.19811	0	0.697717	0	0
MRPL41	1262	788	414	60	604	4	1	1	1	0	186	36	43	71	0	0.0390549	0.195704	0.0533063	0.0279637	0	2	0	1	1	0	64	0	22	42	0	0.0544402	0	0.0659076	0.0929373	0
PFDN2	677	85	465	127	637	4	0	2	0	0	1123	0	447	0	0	1.32372	0	3.11079	0	0	4	0	3	1	0	319	0	289	30	0	1.5233	0	4.86031	0.372662	0
VCP	4370	896	2421	1053	3859	14	0	9	3	1	2426	0	1455	921	17	15.076	0	53.3832	10.7356	2.36071	6	0	2	3	0	962	0	712	219	0	24.2184	0	63.1283	14.3422	0
MIR181A2	110	0	0	110	110	0	0	0	0	0	0	0	0	0	0	0	0	0	0	0	0	0	0	0	0	0	0	0	0	0	0	0	0	0	0
MIR6884	78	0	78	0	78	0	0	0	0	0	0	0	0	0	0	0	0	0	0	0	0	0	0	0	0	0	0	0	0	0	0	0	0	0	0
2017-09-15	1840	0	1840	0	1840	0	0	0	0	0	0	0	0	0	0	0	0	0	0	0	0	0	0	0	0	0	0	0	0	0	0	0	0	0	0
CDC25B	3597	697	1743	1157	4290	5	1	0	4	0	2144	733	0	1411	0	11.3241	100.234	0	13.9791	0	5	0	0	5	0	797	0	0	797	0	17.0535	0	0	44.3623	0
EMD	1379	288	765	326	1339	0	0	0	0	0	0	0	0	0	0	0	0	0	0	0	0	0	0	0	0	0	0	0	0	0	0	0	0	0	0
SNORA7B	139	0	0	139	139	0	0	0	0	0	0	0	0	0	0	0	0	0	0	0	0	0	0	0	0	0	0	0	0	0	0	0	0	0	0
SLC16A1	4374	832	1503	2039	4668	23	3	8	8	1	8875	105	1927	6080	52	60.1972	18.4387	77.1678	77.3544	7.88152	12	0	6	4	1	2604	0	1195	1374	15	71.5526	0	115.645	98.2137	4.84425
NDUFV2	942	117	759	66	930	2	0	2	0	0	144	0	144	0	0	0.08309	0	0.490564	0	0	1	0	1	0	0	38	0	38	0	0	0.0888273	0	0.312838	0	0
TRAPPC1	811	116	438	257	869	3	0	0	0	0	389	0	0	0	0	0.196754	0	0	0	0	1	0	0	0	0	381	0	0	0	0	0.780685	0	0	0	0
YARS	3238	909	1587	742	2869	15	0	7	4	1	2753	0	793	937	299	10.913	0	18.5592	6.96709	26.4855	9	0	1	4	2	408	0	38	166	109	6.55202	0	2.14917	6.93464	20.5728
COPZ1	1897	37	534	1326	2020	11	0	2	8	0	786	0	46	689	0	2.07315	0	0.716329	3.40879	0	1	0	0	1	0	27	0	0	27	0	0.288502	0	0	0.750498	0
CDK16	3158	420	1509	1229	3983	8	0	4	4	0	1197	0	334	863	0	2.63514	0	4.34113	3.56364	0	6	0	1	5	0	866	0	100	766	0	7.72331	0	3.14094	17.7711	0
SRSF7	2857	159	414	2284	2489	19	1	4	11	0	2113	62	279	1372	0	3.18419	2.41894	2.48228	3.87817	0	5	0	1	3	0	273	0	72	124	0	1.66663	0	1.54804	1.96924	0
RAB5C	1912	456	651	805	2031	1	0	0	0	0	270	0	0	0	0	0.519829	0	0	0	0	0	0	0	0	0	0	0	0	0	0	0	0	0	0	0
PSME3	3366	490	696	2180	3803	11	0	2	6	0	932	0	91	700	0	3.11676	0	1.7967	4.39095	0	1	0	0	1	0	90	0	0	90	0	1.21929	0	0	3.17181	0
TOMM22	2040	31	429	1580	1379	6	0	0	4	1	452	0	0	389	22	0.265218	0	0	0.428142	0.28846	0	0	0	0	0	0	0	0	0	0	0	0	0	0	0
AP3D1	5034	207	3648	1179	5056	5	0	1	4	0	531	0	20	511	0	5.43798	0	1.20926	9.81606	0	4	0	0	3	1	311	0	0	276	35	12.9027	0	0	29.7872	17.0663
WNK1	11804	643	8502	2659	11946	34	0	16	13	4	5554	0	560	4430	147	118.778	0	70.7072	177.708	70.2498	7	2	3	1	0	331	67	71	174	0	28.677	72.804	21.6639	39.2153	0
PSMB6	852	51	720	81	872	5	0	3	0	0	309	0	169	0	0	0.151305	0	0.488573	0	0	1	0	0	0	0	36	0	0	0	0	0.0714126	0	0	0	0
NGFRAP1	1354	0	1354	0	1354	5	1	1	2	0	1525	378	991	108	0	1.1674	7.49165	4.47891	0.155078	0	1	0	1	0	0	206	0	206	0	0	0.638845	0	2.24993	0	0
THRAP3	4432	224	2868	1340	4431	11	1	4	5	0	2700	135	112	942	0	46.2909	59.9238	11.337	30.294	0	7	1	2	4	0	526	79	116	331	0	36.5338	68.8194	28.3753	59.805	0
TCERG1	4654	38	3297	1319	4201	12	0	3	6	1	1099	0	208	357	48	19.1971	0	21.4511	11.6972	18.7361	4	0	2	0	1	360	0	102	0	134	25.4752	0	25.4208	0	111.448
SARS	1882	11	1611	260	4884	11	0	2	0	8	1594	0	109	0	1249	4.88514	0	1.97225	0	85.5361	5	0	2	0	2	511	0	90	0	219	6.34433	0	3.93533	0	31.9566
RRM2	3673	291	1350	2032	3434	17	0	6	8	0	2060	0	281	1091	0	7.39596	0	5.95636	7.34727	0	3	0	2	0	0	217	0	65	0	0	3.1562	0	3.32959	0	0
ASNS	2356	529	1686	141	2526	12	0	9	0	0	6837	0	809	0	0	32.5364	0	22.73	0	0	2	0	1	1	0	322	0	43	279	0	6.20778	0	2.91959	13.9922	0
TPM4	2666	260	747	1659	3003	6	0	1	3	0	343	0	114	132	0	1.29233	0	2.5359	0.932883	0	4	1	0	2	0	146	39	0	71	0	2.22848	7.46614	0	2.81913	0
MIR6752	71	0	71	0	71	0	0	0	0	0	0	0	0	0	0	0	0	0	0	0	0	0	0	0	0	0	0	0	0	0	0	0	0	0	0
CHCHD10	1171	569	429	173	691	1	0	0	0	0	165	0	0	0	0	0.311086	0	0	0	0	1	0	0	1	0	75	0	0	75	0	0.572842	0	0	1.49017	0
BCOR	6390	363	5166	861	6746	29	0	18	4	5	4304	0	837	2871	292	127.989	0	146.951	160.142	194.036	10	1	4	3	2	470	40	180	145	105	56.6206	60.4382	76.3699	45.4407	148.668
PSMD12	4406	108	1371	2927	1797	17	0	9	6	1	2678	0	657	861	73	13.1161	0	18.9979	7.9099	7.98943	3	1	0	0	1	1314	51	0	0	597	26.0715	12.6916	0	0	139.218
PSMD2	3449	558	2727	164	3165	3	0	2	0	0	332	0	72	0	0	0.947242	0	1.21284	0	0	3	0	2	1	0	77	0	60	17	0	0.890001	0	2.44244	0.511151	0
HDAC1	2409	0	0	2409	2091	12	0	6	3	0	980	0	320	229	0	3.21447	0	6.19698	1.40894	0	1	0	0	0	1	36	0	0	0	36	0.478368	0	0	0	5.62229
CTNNA1	3756	90	2721	945	4224	12	0	3	6	1	1748	0	419	1226	26	11.1759	0	15.8162	14.703	3.71462	1	0	0	1	0	172	0	0	172	0	4.455	0	0	11.5891	0
SMC4	5471	451	3867	1153	5504	45	2	33	7	0	5449	1559	2264	890	0	48.4771	359.087	118.917	14.852	0	5	2	3	0	0	287	207	80	0	0	10.3438	93.5712	10.1545	0	0
MIR186	86	0	0	86	86	0	0	0	0	0	0	0	0	0	0	0	0	0	0	0	0	0	0	0	0	0	0	0	0	0	0	0	0	0	0
MIR4319	85	0	85	0	85	0	0	0	0	0	0	0	0	0	0	0	0	0	0	0	0	0	0	0	0	0	0	0	0	0	0	0	0	0	0
XPOT	6414	529	2889	2996	3947	19	2	8	7	0	805	87	391	260	0	5.67592	15.8816	16.2766	3.43864	0	1	0	0	0	1	15	0	0	0	15	0.428458	0	0	0	5.03569
STAU1	3684	411	1734	1539	3825	11	0	7	4	0	897	0	527	370	0	5.09682	0	17.6793	3.9435	0	2	1	0	1	0	72	15	0	57	0	1.65736	4.33062	0	3.41318	0
SNRPA1	2440	0	0	2440	1059	5	0	2	2	0	671	0	287	107	0	0.783062	0	1.97744	0.234224	0	2	1	0	0	0	45	25	0	0	0	0.212747	1.4824	0	0	0
SNORA65	130	0	0	130	136	0	0	0	0	0	0	0	0	0	0	0	0	0	0	0	0	0	0	0	0	0	0	0	0	0	0	0	0	0	0
SMS	1837	252	1101	484	1839	2	0	1	0	1	753	0	716	0	37	1.50571	0	8.45289	0	1.65328	1	0	1	0	0	69	0	69	0	0	0.558948	0	1.96854	0	0
TSPAN3	6467	274	762	5431	3853	11	1	5	2	1	1151	127	209	591	17	2.09718	5.991	2.2483	2.01987	0.692164	5	0	1	4	0	444	0	60	384	0	3.27734	0	1.55978	7.37344	0
NSA2	1199	370	570	259	1130	2	1	1	0	0	132	20	112	0	0	0.293641	1.15188	1.47098	0	0	0	0	0	0	0	0	0	0	0	0	0	0	0	0	0
LMNB2	4671	63	1863	2745	4644	24	0	3	11	2	6871	0	315	5067	140	47.2271	0	12.7829	65.3275	21.503	31	0	13	17	1	5165	0	2854	2276	35	143.82	0	279.882	164.862	11.4543
FAM127B	1259	0	1259	0	1259	2	0	0	1	0	48	0	0	19	0	0.133965	0	0	0.0994664	0	0	0	0	0	0	0	0	0	0	0	0	0	0	0	0
TIMP1	1095	75	411	609	916	1	1	0	0	0	14	14	0	0	0	0.0130443	0.337719	0	0	0	0	0	0	0	0	0	0	0	0	0	0	0	0	0	0
PES1	2760	992	1350	418	2871	8	0	4	3	0	676	0	332	312	0	2.22156	0	6.44163	1.92326	0	4	0	1	3	0	224	0	102	122	0	2.98219	0	4.78256	4.22521	0
RCC1	2844	285	1266	1293	2776	22	0	7	8	4	7451	0	735	5082	776	27.1507	0	15.8125	34.7355	63.1868	20	0	9	8	3	1588	0	485	978	125	23.4419	0	25.2149	37.5563	21.6872
PRKAR1A	4327	207	1146	2974	5235	20	0	5	12	1	3568	0	882	2554	40	27.6694	0	40.3822	37.1509	6.9316	5	0	2	3	0	1036	0	227	809	0	32.547	0	25.116	66.1151	0
YTHDF2	2925	362	1740	823	3063	15	2	9	3	0	1616	350	1003	182	0	10.4356	58.5167	38.2407	2.20456	0	3	1	1	0	0	194	16	140	0	0	5.07523	5.24988	12.899	0	0
ALDH18A1	3359	138	2388	833	3463	12	1	6	3	0	603	18	209	218	0	4.32372	3.34154	8.84776	2.93204	0	1	0	1	0	0	67	0	67	0	0	1.94622	0	6.85432	0	0
SRSF5	3044	0	0	3044	1382	7	1	0	0	0	1691	23	0	0	0	8.50599	2.99532	0	0	0	6	1	2	0	1	295	47	147	0	41	6.01146	12.0124	10.5499	0	9.81958
IARS2	3560	115	3039	406	3549	17	0	11	3	0	5426	0	604	4594	0	29.9079	0	19.6558	47.4975	0	2	0	1	1	0	204	0	71	133	0	4.55526	0	5.5836	7.72565	0
CNBP	1664	161	534	969	3384	10	1	1	4	1	9925	199	62	8664	36	18.6342	9.67313	0.687256	30.5121	1.51036	7	1	0	5	0	1152	125	0	705	0	8.76212	11.9246	0	13.9491	0
ITGB1	3784	136	2397	1251	4087	12	0	11	0	1	791	0	758	0	33	8.68802	0	49.1542	0	8.09948	3	0	3	0	0	226	0	226	0	0	10.0561	0	35.4163	0	0
RRP36	1159	10	780	369	1159	7	0	3	1	0	1226	0	221	89	0	2.14934	0	2.28746	0.29267	0	1	0	0	0	0	136	0	0	0	0	0.965895	0	0	0	0
MIR4421	69	0	69	0	69	0	0	0	0	0	0	0	0	0	0	0	0	0	0	0	0	0	0	0	0	0	0	0	0	0	0	0	0	0	0
MIR6782	69	0	69	0	69	0	0	0	0	0	0	0	0	0	0	0	0	0	0	0	0	0	0	0	0	0	0	0	0	0	0	0	0	0	0
POLR1D	2118	92	129	1897	3020	17	3	1	0	0	1193	199	59	0	0	0.911813	3.93779	0.266235	0	0	1	0	0	0	0	42	0	0	0	0	0.130044	0	0	0	0
PPP5C	4675	0	0	4675	2232	4	0	0	2	0	979	0	0	794	0	3.33012	0	0	5.06608	0	5	0	1	2	1	670	0	20	584	19	9.23271	0	0.970639	20.9348	3.07722
HELLS	4987	0	933	4054	3346	11	0	6	2	0	564	0	193	141	0	8.19262	0	16.5519	3.84181	0	1	0	1	0	0	22	0	22	0	0	1.29462	0	4.55949	0	0
NUSAP1	2409	264	1281	864	2454	7	0	3	3	0	478	0	132	243	0	1.64444	0	2.68109	1.56809	0	3	0	2	1	0	66	0	37	29	0	0.919837	0	1.81611	1.05139	0
EI24	2455	428	1023	1004	2456	9	0	4	4	0	2453	0	187	2250	0	5.53093	0	2.48937	9.51604	0	5	0	0	5	0	348	0	0	348	0	3.17875	0	0	8.26908	0
PNN	3576	67	2154	1355	3606	20	0	11	8	0	2340	0	1732	557	0	27.0652	0	118.274	12.0844	0	9	0	7	2	0	952	0	858	94	0	44.6076	0	141.59	11.4578	0
MTPN	3738	216	357	3165	0	20	0	3	16	0	14484	0	230	12364	0	112.495	0	10.5468	180.126	0	12	2	0	9	0	2657	80	0	2043	0	83.6012	31.5708	0	167.221	0
EBP	1775	823	693	259	1157	0	0	0	0	0	0	0	0	0	0	0	0	0	0	0	0	0	0	0	0	0	0	0	0	0	0	0	0	0	0
CAPZA1	3020	672	861	1487	2740	15	1	4	9	1	1098	216	205	654	23	4.41878	22.5054	4.8708	4.93686	2.06836	5	1	1	3	0	318	221	22	75	0	5.18446	45.1901	1.2632	3.18082	0
DDT	1048	0	0	1048	464	3	0	0	2	0	319	0	0	176	0	0.111598	0	0	0.115492	0	2	0	0	1	0	104	0	0	54	0	0.147392	0	0	0.199084	0
KARS	2421	122	1878	421	2193	8	0	4	2	1	273	0	162	63	21	0.716897	0	2.51163	0.310319	1.23229	0	0	0	0	0	0	0	0	0	0	0	0	0	0	0
KXD1	1592	305	531	756	1627	7	0	1	4	0	1030	0	98	850	0	1.10278	0	0.619478	1.70705	0	1	0	0	1	0	114	0	0	114	0	0.494464	0	0	1.28628	0
MIR6801	79	0	79	0	79	0	0	0	0	0	0	0	0	0	0	0	0	0	0	0	0	0	0	0	0	0	0	0	0	0	0	0	0	0	0
RNU6ATAC	126	0	0	126	125	0	0	0	0	0	0	0	0	0	0	0	0	0	0	0	0	0	0	0	0	0	0	0	0	0	0	0	0	0	0
MIR5699	90	0	90	0	90	0	0	0	0	0	0	0	0	0	0	0	0	0	0	0	0	0	0	0	0	0	0	0	0	0	0	0	0	0	0
SRRT	1607	0	1500	107	3013	6	0	3	1	0	848	0	707	26	0	7.25659	0	35.7193	0.417334	0	1	0	1	0	0	155	0	155	0	0	5.37335	0	18.9242	0	0
NUDT5	3433	396	660	2377	962	10	0	2	7	0	1775	0	58	1607	0	2.19223	0	0.422925	3.72287	0	1	0	0	1	0	71	0	0	71	0	0.355241	0	0	0.924111	0
TMED4	2322	53	684	1585	3782	8	0	1	6	0	1635	0	37	1366	0	3.16547	0	0.422931	4.96072	0	8	0	3	4	0	610	0	81	337	0	4.78439	0	2.23746	6.87587	0
MCM2	3622	244	2715	663	3506	9	0	5	2	0	2140	0	191	989	0	15.1362	0	7.97598	13.1212	0	6	0	2	3	1	537	0	79	413	45	15.387	0	7.97225	30.7844	15.1546
ZNF664	5108	1830	786	2492	4051	20	3	4	11	0	12436	589	628	10345	0	133.538	163.747	39.8136	208.367	0	8	2	1	5	0	530	69	31	430	0	23.0556	37.6466	4.74937	48.6598	0
DKC1	2577	210	1545	822	4264	0	0	0	0	0	0	0	0	0	0	0	0	0	0	0	0	0	0	0	0	0	0	0	0	0	0	0	0	0	0
AES	1884	180	795	909	1943	6	0	1	3	0	1085	0	31	693	0	1.5231	0	0.256925	1.82476	0	4	1	0	3	0	359	77	0	282	0	2.04159	5.49212	0	4.17181	0
ACIN1	4935	328	4026	581	5002	10	1	7	1	0	580	63	431	62	0	7.21316	20.2849	31.6462	1.44631	0	5	0	3	2	0	289	0	202	87	0	14.5604	0	35.8426	11.4024	0
MIR6780B	79	0	79	0	79	0	0	0	0	0	0	0	0	0	0	0	0	0	0	0	0	0	0	0	0	0	0	0	0	0	0	0	0	0	0
MIR3607	79	0	79	0	79	0	0	0	0	0	0	0	0	0	0	0	0	0	0	0	0	0	0	0	0	0	0	0	0	0	0	0	0	0	0
WBP11	4646	234	1926	2486	2674	6	1	0	4	0	323	120	0	165	0	2.89712	27.8663	0	2.77602	0	0	0	0	0	0	0	0	0	0	0	0	0	0	0	0
NOL7	1184	32	774	378	874	8	0	3	2	0	1399	0	382	104	0	2.24297	0	3.61589	0.312761	0	1	0	1	0	0	16	0	16	0	0	0.103921	0	0.365995	0	0
GABARAP	1634	440	354	840	893	3	0	1	1	0	595	0	21	545	0	0.255703	0	0.0532826	0.439328	0	0	0	0	0	0	0	0	0	0	0	0	0	0	0	0
CNPY2	1214	541	549	124	1476	4	1	1	0	0	343	34	79	0	0	0.405305	1.04016	0.551139	0	0	1	0	1	0	0	48	0	48	0	0	0.229776	0	0.809242	0	0
GCN1	8675	13	8016	646	8668	0	0	0	0	0	0	0	0	0	0	0	0	0	0	0	0	0	0	0	0	0	0	0	0	0	0	0	0	0	0
HOXB-AS3	743	0	0	743	1173	0	0	0	0	0	0	0	0	0	0	0	0	0	0	0	0	0	0	0	0	0	0	0	0	0	0	0	0	0	0
MIR636	99	0	0	99	84	0	0	0	0	0	0	0	0	0	0	0	0	0	0	0	0	0	0	0	0	0	0	0	0	0	0	0	0	0	0
GSK3A	3524	1714	1206	604	2179	13	0	8	4	0	1191	0	775	361	0	4.2027	0	16.146	2.38945	0	8	0	3	3	0	1546	0	1283	137	0	22.1005	0	64.5941	5.09465	0
SFXN1	4231	254	969	3008	2991	19	1	1	13	1	7132	74	20	6115	21	25.4096	6.82577	0.420691	40.8654	1.67188	2	0	0	2	0	679	0	0	679	0	9.80015	0	0	25.4937	0
DUS1L	2151	486	1422	243	1884	3	0	2	1	0	441	0	168	273	0	0.45855	0	1.03135	0.532457	0	2	0	2	0	0	139	0	139	0	0	0.585517	0	2.06211	0	0
GRAMD1A	2695	192	2175	328	2640	10	0	5	1	1	866	0	267	185	20	2.14489	0	3.90432	0.859473	1.10692	5	0	3	1	1	312	0	193	94	25	3.13053	0	6.82016	2.45354	2.94819
CSK	2767	729	1353	685	2740	16	0	10	3	0	1063	0	539	213	0	3.82516	0	11.4512	1.43771	0	4	1	2	0	0	339	14	286	0	0	4.94189	2.55974	14.6836	0	0
NDUFAF3	2012	1134	555	323	1691	2	0	2	0	0	65	0	65	0	0	0.0415488	0	0.245305	0	0	1	0	0	0	0	57	0	0	0	0	0.147604	0	0	0	0
RANGAP1	4222	1470	1764	988	4589	16	1	8	5	0	2820	59	434	1324	0	10.0729	5.45619	9.15251	8.87084	0	11	0	3	6	0	2076	0	466	1173	0	30.0405	0	23.7487	44.1549	0
MYBBP1A	4807	307	3987	513	3530	4	0	2	1	0	280	0	160	20	0	1.46534	0	4.94365	0.196329	0	2	0	1	0	0	208	0	164	0	0	4.40982	0	12.2455	0	0
SF3A1	5143	155	2382	2606	4925	9	0	3	6	0	1306	0	170	1136	0	13.996	0	10.7561	22.8356	0	5	0	3	2	0	460	0	141	319	0	19.9708	0	21.559	36.027	0
EFTUD2	4548	298	2919	1331	4412	3	0	0	1	1	159	0	0	123	17	1.19094	0	0	1.7281	2.84537	1	0	0	0	0	35	0	0	0	0	1.06203	0	0	0	0
NENF	949	57	519	373	949	5	0	2	2	0	406	0	153	213	0	0.127514	0	0.283707	0.125483	0	0	0	0	0	0	0	0	0	0	0	0	0	0	0	0
SNORD9	104	0	0	104	103	0	0	0	0	0	0	0	0	0	0	0	0	0	0	0	0	0	0	0	0	0	0	0	0	0	0	0	0	0	0
MIR6797	72	0	72	0	72	0	0	0	0	0	0	0	0	0	0	0	0	0	0	0	0	0	0	0	0	0	0	0	0	0	0	0	0	0	0
MIR4324	72	0	72	0	72	0	0	0	0	0	0	0	0	0	0	0	0	0	0	0	0	0	0	0	0	0	0	0	0	0	0	0	0	0	0
CD320	1250	65	849	336	1251	2	0	0	1	0	136	0	0	53	0	0.0777405	0	0	0.0568274	0	2	0	0	1	0	86	0	0	59	0	0.199152	0	0	0.355417	0
GMPS	8751	335	2082	6334	2456	15	1	9	4	0	475	18	289	126	0	2.30039	2.25692	8.2633	1.1446	0	0	0	0	0	0	0	0	0	0	0	0	0	0	0	0
IK	1964	0	0	1964	1854	1	0	1	0	0	85	0	85	0	0	0.613871	0	3.6243	0	0	1	0	0	1	0	18	0	0	18	0	0.526632	0	0	1.36996	0
SNORA45B	131	0	131	0	131	0	0	0	0	0	0	0	0	0	0	0	0	0	0	0	0	0	0	0	0	0	0	0	0	0	0	0	0	0	0
PDIA4	2903	233	1938	732	2952	6	1	2	1	0	1981	283	50	36	0	7.85089	29.0372	1.16991	0.267615	0	4	0	3	0	0	444	0	87	0	0	7.12843	0	4.9193	0	0
ISYNA1	2420	218	1677	525	2553	5	0	1	3	0	130	0	31	84	0	0.342848	0	0.482689	0.415539	0	3	0	1	1	1	44	0	18	12	14	0.470098	0	0.6773	0.333517	1.75798
IDH3B	1620	0	0	1620	1843	3	0	2	0	0	137	0	55	0	0	0.266447	0	0.631539	0	0	2	0	1	0	0	205	0	58	0	0	1.61518	0	1.60942	0	0
CAPZB	2068	494	783	791	2907	5	0	1	4	0	558	0	118	440	0	1.04089	0	1.29958	1.53957	0	2	0	0	2	0	49	0	0	49	0	0.370293	0	0	0.963266	0
PRMT5	2531	224	1914	393	1960	6	0	2	0	0	622	0	66	0	0	2.50224	0	1.56758	0	0	2	0	2	0	0	198	0	198	0	0	3.22687	0	11.3646	0	0
QARS	2827	402	2328	97	2821	1	0	1	0	0	16	0	16	0	0	0.0350582	0	0.206984	0	0	0	0	0	0	0	0	0	0	0	0	0	0	0	0	0
CSNK1A1	6067	433	978	4656	2795	30	2	6	16	4	2511	82	294	1109	429	7.99051	6.75578	5.5236	6.61962	30.5059	3	0	1	1	1	229	0	95	94	40	2.95216	0	4.31322	3.15234	6.0606
SLC38A1	8066	695	1464	5907	9973	37	3	6	26	1	5289	293	174	4746	33	26.885	38.5601	5.22195	45.252	3.74843	8	1	0	6	1	652	27	0	270	355	13.4264	6.97352	0	14.4636	85.9197
PRPS1	2073	122	957	994	2156	9	0	2	4	0	1699	0	104	996	0	4.41661	0	1.59616	4.85656	0	4	0	0	4	0	183	0	0	183	0	1.92719	0	0	5.01331	0
ADAMTS1	5191	455	2904	1832	4651	21	1	13	6	0	5411	46	1537	1551	0	17.1149	3.76694	28.7024	9.20199	0	7	0	4	3	0	671	0	507	164	0	8.59797	0	22.8799	5.46661	0
EID1	2298	291	564	1443	2091	11	0	2	7	0	1447	0	92	1073	0	3.69303	0	1.38627	5.13674	0	1	0	1	0	0	71	0	71	0	0	0.73409	0	2.58537	0	0
CYB5R3	3938	0	0	3938	3517	2	0	0	2	0	72	0	0	72	0	0.346595	0	0	0.650124	0	2	0	1	1	0	137	0	28	109	0	2.6717	0	1.92308	5.5296	0
ZFR	4738	103	3225	1410	4715	25	0	17	7	0	1038	0	591	413	0	12.5225	0	42.0949	9.34584	0	3	0	2	1	0	69	0	48	21	0	3.37226	0	8.26201	2.66988	0
PPP1CA	1677	0	0	1677	1271	5	0	3	1	0	524	0	307	28	0	0.431563	0	1.49279	0.0432558	0	0	0	0	0	0	0	0	0	0	0	0	0	0	0	0
NUP133	5207	92	3471	1644	4170	7	0	4	2	0	237	0	81	48	0	1.30067	0	2.62452	0.494121	0	0	0	0	0	0	0	0	0	0	0	0	0	0	0	0
RRP1	3022	117	1386	1519	1807	2	0	1	0	0	521	0	49	0	0	1.35649	0	0.753219	0	0	1	0	0	1	0	37	0	0	37	0	0.390262	0	0	1.01521	0
PSENEN	603	140	306	157	834	2	0	0	0	0	186	0	0	0	0	0.0906848	0	0	0	0	1	0	0	0	0	304	0	0	0	0	0.600443	0	0	0	0
NUP153	6030	447	4521	1062	6030	26	0	16	7	1	2197	0	937	769	126	22.2729	0	56.0833	14.6234	28.5441	7	0	2	1	3	937	0	61	88	622	38.4825	0	8.82322	9.40172	300.238
DRG1	1746	161	1104	481	1450	11	1	5	2	0	2969	40	191	1341	0	5.13771	1.79206	1.95137	4.35273	0	3	0	0	2	0	2817	0	0	48	0	19.748	0	0	0.875343	0
PTPN11	6101	198	1782	4121	6577	26	0	7	16	2	6566	0	346	6101	99	74.4079	0	23.1495	129.686	25.0699	5	1	1	2	1	292	24	47	173	48	13.4053	13.8191	7.59917	20.6606	25.8993
LAMTOR4	730	35	414	281	612	3	0	1	1	0	408	0	43	128	0	0.0749461	0	0.0466342	0.0441035	0	2	0	0	1	0	192	0	0	41	0	0.142879	0	0	0.0793689	0
COX17	684	93	192	399	423	1	0	0	1	0	44	0	0	44	0	0.032966	0	0	0.0618358	0	0	0	0	0	0	0	0	0	0	0	0	0	0	0	0
EXOSC10	2808	50	2658	100	2842	4	0	3	1	0	90	0	70	20	0	0.670554	0	3.07919	0.279508	0	1	0	1	0	0	27	0	27	0	0	0.814952	0	2.87015	0	0
LONP1	3236	158	2880	198	3398	7	0	3	2	1	501	0	218	188	16	2.39161	0	6.14407	1.68339	1.70676	5	0	4	0	0	549	0	304	0	0	10.617	0	20.7051	0	0
HLA-C	1880	0	0	1880	1586	0	0	0	0	0	0	0	0	0	0	0	0	0	0	0	0	0	0	0	0	0	0	0	0	0	0	0	0	0	0
MIR564	94	0	0	94	21	0	0	0	0	0	0	0	0	0	0	0	0	0	0	0	0	0	0	0	0	0	0	0	0	0	0	0	0	0	0
URI1	3444	297	1608	1539	3571	22	0	6	3	9	2482	0	794	618	729	6.60715	0	12.479	3.08585	43.365	7	2	3	1	1	624	189	82	21	332	6.72936	25.5638	3.11441	0.589128	42.0803
CALM1	4242	248	450	3544	4256	30	2	3	19	3	5012	86	275	4177	141	16.5835	7.36713	5.37212	25.9241	10.4252	9	0	1	7	1	892	0	12	849	31	11.9566	0	0.566496	29.6041	4.88377
EIF4A3	1734	222	1236	276	1734	9	0	8	1	0	922	0	529	393	0	2.35621	0	7.98153	1.88387	0	3	0	2	1	0	79	0	43	36	0	0.817876	0	1.56784	0.969536	0
HMGN3	872	129	300	443	1277	7	0	1	3	2	564	0	18	251	147	0.455484	0	0.085825	0.380226	2.65284	0	0	0	0	0	0	0	0	0	0	0	0	0	0	0
CAND1	11251	437	3693	7121	5992	31	1	20	8	1	2424	25	1644	553	28	28.6515	7.65048	114.726	12.2607	7.39557	3	0	2	0	1	244	0	182	0	62	11.6837	0	30.6928	0	34.8927
CAP1	3105	561	1428	1116	2773	8	0	3	3	0	387	0	122	112	0	2.46125	0	4.58091	1.33609	0	0	0	0	0	0	0	0	0	0	0	0	0	0	0	0
HLA-A	5422	0	1185	4237	1611	0	0	0	0	0	0	0	0	0	0	0	0	0	0	0	0	0	0	0	0	0	0	0	0	0	0	0	0	0	0
PDIA3	3727	148	1518	2061	3047	3	0	0	2	0	533	0	0	254	0	2.94767	0	0	2.63487	0	1	0	0	1	0	66	0	0	66	0	1.47867	0	0	3.84657	0
ACP1	1552	96	477	979	1882	12	0	0	10	0	1161	0	0	1034	0	1.04127	0	0	1.7395	0	1	0	0	1	0	35	0	0	35	0	0.127167	0	0	0.330808	0
JTB	1287	436	441	410	1478	12	1	2	3	0	2305	78	507	552	0	0.666122	0.583595	0.865043	0.299223	0	7	3	1	2	0	395	133	41	166	0	0.462441	1.95293	0.169051	0.505555	0
HSPE1	950	443	309	198	345	5	1	1	2	0	702	230	104	160	0	0.564042	4.7845	0.49335	0.241139	0	1	0	0	1	0	21	0	0	21	0	0.0683551	0	0	0.177816	0
RABL6	3949	0	0	3949	3890	9	0	3	1	1	358	0	191	25	48	1.23173	0	3.87984	0.161342	3.6904	5	0	1	2	2	250	0	26	132	92	3.48458	0	1.27631	4.78613	15.0712
SLIT2	6390	252	4590	1548	6406	11	1	4	0	5	414	86	130	0	140	5.16871	27.798	9.58235	0	39.0579	7	2	2	1	2	326	187	57	21	61	16.4883	118.625	10.1533	2.76299	36.261
PLK1	4135	0	0	4135	2164	4	1	2	1	0	300	105	52	143	0	0.879121	7.96619	0.899659	0.786027	0	4	0	1	2	0	176	0	23	111	0	2.08938	0	0.961624	3.4279	0
MT2A	903	0	0	903	419	0	0	0	0	0	0	0	0	0	0	0	0	0	0	0	0	0	0	0	0	0	0	0	0	0	0	0	0	0	0
UBE2T	922	150	594	178	912	6	0	3	1	0	455	0	239	163	0	0.652008	0	2.02203	0.43813	0	0	0	0	0	0	0	0	0	0	0	0	0	0	0	0
PPP4C	1447	0	0	1447	1486	8	0	2	2	0	1182	0	157	255	0	0.860083	0	0.674481	0.348046	0	5	0	1	3	0	307	0	29	105	0	0.904979	0	0.301073	0.805175	0
HIST2H2BE	2194	12	381	1801	2223	0	0	0	0	0	0	0	0	0	0	0	0	0	0	0	0	0	0	0	0	0	0	0	0	0	0	0	0	0	0
VBP1	1686	117	594	975	2044	0	0	0	0	0	0	0	0	0	0	0	0	0	0	0	0	0	0	0	0	0	0	0	0	0	0	0	0	0	0
WDR18	1501	0	1289	212	1551	5	0	3	1	0	1095	0	144	287	0	1.23575	0	0.959459	0.607537	0	5	0	2	2	0	737	0	76	66	0	3.36947	0	1.22372	0.784944	0
NPM3	877	23	537	317	877	3	0	2	1	0	2738	0	196	2542	0	1.46218	0	0.617975	2.54634	0	2	0	0	2	0	327	0	0	327	0	0.707445	0	0	1.84032	0
GHITM	2128	193	1038	897	2449	13	0	4	8	0	1143	0	324	751	0	1.77507	0	2.97072	2.18767	0	3	0	2	1	0	82	0	56	26	0	0.515893	0	1.24082	0.42552	0
SMC3	4114	126	3654	334	4112	9	2	4	2	1	467	101	302	46	18	6.32038	35.3901	24.1313	1.16777	5.44375	0	0	0	0	0	0	0	0	0	0	0	0	0	0	0
PRCC	2105	272	1476	357	2123	12	2	7	1	0	908	185	447	72	0	1.97162	10.4002	5.7305	0.293254	0	4	0	4	0	0	186	0	186	0	0	1.63617	0	5.76237	0	0
ATP5L	1582	0	0	1582	1391	0	0	0	0	0	0	0	0	0	0	0	0	0	0	0	0	0	0	0	0	0	0	0	0	0	0	0	0	0	0
CKAP5	7121	47	6099	975	6714	10	0	8	1	1	399	0	323	59	17	7.39247	0	35.3318	2.05042	7.03825	1	0	0	0	0	188	0	0	0	0	14.1108	0	0	0	0
DCAF7	1354	196	1029	129	6381	26	0	4	19	0	3417	0	91	3016	0	12.997	0	2.04356	21.5181	0	16	1	0	14	0	1104	29	0	880	0	17.0116	5.60464	0	35.2743	0
ARL2	1228	0	0	1228	546	6	0	3	0	0	1310	0	178	0	0	1.14445	0	0.918105	0	0	4	0	1	1	1	198	0	48	21	53	0.700757	0	0.598296	0.19334	2.2046
AHSA1	1402	160	1017	225	1400	10	0	8	0	0	3021	0	515	0	0	10.3232	0	10.39	0	0	1	0	0	1	0	437	0	0	437	0	6.04951	0	0	15.737	0
STARD7	3368	384	1113	1871	2959	23	0	7	13	1	2684	0	705	1862	19	10.1772	0	15.7827	13.2434	1.6099	9	0	3	6	0	420	0	140	280	0	6.45166	0	7.57397	11.1887	0
CHCHD3	1598	145	684	769	1590	5	0	0	2	2	414	0	0	60	178	0.864717	0	0	0.235071	8.30792	1	0	0	0	0	78	0	0	0	0	0.660002	0	0	0	0
TIMM23	1349	0	1349	0	1349	0	0	0	0	0	0	0	0	0	0	0	0	0	0	0	0	0	0	0	0	0	0	0	0	0	0	0	0	0	0
TOP1	3738	250	2298	1190	3529	9	0	3	6	0	942	0	315	627	0	17.0071	0	33.5767	21.2335	0	2	0	1	1	0	139	0	103	36	0	10.1665	0	26.5318	6.84952	0
SNRNP40	1928	0	0	1928	1624	8	0	4	4	0	263	0	128	135	0	0.463221	0	1.33103	0.446005	0	1	0	0	0	1	72	0	0	0	72	0.513738	0	0	0	6.038
NOP2	3038	489	2427	122	2981	7	0	4	1	0	978	0	325	151	0	7.0915	0	13.9133	2.05376	0	2	0	2	0	0	53	0	53	0	0	1.55687	0	5.48308	0	0
MRPL18	1075	0	0	1075	977	8	0	2	2	0	1600	0	143	704	0	1.42522	0	0.752046	1.17627	0	4	0	2	1	0	127	0	90	22	0	0.458292	0	1.14381	0.20652	0
MIR6514	70	0	70	0	70	0	0	0	0	0	0	0	0	0	0	0	0	0	0	0	0	0	0	0	0	0	0	0	0	0	0	0	0	0	0
SNORD18B	72	0	0	72	70	0	0	0	0	0	0	0	0	0	0	0	0	0	0	0	0	0	0	0	0	0	0	0	0	0	0	0	0	0	0
SNHG1	2768	0	0	2768	1118	0	0	0	0	0	0	0	0	0	0	0	0	0	0	0	0	0	0	0	0	0	0	0	0	0	0	0	0	0	0
CLPTM1L	3540	0	0	3540	2147	7	1	3	3	0	714	47	78	589	0	0.809536	1.37965	0.522131	1.25264	0	5	2	1	2	0	315	173	20	122	0	1.44686	9.96634	0.323532	1.45772	0
ADAR	6625	200	3681	2744	7092	22	0	11	8	0	6765	0	5014	584	0	95.0868	0	416.087	15.3971	0	7	0	5	2	0	490	0	364	126	0	27.9014	0	72.9968	18.6638	0
SIVA1	1244	55	474	715	771	4	0	2	0	0	2636	0	259	0	0	0.303466	0	0.17604	0	0	2	0	1	0	0	461	0	41	0	0	0.215002	0	0.0673439	0	0
SOX4	5852	1767	1425	2660	4878	26	3	5	16	0	7720	329	706	6072	0	84.399	93.1215	45.5693	124.516	0	11	2	5	4	0	1230	79	590	561	0	54.4756	43.8833	92.0285	64.634	0
ARL6IP4	1782	0	0	1782	1871	3	0	0	0	0	868	0	0	0	0	0.505829	0	0	0	0	5	0	1	1	1	902	0	56	55	16	2.12945	0	0.46561	0.337773	0.443948
RAB7A	2244	246	624	1374	2232	12	1	3	7	0	1762	145	851	582	0	8.1083	17.2753	23.1207	5.02366	0	2	0	2	0	0	137	0	137	0	0	2.554	0	8.99486	0	0
FOXM1	3475	114	2406	955	3199	12	1	5	4	0	3494	29	288	353	0	18.2453	3.92068	8.87909	3.45762	0	5	1	0	4	0	388	26	0	362	0	8.20801	6.8985	0	19.9212	0
COMMD4	3225	14	600	2611	2203	1	0	0	0	0	60	0	0	0	0	0.0316936	0	0	0	0	0	0	0	0	0	0	0	0	0	0	0	0	0	0	0
SRSF4	2387	235	1485	667	2530	8	0	4	2	0	1139	0	240	776	0	6.90514	0	8.59027	8.82438	0	1	0	0	1	0	27	0	0	27	0	0.663116	0	0	1.725	0
SNORD124	104	0	0	104	103	0	0	0	0	0	0	0	0	0	0	0	0	0	0	0	0	0	0	0	0	0	0	0	0	0	0	0	0	0	0
UBE2N	5186	378	459	4349	2552	7	0	1	5	0	413	0	21	353	0	1.03535	0	0.310817	1.65992	0	0	0	0	0	0	0	0	0	0	0	0	0	0	0	0
C20orf27	1886	811	525	550	2129	7	0	4	2	0	548	0	132	301	0	0.325296	0	0.462615	0.33515	0	3	0	0	2	0	139	0	0	117	0	0.334264	0	0	0.731917	0
TFG	3271	0	0	3271	2114	9	0	5	3	0	776	0	468	256	0	4.71856	0	16.8012	2.91986	0	1	0	1	0	0	116	0	116	0	0	2.85748	0	10.0637	0	0
YWHAH	1879	212	219	1448	1793	9	0	3	5	0	1393	0	346	867	0	4.11099	0	6.02862	4.79941	0	2	0	1	1	0	61	0	17	44	0	0.729292	0	0.715803	1.36844	0
SMARCE1	5840	781	1236	3823	2421	7	0	1	5	1	315	0	31	163	121	2.09185	0	1.21542	2.03039	17.9557	1	0	0	0	1	89	0	0	0	89	2.39434	0	0	0	28.1408
MRPL24	990	471	519	0	927	7	0	2	1	1	1695	0	859	373	34	5.91894	0	17.7098	2.44319	2.65309	3	0	1	1	1	871	0	724	71	76	12.3217	0	36.0714	2.61283	12.6362
FUBP1	2524	88	1968	468	2758	12	0	5	2	0	1184	0	402	77	0	12.538	0	25.1333	1.52947	0	2	0	1	0	0	453	0	217	0	0	19.4335	0	32.7859	0	0
AGPAT1	2496	580	852	1064	2279	0	0	0	0	0	0	0	0	0	0	0	0	0	0	0	0	0	0	0	0	0	0	0	0	0	0	0	0	0	0
CCND2	6480	269	870	5341	6396	47	1	7	33	4	15341	76	444	13899	280	205.138	26.3111	35.0528	348.618	83.666	19	1	2	15	1	2841	31	115	2641	54	153.901	21.0623	21.9402	372.167	34.3806
CENPM	1002	242	441	319	1693	5	0	0	2	1	289	0	0	76	129	0.221095	0	0	0.109061	2.20531	1	0	0	0	1	70	0	0	0	70	0.216948	0	0	0	2.54981
ATXN2L	4574	0	0	4574	4430	11	0	5	2	1	606	0	193	233	40	7.35441	0	13.8286	5.30402	10.8476	6	0	1	2	2	277	0	33	64	91	13.6186	0	5.71399	8.18527	52.5829
SF3B6	770	214	378	178	771	0	0	0	0	0	0	0	0	0	0	0	0	0	0	0	0	0	0	0	0	0	0	0	0	0	0	0	0	0	0
CLPP	1155	123	834	198	1151	6	0	3	1	1	751	0	79	276	13	0.400105	0	0.24849	0.275814	0.154766	2	0	1	0	0	138	0	44	0	0	0.297845	0	0.334454	0	0
FKBP11	4957	0	0	4957	1337	1	0	0	0	1	92	0	0	0	92	0.127739	0	0	0	2.85446	0	0	0	0	0	0	0	0	0	0	0	0	0	0	0
C21orf33	1674	93	807	774	1667	7	0	1	4	2	604	0	10	542	52	0.886198	0	0.0866245	1.49165	1.70489	1	0	0	1	0	57	0	0	57	0	0.338802	0	0	0.881346	0
MRPL23	919	22	492	405	742	2	0	2	0	0	85	0	85	0	0	0.0308789	0	0.182309	0	0	2	0	1	0	0	170	0	37	0	0	0.250189	0	0.191776	0	0
UNG	2234	179	777	1278	2366	17	0	6	6	2	4011	0	360	3039	164	13.5325	0	7.17092	19.2322	12.3642	4	0	1	3	0	500	0	24	476	0	6.83395	0	1.15528	16.9243	0
SCARNA22	125	0	0	125	125	0	0	0	0	0	0	0	0	0	0	0	0	0	0	0	0	0	0	0	0	0	0	0	0	0	0	0	0	0	0
CNIH4	4125	75	420	3630	2376	16	0	2	7	4	4813	0	289	264	297	3.50167	0	1.24138	0.360277	4.82853	5	0	2	1	1	1496	0	65	46	88	4.40928	0	0.674719	0.352691	3.04839
MIR4748	82	0	82	0	82	0	0	0	0	0	0	0	0	0	0	0	0	0	0	0	0	0	0	0	0	0	0	0	0	0	0	0	0	0	0
WARS	3092	619	1416	1057	2968	7	0	3	3	0	300	0	75	156	0	2.21104	0	3.26351	2.15662	0	0	0	0	0	0	0	0	0	0	0	0	0	0	0	0
GARS	2634	241	2220	173	2749	7	0	6	1	0	199	0	173	26	0	1.16909	0	6.00049	0.286511	0	0	0	0	0	0	0	0	0	0	0	0	0	0	0	0
MIR647	96	0	0	96	96	0	0	0	0	0	0	0	0	0	0	0	0	0	0	0	0	0	0	0	0	0	0	0	0	0	0	0	0	0	0
POLR2A	6738	0	6738	0	6738	16	1	14	0	0	941	112	776	0	0	9.38093	28.9073	45.6736	0	0	13	1	12	0	0	442	60	382	0	0	17.8507	30.392	54.3337	0	0
BOLA3	2982	0	0	2982	554	3	0	1	0	0	229	0	86	0	0	0.0722008	0	0.160086	0	0	0	0	0	0	0	0	0	0	0	0	0	0	0	0	0
WTAP	3656	1757	1191	708	3500	20	0	4	10	4	1603	0	538	549	419	5.17647	0	10.2572	3.32542	30.2352	5	2	0	1	2	235	98	0	35	102	3.07429	16.0797	0	1.19109	15.683
RAC3	1090	138	579	373	1060	7	1	1	2	1	2420	25	100	1985	75	3.88877	1.04009	0.948732	5.98316	2.69313	8	0	3	1	2	1894	0	150	1342	140	12.3297	0	3.43905	22.7262	10.7116
SAMD4B	4519	1035	2085	1399	4499	18	2	7	5	0	4815	88	346	3776	0	39.8015	18.833	16.886	58.5475	0	25	1	4	13	1	5306	57	347	4399	29	177.683	23.9403	40.9244	383.208	11.4138
MIR6735	73	0	73	0	73	0	0	0	0	0	0	0	0	0	0	0	0	0	0	0	0	0	0	0	0	0	0	0	0	0	0	0	0	0	0
MIR5693	73	0	73	0	73	0	0	0	0	0	0	0	0	0	0	0	0	0	0	0	0	0	0	0	0	0	0	0	0	0	0	0	0	0	0
SSNA1	1170	0	0	1170	937	6	0	1	2	1	2821	0	23	349	54	1.03778	0	0.0499547	0.240825	0.443909	4	0	0	2	0	1309	0	0	181	0	1.95082	0	0	0.70171	0
TPR	9708	297	7092	2319	9009	13	1	10	0	0	3990	43	3223	0	0	179.563	50.101	856.35	0	0	4	1	3	0	0	188	38	150	0	0	34.2751	86.892	96.3131	0	0
CHAF1A	3339	101	2871	367	3343	13	0	8	2	0	937	0	425	143	0	6.36737	0	17.0513	1.82276	0	4	0	3	0	1	264	0	202	0	62	7.26777	0	19.5849	0	20.0604
LOC729506	1591	0	1591	0	1591	0	0	0	0	0	0	0	0	0	0	0	0	0	0	0	0	0	0	0	0	0	0	0	0	0	0	0	0	0	0
NUDT19	2967	0	1128	1839	2967	19	0	6	11	0	4591	0	1173	2331	0	35.1023	0	52.9509	33.4306	0	16	0	7	7	0	1387	0	764	315	0	42.9617	0	83.3435	25.3815	0
MIEN1	1006	292	348	366	754	2	0	0	2	0	80	0	0	80	0	0.0354606	0	0	0.066515	0	1	0	0	1	0	24	0	0	24	0	0.0430967	0	0	0.11211	0
COCH	2688	546	1317	825	1860	7	0	4	1	0	404	0	164	69	0	0.806654	0	1.93329	0.258421	0	1	0	1	0	0	22	0	22	0	0	0.177953	0	0.626727	0	0
ANP32E	1339	236	684	419	3553	0	0	0	0	0	0	0	0	0	0	0	0	0	0	0	0	0	0	0	0	0	0	0	0	0	0	0	0	0	0
DSTN	3617	346	498	2773	1746	9	0	1	8	0	689	0	194	495	0	1.35566	0	2.25362	1.82688	0	0	0	0	0	0	0	0	0	0	0	0	0	0	0	0
KIF5B	5877	458	2892	2527	5889	30	1	10	18	0	3314	83	461	2543	0	43.1634	27.9882	35.4496	62.1274	0	3	1	0	2	0	226	53	0	173	0	11.9247	35.0744	0	23.7458	0
SNORD105	85	0	0	85	85	0	0	0	0	0	0	0	0	0	0	0	0	0	0	0	0	0	0	0	0	0	0	0	0	0	0	0	0	0	0
CBR1	1924	175	522	1227	1471	7	0	5	1	0	415	0	182	206	0	0.556642	0	1.44127	0.518285	0	2	0	2	0	0	60	0	60	0	0	0.326029	0	1.14823	0	0
CCNL2	4452	0	0	4452	3631	4	0	0	3	0	366	0	0	332	0	1.32131	0	0	2.2482	0	2	0	0	2	0	220	0	0	220	0	3.21753	0	0	8.36997	0
PDLIM1	1452	109	990	353	1580	1	0	0	1	0	44	0	0	44	0	0.0860525	0	0	0.161412	0	0	0	0	0	0	0	0	0	0	0	0	0	0	0	0
XRN2	3437	95	2853	489	3435	4	0	3	1	0	171	0	90	81	0	1.07199	0	3.33108	0.952475	0	0	0	0	0	0	0	0	0	0	0	0	0	0	0	0
NUP188	5689	21	5250	418	5654	6	0	5	0	0	254	0	219	0	0	3.42082	0	17.4135	0	0	0	0	0	0	0	0	0	0	0	0	0	0	0	0	0
NDUFA2	804	202	300	302	847	2	0	0	1	0	2347	0	0	153	0	1.11983	0	0	0.136931	0	2	0	0	1	0	156	0	0	23	0	0.301536	0	0	0.115649	0
NAA20	1604	635	501	468	1333	9	0	4	2	1	1777	0	544	95	50	3.01091	0	5.44198	0.301931	1.89313	1	0	0	0	0	109	0	0	0	0	0.748194	0	0	0	0
IGF2BP1	8274	334	1734	6206	8769	32	1	3	24	2	5038	43	1465	3349	55	77.4727	17.1196	133.007	96.6005	18.8996	21	1	1	17	1	4288	36	1138	2850	218	267.13	28.1284	249.679	461.863	159.615
TARDBP	5367	356	1245	3766	4217	22	2	7	7	1	3272	182	698	858	45	21.8014	31.3961	27.4582	10.7234	6.70011	5	1	1	1	1	323	48	168	40	29	8.71866	16.2504	15.9709	2.80872	9.20018
SLMO2	1827	0	1827	0	1827	17	0	3	13	0	14995	0	134	14616	0	53.6975	0	2.83308	98.1769	0	3	0	0	3	0	764	0	0	764	0	11.0835	0	0	28.8322	0
SNORD61	73	0	0	73	73	0	0	0	0	0	0	0	0	0	0	0	0	0	0	0	0	0	0	0	0	0	0	0	0	0	0	0	0	0	0
TRIP13	2672	356	1299	1017	2861	10	0	4	5	0	3418	0	105	3183	0	16.9369	0	3.07183	29.585	0	4	1	0	2	0	1161	120	0	1007	0	23.3061	30.213	0	52.5858	0
COPS3	1699	209	1212	278	1988	11	0	7	1	0	601	0	342	113	0	0.69619	0	2.33898	0.24553	0	1	0	1	0	0	25	0	25	0	0	0.117319	0	0.413184	0	0
CCDC86	1893	54	1083	756	1851	6	0	0	4	1	765	0	0	589	13	2.99177	0	0	4.32072	1.13608	4	0	0	3	0	876	0	0	828	0	13.8787	0	0	34.1252	0
HCFC1	8869	967	6108	1794	8426	0	0	0	0	0	0	0	0	0	0	0	0	0	0	0	0	0	0	0	0	0	0	0	0	0	0	0	0	0	0
VPS25	1101	40	531	530	1102	2	0	0	2	0	61	0	0	61	0	0.0951609	0	0	0.178497	0	1	0	0	1	0	28	0	0	28	0	0.176955	0	0	0.460325	0
UQCR11	1335	0	1335	0	1335	6	0	0	4	1	1585	0	0	1041	14	0.311577	0	0	0.383849	0.0614983	3	0	0	1	0	117	0	0	33	0	0.0931749	0	0	0.068364	0
AMD1	3438	336	1005	2097	3618	27	1	7	16	1	4453	1247	547	2350	28	14.6982	106.564	10.6597	14.5496	2.06523	5	0	2	3	0	359	0	238	121	0	4.80045	0	11.2082	4.20895	0
SNHG9	275	0	0	275	233	0	0	0	0	0	0	0	0	0	0	0	0	0	0	0	0	0	0	0	0	0	0	0	0	0	0	0	0	0	0
MRPL32	2734	11	324	2399	892	6	0	2	2	1	757	0	103	75	543	0.963401	0	0.773919	0.179038	15.4422	1	0	0	0	1	151	0	0	0	151	0.778511	0	0	0	9.14989
RABAC1	821	98	558	165	807	1	0	1	0	0	18	0	18	0	0	0.00404105	0	0.0238584	0	0	1	0	1	0	0	98	0	98	0	0	0.0891301	0	0.313905	0	0
YDJC	1613	0	0	1613	1338	7	0	2	2	0	1980	0	879	556	0	2.03811	0	5.34194	1.07352	0	4	0	1	2	0	240	0	56	146	0	1.00081	0	0.822435	1.58378	0
DBNDD2	1537	581	486	470	1309	7	0	2	3	0	9575	0	102	9283	0	14.5142	0	0.912855	26.3947	0	4	0	0	3	0	1283	0	0	1208	0	7.87876	0	0	19.2974	0
XPO7	4861	100	3264	1497	4863	24	0	16	3	1	3926	0	770	546	27	45.2663	0	52.4158	11.8084	6.95644	6	0	1	4	0	1070	0	38	988	0	49.9787	0	6.25112	120.049	0
CNOT7	6913	299	858	5756	3560	12	0	2	7	2	901	0	57	451	249	3.16473	0	1.18204	2.9714	19.5438	2	0	0	0	2	116	0	0	0	116	1.65062	0	0	0	19.3998
PSMD6	4583	0	0	4583	1841	4	0	2	0	0	141	0	65	0	0	0.342097	0	0.931087	0	0	2	0	1	0	0	249	0	127	0	0	2.44741	0	4.39626	0	0
MIR6834	81	0	81	0	81	0	0	0	0	0	0	0	0	0	0	0	0	0	0	0	0	0	0	0	0	0	0	0	0	0	0	0	0	0	0
GNB2	1878	482	1023	373	1664	3	0	1	1	0	1266	0	14	118	0	1.02064	0	0.0666365	0.17844	0	6	0	2	3	0	971	0	132	650	0	3.17127	0	1.51831	5.5224	0
ATP6V1E1	1402	183	681	538	1405	1	0	0	1	0	37	0	0	37	0	0.0945288	0	0	0.177312	0	0	0	0	0	0	0	0	0	0	0	0	0	0	0	0
AKT2	5300	299	1446	3555	5300	23	2	6	9	5	2620	85	276	1535	703	11.1155	9.33645	6.9133	12.2155	66.6474	21	1	3	10	7	2603	41	113	1591	858	44.7384	8.83822	6.84002	71.1339	173.318
SNHG6	648	0	0	648	353	0	0	0	0	0	0	0	0	0	0	0	0	0	0	0	0	0	0	0	0	0	0	0	0	0	0	0	0	0	0
MSH6	7476	152	4083	3241	4445	28	0	22	0	0	5928	0	5491	0	0	91.437	0	500.048	0	0	6	0	6	0	0	1564	0	1564	0	0	97.7298	0	344.192	0	0
COPE	1141	49	927	165	1134	2	0	1	1	0	142	0	106	36	0	0.101314	0	0.446513	0.0481789	0	0	0	0	0	0	0	0	0	0	0	0	0	0	0	0
LAMTOR5	1830	0	0	1830	732	7	0	3	1	1	10573	0	10036	100	64	4.46691	0	25.0332	0.079247	0.60421	2	0	1	1	0	4298	0	4277	21	0	7.35618	0	25.7809	0.0934988	0
SCAMP2	3162	0	0	3162	1291	6	0	1	5	0	726	0	22	704	0	2.47563	0	0.442914	4.50294	0	6	0	1	4	0	829	0	22	718	0	11.452	0	1.07034	25.8019	0
HEATR1	8447	115	6435	1897	6389	15	1	7	5	1	529	82	256	113	56	9.45465	37.9435	27.0132	3.78828	22.3654	1	1	0	0	0	43	43	0	0	0	3.1134	39.049	0	0	0
EZR	3096	169	1761	1166	3233	13	0	5	6	1	976	0	177	669	29	8.0132	0	8.57979	10.3028	5.32051	7	1	2	3	1	188	12	48	111	17	6.25304	5.00598	5.62274	9.60411	6.64559
GDI1	4069	0	0	4069	2481	0	0	0	0	0	0	0	0	0	0	0	0	0	0	0	0	0	0	0	0	0	0	0	0	0	0	0	0	0	0
UBE2L3	3451	0	0	3451	3743	8	0	0	7	1	399	0	0	329	70	1.2372	0	0	1.91353	4.85023	3	0	0	2	1	84	0	0	56	28	1.05517	0	0	1.82992	4.13382
FANCI	4743	86	3987	670	4318	10	0	5	1	2	946	0	272	19	58	6.54143	0	11.1045	0.246439	8.96207	1	0	0	0	0	116	0	0	0	0	3.2495	0	0	0	0
IMP3	2028	944	555	529	1239	6	0	4	2	0	806	0	142	664	0	0.830974	0	0.864347	1.28409	0	2	0	0	1	0	60	0	0	31	0	0.2506	0	0	0.336815	0
HP1BP3	4822	1501	1206	2115	3921	11	0	4	5	1	413	0	116	120	59	3.33837	0	5.53592	1.81945	10.657	1	0	0	0	1	12	0	0	0	12	0.392955	0	0	0	4.61842
DAZAP2	3664	0	0	3664	2764	9	0	2	6	0	716	0	136	444	0	3.2385	0	3.63176	3.76693	0	1	0	1	0	0	58	0	58	0	0	1.06276	0	3.7429	0	0
TIMM17B	1528	22	171	1335	1073	0	0	0	0	0	0	0	0	0	0	0	0	0	0	0	0	0	0	0	0	0	0	0	0	0	0	0	0	0	0
COASY	2458	456	1695	307	2557	3	1	1	1	0	233	38	25	170	0	0.815471	3.44326	0.516582	1.11603	0	1	0	0	1	0	33	0	0	33	0	0.467889	0	0	1.21715	0
PHF5A	1086	72	333	681	1065	7	0	2	4	0	5168	0	231	4699	0	10.0172	0	2.64351	17.0845	0	3	0	1	2	0	136	0	44	92	0	1.06792	0	1.21682	1.87926	0
DARS2	3506	727	1938	841	3348	3	0	1	2	0	88	0	15	73	0	0.681744	0	0.686083	1.0608	0	0	0	0	0	0	0	0	0	0	0	0	0	0	0	0
RBBP4	7943	159	1278	6506	5858	16	0	2	14	0	1270	0	86	1184	0	8.12937	0	3.25011	14.216	0	2	0	2	0	0	55	0	55	0	0	1.42624	0	5.02303	0	0
MRPS21	1541	0	1541	0	1541	0	0	0	0	0	0	0	0	0	0	0	0	0	0	0	0	0	0	0	0	0	0	0	0	0	0	0	0	0	0
CPNE1	2147	323	1614	210	1824	5	0	0	1	1	3089	0	0	33	30	8.91279	0	0	0.178601	1.93426	4	0	2	0	0	2546	0	44	0	0	29.7599	0	1.81133	0	0
MIR6721	78	0	78	0	78	0	0	0	0	0	0	0	0	0	0	0	0	0	0	0	0	0	0	0	0	0	0	0	0	0	0	0	0	0	0
AP2B1	5763	0	5763	0	5763	3	0	2	0	1	50	0	37	0	13	0.467316	0	2.04169	0	2.71508	0	0	0	0	0	0	0	0	0	0	0	0	0	0	0
UBR4	15906	28	15552	326	15882	7	0	6	1	0	507	0	477	30	0	18.6778	0	103.749	2.07307	0	4	0	3	0	1	161	0	137	0	24	24.0282	0	72.0094	0	42.0977
MRPL39	1199	42	1062	95	1171	6	0	4	0	0	307	0	251	0	0	0.695175	0	3.35565	0	0	0	0	0	0	0	0	0	0	0	0	0	0	0	0	0
PSAT1	2188	68	1113	1007	2256	11	1	3	5	0	2634	45	249	2035	0	10.2399	4.52925	5.71513	14.8394	0	6	0	3	1	2	220	0	130	53	37	3.46481	0	7.21062	2.17137	6.84871
UFC1	1114	246	504	364	1122	3	0	0	3	0	1548	0	0	1548	0	1.34411	0	0	2.5212	0	1	0	0	1	0	173	0	0	173	0	0.608536	0	0	1.58302	0
NABP2	1775	498	636	641	1401	9	0	2	4	0	2280	0	150	180	0	1.79723	0	0.698082	0.266143	0	4	2	0	0	0	1239	100	0	0	0	3.95655	4.00516	0	0	0
COA4	1038	394	291	353	816	2	0	0	2	0	140	0	0	140	0	0.0936579	0	0	0.175678	0	1	0	0	1	0	51	0	0	51	0	0.138218	0	0	0.359554	0
KLHDC3	1909	195	1149	565	2019	14	0	4	3	3	1001	0	118	293	139	1.02836	0	0.715715	0.564615	3.19099	6	0	2	2	1	297	0	91	108	33	1.23607	0	1.33384	1.16926	1.61418
MRPL28	2229	0	0	2229	1140	6	0	2	3	0	232	0	117	62	0	0.213492	0	0.635663	0.107019	0	2	0	1	1	0	118	0	69	49	0	0.439899	0	0.905927	0.475191	0
SEC61B	687	0	0	687	562	4	0	2	1	0	140	0	72	43	0	0.0635452	0	0.192945	0.0366098	0	0	0	0	0	0	0	0	0	0	0	0	0	0	0	0
MAP2K2	1734	254	1203	277	1733	1	0	1	0	0	47	0	47	0	0	0.0346753	0	0.204723	0	0	0	0	0	0	0	0	0	0	0	0	0	0	0	0	0
SNORA72	132	0	0	132	132	0	0	0	0	0	0	0	0	0	0	0	0	0	0	0	0	0	0	0	0	0	0	0	0	0	0	0	0	0	0
POLR2G	1556	32	126	1398	837	3	1	0	2	0	332	74	0	258	0	0.295399	1.70465	0	0.43059	0	1	0	0	1	0	59	0	0	59	0	0.212667	0	0	0.553223	0
SNRPF	1389	146	261	982	793	4	0	1	1	0	2911	0	754	14	0	2.03987	0	3.11945	0.0184019	0	2	0	1	0	0	717	0	161	0	0	2.03543	0	1.60967	0	0
KRT8	2862	0	0	2862	2130	0	0	0	0	0	0	0	0	0	0	0	0	0	0	0	2	0	1	0	1	92	0	60	0	32	0.673895	0	1.54785	0	2.7549
PMPCA	3341	0	0	3341	2141	3	0	3	0	0	121	0	121	0	0	0.409394	0	2.41707	0	0	0	0	0	0	0	0	0	0	0	0	0	0	0	0	0
SF3B3	9720	211	3654	5855	9720	30	1	15	10	1	14276	152	1567	11801	20	125.235	34.522	81.1586	194.183	3.92055	14	1	8	4	0	2335	92	418	1776	0	82.9817	41.007	52.3173	164.187	0
METAP2	3601	229	1437	1935	3504	16	1	7	5	1	1648	45	352	342	58	10.0325	7.09245	12.6514	3.90526	7.88999	1	0	0	0	0	303	0	0	0	0	7.47256	0	0	0	0
POLR2E	1286	59	615	612	1613	10	0	0	3	2	1520	0	0	811	363	1.82502	0	0	1.8265	9.73936	5	0	0	2	3	548	0	0	237	311	2.66552	0	0	2.99882	17.7792
GLRX5	1863	0	412	1451	1171	8	0	2	4	0	1651	0	281	799	0	1.3759	0	1.38259	1.24899	0	1	0	0	0	0	499	0	0	0	0	1.68468	0	0	0	0
MIR4746	71	0	71	0	71	0	0	0	0	0	0	0	0	0	0	0	0	0	0	0	0	0	0	0	0	0	0	0	0	0	0	0	0	0	0
MRPL42	15582	161	429	14992	3247	17	1	1	12	0	2622	58	39	1001	0	8.77905	5.02779	0.770951	6.2867	0	1	0	0	1	0	19	0	0	19	0	0.257718	0	0	0.670419	0
SNORA70	153	0	0	153	135	0	0	0	0	0	0	0	0	0	0	0	0	0	0	0	0	0	0	0	0	0	0	0	0	0	0	0	0	0	0
GNL2	2409	0	0	2409	2356	7	0	5	1	0	589	0	420	20	0	3.83532	0	16.1466	0.244281	0	0	0	0	0	0	0	0	0	0	0	0	0	0	0	0
GOLM1	3046	169	1206	1671	3263	8	0	0	6	0	3487	0	0	3347	0	18.2717	0	0	32.897	0	2	0	0	2	0	157	0	0	157	0	3.33275	0	0	8.66969	0
ATP6AP1	4515	0	400	4115	2100	0	0	0	0	0	0	0	0	0	0	0	0	0	0	0	0	0	0	0	0	0	0	0	0	0	0	0	0	0	0
MRPL43	2134	54	648	1432	2191	8	0	2	1	3	580	0	43	45	401	0.462644	0	0.202504	0.0673295	7.14763	3	0	0	2	1	85	0	0	57	28	0.274672	0	0	0.47915	1.06342
PSMA2	4251	14	69	4168	1464	9	0	2	2	0	1063	0	197	578	0	0.881324	0	0.964308	0.898885	0	3	0	1	1	0	270	0	63	57	0	0.906866	0	0.745235	0.498029	0
LRRC41	4455	1651	1863	941	2874	11	0	6	1	3	432	0	158	23	106	2.46961	0	5.33273	0.24663	13.541	3	0	0	1	0	170	0	0	23	0	3.93705	0	0	1.38564	0
GSR	3119	91	1569	1459	3160	14	0	6	6	0	3956	0	343	605	0	17.3259	0	8.86911	4.97013	0	0	0	0	0	0	0	0	0	0	0	0	0	0	0	0
BUD31	1139	529	435	175	650	4	2	1	1	0	181	81	31	69	0	0.147148	1.70489	0.148794	0.10522	0	0	0	0	0	0	0	0	0	0	0	0	0	0	0	0
TTLL12	3385	64	1935	1386	3383	12	0	4	5	0	1213	0	174	646	0	6.72229	0	5.69315	6.71526	0	4	0	2	2	0	249	0	89	160	0	5.59027	0	7.03715	9.34446	0
MIR28	86	0	0	86	86	0	0	0	0	0	0	0	0	0	0	0	0	0	0	0	0	0	0	0	0	0	0	0	0	0	0	0	0	0	0
CLPTM1	2732	465	1968	299	2841	5	0	3	2	0	317	0	184	133	0	1.19093	0	4.08124	0.937243	0	3	0	1	2	0	422	0	16	406	0	6.42268	0	0.857624	16.0743	0
ACTR2	3861	157	1185	2519	3937	15	0	2	11	1	1961	0	181	1296	20	17.1808	0	9.36248	21.2983	3.91556	6	0	0	4	1	535	0	0	375	36	18.9887	0	0	34.6238	15.0174
SRP68	2649	162	1884	603	3058	13	0	4	4	0	1605	0	250	332	0	9.10338	0	8.37172	3.53215	0	3	0	3	0	0	380	0	380	0	0	8.73149	0	30.7511	0	0
PDAP1	2546	281	546	1719	2580	8	0	2	3	1	928	0	102	582	138	2.87618	0	1.86645	3.38349	9.55755	3	0	0	1	2	178	0	0	73	105	2.23494	0	0	2.38435	15.4948
EIF1AX	4427	204	435	3788	4431	16	0	0	16	0	945	0	0	945	0	3.22	0	0	6.0399	0	5	0	0	3	2	211	0	0	65	146	2.91262	0	0	2.33408	23.6867
PIGT	2245	90	1737	418	2277	2	0	0	1	1	402	0	0	377	25	1.43173	0	0	2.51854	1.98963	1	0	0	1	0	134	0	0	134	0	1.93337	0	0	5.02941	0
BASP1	1878	260	684	934	1888	7	0	0	6	0	2409	0	0	2328	0	22.1002	0	0	40.0605	0	4	0	0	4	0	111	0	0	111	0	4.12534	0	0	10.7315	0
MAD2L2	1860	929	636	295	1328	5	1	2	1	0	226	14	96	77	0	0.151041	0.242242	0.378796	0.0965275	0	2	0	2	0	0	51	0	51	0	0	0.138081	0	0.486303	0	0
NRD1	4022	0	4022	0	4022	7	1	5	0	0	212	47	130	0	0	2.33774	13.4181	8.4635	0	0	0	0	0	0	0	0	0	0	0	0	0	0	0	0	0
UROD	1848	0	0	1848	1458	9	0	2	0	1	672	0	67	0	15	1.11437	0	0.655965	0	0.555839	4	0	3	0	0	376	0	343	0	0	2.52594	0	8.11527	0	0
ARGLU1	3390	245	822	2323	1751	7	2	2	1	1	475	44	194	12	115	5.04499	12.0991	12.1651	0.239068	27.2938	4	1	1	0	1	154	25	20	0	26	6.6262	13.4915	3.03073	0	13.1483
EBPL	1026	0	0	1026	1159	4	0	2	1	0	174	0	101	47	0	0.170722	0	0.58507	0.086499	0	1	0	0	0	0	80	0	0	0	0	0.317985	0	0	0	0
CDKN2AIPNL	1223	44	351	828	1254	8	0	3	4	0	1299	0	113	914	0	1.44163	0	0.740404	1.90267	0	1	0	0	0	0	145	0	0	0	0	0.651911	0	0	0	0
MIR6853	74	0	74	0	74	0	0	0	0	0	0	0	0	0	0	0	0	0	0	0	0	0	0	0	0	0	0	0	0	0	0	0	0	0	0
MIR4655	74	0	74	0	74	0	0	0	0	0	0	0	0	0	0	0	0	0	0	0	0	0	0	0	0	0	0	0	0	0	0	0	0	0	0
RAB1B	2007	147	606	1254	1955	3	0	1	1	1	68	0	16	29	23	0.186347	0	0.258869	0.149068	1.40844	2	0	0	2	0	127	0	0	127	0	1.40992	0	0	3.6677	0
NARS	3099	456	1647	996	2865	12	0	6	5	0	1326	0	791	519	0	8.75727	0	30.8424	6.42934	0	7	0	6	1	0	522	0	487	35	0	13.966	0	45.8885	2.43596	0
KRT18	2088	0	0	2088	1400	0	0	0	0	0	0	0	0	0	0	0	0	0	0	0	0	0	0	0	0	0	0	0	0	0	0	0	0	0	0
POLE	8011	32	933	7046	8005	4	0	2	1	0	168	0	63	47	0	3.52854	0	7.8122	1.85164	0	3	0	3	0	0	117	0	117	0	0	9.95517	0	35.0608	0	0
SNORD72	80	0	0	80	80	0	0	0	0	0	0	0	0	0	0	0	0	0	0	0	0	0	0	0	0	0	0	0	0	0	0	0	0	0	0
PCNP	2342	121	537	1684	2239	15	0	3	10	0	10340	0	122	6905	0	51.7129	0	3.60234	64.7762	0	1	0	0	1	0	413	0	0	413	0	8.36768	0	0	21.7674	0
AKT1	8396	0	0	8396	3248	9	1	3	2	0	2134	11	129	554	0	7.65772	1.02196	2.73301	3.72897	0	4	0	1	2	1	431	0	117	290	24	6.26555	0	5.9902	10.9668	4.10057
NCOA4	4082	0	4082	0	4082	0	0	0	0	0	0	0	0	0	0	0	0	0	0	0	0	0	0	0	0	0	0	0	0	0	0	0	0	0	0
ZIC2	2983	293	1599	1091	2975	14	0	5	7	0	1917	0	279	804	0	26.5685	0	22.8294	20.9013	0	9	0	5	3	0	1257	0	468	544	0	70.5759	0	92.5423	79.4549	0
SNORD127	86	0	0	86	99	0	0	0	0	0	0	0	0	0	0	0	0	0	0	0	0	0	0	0	0	0	0	0	0	0	0	0	0	0	0
NAE1	1909	193	1587	129	1920	7	0	4	1	0	384	0	162	95	0	1.22493	0	3.05099	0.568429	0	0	0	0	0	0	0	0	0	0	0	0	0	0	0	0
CHMP2A	913	161	669	83	1036	1	0	1	0	0	17	0	17	0	0	0.0223595	0	0.132011	0	0	0	0	0	0	0	0	0	0	0	0	0	0	0	0	0
EBNA1BP2	1503	149	1086	268	1518	4	0	2	1	0	456	0	85	318	0	0.817912	0	0.900135	1.0699	0	0	0	0	0	0	0	0	0	0	0	0	0	0	0	0
MRPS26	1127	124	618	385	1039	5	0	0	3	1	1240	0	0	500	51	1.14827	0	0	0.868489	1.05533	3	0	0	1	0	420	0	0	26	0	1.5756	0	0	0.25373	0
SAFB	3042	107	2748	187	3112	16	0	8	0	1	1910	0	1041	0	97	25.4924	0	82.0306	0	28.93	4	0	1	0	1	790	0	24	0	80	42.7152	0	4.57024	0	50.8389
HOXA9	2060	73	819	1168	563	12	0	3	8	0	2562	0	229	1173	0	11.9654	0	6.31438	10.2759	0	1	0	0	0	0	285	0	0	0	0	5.39225	0	0	0	0
UQCRC2	2615	764	1362	489	2211	8	0	3	3	0	260	0	73	120	0	0.579076	0	0.959914	0.501322	0	1	0	1	0	0	51	0	51	0	0	0.46016	0	1.62062	0	0
DDX1	2817	389	2223	205	2741	11	0	5	2	0	1060	0	193	60	0	5.36608	0	5.7684	0.569739	0	1	0	1	0	0	170	0	170	0	0	3.4864	0	12.2786	0	0
PKN1	3069	165	2829	75	3136	7	0	6	0	0	392	0	336	0	0	0.776185	0	3.92794	0	0	3	0	2	0	0	223	0	192	0	0	1.7888	0	5.42413	0	0
MZT2A	2826	0	0	2826	693	2	0	0	0	0	297	0	0	0	0	0.108446	0	0	0	0	1	0	0	0	0	53	0	0	0	0	0.0783991	0	0	0	0
TMEM183B	0	0	0	0	0	0	0	0	0	0	0	0	0	0	0	0	0	0	0	0	0	0	0	0	0	0	0	0	0	0	0	0	0	0	0
AARS	3477	144	2907	426	3344	12	1	9	1	0	952	124	550	10	0	7.34862	24.7813	25.0656	0.144791	0	3	1	2	0	0	145	29	116	0	0	4.53434	11.3741	12.7755	0	0
SNORA18	132	0	0	132	132	0	0	0	0	0	0	0	0	0	0	0	0	0	0	0	0	0	0	0	0	0	0	0	0	0	0	0	0	0	0
MIR604	94	0	0	94	94	0	0	0	0	0	0	0	0	0	0	0	0	0	0	0	0	0	0	0	0	0	0	0	0	0	0	0	0	0	0
RAVER1	3595	82	2271	1242	3592	6	0	3	2	0	155	0	58	49	0	1.14234	0	2.52371	0.677384	0	2	0	1	1	0	65	0	42	23	0	1.94069	0	4.41636	1.78637	0
RPA2	1752	300	813	639	1956	12	1	5	4	0	2051	40	165	1787	0	5.91469	2.98649	2.8093	9.6664	0	2	0	0	2	0	181	0	0	181	0	2.11457	0	0	5.50076	0
LINC01420	694	0	694	0	694	0	0	0	0	0	0	0	0	0	0	0	0	0	0	0	0	0	0	0	0	0	0	0	0	0	0	0	0	0	0
CAST	4506	186	2253	2067	4864	8	1	2	5	0	797	45	53	699	0	13.911	20.3352	5.46165	22.8851	0	1	0	0	1	0	132	0	0	132	0	9.33366	0	0	24.2802	0
RAD21	3749	288	1896	1565	3494	22	0	6	14	0	1074	0	414	603	0	8.88015	0	20.2099	9.35205	0	0	0	0	0	0	0	0	0	0	0	0	0	0	0	0
MIR4678	74	0	74	0	74	0	0	0	0	0	0	0	0	0	0	0	0	0	0	0	0	0	0	0	0	0	0	0	0	0	0	0	0	0	0
CD164	4963	0	0	4963	3112	13	0	1	10	0	13519	0	105	13143	0	58.8749	0	2.69974	107.363	0	8	0	0	6	0	3805	0	0	3762	0	67.13	0	0	172.656	0
GTF3A	1919	0	0	1919	1333	8	0	0	0	0	598	0	0	0	0	0.852263	0	0	0	0	1	0	0	0	0	41	0	0	0	0	0.236719	0	0	0	0
ZRANB2	3677	0	0	3677	2986	18	0	4	11	0	1448	0	161	790	0	13.0156	0	8.54416	13.3198	0	1	0	0	0	0	58	0	0	0	0	2.11204	0	0	0	0
MRPL14	959	132	438	389	774	7	0	1	2	1	1399	0	551	83	16	0.367478	0	0.854501	0.0408946	0.0939146	4	1	1	2	0	388	77	238	73	0	0.412879	1.02768	0.891951	0.202076	0
UQCRQ	874	0	0	874	1508	7	2	1	0	2	1125	265	225	0	129	0.282459	1.7226	0.333529	0	0.723756	2	0	2	0	0	85	0	85	0	0	0.0864568	0	0.30449	0	0
TACC3	2781	106	2517	158	2837	6	0	4	0	0	461	0	147	0	0	3.35084	0	6.30838	0	0	5	0	3	0	1	519	0	130	0	62	15.2826	0	13.4818	0	21.4572
ABCE1	3921	515	1800	1606	3910	10	0	3	7	0	481	0	150	331	0	4.35612	0	8.02034	5.62284	0	0	0	0	0	0	0	0	0	0	0	0	0	0	0	0
RPS19BP1	2801	0	0	2801	1018	4	0	2	1	0	2854	0	98	2702	0	1.15739	0	0.234637	2.05534	0	3	0	0	3	0	855	0	0	855	0	1.40465	0	0	3.65399	0
PFN2	2261	253	423	1585	2106	13	0	1	8	0	2299	0	68	1853	0	7.89599	0	1.37887	11.9376	0	3	0	1	2	0	76	0	21	55	0	1.05745	0	1.02905	1.99071	0
PQBP1	1428	0	0	1428	1268	0	0	0	0	0	0	0	0	0	0	0	0	0	0	0	0	0	0	0	0	0	0	0	0	0	0	0	0	0	0
SMARCC1	6375	120	3318	2937	5757	20	0	9	10	0	3695	0	1073	2482	0	38.7161	0	66.3779	48.7812	0	10	0	3	3	3	855	0	255	362	144	36.2927	0	38.1212	39.9726	71.8401
KDELR2	2884	185	639	2060	2860	14	0	3	9	0	2186	0	143	1870	0	6.98556	0	2.69795	11.209	0	0	0	0	0	0	0	0	0	0	0	0	0	0	0	0
CORO1C	3921	49	1584	2288	4270	17	1	3	11	1	2820	60	159	2499	64	19.3748	10.6727	6.4496	32.2054	9.8258	7	0	1	6	0	423	0	36	387	0	11.7735	0	3.52892	28.0206	0
ZNF227	3043	205	2400	438	3135	16	0	9	3	1	5681	0	3450	1736	18	28.3056	0	101.488	16.2245	2.0041	10	0	7	2	1	692	0	338	327	27	13.9679	0	24.0279	17.1701	6.40531
PCBD1	1006	251	315	440	1412	4	0	1	2	0	463	0	25	85	0	0.410353	0	0.130817	0.141309	0	0	0	0	0	0	0	0	0	0	0	0	0	0	0	0
MTHFD2	4456	80	1053	3323	2285	21	0	7	9	1	4414	0	931	3026	15	13.0445	0	16.244	16.7741	0.990573	7	0	3	4	0	674	0	439	235	0	8.06925	0	18.5102	7.31883	0
EEF1E1	1077	57	525	495	787	5	0	2	0	1	668	0	187	0	17	1.05316	0	1.74063	0	0.598914	0	0	0	0	0	0	0	0	0	0	0	0	0	0	0
YME1L1	3994	149	2322	1523	4398	32	0	18	8	3	8871	0	1708	564	159	71.7149	0	81.5214	8.55243	28.7232	6	2	3	0	1	1123	970	117	0	36	36.7784	398.438	13.495	0	13.8569
USP9X	12401	633	7713	4055	12401	16	2	12	1	0	1262	182	801	76	0	19.3168	72.1241	72.386	2.18204	0	1	0	1	0	0	32	0	32	0	0	1.98428	0	6.98836	0	0
PSMB2	2701	412	606	1683	4845	6	0	2	4	0	573	0	314	259	0	1.69653	0	5.48887	1.4384	0	3	0	2	0	0	90	0	42	0	0	1.07951	0	1.77421	0	0
BIRC5	2711	131	498	2082	2700	21	0	1	17	0	5469	0	28	3513	0	7.41692	0	0.224192	8.9365	0	11	0	0	9	0	1151	0	0	716	0	6.32365	0	0	10.2331	0
PNISR	5112	205	2418	2489	3113	11	0	5	2	2	630	0	179	50	101	15.1116	0	25.3496	2.24964	54.1365	3	0	0	1	1	1069	0	0	18	879	103.878	0	0	4.55009	1003.89
KIF23	3713	220	2883	610	3723	15	0	7	7	0	933	0	478	420	0	8.58114	0	25.956	7.2458	0	1	0	0	1	0	45	0	0	45	0	1.67669	0	0	4.36168	0
MED10	1141	111	408	622	1028	6	0	3	2	0	4035	0	1305	832	0	8.05416	0	15.3792	3.11511	0	2	0	0	2	0	249	0	0	249	0	2.01351	0	0	5.23786	0
SOD2	14266	161	669	13436	1775	17	0	1	12	0	5749	0	613	4121	0	12.0995	0	7.61699	16.2687	0	4	0	1	3	0	548	0	250	298	0	4.67233	0	7.507	6.60952	0
NELFCD	3581	0	0	3581	2305	8	0	5	2	0	772	0	280	260	0	3.0615	0	6.55575	1.93404	0	1	0	0	0	0	63	0	0	0	0	1.01213	0	0	0	0
CALU	4225	943	972	2310	6194	18	1	3	12	0	3442	129	108	2734	0	34.2408	33.2243	6.34313	51.0158	0	6	0	1	5	0	275	0	27	248	0	11.0826	0	3.83219	25.9993	0
CAPN2	4130	0	0	4130	3727	10	0	3	5	0	618	0	241	294	0	3.79797	0	8.74433	3.38909	0	1	0	1	0	0	144	0	144	0	0	3.58511	0	12.6263	0	0
USP11	3515	354	2763	398	3290	9	0	7	1	1	1076	0	770	284	22	8.98196	0	37.9487	4.44684	4.10375	3	0	2	1	0	884	0	673	211	0	29.8943	0	80.1538	18.5618	0
SCARNA1	166	0	0	166	166	0	0	0	0	0	0	0	0	0	0	0	0	0	0	0	0	0	0	0	0	0	0	0	0	0	0	0	0	0	0
AUP1	1695	310	1233	152	1498	2	0	1	1	0	2740	0	49	2691	0	3.148	0	0.332374	5.79924	0	1	0	0	1	0	1727	0	0	1727	0	8.03809	0	0	20.91	0
SNRPG	1093	768	195	130	579	1	0	0	0	0	16	0	0	0	0	0.00537939	0	0	0	0	0	0	0	0	0	0	0	0	0	0	0	0	0	0	0
SNX5	3087	0	0	3087	2542	9	0	1	3	4	629	0	70	409	133	2.32281	0	1.52619	2.83309	10.9752	4	1	0	0	1	712	502	0	0	37	10.6517	94.193	0	0	6.50568
STAG2	6045	290	3696	2059	6579	32	0	14	12	1	3732	0	906	1190	19	63.3497	0	90.7984	37.8899	7.20701	8	0	5	1	2	469	0	365	14	90	32.2517	0	88.3987	2.50443	72.74
MTA2	3058	390	2007	661	3069	9	0	6	2	0	1573	0	267	905	0	11.4633	0	11.4879	12.371	0	4	0	2	2	0	263	0	115	148	0	7.76452	0	11.9572	11.3664	0
VRK1	1745	149	1191	405	1703	5	0	3	1	0	144	0	77	39	0	0.254201	0	0.802513	0.129138	0	1	0	0	0	0	22	0	0	0	0	0.157331	0	0	0	0
SF3B4	2085	585	1275	225	1993	0	0	0	0	0	0	0	0	0	0	0	0	0	0	0	0	0	0	0	0	0	0	0	0	0	0	0	0	0	0
XBP1	2173	0	0	2173	1820	10	0	4	3	0	1572	0	610	230	0	3.46744	0	7.9439	0.951608	0	5	0	3	1	0	1067	0	87	9	0	9.5345	0	2.73795	0.209207	0
MIR3176	90	0	90	0	90	0	0	0	0	0	0	0	0	0	0	0	0	0	0	0	0	0	0	0	0	0	0	0	0	0	0	0	0	0	0
MIR614	90	0	0	90	90	0	0	0	0	0	0	0	0	0	0	0	0	0	0	0	0	0	0	0	0	0	0	0	0	0	0	0	0	0	0
BAX	1358	0	657	701	1305	3	0	1	0	0	455	0	32	0	0	0.506196	0	0.210186	0	0	2	0	1	0	0	192	0	80	0	0	0.865338	0	1.26984	0	0
ZMYND19	1375	227	684	464	1370	12	1	4	2	1	3416	145	726	2339	41	6.11197	6.71685	7.66915	7.84996	1.63925	5	2	0	1	1	380	180	0	95	48	2.75438	16.3639	0	1.79129	4.08915
POLR3K	1392	42	327	1023	824	4	0	0	0	0	736	0	0	0	0	0.329852	0	0	0	0	1	0	0	0	0	64	0	0	0	0	0.116198	0	0	0	0
SNORD88B	91	0	0	91	97	0	0	0	0	0	0	0	0	0	0	0	0	0	0	0	0	0	0	0	0	0	0	0	0	0	0	0	0	0	0
HIST2H3D	411	0	411	0	457	0	0	0	0	0	0	0	0	0	0	0	0	0	0	0	0	0	0	0	0	0	0	0	0	0	0	0	0	0	0
TROAP	2771	111	2607	53	2667	2	1	1	0	0	566	480	86	0	0	0.585349	12.8521	0.525103	0	0	0	0	0	0	0	0	0	0	0	0	0	0	0	0	0
FBXO7	6884	0	0	6884	2315	10	1	4	1	1	710	28	121	98	188	2.21543	2.262	2.22911	0.573588	13.1086	2	0	1	0	1	70	0	27	0	43	0.884861	0	1.20203	0	6.38846
MARCKS	4304	0	4304	0	4304	17	0	1	13	0	2667	0	69	1857	0	42.3644	0	6.47103	55.3303	0	9	1	3	4	1	375	36	146	140	53	24.1316	29.0557	33.0888	23.436	40.0849
SARNP	2242	0	0	2242	930	2	0	0	0	1	72	0	0	0	20	0.181461	0	0	0	1.12637	0	0	0	0	0	0	0	0	0	0	0	0	0	0	0
NAP1L4	2511	141	1128	1242	2518	10	0	4	6	0	1413	0	160	1253	0	6.41473	0	4.28848	10.6699	0	6	0	0	3	3	453	0	0	356	97	8.33127	0	0	17.0319	20.967
ELOF1	1019	64	252	703	1019	6	0	2	3	0	604	0	37	507	0	0.748387	0	0.270669	1.17834	0	2	0	0	2	0	103	0	0	103	0	0.517016	0	0	1.34494	0
RBX1	1871	0	0	1871	906	5	0	3	0	0	1185	0	260	0	0	0.351773	0	0.455685	0	0	1	0	0	1	0	59	0	0	59	0	0.0709534	0	0	0.184575	0
NDUFS3	1769	0	0	1769	953	4	0	2	1	0	447	0	100	71	0	0.502621	0	0.663865	0.149749	0	1	0	0	0	0	87	0	0	0	0	0.396304	0	0	0	0
FAM96B	718	0	0	718	855	4	0	1	1	0	1818	0	23	215	0	1.17233	0	0.0875648	0.260056	0	0	0	0	0	0	0	0	0	0	0	0	0	0	0	0
RTN3	4937	154	3099	1684	4976	5	0	1	4	0	299	0	16	283	0	1.29062	0	0.407749	2.29132	0	3	1	1	1	0	70	30	23	17	0	1.22405	6.57959	1.41646	0.773308	0
ARF3	4105	335	546	3224	3537	13	1	1	9	1	1556	147	33	1215	71	10.6404	26.0256	1.33232	15.5847	10.8494	8	2	0	5	1	457	140	0	217	100	12.6602	48.6439	0	15.6382	32.5594
EIF5	5945	676	1296	3973	6269	21	1	4	14	0	2780	99	771	1688	0	20.1384	18.5673	32.9748	22.9365	0	5	0	1	4	0	267	0	141	126	0	7.83553	0	14.573	9.61897	0
SNORA62	154	0	0	154	154	0	0	0	0	0	0	0	0	0	0	0	0	0	0	0	0	0	0	0	0	0	0	0	0	0	0	0	0	0	0
CCNA2	2797	304	1299	1194	2544	19	2	4	10	1	3364	132	113	2885	19	18.8948	19.1953	3.74724	30.3953	2.38473	3	1	0	2	0	272	163	0	109	0	6.18917	46.5185	0	6.45194	0
AP1B1	4176	187	2850	1139	4178	2	0	1	1	0	44	0	12	32	0	0.323798	0	0.521374	0.441718	0	4	0	0	3	1	181	0	0	111	70	5.39606	0	0	8.60839	24.5272
AP3S1	1730	557	582	591	1289	11	1	3	2	4	2050	308	1466	51	190	2.41112	9.37885	10.18	0.112515	4.99364	2	0	0	0	1	100	0	0	0	43	0.476477	0	0	0	2.40803
ANKLE2	10890	0	0	10890	4482	18	0	6	5	5	2759	0	371	1458	686	23.5147	0	18.6684	23.3087	130.65	7	0	1	4	1	1432	0	254	1072	39	49.4433	0	30.8867	96.2852	15.8263
DROSHA	5305	245	4125	935	5497	4	1	1	1	1	120	34	32	15	39	1.66008	12.1776	2.61363	0.389236	12.0562	3	0	1	0	2	582	0	13	0	569	32.6173	0	2.56591	0	374.79
SCARNA8	131	0	0	131	131	0	0	0	0	0	0	0	0	0	0	0	0	0	0	0	0	0	0	0	0	0	0	0	0	0	0	0	0	0	0
GTF2I	979	43	825	111	4335	0	0	0	0	0	0	0	0	0	0	0	0	0	0	0	0	0	0	0	0	0	0	0	0	0	0	0	0	0	0
HNRNPR	7646	272	1608	5766	7840	24	1	6	5	1	11412	5962	2601	716	17	131.953	1784.77	177.559	15.529	4.39242	9	1	6	2	0	1093	58	960	75	0	51.198	34.075	158.372	9.13892	0
MDM2	12633	302	1494	10837	7565	24	0	7	13	1	4264	0	2777	1185	37	47.0957	0	181.087	24.5503	9.13198	5	0	2	2	1	517	0	76	41	400	23.133	0	11.9764	4.77228	210.355
VPS29	1523	66	549	908	1393	9	0	3	4	1	841	0	307	185	271	1.15246	0	2.48378	0.475525	8.29844	3	0	1	0	1	119	0	32	0	40	0.66062	0	0.625645	0	2.60985
SCAMP3	1537	279	966	292	1572	0	0	0	0	0	0	0	0	0	0	0	0	0	0	0	0	0	0	0	0	0	0	0	0	0	0	0	0	0	0
YWHAG	3750	223	744	2783	3747	16	0	4	11	0	5066	0	183	4731	0	56.5585	0	12.0623	99.0739	0	8	1	1	6	0	970	59	106	805	0	43.8714	33.4685	16.8845	94.7122	0
SLC38A2	4888	445	1521	2922	4884	28	1	6	19	1	3763	120	286	3229	25	43.3322	35.776	19.4442	69.7458	6.43303	6	0	2	2	1	286	0	95	127	23	13.342	0	15.6081	15.412	12.6105
MCRS1	2450	0	0	2450	1994	3	0	2	0	0	141	0	104	0	0	0.23874	0	1.03965	0	0	2	0	0	1	0	91	0	0	54	0	0.624201	0	0	0.963557	0
RNF187	3017	428	708	1881	3133	10	1	2	5	1	1908	79	333	954	190	7.51598	8.05691	7.7446	7.04903	16.7248	12	2	2	5	1	823	133	113	374	83	13.1336	26.6202	6.35091	15.5259	15.5673
KIF22	2505	637	1794	74	2423	5	0	3	0	0	528	0	445	0	0	1.08002	0	5.37409	0	0	1	0	1	0	0	187	0	187	0	0	1.54959	0	5.45745	0	0
ABCF1	3481	112	2538	831	3464	0	0	0	0	0	0	0	0	0	0	0	0	0	0	0	0	0	0	0	0	0	0	0	0	0	0	0	0	0	0
RAP1B	13438	231	555	12652	2151	2	0	1	1	0	229	0	166	63	0	0.758606	0	3.24665	0.391467	0	0	0	0	0	0	0	0	0	0	0	0	0	0	0	0
CLN6	2243	159	936	1148	2242	5	0	0	3	1	1744	0	0	179	28	7.23745	0	0	1.39337	2.59655	7	0	1	5	0	602	0	31	509	0	10.1207	0	1.83549	22.2605	0
PRR13	1375	0	0	1375	1195	0	0	0	0	0	0	0	0	0	0	0	0	0	0	0	0	0	0	0	0	0	0	0	0	0	0	0	0	0	0
NOL11	2947	115	2160	672	2624	6	0	1	1	0	1924	0	23	1578	0	18.0196	0	1.27179	27.7218	0	2	0	0	1	0	149	0	0	130	0	5.65332	0	0	12.831	0
ZNF121	1563	232	1173	158	1675	20	0	8	1	0	1942	0	863	177	0	24.9728	0	65.5204	4.26939	0	3	0	1	0	0	130	0	35	0	0	6.77234	0	6.4215	0	0
ARCN1	4038	165	1659	2214	4015	0	0	0	0	0	0	0	0	0	0	0	0	0	0	0	0	0	0	0	0	0	0	0	0	0	0	0	0	0	0
HSBP1	8784	234	231	8319	1989	11	0	1	9	0	1823	0	462	1082	0	2.77244	0	4.14825	3.08657	0	0	0	0	0	0	0	0	0	0	0	0	0	0	0	0
FAM50A	1470	0	0	1470	1352	0	0	0	0	0	0	0	0	0	0	0	0	0	0	0	0	0	0	0	0	0	0	0	0	0	0	0	0	0	0
LAS1L	5205	60	876	4269	2489	2	0	2	0	0	80	0	80	0	0	0.666981	0	3.93786	0	0	0	0	0	0	0	0	0	0	0	0	0	0	0	0	0
ASF1B	2059	500	609	950	1731	8	1	3	3	0	936	383	238	256	0	2.09658	22.211	3.14745	1.0756	0	5	2	0	2	0	261	100	0	131	0	2.36839	11.3812	0	3.09232	0
SKI	5613	72	2187	3354	5707	20	0	6	14	0	2012	0	365	1647	0	36.7199	0	39.3291	56.3821	0	17	0	8	5	3	1115	0	479	175	431	82.4376	0	124.727	33.6581	374.524
MCM6	3736	61	2466	1209	3787	14	0	8	4	1	1119	0	545	199	280	9.42631	0	27.1053	3.1444	52.707	1	0	1	0	0	32	0	32	0	0	1.09204	0	3.84602	0	0
HOXA10	2541	0	1233	1308	1963	14	2	3	8	0	3006	73	565	2307	0	12.4223	7.81031	13.785	17.8827	0	9	0	3	6	0	814	0	440	374	0	13.6274	0	25.9427	16.2877	0
MAP1B	12036	298	7407	4331	11979	37	0	17	20	0	2663	0	810	1853	0	150.445	0	270.171	196.361	0	4	0	1	3	0	95	0	25	70	0	21.7424	0	20.151	41.6756	0
MIR6750	75	0	75	0	75	0	0	0	0	0	0	0	0	0	0	0	0	0	0	0	0	0	0	0	0	0	0	0	0	0	0	0	0	0	0
HAT1	3845	0	0	3845	1670	11	0	8	2	1	612	0	415	177	20	2.3154	0	9.26977	1.25609	1.69084	0	0	0	0	0	0	0	0	0	0	0	0	0	0	0
PSMD7	1670	140	975	555	1670	5	0	1	2	1	801	0	547	74	30	2.58287	0	10.4137	0.447585	2.16167	1	1	0	0	0	36	36	0	0	0	0.470272	5.89826	0	0	0
HOXB9	2581	87	753	1741	2700	14	0	4	8	0	2078	0	786	616	0	18.9121	0	42.2341	10.5159	0	8	1	4	1	1	710	115	342	59	17	26.1776	53.1794	44.4089	5.65879	7.36666
EPN1	16219	311	1731	14177	3263	2	0	1	0	0	49	0	31	0	0	0.135706	0	0.506887	0	0	2	0	0	1	1	79	0	0	36	43	0.886352	0	0	1.05071	5.67021
SEC61A1	3635	184	1431	2020	3636	7	0	1	6	0	1458	0	36	1422	0	9.06045	0	1.32081	16.5754	0	3	0	1	2	0	1121	0	32	1089	0	28.2211	0	2.83721	71.3177	0
HDGFRP2	2340	0	2340	0	2340	5	0	3	2	0	389	0	155	234	0	3.26754	0	7.68687	3.68689	0	4	0	3	1	0	220	0	192	28	0	7.48635	0	23.0103	2.4786	0
ZNF460	3350	322	1689	1339	3849	11	0	6	3	0	1372	0	345	524	0	30.4469	0	45.2017	21.8119	0	5	0	4	0	0	478	0	215	0	0	42.9728	0	68.0734	0	0
WHSC1	17077	0	17077	0	17077	27	0	4	22	0	2526	0	186	2259	0	14.7103	0	6.39513	24.6763	0	6	0	1	4	1	365	0	22	278	65	8.61111	0	1.82794	17.0613	18.0232
SNORA38B	131	0	0	131	132	0	0	0	0	0	0	0	0	0	0	0	0	0	0	0	0	0	0	0	0	0	0	0	0	0	0	0	0	0	0
DIAPH1	5795	141	3819	1835	5790	9	0	4	5	0	1098	0	122	976	0	23.9545	0	15.7141	39.9399	0	9	0	3	5	1	262	0	63	172	27	23.1559	0	19.6099	39.5449	28.0463
OGT	7243	0	0	7243	5482	15	0	6	9	0	1405	0	176	1229	0	27.8136	0	20.5703	45.6358	0	2	0	0	1	1	472	0	0	441	31	37.8529	0	0	92.0019	29.2193
SQLE	2961	898	1725	338	2989	11	2	4	2	3	1124	339	273	387	125	7.32703	57.2131	10.5068	4.73201	18.2083	3	1	2	0	0	79	30	49	0	0	2.08625	9.93653	4.5573	0	0
UBL7	1427	171	1143	113	1891	2	0	1	0	0	83	0	45	0	0	0.132545	0	0.424274	0	0	1	0	0	1	0	14	0	0	14	0	0.0905715	0	0	0.235609	0
SEC23B	3411	432	2304	675	3747	9	1	4	2	0	651	28	366	171	0	4.35254	4.84679	14.4474	2.14453	0	1	0	1	0	0	153	0	153	0	0	4.1441	0	14.595	0	0
RSL24D1	2015	177	492	1346	1473	10	0	0	9	0	2511	0	0	1466	0	4.21662	0	0	4.61769	0	1	0	0	0	0	244	0	0	0	0	1.65991	0	0	0	0
VAMP3	2205	115	303	1787	2205	12	0	3	7	1	617	0	106	386	42	2.21855	0	2.25028	2.60343	3.37468	2	0	0	0	2	115	0	0	0	115	1.67517	0	0	0	19.6884
HN1L	3683	0	3683	0	3683	21	0	2	14	2	4260	0	106	2121	78	22.9871	0	3.37698	21.4679	9.40521	16	0	0	15	1	1115	0	0	1081	34	24.374	0	0	61.4722	8.73539
SNORA13	133	0	0	133	133	0	0	0	0	0	0	0	0	0	0	0	0	0	0	0	0	0	0	0	0	0	0	0	0	0	0	0	0	0	0
PITPNB	2963	115	816	2032	3034	5	0	3	0	1	1055	0	538	0	34	6.69061	0	20.1439	0	4.81827	1	0	0	0	0	260	0	0	0	0	6.6798	0	0	0	0
SNX3	1755	339	489	927	1760	12	0	6	4	0	1537	0	791	343	0	2.96436	0	9.00702	1.24087	0	3	0	2	1	0	210	0	195	15	0	1.64079	0	5.36589	0.304878	0
SMG5	4559	145	3051	1363	4563	12	1	5	4	0	1488	168	652	539	0	13.9698	40.8349	36.1396	9.49185	0	5	1	2	2	0	530	235	229	66	0	20.1577	112.101	30.6743	6.52996	0
HNRNPU-AS1	2849	0	2849	0	2849	0	0	0	0	0	0	0	0	0	0	0	0	0	0	0	0	0	0	0	0	0	0	0	0	0	0	0	0	0	0
SMARCD1	3658	398	1548	1712	3429	12	1	1	7	0	749	31	88	321	0	7.60717	8.15149	5.27681	6.11533	0	4	1	0	2	0	94	22	0	43	0	3.86764	11.3531	0	4.60244	0
HDDC2	1350	42	216	1092	1615	18	0	3	2	10	2038	0	477	291	821	3.20953	0	4.43509	0.859614	28.8921	3	0	0	1	1	124	0	0	29	42	0.791108	0	0	0.481296	3.1493
UBE2E3	1570	393	624	553	2097	6	0	0	1	0	740	0	0	75	0	1.16503	0	0	0.221483	0	0	0	0	0	0	0	0	0	0	0	0	0	0	0	0
API5	3714	125	1515	2074	3830	11	0	3	5	2	1255	0	800	156	143	14.0936	0	53.0414	3.28606	35.885	2	1	1	0	0	178	21	157	0	0	8.09794	11.9825	25.1552	0	0
CCAR1	4683	119	3453	1111	4759	12	0	9	0	1	555	0	376	0	21	7.77496	0	31.0986	0	6.57391	3	0	2	0	0	63	0	43	0	0	3.57539	0	8.59457	0	0
MIR4691	85	0	85	0	85	0	0	0	0	0	0	0	0	0	0	0	0	0	0	0	0	0	0	0	0	0	0	0	0	0	0	0	0	0	0
MIR1224	85	0	0	85	85	0	0	0	0	0	0	0	0	0	0	0	0	0	0	0	0	0	0	0	0	0	0	0	0	0	0	0	0	0	0
NUP107	6457	332	2778	3347	3124	6	0	2	0	0	424	0	101	0	0	3.38907	0	4.76632	0	0	1	0	0	0	0	42	0	0	0	0	1.36	0	0	0	0
LENG8	5146	138	2514	2494	3476	0	0	0	0	0	0	0	0	0	0	0	0	0	0	0	0	0	0	0	0	0	0	0	0	0	0	0	0	0	0
C21orf59	2503	343	738	1422	1427	5	1	1	1	1	207	10	23	96	22	0.672589	0.841227	0.441219	0.585092	1.59735	0	0	0	0	0	0	0	0	0	0	0	0	0	0	0
CCAR2	4853	249	2772	1832	4165	9	0	6	3	0	911	0	452	459	0	8.1775	0	23.9545	7.72838	0	11	1	7	3	0	536	15	337	184	0	19.4914	6.84141	43.1601	17.406	0
MIR631	75	0	0	75	75	0	0	0	0	0	0	0	0	0	0	0	0	0	0	0	0	0	0	0	0	0	0	0	0	0	0	0	0	0	0
MIR4693	75	0	75	0	75	0	0	0	0	0	0	0	0	0	0	0	0	0	0	0	0	0	0	0	0	0	0	0	0	0	0	0	0	0	0
PPT1	2340	14	447	1879	2504	4	0	0	4	0	152	0	0	152	0	0.742823	0	0	1.39335	0	0	0	0	0	0	0	0	0	0	0	0	0	0	0	0
PDCD2L	1171	47	1077	47	1157	7	0	4	0	0	603	0	404	0	0	0.764814	0	3.02529	0	0	1	0	1	0	0	113	0	113	0	0	0.580623	0	2.04488	0	0
NUP62	3479	496	1569	1414	3283	11	0	3	6	0	1273	0	182	473	0	9.71054	0	8.1966	6.76784	0	8	0	6	1	0	732	0	625	56	0	22.6205	0	68.0213	4.50174	0
XPO5	5364	211	3615	1538	5364	12	0	9	3	0	585	0	376	209	0	5.21881	0	19.8039	3.49732	0	1	0	0	1	0	20	0	0	20	0	0.722807	0	0	1.88028	0
ELOVL5	3081	371	981	1729	3950	13	0	4	7	1	2302	0	164	1609	53	5.17459	0	2.17651	6.78422	2.66223	4	0	2	1	0	392	0	87	164	0	3.56971	0	2.79023	3.88501	0
EXO1	3473	593	2541	339	3462	25	0	14	3	2	1627	0	559	444	92	13.7437	0	27.8789	7.03515	17.3662	1	0	0	1	0	53	0	0	53	0	1.81372	0	0	4.71814	0
RAD51C	2591	71	1131	1389	1513	9	0	4	0	2	1249	0	919	0	183	1.75811	0	7.63741	0	5.75617	1	0	0	0	0	18	0	0	0	0	0.102644	0	0	0	0
RNF10	3825	461	2436	928	3847	11	0	9	1	0	579	0	482	80	0	2.84847	0	14	0.738238	0	0	0	0	0	0	0	0	0	0	0	0	0	0	0	0
DDX42	3939	204	2817	918	4011	17	0	11	4	0	1962	0	1058	540	0	34.4254	0	109.601	17.7725	0	5	0	4	1	0	758	0	522	236	0	53.8798	0	130.677	43.6385	0
DDX46	5689	158	3099	2432	5851	17	0	8	7	0	1729	0	633	243	0	29.2944	0	63.32	7.72271	0	5	0	4	0	0	245	0	225	0	0	16.8164	0	54.3904	0	0
SNHG7	2357	0	0	2357	2284	0	0	0	0	0	0	0	0	0	0	0	0	0	0	0	0	0	0	0	0	0	0	0	0	0	0	0	0	0	0
SLC29A1	2485	491	1371	623	2985	3	0	1	2	0	402	0	62	340	0	1.80693	0	1.64533	2.8666	0	4	0	0	3	1	375	0	0	341	34	6.82845	0	0	16.1527	7.27648
TXLNA	5012	281	1641	3090	4796	19	1	4	14	0	1629	173	261	1195	0	25.3303	69.6466	23.9611	34.8547	0	6	0	2	4	0	203	0	35	168	0	12.7877	0	7.76493	27.53	0
PPP2R5C	4481	96	1668	2717	5035	10	0	3	3	1	593	0	368	93	17	1.88777	0	6.91653	0.555329	1.20932	2	0	1	0	0	134	0	120	0	0	1.72813	0	5.45036	0	0
DNM2	3588	150	2601	837	3805	8	0	3	3	0	687	0	126	533	0	3.13593	0	3.39569	4.56363	0	10	1	1	7	0	1154	53	24	1042	0	21.3399	12.2924	1.56304	50.1251	0
SARAF	2154	258	1020	876	2155	0	0	0	0	0	0	0	0	0	0	0	0	0	0	0	0	0	0	0	0	0	0	0	0	0	0	0	0	0	0
SNHG15	509	0	0	509	803	0	0	0	0	0	0	0	0	0	0	0	0	0	0	0	0	0	0	0	0	0	0	0	0	0	0	0	0	0	0
DSP	9796	341	8616	839	9730	18	0	12	5	0	669	0	382	272	0	38.3681	0	129.347	29.2609	0	5	0	5	0	0	347	0	347	0	0	80.6215	0	283.938	0	0
CDV3	3621	202	333	3086	4520	18	0	3	10	1	3655	0	838	2111	138	33.5985	0	45.4803	36.3994	28.3472	11	0	1	6	2	955	0	615	217	46	35.5642	0	80.6599	21.0218	20.1335
TRA2B	4485	0	0	4485	4288	21	2	7	9	1	4634	791	1159	1708	50	17.8378	78.8309	26.34	12.3324	4.30085	10	1	4	5	0	1187	102	934	151	0	18.5103	19.9498	51.2959	6.12549	0
KIAA1191	2991	534	918	1539	2830	17	2	2	13	0	1022	61	209	752	0	3.98255	6.15424	4.80844	5.4967	0	0	0	0	0	0	0	0	0	0	0	0	0	0	0	0
COA3	771	23	321	427	808	1	0	1	0	0	54	0	54	0	0	0.0235955	0	0.139308	0	0	0	0	0	0	0	0	0	0	0	0	0	0	0	0	0
MRPS7	1406	227	729	450	1267	9	1	3	2	1	4472	17	211	4051	25	5.19854	0.511638	1.44814	8.83315	0.649409	4	0	1	2	0	616	0	24	454	0	2.90093	0	0.398053	5.56177	0
TLE3	7809	0	0	7809	5910	21	3	8	7	2	5514	103	284	3877	88	91.0297	44.0238	27.681	120.057	32.4637	18	1	3	10	3	2380	25	74	1598	159	159.173	20.9705	17.43	278.017	124.98
MRPL38	1888	538	1143	207	1575	2	0	0	2	0	2223	0	0	2223	0	2.7243	0	0	5.11008	0	1	0	0	1	0	613	0	0	613	0	3.04335	0	0	7.91686	0
MRPL27	2441	37	285	2119	703	5	0	1	0	3	197	0	19	0	100	0.139661	0	0.0795258	0	1.58419	2	0	0	1	1	196	0	0	143	53	0.562912	0	0	1.06837	1.789
SNORA24	135	0	0	135	131	0	0	0	0	0	0	0	0	0	0	0	0	0	0	0	0	0	0	0	0	0	0	0	0	0	0	0	0	0	0
PFDN1	1352	48	369	935	1324	8	0	3	5	0	343	0	154	189	0	0.727224	0	1.92771	0.75164	0	0	0	0	0	0	0	0	0	0	0	0	0	0	0	0
RTCB	2027	99	1518	410	2066	7	0	5	0	0	470	0	420	0	0	1.75854	0	9.27792	0	0	2	0	2	0	0	113	0	113	0	0	1.71281	0	6.0323	0	0
NUP210	7193	83	5664	1446	7208	4	0	2	1	0	88	0	28	24	0	1.3723	0	2.57794	0.702024	0	1	0	0	0	1	75	0	0	0	75	4.73811	0	0	0	55.6873
NDUFV1	1748	0	0	1748	1631	0	0	0	0	0	0	0	0	0	0	0	0	0	0	0	0	0	0	0	0	0	0	0	0	0	0	0	0	0	0
PPP2R2A	3940	329	1344	2267	4007	25	1	9	9	2	5319	50	1346	640	69	37.2076	9.05536	55.5896	8.3976	10.7857	3	0	0	0	2	1268	0	0	0	90	35.9334	0	0	0	29.9759
BABAM1	1472	193	990	289	1498	1	0	1	0	0	11	0	11	0	0	0.0141728	0	0.0836764	0	0	1	0	1	0	0	28	0	28	0	0	0.14615	0	0.51472	0	0
CIB1	1247	162	576	509	1211	3	1	1	1	0	84	13	29	42	0	0.0819515	0.328364	0.167041	0.07686	0	0	0	0	0	0	0	0	0	0	0	0	0	0	0	0
TAF9	1461	467	795	199	1012	0	0	0	0	0	0	0	0	0	0	0	0	0	0	0	0	0	0	0	0	0	0	0	0	0	0	0	0	0	0
FSTL1	5943	357	927	4659	3778	3	1	0	2	0	417	30	0	387	0	5.42174	10.0985	0	9.43815	0	2	0	0	2	0	30	0	0	30	0	1.58016	0	0	4.11056	0
ATN1	4351	237	3573	541	4419	0	0	0	0	0	0	0	0	0	0	0	0	0	0	0	0	0	0	0	0	0	0	0	0	0	0	0	0	0	0
USP22	5220	204	1578	3438	5220	20	0	5	14	0	1952	0	148	1699	0	11.699	0	5.23693	19.1001	0	11	0	2	9	0	1118	0	56	1062	0	27.1448	0	4.78857	67.0764	0
LINC00657	5343	0	5343	0	5343	0	0	0	0	0	0	0	0	0	0	0	0	0	0	0	0	0	0	0	0	0	0	0	0	0	0	0	0	0	0
FAM208B	8626	625	7293	708	8626	42	1	26	8	5	2269	184	1370	422	176	61.8366	129.826	220.434	21.5723	107.182	7	3	3	1	0	831	744	67	20	0	91.7464	1030.23	26.0517	5.74406	0
MIR454	115	0	0	115	115	0	0	0	0	0	0	0	0	0	0	0	0	0	0	0	0	0	0	0	0	0	0	0	0	0	0	0	0	0	0
LINC00998	1127	0	1127	0	1127	0	0	0	0	0	0	0	0	0	0	0	0	0	0	0	0	0	0	0	0	0	0	0	0	0	0	0	0	0	0
MYEOV2	989	0	989	0	989	4	0	1	0	2	348	0	104	0	144	0.04412	0	0.077846	0	0.40796	0	0	0	0	0	0	0	0	0	0	0	0	0	0	0
HOXD10	1989	255	1023	711	1804	6	1	0	3	0	892	29	0	816	0	26.8761	22.6221	0	46.1174	0	4	0	1	0	0	150	0	13	0	0	18.3092	0	5.58849	0	0
GLUD1	3039	97	1677	1265	3476	9	0	2	6	1	557	0	56	341	160	4.02063	0	2.38657	4.61707	25.8082	2	0	0	1	1	72	0	0	33	39	2.10546	0	0	2.51033	13.4039
TXN2	1736	467	501	768	1336	5	1	2	2	0	246	35	118	93	0	0.361895	1.33306	1.02489	0.256628	0	1	0	1	0	0	113	0	113	0	0	0.673446	0	2.37179	0	0
TK1	1628	239	705	684	1595	3	0	0	1	0	226	0	0	136	0	0.356279	0	0	0.402155	0	0	0	0	0	0	0	0	0	0	0	0	0	0	0	0
MCMBP	4169	170	1929	2070	4496	17	0	10	4	0	1487	0	475	643	0	12.6923	0	23.937	10.2947	0	2	0	1	0	0	72	0	27	0	0	2.48965	0	3.28808	0	0
PPIH	752	22	534	196	800	5	0	3	1	0	160	0	87	33	0	0.29848	0	0.958213	0.115474	0	0	0	0	0	0	0	0	0	0	0	0	0	0	0	0
SMARCD2	2716	266	1596	854	2770	8	0	3	3	0	6405	0	177	5963	0	24.3336	0	3.97016	42.4939	0	9	0	1	7	0	3273	0	25	3109	0	50.3745	0	1.35512	124.476	0
CCNB2	1556	191	1197	168	1549	6	0	5	1	0	339	0	238	101	0	1.07431	0	4.45299	0.600376	0	0	0	0	0	0	0	0	0	0	0	0	0	0	0	0
TTC3	10363	2747	6078	1538	9101	14	3	5	2	4	833	216	181	159	277	14.8381	99.6141	19.0353	5.31256	110.258	2	1	0	0	1	159	110	0	0	49	11.4738	99.5583	0	0	41.5582
UBQLN1	6055	0	0	6055	4168	17	0	6	10	0	2537	0	245	2216	0	16.934	0	9.65498	27.7448	0	4	0	0	4	0	157	0	0	157	0	4.24536	0	0	11.0437	0
MTCH1	2057	125	1170	762	2409	5	0	0	4	0	444	0	0	399	0	0.497763	0	0	0.839047	0	5	0	1	2	2	478	0	95	216	167	2.17092	0	1.51954	2.55194	8.91424
LRP3	3807	202	2313	1292	3494	6	0	5	0	0	253	0	207	0	0	1.01492	0	4.90263	0	0	6	0	6	0	0	429	0	429	0	0	6.97181	0	24.5538	0	0
GPATCH4	2464	0	0	2464	2155	9	0	4	3	0	1238	0	649	502	0	8.93153	0	27.6438	6.79333	0	3	0	2	1	0	635	0	474	161	0	18.5591	0	48.7903	12.2408	0
ANAPC11	918	195	255	468	1582	8	1	1	3	0	2730	27	105	565	0	0.594798	0.152302	0.135065	0.230903	0	3	1	0	1	0	746	28	0	143	0	0.65845	0.309968	0	0.328338	0
MIDN	3790	515	1407	1868	3793	16	1	3	9	2	3404	57	89	3086	130	42.878	18.5889	6.61884	72.9145	36.5921	12	0	1	10	1	1401	0	19	1338	44	71.4924	0	3.41467	177.614	26.3891
BTBD2	2649	21	1578	1050	2618	8	0	4	3	1	400	0	212	144	44	1.17954	0	3.69092	0.796504	2.89937	6	0	3	2	1	307	0	167	58	82	3.66747	0	7.02616	1.80243	11.5131
CTBP1	4250	592	507	3151	1878	10	1	3	5	1	875	49	97	695	34	1.89395	2.74593	1.23959	2.82175	1.64451	6	0	2	2	2	470	0	67	323	80	4.1213	0	2.06911	7.36783	8.24475
BLOC1S1	1229	14	429	786	635	2	0	1	0	1	275	0	79	0	196	0.155556	0	0.263833	0	2.47748	0	0	0	0	0	0	0	0	0	0	0	0	0	0	0
SCARNA18	134	0	0	134	134	0	0	0	0	0	0	0	0	0	0	0	0	0	0	0	0	0	0	0	0	0	0	0	0	0	0	0	0	0	0
MIR6857	93	0	93	0	93	0	0	0	0	0	0	0	0	0	0	0	0	0	0	0	0	0	0	0	0	0	0	0	0	0	0	0	0	0	0
MRPS30	4331	0	0	4331	1672	23	0	8	1	0	2079	0	602	78	0	8.69838	0	14.8706	0.612142	0	4	0	1	0	0	114	0	39	0	0	1.93226	0	2.32808	0	0
RBM15	4244	900	2934	410	3431	16	0	6	0	9	2017	0	1234	0	737	23.887	0	86.2816	0	195.039	10	0	9	0	1	838	0	779	0	59	40.2047	0	131.626	0	33.2687
FIS1	1005	383	243	379	739	4	0	1	0	0	493	0	43	0	0	0.236188	0	0.121626	0	0	3	0	1	0	0	409	0	199	0	0	0.7938	0	1.36023	0	0
ZNF593	698	42	471	185	649	2	0	0	0	0	2182	0	0	0	0	0.595086	0	0	0	0	1	0	0	1	0	234	0	0	234	0	0.258534	0	0	0.672541	0
CDC45	2090	256	1701	133	2073	4	0	2	1	0	102	0	54	27	0	0.428492	0	1.33932	0.212755	0	1	0	0	0	1	45	0	0	0	45	0.76583	0	0	0	9.00085
MRPS27	4435	0	0	4435	2823	8	0	3	5	0	1084	0	92	992	0	7.04774	0	3.53147	12.0978	0	1	0	0	1	0	108	0	0	108	0	2.8446	0	0	7.39984	0
TMED9	1473	57	708	708	1393	5	0	3	1	0	4574	0	175	4082	0	6.27349	0	1.41709	10.5017	0	10	0	4	5	0	1820	0	184	1612	0	10.1126	0	3.60065	23.3	0
SDCCAG3	2314	212	1239	863	2349	7	0	2	4	0	509	0	86	362	0	1.9454	0	1.94061	2.59522	0	3	0	2	1	0	488	0	426	62	0	7.55595	0	23.2301	2.49725	0
DDX6	4538	306	1452	2780	6320	3	1	1	0	1	249	131	29	0	89	5.57186	75.8937	3.83129	0	44.503	0	0	0	0	0	0	0	0	0	0	0	0	0	0	0
SNRPD3	1763	587	381	795	3522	14	1	1	1	7	2194	62	162	34	353	4.72955	3.46026	2.0618	0.137479	17.0042	5	1	2	1	0	457	18	274	29	0	3.99095	1.97155	8.42721	0.658808	0
CDK2	2598	209	120	2269	2301	17	1	5	8	0	2496	203	225	1760	0	11.0395	23.2452	5.87534	14.6012	0	6	1	2	3	0	394	81	157	156	0	7.05954	18.2029	9.90724	7.27119	0
PPAN	1657	106	1422	129	215	2	0	1	1	0	189	0	158	31	0	0.656064	0	3.23809	0.201846	0	4	0	4	0	0	1684	0	1684	0	0	23.6812	0	83.402	0	0
DHX30	4065	407	3585	73	5126	7	0	4	0	3	233	0	158	0	75	0.899848	0	3.60261	0	6.47252	5	0	4	0	1	195	0	142	0	53	3.05088	0	7.82441	0	9.74579
PXMP2	957	65	588	304	957	7	0	4	0	1	426	0	171	0	18	0.317433	0	0.75229	0	0.299719	0	0	0	0	0	0	0	0	0	0	0	0	0	0	0
CD151	1803	0	0	1803	1549	2	0	1	1	0	38	0	24	14	0	0.0411846	0	0.153571	0.0284612	0	1	0	0	1	0	54	0	0	54	0	0.237095	0	0	0.616769	0
NDUFC1	1257	830	231	196	1453	4	2	0	1	0	230	49	0	107	0	0.189649	1.04605	0	0.165493	0	0	0	0	0	0	0	0	0	0	0	0	0	0	0	0
USP1	3996	815	2358	823	4198	26	4	14	6	1	6536	1524	3702	891	40	53.6861	324.092	179.528	13.7278	7.3419	7	3	3	1	0	553	391	99	63	0	18.4014	163.184	11.6021	5.45341	0
MRPL21	764	17	453	294	709	3	0	3	0	0	111	0	111	0	0	0.0648688	0	0.382986	0	0	0	0	0	0	0	0	0	0	0	0	0	0	0	0	0
SCARB1	5527	0	0	5527	2742	1	0	0	1	0	36	0	0	36	0	0.210886	0	0	0.395568	0	1	0	0	0	1	28	0	0	0	28	0.664477	0	0	0	7.80964
MRPS33	4241	100	321	3820	817	6	0	2	2	0	711	0	122	185	0	0.567816	0	0.575234	0.27713	0	1	1	0	0	0	85	85	0	0	0	0.275001	3.44912	0	0	0
PWP1	2621	168	1506	947	1853	7	0	4	3	0	297	0	187	110	0	1.7524	0	6.51425	1.21742	0	1	0	1	0	0	32	0	32	0	0	0.764896	0	2.69386	0	0
NDUFS2	2064	239	1374	451	2275	7	0	5	1	0	394	0	157	204	0	1.98672	0	4.67398	1.9295	0	1	0	1	0	0	70	0	70	0	0	1.42993	0	5.03603	0	0
EXOSC2	2766	0	0	2766	2609	13	0	4	6	1	773	0	165	300	27	3.49983	0	4.41061	2.54778	2.73168	2	0	1	0	0	149	0	37	0	0	2.73294	0	2.39012	0	0
STRN4	3628	451	2283	894	3210	13	0	8	4	0	1010	0	599	243	0	8.30949	0	29.0956	3.75001	0	11	0	4	5	0	615	0	282	269	0	20.4977	0	33.1018	23.3229	0
SLC3A2	2222	159	1896	167	2902	4	0	0	1	1	568	0	0	18	24	0.742622	0	0	0.0441434	0.70118	11	1	7	1	0	550	61	295	44	0	2.91312	4.05229	5.50289	0.606247	0
SKIV2L2	4192	254	3129	809	3711	14	2	7	4	0	1573	65	307	1150	0	19.0078	20.3353	21.9022	26.066	0	3	0	2	1	0	127	0	57	70	0	6.21704	0	9.82715	8.91412	0
MIR589	99	0	0	99	99	0	0	0	0	0	0	0	0	0	0	0	0	0	0	0	0	0	0	0	0	0	0	0	0	0	0	0	0	0	0
SNORA68	133	0	0	133	133	0	0	0	0	0	0	0	0	0	0	0	0	0	0	0	0	0	0	0	0	0	0	0	0	0	0	0	0	0	0
MRPS18B	1610	0	0	1610	1534	0	0	0	0	0	0	0	0	0	0	0	0	0	0	0	0	0	0	0	0	0	0	0	0	0	0	0	0	0	0
TAF7	2334	777	1050	507	2295	12	4	6	1	0	1510	716	289	213	0	7.36478	90.4127	8.322	1.94866	0	3	3	0	0	0	156	156	0	0	0	3.08237	38.6598	0	0	0
GTF3C6	952	210	642	100	950	6	0	3	0	0	1152	0	159	0	0	1.00878	0	0.822034	0	0	0	0	0	0	0	0	0	0	0	0	0	0	0	0	0
PTP4A1	5088	1153	522	3413	5089	27	4	1	19	0	12109	991	43	10182	0	102.087	216.307	2.14032	161.017	0	9	1	0	8	0	667	52	0	615	0	22.7807	22.2751	0	54.6407	0
PSMD1	3326	162	2862	302	3325	4	0	3	1	0	333	0	306	27	0	3.81912	0	20.7199	0.58084	0	1	0	1	0	0	169	0	169	0	0	7.85205	0	27.6539	0	0
KIAA0100	7407	75	6708	624	6970	5	0	2	3	0	770	0	64	706	0	9.17369	0	4.50174	15.7773	0	3	0	1	2	0	229	0	28	201	0	11.0526	0	4.7595	25.2364	0
YY1	6697	260	1245	5192	3159	33	1	9	22	0	2872	63	716	2021	0	26.9292	15.2937	39.6369	35.5451	0	9	2	5	1	0	627	121	357	21	0	23.8168	57.647	47.7593	2.07509	0
ACTR1A	3519	0	0	3519	2873	10	1	1	7	0	677	32	32	523	0	3.82005	4.67482	1.06605	5.53549	0	6	0	0	5	0	350	0	0	310	0	8.00065	0	0	18.434	0
PFKL	6007	0	0	6007	3412	1	0	0	0	1	26	0	0	0	26	0.117314	0	0	0	2.62149	1	0	1	0	0	37	0	37	0	0	0.676324	0	2.38193	0	0
CSTF3	2797	140	2154	503	3181	5	1	1	1	1	526	424	29	48	15	1.50142	31.3341	0.488722	0.256999	0.956769	1	1	0	0	0	75	75	0	0	0	0.867272	10.8775	0	0	0
VCL	6489	94	3201	3194	5486	5	0	2	3	0	534	0	400	134	0	11.7588	0	52.0029	5.53476	0	3	0	3	0	0	242	0	242	0	0	21.588	0	76.0301	0	0
MIR3682	84	0	84	0	84	0	0	0	0	0	0	0	0	0	0	0	0	0	0	0	0	0	0	0	0	0	0	0	0	0	0	0	0	0	0
CASC3	4116	226	2112	1778	4180	4	0	1	3	0	75	0	13	62	0	1.18965	0	1.21745	1.84469	0	2	0	2	0	0	78	0	78	0	0	5.01222	0	17.6524	0	0
DTYMK	1232	208	639	385	1209	5	0	2	3	0	408	0	84	324	0	0.244677	0	0.297412	0.364461	0	2	0	1	0	0	114	0	28	0	0	0.276958	0	0.239574	0	0
AURKA	2248	268	1212	768	2547	7	0	1	3	1	1030	0	74	530	27	3.58476	0	1.52056	3.45997	2.09984	4	1	0	2	0	476	211	0	203	0	6.71131	37.3128	0	7.44556	0
RSL1D1	1470	68	120	1282	5135	13	0	6	5	0	1149	0	380	653	0	7.71269	0	15.0597	8.22191	0	4	0	1	3	0	596	0	50	546	0	16.2072	0	4.78857	38.6239	0
SRCAP	11754	385	9693	1676	10474	22	0	17	1	3	1468	0	821	175	456	22.7174	0	75.0108	5.07978	157.687	7	0	6	0	1	362	0	319	0	43	22.6944	0	70.4327	0	31.6833
ATP1B3	1951	186	135	1630	1853	4	0	1	2	0	258	0	48	190	0	0.714642	0	0.784977	0.987179	0	3	0	2	1	0	45	0	29	16	0	0.504961	0	1.14608	0.467053	0
DNAH14	13763	215	13548	0	14457	14	0	5	1	7	993	0	265	61	625	1.5227	0	2.39915	0.175456	21.4162	0	0	0	0	0	0	0	0	0	0	0	0	0	0	0
IDI1	2301	167	855	1279	1963	15	0	6	9	0	1779	0	381	1398	0	5.02975	0	6.35979	7.41398	0	1	0	0	1	0	26	0	0	26	0	0.297797	0	0	0.774679	0
PDCD6	3763	0	0	3763	2019	7	0	2	1	2	843	0	86	171	48	1.03233	0	0.621779	0.39279	1.3135	3	0	2	0	0	519	0	492	0	0	2.57475	0	8.59619	0	0
NOP14	3538	66	2574	898	3288	8	0	6	1	0	485	0	252	38	0	5.88348	0	18.0484	0.864668	0	3	0	3	0	0	101	0	101	0	0	4.96353	0	17.4809	0	0
MIR218-1	110	0	0	110	110	0	0	0	0	0	0	0	0	0	0	0	0	0	0	0	0	0	0	0	0	0	0	0	0	0	0	0	0	0	0
WDR43	3533	56	2034	1443	3531	15	0	5	6	2	2840	0	168	263	2188	23.8641	0	8.33458	4.14531	410.841	5	0	1	0	3	703	0	21	0	513	23.9309	0	2.51766	0	205.245
MIR4429	73	0	73	0	73	0	0	0	0	0	0	0	0	0	0	0	0	0	0	0	0	0	0	0	0	0	0	0	0	0	0	0	0	0	0
MIR302B	73	0	0	73	73	0	0	0	0	0	0	0	0	0	0	0	0	0	0	0	0	0	0	0	0	0	0	0	0	0	0	0	0	0	0
MIR4659B	0	0	0	0	0	0	0	0	0	0	0	0	0	0	0	0	0	0	0	0	0	0	0	0	0	0	0	0	0	0	0	0	0	0	0
ANAPC7	3045	1	1800	1244	3644	6	0	5	0	0	459	0	146	0	0	2.76506	0	5.19269	0	0	2	0	1	1	0	105	0	65	40	0	2.56247	0	5.5867	2.53939	0
TMEM123	3579	421	627	2531	3590	21	1	2	16	1	9658	294	160	9039	26	87.2783	68.786	8.53662	153.219	5.25039	8	0	1	5	1	597	0	73	444	13	21.856	0	9.41222	42.2844	5.59359
DDX23	3248	80	2463	705	3267	5	0	3	2	0	605	0	535	70	0	6.36526	0	33.2324	1.38144	0	3	0	2	1	0	173	0	148	25	0	7.37367	0	22.2163	2.7719	0
WDR77	2576	207	1029	1340	2320	9	0	1	8	0	874	0	34	840	0	3.41255	0	0.783779	6.15206	0	3	0	0	3	0	204	0	0	204	0	3.22682	0	0	8.39412	0
PYCR2	3149	0	0	3149	1771	9	1	5	1	1	1935	38	152	1673	42	7.88618	4.00962	3.65743	12.7896	3.82502	8	0	3	3	2	1045	0	85	856	104	17.2536	0	4.94259	36.7652	20.1812
MRPL33	729	0	0	729	518	3	0	1	0	0	865	0	39	0	0	0.871007	0	0.231855	0	0	0	0	0	0	0	0	0	0	0	0	0	0	0	0	0
ATPAF1	1827	36	1056	735	2152	11	0	4	5	0	1209	0	693	127	0	4.83686	0	16.3688	0.953048	0	2	0	1	0	0	521	0	121	0	0	8.44407	0	6.90673	0	0
MIR1200	76	0	0	76	76	0	0	0	0	0	0	0	0	0	0	0	0	0	0	0	0	0	0	0	0	0	0	0	0	0	0	0	0	0	0
CDC6	4810	471	1683	2656	3053	6	2	3	1	0	288	153	74	61	0	1.61893	22.267	2.45593	0.643191	0	0	0	0	0	0	0	0	0	0	0	0	0	0	0	0
SLBP	1977	367	813	797	2232	13	1	2	5	2	2401	56	765	966	204	10.4301	6.2982	19.6202	7.87127	19.8027	5	0	3	2	0	905	0	681	224	0	15.9265	0	42.2077	10.2546	0
UBE2D3	4819	0	0	4819	5137	21	1	2	14	3	2441	50	289	1806	258	9.909	5.25492	6.92639	13.7516	23.4035	6	1	1	3	1	193	20	24	134	15	3.17392	4.12519	1.39003	5.7325	2.89922
HSPB11	915	390	435	90	601	4	1	1	1	0	398	50	47	226	0	0.440433	1.43252	0.307073	0.469114	0	1	1	0	0	0	44	44	0	0	0	0.197254	2.47401	0	0	0
ALDH1A2	4098	768	1557	1773	3799	9	0	5	3	0	432	0	218	197	0	4.3684	0	13.0149	3.73662	0	2	0	1	1	0	64	0	46	18	0	2.62178	0	6.63661	1.91818	0
C20orf24	1170	163	264	743	471	9	0	3	3	1	828	0	370	288	36	1.904	0	5.02325	1.24223	1.84985	1	1	0	0	0	21	21	0	0	0	0.195628	2.45362	0	0	0
CENPH	1389	87	744	558	1389	4	0	1	2	0	356	0	19	304	0	1.16497	0	0.367083	1.86599	0	0	0	0	0	0	0	0	0	0	0	0	0	0	0	0
RAD23B	4119	351	1230	2538	4442	23	1	6	13	1	25379	263	2134	22738	28	185.483	49.7645	92.0813	311.714	4.57285	9	1	3	5	0	4031	325	769	2937	0	119.349	120.688	80.1875	226.21	0
PUM1	5375	100	3570	1705	5385	27	1	11	11	2	2275	48	633	1486	48	12.769	6.97513	20.9762	15.6448	6.02028	7	0	4	3	0	435	0	338	97	0	9.89106	0	27.0672	5.73755	0
PCNA-AS1	0	0	0	0	0	0	0	0	0	0	0	0	0	0	0	0	0	0	0	0	0	0	0	0	0	0	0	0	0	0	0	0	0	0	0
DPM1	1161	32	864	265	1047	8	0	7	0	0	623	0	394	0	0	1.79275	0	6.69383	0	0	0	0	0	0	0	0	0	0	0	0	0	0	0	0	0
CYSTM1	1336	664	294	378	910	4	0	0	2	0	676	0	0	617	0	0.897222	0	0	1.53607	0	0	0	0	0	0	0	0	0	0	0	0	0	0	0	0
ANKRD10	2495	135	1263	1097	3095	9	0	2	5	2	389	0	82	272	35	3.43	0	4.2688	4.49871	6.89623	1	0	1	0	0	32	0	32	0	0	1.14307	0	4.02573	0	0
ARF4	1660	268	543	849	1740	9	1	1	4	1	750	61	26	567	20	3.49766	7.36513	0.715875	4.95991	2.08423	0	0	0	0	0	0	0	0	0	0	0	0	0	0	0
DCTN2	2061	268	1206	587	2020	8	0	4	3	0	588	0	98	455	0	1.7465	0	1.71856	2.53499	0	1	0	0	1	0	67	0	0	67	0	0.8062	0	0	2.09722	0
CAMTA1	8444	207	5022	3215	9283	11	0	3	3	4	971	0	114	364	135	0.596222	0	0.413277	0.419241	1.85234	1	0	0	0	1	55	0	0	0	55	0.136813	0	0	0	1.60798
AAAS	2016	0	0	2016	1837	1	0	1	0	0	28	0	28	0	0	0.137777	0	0.813436	0	0	0	0	0	0	0	0	0	0	0	0	0	0	0	0	0
TXNL4A	3504	201	429	2874	1808	10	0	3	4	0	3366	0	812	934	0	1.67487	0	2.38545	0.871741	0	5	0	0	2	0	2344	0	0	78	0	4.725	0	0	0.409015	0
MYH10	7762	139	6024	1599	7762	7	1	3	2	0	1926	315	1369	152	0	50.4903	213.794	211.886	7.47427	0	1	1	0	0	0	263	263	0	0	0	27.9308	350.315	0	0	0
TRAPPC5	790	187	567	36	850	1	0	1	0	0	60	0	60	0	0	0.0243276	0	0.143631	0	0	0	0	0	0	0	0	0	0	0	0	0	0	0	0	0
VKORC1	1077	211	471	395	998	4	0	2	1	0	397	0	267	106	0	0.245272	0	0.973904	0.122839	0	1	0	1	0	0	63	0	63	0	0	0.15768	0	0.555327	0	0
BEX1	864	240	378	246	862	1	0	1	0	0	13	0	13	0	0	0.0130186	0	0.0768617	0	0	0	0	0	0	0	0	0	0	0	0	0	0	0	0	0
MAD2L1	5468	340	618	4510	1436	19	0	0	17	0	2310	0	0	2214	0	3.88312	0	0	6.98103	0	3	0	0	3	0	167	0	0	167	0	1.13727	0	0	2.95844	0
TUBG1	1611	62	1356	193	1863	2	0	1	1	0	303	0	30	273	0	0.727258	0	0.425122	1.22909	0	2	0	1	1	0	71	0	36	35	0	0.690368	0	1.23282	0.885302	0
WBSCR22	1486	0	1486	0	1486	0	0	0	0	0	0	0	0	0	0	0	0	0	0	0	0	0	0	0	0	0	0	0	0	0	0	0	0	0	0
PAK4	2855	252	1776	827	3064	11	1	4	5	0	630	148	99	312	0	3.27065	19.8925	3.03442	3.03824	0	7	0	4	1	2	315	0	202	37	76	6.62493	0	14.9622	2.02429	18.7861
TNPO2	5122	358	2694	2070	5452	14	2	2	9	1	4262	136	51	4030	45	38.1872	31.5484	2.69788	67.7304	9.00982	16	2	2	11	1	3022	109	88	2597	228	109.692	49.623	11.2496	245.219	97.2674
FAAP20	4478	0	0	4478	6402	0	0	0	0	0	0	0	0	0	0	0	0	0	0	0	0	0	0	0	0	0	0	0	0	0	0	0	0	0	0
ATP6V0B	2432	0	0	2432	2068	3	0	1	0	0	248	0	28	0	0	0.110684	0	0.0737799	0	0	0	0	0	0	0	0	0	0	0	0	0	0	0	0	0
PDXP	2010	56	891	1063	2005	11	0	5	4	0	1420	0	246	894	0	3.73465	0	3.81983	4.41035	0	10	0	3	6	0	510	0	191	295	0	5.43386	0	7.16712	8.17638	0
BAZ1B	6102	339	4452	1311	6115	0	0	0	0	0	0	0	0	0	0	0	0	0	0	0	0	0	0	0	0	0	0	0	0	0	0	0	0	0	0
HSD17B4	5540	0	0	5540	2938	6	0	5	1	0	350	0	324	26	0	4.06177	0	22.1993	0.565971	0	3	0	3	0	0	147	0	147	0	0	6.911	0	24.3396	0	0
KTN1	6241	0	0	6241	4913	3	0	2	0	1	159	0	96	0	63	3.1096	0	11.0847	0	27.5325	0	0	0	0	0	0	0	0	0	0	0	0	0	0	0
CARM1	3330	190	1827	1313	2963	10	0	3	5	0	384	0	127	178	0	2.79011	0	5.44805	2.42596	0	3	0	2	1	0	133	0	128	5	0	3.91488	0	13.2694	0.382858	0
HEXB	2021	912	996	113	2100	3	0	2	0	0	163	0	55	0	0	0.648833	0	1.29257	0	0	0	0	0	0	0	0	0	0	0	0	0	0	0	0	0
EZH2	3641	127	1005	2509	3036	6	0	4	0	2	299	0	235	0	64	2.01638	0	9.35656	0	9.64451	3	0	0	0	3	273	0	0	0	273	7.45831	0	0	0	87.658
DNTTIP2	5897	58	2271	3568	2722	13	0	9	1	0	1349	0	688	54	0	16.6532	0	50.1444	1.25042	0	1	0	1	0	0	169	0	169	0	0	8.45183	0	29.7662	0	0
DONSON	2332	5	1527	800	2522	11	0	6	3	0	988	0	308	568	0	5.92604	0	10.907	6.39042	0	1	0	1	0	0	27	0	27	0	0	0.656067	0	2.31058	0	0
SYNGR2	2325	59	675	1591	1694	1	0	0	1	0	120	0	0	120	0	0.159021	0	0	0.298283	0	1	0	1	0	0	40	0	40	0	0	0.214739	0	0.756281	0	0
RDX	4491	320	1752	2419	5548	5	0	1	4	0	510	0	19	491	0	9.60999	0	2.11375	17.3543	0	1	0	0	1	0	217	0	0	217	0	16.5649	0	0	43.0914	0
POLR2K	1021	0	0	1021	971	8	0	2	5	0	555	0	133	283	0	1.02214	0	1.44616	0.977637	0	0	0	0	0	0	0	0	0	0	0	0	0	0	0	0
MIR4766	76	0	76	0	76	0	0	0	0	0	0	0	0	0	0	0	0	0	0	0	0	0	0	0	0	0	0	0	0	0	0	0	0	0	0
SLMO2-ATP5E	0	0	0	0	0	0	0	0	0	0	0	0	0	0	0	0	0	0	0	0	0	0	0	0	0	0	0	0	0	0	0	0	0	0	0
SEC11A	3626	0	0	3626	1643	6	0	1	5	0	3086	0	34	3052	0	3.44784	0	0.224273	6.39601	0	2	0	0	2	0	397	0	0	397	0	1.79688	0	0	4.67433	0
C5orf15	2358	203	798	1357	2281	11	0	1	8	0	795	0	55	570	0	6.08032	0	2.48353	8.17725	0	2	0	1	0	0	124	0	51	0	0	3.842	0	5.56518	0	0
SCAF4	4193	383	3444	366	4269	14	0	9	1	2	962	0	636	21	182	22.6033	0	88.2268	0.925527	95.5579	3	0	1	0	2	265	0	49	0	216	25.2243	0	16.4264	0	241.645
CHERP	4173	152	2751	1270	3296	7	0	2	4	1	341	0	128	190	23	6.16643	0	13.6658	6.44476	9.29407	4	0	2	1	1	233	0	143	59	31	17.0692	0	36.8948	11.2437	26.6912
THOP1	4804	203	2070	2531	2550	6	1	4	0	1	433	194	223	0	16	1.30707	15.1617	3.97432	0	1.07927	5	2	1	0	2	752	271	35	0	446	9.19615	41.5654	1.5074	0	64.1024
FARSB	3369	264	1770	1335	2676	3	0	2	0	1	61	0	46	0	15	0.394008	0	1.75421	0	2.16504	0	0	0	0	0	0	0	0	0	0	0	0	0	0	0
CEBPG	4109	662	453	2994	3860	23	1	2	16	2	10959	28	196	9581	47	65.0405	4.30234	6.86777	106.659	6.23318	13	1	1	10	0	2066	193	336	1485	0	49.6729	58.1999	28.4513	92.8789	0
TNPO1	11183	426	2697	8060	8708	26	0	4	20	0	4806	0	115	4447	0	76.6152	0	10.8237	132.976	0	8	0	0	5	1	324	0	0	175	24	20.9244	0	0	29.4	18.2167
SPCS1	1082	205	510	367	841	2	0	1	1	0	71	0	42	29	0	0.126459	0	0.441659	0.0968864	0	0	0	0	0	0	0	0	0	0	0	0	0	0	0	0
GTF3C5	2406	323	1560	523	2441	7	0	4	1	0	723	0	104	217	0	2.30284	0	1.95571	1.29646	0	5	0	3	1	0	619	0	101	56	0	7.98716	0	4.58983	1.87971	0
NDUFA8	844	142	519	183	843	6	0	4	1	0	729	0	147	165	0	0.794419	0	0.945772	0.337272	0	2	1	0	0	0	57	14	0	0	0	0.251637	0.775179	0	0	0
TTC37	5706	299	4695	712	5704	3	1	0	0	2	492	85	0	0	407	8.92659	39.9276	0	0	165.011	2	0	0	0	2	64	0	0	0	64	4.70411	0	0	0	55.2877
OXA1L	1750	318	1260	172	1719	2	0	1	0	0	219	0	9	0	0	0.56996	0	0.13829	0	0	2	0	1	0	1	39	0	17	0	22	0.411189	0	0.631247	0	2.72616
KIF11	4860	90	3171	1599	5078	10	0	6	3	0	373	0	266	81	0	5.6438	0	23.7625	2.29891	0	2	0	1	0	1	74	0	51	0	23	4.53598	0	11.0099	0	16.5699
FBN2	11132	975	8739	1418	10724	1	0	0	0	1	61	0	0	0	61	2.22059	0	0	0	49.6211	1	0	0	0	1	23	0	0	0	23	3.3919	0	0	0	39.8652
TRAPPC3	2428	0	0	2428	1664	10	1	2	3	0	3836	55	397	1702	0	7.76659	2.88302	4.74558	6.46376	0	5	0	1	3	0	654	0	28	313	0	5.36422	0	0.808835	6.67842	0
TAF10	1215	478	657	80	759	3	0	3	0	0	90	0	90	0	0	0.0768632	0	0.453801	0	0	0	0	0	0	0	0	0	0	0	0	0	0	0	0	0
ALG3	1697	455	1197	45	1832	3	0	1	1	0	104	0	24	46	0	0.186192	0	0.25368	0.154475	0	1	0	0	0	0	18	0	0	0	0	0.13055	0	0	0	0
DDX47	2689	0	0	2689	1817	15	0	9	4	0	3532	0	2968	443	0	14.6302	0	72.5839	3.44197	0	1	0	1	0	0	2539	0	2539	0	0	42.6058	0	150.052	0	0
TMEM256	486	53	342	91	317	1	0	0	1	0	48	0	0	48	0	0.0120068	0	0	0.0225217	0	0	0	0	0	0	0	0	0	0	0	0	0	0	0	0
SETD5	6827	435	4329	2063	7110	30	0	15	9	3	2488	0	618	1589	68	85.5829	0	125.508	102.526	52.269	8	1	3	4	0	273	37	52	184	0	38.0431	64.6681	25.5205	66.7009	0
MAGOH	756	162	441	153	755	4	1	1	0	0	6589	72	129	0	0	16.8936	4.77936	1.95272	0	0	2	0	0	1	0	789	0	0	19	0	8.19515	0	0	0.513375	0
PDCD2	3378	79	1035	2264	4443	17	0	5	11	0	1201	0	210	907	0	2.23402	0	2.30627	3.16464	0	2	0	2	0	0	80	0	80	0	0	0.602851	0	2.12316	0	0
TIPIN	1744	86	906	752	1280	10	0	5	3	0	550	0	320	142	0	2.22888	0	7.65633	1.07941	0	0	0	0	0	0	0	0	0	0	0	0	0	0	0	0
NEAT1	22743	0	0	22743	22641	0	0	0	0	0	0	0	0	0	0	0	0	0	0	0	0	0	0	0	0	0	0	0	0	0	0	0	0	0	0
DDRGK1	1306	58	945	303	1254	6	1	3	2	0	432	28	144	260	0	1.09314	1.83436	2.1513	1.23407	0	3	0	1	2	0	281	0	142	139	0	2.88055	0	5.12661	3.70668	0
MGST1	2152	0	0	2152	2354	4	0	1	1	1	578	0	92	68	23	1.17424	0	1.10348	0.259127	1.04414	1	0	1	0	0	18	0	18	0	0	0.148142	0	0.521738	0	0
LINC00665	1863	0	0	1863	2125	0	0	0	0	0	0	0	0	0	0	0	0	0	0	0	0	0	0	0	0	0	0	0	0	0	0	0	0	0	0
SNF8	2319	383	777	1159	1213	4	0	3	0	0	1100	0	353	0	0	0.768379	0	1.45581	0	0	2	0	2	0	0	131	0	131	0	0	0.370707	0	1.30558	0	0
KAT2A	3109	54	2514	541	3112	0	0	0	0	0	0	0	0	0	0	0	0	0	0	0	0	0	0	0	0	0	0	0	0	0	0	0	0	0	0
PLEKHJ1	1206	72	450	684	1235	6	0	3	1	0	754	0	240	175	0	0.44867	0	0.843168	0.195329	0	4	0	2	2	0	298	0	238	60	0	0.718371	0	2.02061	0.376257	0
MAGT1	4047	87	1104	2856	4021	0	0	0	0	0	0	0	0	0	0	0	0	0	0	0	0	0	0	0	0	0	0	0	0	0	0	0	0	0	0
ICMT	4771	29	855	3887	4708	23	0	1	19	0	2823	0	244	2248	0	19.5033	0	9.95256	29.1319	0	9	0	3	6	0	712	0	157	555	0	19.9276	0	15.4756	40.4081	0
PRPF38A	5274	186	939	4149	2772	21	1	2	17	0	6802	66	93	6538	0	34.4182	8.64627	2.77831	62.054	0	7	0	0	7	0	1005	0	0	1005	0	20.6013	0	0	53.5913	0
C6orf62	4134	2168	690	1276	2266	31	13	2	10	1	6495	2538	170	888	48	73.5347	743.942	11.3634	18.8582	12.1438	9	9	0	0	0	1479	1479	0	0	0	67.8357	850.812	0	0	0
MIR3186	85	0	85	0	85	0	0	0	0	0	0	0	0	0	0	0	0	0	0	0	0	0	0	0	0	0	0	0	0	0	0	0	0	0	0
TM9SF2	3430	190	1992	1248	3515	1	0	0	1	0	95	0	0	95	0	0.754063	0	0	1.41443	0	2	0	0	2	0	36	0	0	36	0	1.15761	0	0	3.01137	0
WBP2	1944	123	786	1035	1944	5	0	2	2	0	532	0	192	58	0	4.07328	0	8.67923	0.83298	0	3	0	1	1	0	204	0	88	41	0	6.32762	0	9.61315	3.30822	0
NDC1	5134	599	2025	2510	4825	23	0	5	12	2	1882	0	404	1077	163	15.9555	0	20.2217	17.1269	30.8799	3	1	1	1	0	122	17	54	51	0	4.19012	7.32303	6.53181	4.55657	0
SEPHS1	3273	376	1179	1718	3260	8	1	2	4	0	641	92	82	312	0	2.77426	10.3089	2.09532	2.5329	0	1	1	0	0	0	67	67	0	0	0	1.17474	14.7338	0	0	0
CDT1	3240	619	1641	980	2675	5	0	1	3	0	3398	0	111	3118	0	5.71313	0	1.10185	9.83333	0	6	0	1	4	1	893	0	41	770	82	6.08246	0	0.983524	13.6433	6.56436
PHF10	4285	0	0	4285	1192	22	0	2	2	16	1356	0	90	209	951	12.9462	0	5.07309	3.74285	202.891	0	0	0	0	0	0	0	0	0	0	0	0	0	0	0
C9orf142	812	0	812	0	812	4	0	1	1	0	168	0	45	44	0	0.136846	0	0.216412	0.0672276	0	0	0	0	0	0	0	0	0	0	0	0	0	0	0	0
MIR1238	83	0	0	83	83	0	0	0	0	0	0	0	0	0	0	0	0	0	0	0	0	0	0	0	0	0	0	0	0	0	0	0	0	0	0
PAFAH1B3	1098	357	696	45	960	1	0	1	0	0	219	0	219	0	0	0.113941	0	0.672709	0	0	2	0	2	0	0	238	0	238	0	0	0.501638	0	1.7667	0	0
WLS	2748	254	1626	868	2980	9	1	1	1	4	2111	19	107	872	310	10.7537	2.50586	3.2181	8.33218	35.2882	4	1	1	0	1	491	50	374	0	30	10.1327	12.9417	27.1826	0	7.27642
EPB41L2	4457	182	3018	1257	4617	6	0	2	3	0	756	0	78	633	0	15.2243	0	9.2738	23.9108	0	0	0	0	0	0	0	0	0	0	0	0	0	0	0	0
PUF60	2412	556	1680	176	2065	0	0	0	0	0	0	0	0	0	0	0	0	0	0	0	0	0	0	0	0	0	0	0	0	0	0	0	0	0	0
RAE1	3251	0	0	3251	2170	5	0	2	1	2	126	0	75	17	34	0.562887	0	1.97815	0.142453	3.39413	0	0	0	0	0	0	0	0	0	0	0	0	0	0	0
PITRM1	3487	69	3117	301	2901	2	0	1	0	1	52	0	29	0	23	0.603364	0	1.98665	0	5.96352	1	0	0	0	1	53	0	0	0	53	2.49131	0	0	0	29.2806
UBE2V2	4373	55	438	3880	1524	27	1	2	22	1	2952	15	257	2520	33	8.86428	1.16614	4.55625	14.1939	2.21432	2	0	0	1	1	190	0	0	28	162	2.31131	0	0	0.886059	23.1617
SNORA56	129	0	0	129	0	0	0	0	0	0	0	0	0	0	0	0	0	0	0	0	0	0	0	0	0	0	0	0	0	0	0	0	0	0	0
RAI14	5092	287	2943	1862	5856	8	0	4	2	0	433	0	126	56	0	7.73017	0	13.2806	1.87526	0	2	1	0	0	1	219	65	0	0	154	15.8388	58.9612	0	0	130.903
CHTOP	2553	0	0	2553	2055	16	3	1	2	7	1967	114	191	146	540	7.77701	11.6694	4.4585	1.08277	47.709	6	1	2	0	2	800	40	301	0	70	12.8137	8.03563	16.9795	0	13.1775
REEP5	3326	349	570	2407	3116	13	0	2	10	0	1585	0	57	1434	0	5.73864	0	1.21843	9.73873	0	2	0	0	2	0	82	0	0	82	0	1.20274	0	0	3.12875	0
PPP6R1	3961	567	2646	748	3637	3	1	0	2	0	877	202	0	675	0	8.46355	50.4706	0	12.2189	0	4	2	1	1	0	269	151	22	96	0	10.5168	74.0426	3.02918	9.76342	0
SNORA81	198	0	0	198	75	0	0	0	0	0	0	0	0	0	0	0	0	0	0	0	0	0	0	0	0	0	0	0	0	0	0	0	0	0	0
BRD4	7169	222	4089	2858	7453	15	1	4	8	1	1592	88	289	1111	28	42.5821	60.9397	45.6382	55.7406	16.7356	4	0	0	3	1	257	0	0	227	30	27.848	0	0	63.9863	38.2061
PTDSS1	5177	326	1422	3429	2562	3	0	1	1	0	115	0	21	50	0	0.351709	0	0.379185	0.286833	0	2	0	1	0	1	95	0	40	0	55	1.17703	0	1.7454	0	8.00896
MYDGF	1018	36	522	460	1051	0	0	0	0	0	0	0	0	0	0	0	0	0	0	0	0	0	0	0	0	0	0	0	0	0	0	0	0	0	0
SH3GL1	2516	179	1107	1230	2540	6	0	1	4	0	926	0	268	251	0	5.18159	0	8.85388	2.63451	0	8	1	0	5	1	469	86	0	209	74	10.6317	24.4513	0	12.3247	19.7157
LRPPRC	6335	58	4185	2092	6619	5	0	4	1	0	184	0	113	71	0	2.06598	0	7.49091	1.49534	0	0	0	0	0	0	0	0	0	0	0	0	0	0	0	0
COLGALT1	3704	120	1869	1715	3593	6	0	1	5	0	507	0	16	491	0	3.11047	0	0.579542	5.65032	0	3	0	0	2	0	133	0	0	77	0	3.30557	0	0	4.97836	0
PHF6	4759	202	1098	3459	4936	19	0	3	15	0	1427	0	97	1234	0	22.5093	0	9.0335	36.5112	0	1	0	0	1	0	30	0	0	30	0	1.91706	0	0	4.98696	0
NELFE	1855	0	0	1855	1365	0	0	0	0	0	0	0	0	0	0	0	0	0	0	0	0	0	0	0	0	0	0	0	0	0	0	0	0	0	0
MEPCE	3030	388	2070	572	3262	12	0	5	3	0	7549	0	420	3684	0	50.1403	0	16.47	45.8977	0	12	3	3	2	0	1725	248	72	343	0	46.4155	83.6953	6.82307	24.0087	0
RBM4	2321	777	1095	449	3092	12	0	1	3	7	1437	0	23	878	431	3.21863	0	0.304151	3.68878	21.572	3	1	1	0	1	270	132	21	0	117	2.44994	15.0224	0.671094	0	12.4775
PEF1	1629	23	855	751	2217	4	0	1	2	0	420	0	74	180	0	1.15781	0	1.20439	0.93075	0	3	0	2	0	0	98	0	54	0	0	1.09443	0	2.12388	0	0
TM9SF3	6141	217	1770	4154	6140	29	1	9	15	0	5358	108	1598	2516	0	59.7449	31.1785	105.202	52.6238	0	13	0	4	8	0	802	0	123	297	0	36.2284	0	19.5683	34.9005	0
LUC7L2	2837	0	0	2837	716	29	1	5	1	19	12036	59	375	75	11317	63.6397	8.07666	11.7064	0.743842	1337.14	4	0	0	0	3	2668	0	0	0	2512	57.149	0	0	0	632.402
SPTBN1	9075	385	6468	2222	13024	9	0	4	5	0	420	0	142	278	0	25.1027	0	50.1079	31.1666	0	0	0	0	0	0	0	0	0	0	0	0	0	0	0	0
SRP72	3983	721	2016	1246	3876	8	0	3	2	0	816	0	556	97	0	7.22093	0	29.0486	1.61008	0	1	0	1	0	0	27	0	27	0	0	0.967929	0	3.40892	0	0
MCL1	3932	60	1053	2819	4083	24	0	3	17	1	12063	0	1183	9994	25	119.285	0	69.0658	185.372	5.52421	17	0	5	12	0	2853	0	842	2011	0	114.29	0	118.794	209.566	0
SNORD22	126	0	0	126	126	0	0	0	0	0	0	0	0	0	0	0	0	0	0	0	0	0	0	0	0	0	0	0	0	0	0	0	0	0	0
PSMC2	3054	411	1302	1341	3210	6	0	2	2	0	645	0	132	143	0	2.16741	0	2.6188	0.901343	0	2	0	1	1	0	63	0	37	26	0	0.857626	0	1.77391	0.920729	0
ARPP19	5301	272	339	4690	5739	24	0	0	22	0	3023	0	0	1723	0	47.0993	0	0	50.3541	0	8	1	2	5	0	326	127	51	148	0	20.5765	100.538	11.337	24.3005	0
MDC1	7576	648	6270	658	7368	0	0	0	0	0	0	0	0	0	0	0	0	0	0	0	0	0	0	0	0	0	0	0	0	0	0	0	0	0	0
LAMC1	7889	257	4830	2802	7889	7	1	2	4	0	340	31	50	259	0	9.3164	21.992	8.08884	13.312	0	1	1	0	0	0	141	141	0	0	0	15.6518	196.309	0	0	0
POLE3	2396	0	0	2396	2367	11	0	1	7	1	631	0	63	357	98	2.9165	0	1.71918	3.0951	10.1218	2	0	0	1	1	138	0	0	81	57	2.58398	0	0	3.94544	12.544
TRRAP	12677	209	11580	888	12598	5	0	1	4	0	865	0	17	848	0	24.643	0	2.85939	45.3156	0	1	0	0	1	0	25	0	0	25	0	2.88533	0	0	7.50578	0
CACYBP	2766	448	687	1631	3315	9	2	2	5	0	928	538	130	260	0	3.42315	51.38	2.83119	1.79897	0	2	1	1	0	0	189	175	14	0	0	2.82434	32.7995	0.736811	0	0
DLD	3755	281	1530	1944	3613	18	0	10	4	0	3597	0	996	1628	0	33.6209	0	54.9637	28.5429	0	3	0	1	1	0	168	0	62	78	0	6.36144	0	8.2682	7.68319	0
TMEM205	1034	427	570	37	1295	3	0	1	0	0	310	0	59	0	0	0.286641	0	0.322089	0	0	1	0	1	0	0	20	0	20	0	0	0.0749176	0	0.26385	0	0
TTC1	1467	110	879	478	1482	4	0	2	2	0	165	0	66	99	0	0.651878	0	1.53948	0.733653	0	0	0	0	0	0	0	0	0	0	0	0	0	0	0	0
AKIRIN2	1662	525	612	525	1932	26	3	2	2	18	8323	4152	53	187	3900	59.8813	773.397	2.2513	2.52363	627.01	5	1	0	0	4	1275	982	0	0	293	37.1619	358.984	0	0	100.371
BUB1B	3725	195	3153	377	3570	6	2	3	0	0	992	623	326	0	0	20.041	325.858	38.8841	0	0	1	1	0	0	0	87	87	0	0	0	7.12038	89.3055	0	0	0
RBM10	3747	742	2793	212	3433	0	0	0	0	0	0	0	0	0	0	0	0	0	0	0	0	0	0	0	0	0	0	0	0	0	0	0	0	0	0
MAPK1	11022	189	1083	9750	6080	24	0	2	20	0	1646	0	42	1251	0	11.0399	0	1.66316	15.7387	0	4	1	1	1	0	171	40	21	22	0	4.64632	13.6317	2.00958	1.55502	0
PPHLN1	3377	72	1305	2000	4585	13	1	4	4	2	2344	110	1010	848	63	8.77057	10.6561	22.312	5.95168	5.26756	3	0	1	1	0	516	0	416	76	0	7.82162	0	22.2082	2.99682	0
MRTO4	2315	297	720	1298	2273	11	1	2	5	0	1655	141	31	1123	0	4.78068	10.545	0.528689	6.08478	0	5	1	1	2	1	397	32	249	89	27	4.64578	4.69671	10.2622	2.70931	3.7135
TXNRD1	4277	746	1647	1884	4610	23	1	4	13	1	6107	129	3212	1888	88	43.704	23.901	135.711	25.3436	14.0726	6	0	2	3	0	1975	0	1734	208	0	57.2581	0	177.048	15.6868	0
THOC2	5609	32	4782	795	5610	9	0	6	2	1	288	0	202	70	16	7.63661	0	31.6232	3.48161	9.4804	0	0	0	0	0	0	0	0	0	0	0	0	0	0	0
CRKL	5325	509	912	3904	5325	30	2	6	21	0	5770	1196	452	4088	0	39.9576	214.432	18.4803	53.1016	0	11	4	1	6	0	1031	231	86	714	0	28.924	81.2807	8.49712	52.1074	0
MED24	3896	419	3045	432	3737	1	0	0	0	0	43	0	0	0	0	0.311213	0	0	0	0	1	0	0	0	1	23	0	0	0	23	0.674364	0	0	0	7.92584
GLUL	6132	0	0	6132	8561	16	2	3	10	1	4577	96	201	4267	13	20.5314	11.1492	5.32329	35.9032	1.3031	9	0	1	7	1	735	0	32	661	42	13.3568	0	2.04803	31.2476	8.97045
SHKBP1	2363	49	2124	190	2365	0	0	0	0	0	0	0	0	0	0	0	0	0	0	0	3	0	3	0	0	67	0	67	0	0	0.883155	0	3.11035	0	0
CENPV	1770	20	528	1222	1164	11	4	2	3	2	573	289	96	132	56	0.47287	6.17474	0.467741	0.204331	1.0327	1	0	1	0	0	27	0	27	0	0	0.0902667	0	0.317908	0	0
HDAC3	1959	80	1287	592	1945	5	0	1	3	0	623	0	33	572	0	1.80803	0	0.565428	3.11377	0	2	0	1	1	0	108	0	39	69	0	1.26975	0	1.61485	2.1103	0
NDUFA9	8363	20	1134	7209	1609	1	0	0	1	0	132	0	0	132	0	0.27995	0	0	0.525115	0	0	0	0	0	0	0	0	0	0	0	0	0	0	0	0
C8orf59	827	0	0	827	718	2	0	1	0	0	220	0	147	0	0	0.164069	0	0.647246	0	0	0	0	0	0	0	0	0	0	0	0	0	0	0	0	0
OCIAD1	1916	0	0	1916	2332	12	0	2	4	1	7546	0	86	7008	120	25.8569	0	1.73982	45.043	9.1884	2	0	0	1	0	1499	0	0	1341	0	20.8084	0	0	48.4246	0
RPUSD3	2491	0	0	2491	1227	2	0	1	0	0	295	0	69	0	0	0.50312	0	0.694778	0	0	3	0	1	0	2	158	0	95	0	63	1.09165	0	2.31166	0	5.11586
VMA21	4717	105	306	4306	4736	31	0	2	28	0	3639	0	186	3423	0	44.2649	0	13.3579	78.1012	0	3	0	0	3	0	234	0	0	234	0	11.5311	0	0	29.9965	0
ATAD2	5565	108	4173	1284	5564	8	0	2	5	1	500	0	189	291	20	10.2385	0	22.8493	11.1772	9.15153	2	0	1	0	1	80	0	58	0	22	6.63638	0	16.945	0	21.4494
SNHG3	2614	0	0	2614	2095	0	0	0	0	0	0	0	0	0	0	0	0	0	0	0	0	0	0	0	0	0	0	0	0	0	0	0	0	0	0
PPIL1	1739	252	501	986	1733	13	1	2	8	0	2570	108	134	2203	0	8.57562	9.33018	2.63988	13.7886	0	5	0	0	5	0	161	0	0	161	0	2.17638	0	0	5.66156	0
CBX1	2422	481	558	1383	2676	12	1	1	9	0	1279	24	18	1193	0	9.52727	4.62853	0.791621	16.6691	0	2	0	0	2	0	103	0	0	103	0	3.10822	0	0	8.08561	0
RACGAP1	3229	224	1899	1106	3459	15	0	5	8	0	1299	0	189	988	0	8.65373	0	7.43367	12.346	0	1	0	0	1	0	22	0	0	22	0	0.593737	0	0	1.54452	0
PDS5A	7176	540	4014	2622	7594	16	0	8	6	0	752	0	457	222	0	8.4262	0	30.2327	4.66596	0	1	0	1	0	0	31	0	31	0	0	1.40719	0	4.95594	0	0
MIR1282	101	0	0	101	0	0	0	0	0	0	0	0	0	0	0	0	0	0	0	0	0	0	0	0	0	0	0	0	0	0	0	0	0	0	0
ZNF226	2605	180	2412	13	3299	16	0	10	1	2	3435	0	760	2000	65	9.98903	0	13.0484	10.9094	4.22385	4	0	3	1	0	309	0	270	39	0	3.64026	0	11.2024	1.1952	0
NOB1	1734	30	1239	465	1775	5	0	2	2	0	535	0	168	192	0	1.17025	0	2.16961	0.787772	0	1	0	1	0	0	58	0	58	0	0	0.513961	0	1.8101	0	0
MYL6B	1258	0	0	1258	1064	1	0	1	0	0	26	0	26	0	0	0.0173146	0	0.102226	0	0	0	0	0	0	0	0	0	0	0	0	0	0	0	0	0
RCN2	6347	223	954	5170	2267	8	0	2	4	2	683	0	94	394	195	2.84615	0	2.31266	3.07968	18.1581	1	0	0	1	0	26	0	0	26	0	0.438921	0	0	1.14179	0
CUL1	3064	279	2331	454	3209	12	1	2	4	3	1449	43	60	167	669	13.4168	10.3082	3.28005	2.90049	138.423	2	1	0	0	1	149	21	0	0	128	5.58914	9.87991	0	0	56.4313
SERF2	2792	23	327	2442	1855	7	0	2	1	1	2725	0	172	134	28	1.63388	0	0.608878	0.150707	0.375156	2	0	0	2	0	109	0	0	109	0	0.264763	0	0	0.688746	0
FBXO5	2610	0	0	2610	2465	15	3	6	4	0	1795	642	560	118	0	7.14704	66.1806	13.1643	0.881288	0	3	1	2	0	0	292	206	86	0	0	4.71001	41.6755	4.88552	0	0
SRPR	3026	0	3026	0	3026	3	0	2	0	0	141	0	87	0	0	1.37446	0	5.00703	0	0	1	0	1	0	0	33	0	33	0	0	1.30318	0	4.58964	0	0
CPSF6	6616	110	1656	4850	6665	31	0	8	20	2	1904	0	483	1131	114	12.4861	0	18.7005	13.9122	16.7056	2	0	0	1	0	71	0	0	43	0	1.88623	0	0	2.9717	0
G6PC3	1533	231	1041	261	1831	2	1	1	0	0	62	29	33	0	0	0.139191	1.68559	0.437403	0	0	1	0	1	0	0	38	0	38	0	0	0.345606	0	1.21718	0	0
LARP4	6427	112	2175	4140	6709	26	1	6	17	1	1814	539	238	995	13	8.69728	66.9066	6.73705	8.94834	1.3928	2	1	1	0	0	184	163	21	0	0	3.57389	39.7087	1.43653	0	0
EID2	1629	254	711	664	1392	8	0	4	3	0	6153	0	609	5106	0	24.4387	0	14.2809	38.0404	0	2	0	1	1	0	1503	0	1459	44	0	24.1839	0	82.6791	1.84171	0
EMC4	1201	0	0	1201	877	8	1	2	4	0	773	33	102	576	0	1.06333	1.17527	0.828391	1.48622	0	2	0	1	1	0	73	0	57	16	0	0.406806	0	1.1187	0.231945	0
POLDIP2	2121	74	1107	940	2343	0	0	0	0	0	0	0	0	0	0	0	0	0	0	0	0	0	0	0	0	0	0	0	0	0	0	0	0	0	0
DENR	2769	186	597	1986	2722	12	0	3	8	0	722	0	177	500	0	3.64007	0	5.26857	4.72842	0	0	0	0	0	0	0	0	0	0	0	0	0	0	0	0
DNAAF5	3410	20	2568	822	3308	0	0	0	0	0	0	0	0	0	0	0	0	0	0	0	0	0	0	0	0	0	0	0	0	0	0	0	0	0	0
MGEA5	5155	396	2751	2008	5202	27	2	9	12	0	4775	1347	1096	1844	0	87.7234	640.684	118.878	63.5443	0	8	2	2	1	2	999	324	358	152	104	74.3506	302.44	93.8372	29.4282	90.9711
ABCF2	3546	110	1872	1564	4967	6	0	1	1	3	389	0	85	92	185	3.56483	0	4.59892	1.58143	37.8844	3	0	0	1	2	200	0	0	70	130	7.425	0	0	6.76029	56.7232
TSPYL1	3326	73	1314	1939	5259	17	0	9	6	0	5106	0	1351	1474	0	48.5925	0	75.9085	26.3123	0	7	1	3	2	0	667	269	206	90	0	25.7152	130.075	27.9708	9.02627	0
DAP3	2089	124	1197	768	2217	4	0	2	1	1	470	0	181	145	144	1.65066	0	3.75306	0.955215	11.3011	4	0	1	1	1	218	0	153	28	16	3.10165	0	7.66657	1.03632	2.67552
LTV1	1847	134	1428	285	1814	3	0	0	3	0	104	0	0	104	0	0.869543	0	0	1.63104	0	0	0	0	0	0	0	0	0	0	0	0	0	0	0	0
TOMM7	778	72	168	538	779	4	0	1	2	1	293	0	15	253	25	0.0773217	0	0.0233707	0.125236	0.147425	2	0	0	1	1	51	0	0	26	25	0.0545231	0	0	0.0723077	0.314124
VPS4A	4100	156	1314	2630	2176	11	0	5	3	0	1077	0	334	115	0	3.98623	0	7.29861	0.798396	0	6	1	3	2	0	332	43	190	99	0	4.97808	8.08662	10.0335	3.86153	0
MOB1A	4885	194	651	4040	1329	28	1	3	18	2	5548	406	576	2248	85	26.987	51.1303	16.542	20.5111	9.23923	7	1	1	4	0	971	97	23	684	0	19.1344	23.9741	1.59623	35.0632	0
MIR3662	95	0	95	0	95	0	0	0	0	0	0	0	0	0	0	0	0	0	0	0	0	0	0	0	0	0	0	0	0	0	0	0	0	0	0
PRPF6	3044	111	2826	107	3101	5	0	4	1	0	740	0	250	490	0	7.63763	0	15.234	9.4863	0	2	0	1	1	0	321	0	231	90	0	13.4217	0	34.0165	9.7892	0
NOC4L	1632	41	1551	40	1685	1	0	0	0	0	99	0	0	0	0	0.379727	0	0	0	0	0	0	0	0	0	0	0	0	0	0	0	0	0	0	0
IPO4	3646	177	3246	223	3581	1	0	1	0	0	30	0	30	0	0	0.244209	0	1.44181	0	0	1	0	1	0	0	23	0	23	0	0	0.758481	0	2.67127	0	0
AKR1A1	1818	747	978	93	1580	7	2	3	0	0	327	61	169	0	0	0.49341	2.383	1.50555	0	0	1	0	1	0	0	57	0	57	0	0	0.348427	0	1.22711	0	0
COPA	4789	230	3675	884	5457	7	1	4	2	0	260	40	162	58	0	3.64954	14.5365	13.4254	1.5271	0	1	0	0	1	0	53	0	0	53	0	3.01382	0	0	7.84005	0
DDAH1	4017	502	549	2966	4482	14	0	3	8	0	961	0	199	508	0	18.0821	0	22.1067	17.9292	0	3	0	2	1	0	163	0	147	16	0	12.4248	0	39.4632	3.17265	0
VPS72	4267	0	0	4267	1564	8	0	0	0	0	1158	0	0	0	0	3.41383	0	0	0	0	3	0	0	0	0	204	0	0	0	0	2.43635	0	0	0	0
VWA9	2873	0	2873	0	2873	11	0	6	4	0	1702	0	382	1296	0	9.52052	0	12.6157	13.5981	0	4	0	2	2	0	125	0	46	79	0	2.83262	0	3.67121	4.65699	0
SMARCC2	4271	106	3459	706	5681	6	0	4	1	0	2599	0	132	1997	0	78.6975	0	23.598	113.424	0	1	0	0	1	0	121	0	0	121	0	14.8428	0	0	38.6116	0
AGAP3	3751	0	0	3751	5606	10	0	6	2	1	1324	0	820	399	19	6.0598	0	22.158	3.42544	1.94322	6	0	3	0	2	632	0	475	0	116	11.7183	0	31.018	0	25.2788
PAIP1	2782	233	1440	1109	2875	6	2	3	0	0	444	84	194	0	0	1.68431	8.24999	4.34499	0	0	0	0	0	0	0	0	0	0	0	0	0	0	0	0	0
CDC16	2211	198	1863	150	2293	3	0	2	0	0	194	0	48	0	0	1.03263	0	1.50845	0	0	3	2	0	0	1	269	244	0	0	25	5.80059	65.9911	0	0	6.33594
TMX2	1697	5	348	1344	1446	3	0	3	0	0	218	0	218	0	0	0.68307	0	4.03285	0	0	2	0	1	1	0	130	0	71	59	0	1.65017	0	3.17408	1.94822	0
GOLPH3	2721	316	897	1508	2676	14	0	2	9	0	2026	0	229	692	0	10.8998	0	7.2738	6.98327	0	4	0	1	2	0	286	0	54	44	0	6.23335	0	4.14498	2.49465	0
LSM2	876	227	288	361	880	0	0	0	0	0	0	0	0	0	0	0	0	0	0	0	0	0	0	0	0	0	0	0	0	0	0	0	0	0	0
USP39	2177	10	1698	469	2795	8	1	2	1	0	988	407	32	138	0	4.53888	48.4083	0.867937	1.18917	0	4	1	1	2	0	1297	1008	19	270	0	24.1384	235.29	1.24536	13.0717	0
ZC3H15	2138	227	1281	630	2133	10	0	2	4	0	620	0	270	216	0	3.94041	0	10.1312	2.575	0	0	0	0	0	0	0	0	0	0	0	0	0	0	0	0
CIRH1A	2254	0	2254	0	2254	3	0	2	0	0	374	0	252	0	0	1.38745	0	5.51942	0	0	0	0	0	0	0	0	0	0	0	0	0	0	0	0	0
ECI2	3870	0	0	3870	1305	6	0	3	2	0	630	0	403	177	0	1.05804	0	3.99589	0.557581	0	0	0	0	0	0	0	0	0	0	0	0	0	0	0	0
ASPM	10887	257	10434	196	10888	10	0	7	1	1	1419	0	1329	21	30	49.3255	0	272.748	1.36925	23.3029	1	0	1	0	0	359	0	359	0	0	50.5546	0	178.047	0	0
MTHFD1L	3604	274	2937	393	3673	6	0	4	0	1	1050	0	933	0	52	3.44234	0	18.059	0	3.80949	1	0	1	0	0	2406	0	2406	0	0	31.9549	0	112.541	0	0
ATXN10	3329	265	1428	1636	3330	5	1	1	3	0	152	41	26	85	0	0.377091	2.63342	0.380823	0.395545	0	0	0	0	0	0	0	0	0	0	0	0	0	0	0	0
STT3A	4558	159	2118	2281	4314	7	0	4	3	0	4891	0	695	4196	0	43.7578	0	36.7105	70.4153	0	5	0	4	1	0	1441	0	185	1256	0	52.2275	0	23.6146	118.42	0
RTFDC1	2212	107	921	1184	1745	7	0	4	2	0	480	0	246	213	0	1.27473	0	3.85708	1.06104	0	4	1	2	1	0	140	23	85	32	0	1.5062	3.10353	3.22067	0.89558	0
CCNH	2391	53	768	1570	1638	4	1	1	2	0	129	40	34	55	0	0.458449	3.6804	0.71339	0.366638	0	0	0	0	0	0	0	0	0	0	0	0	0	0	0	0
RBM25	6910	285	2532	4093	4303	4	0	0	2	1	184	0	0	76	32	4.91093	0	0	3.80481	19.0851	2	0	1	0	1	87	0	18	0	69	9.40681	0	6.85439	0	87.6846
IMPDH1	2881	351	1800	730	2735	4	0	2	1	1	142	0	88	38	16	0.322088	0	1.17846	0.161675	0.810972	1	0	1	0	0	75	0	75	0	0	0.689168	0	2.42716	0	0
TOP2B	5389	202	4866	321	5316	13	0	10	2	0	922	0	690	98	0	27.6598	0	122.212	5.51466	0	3	1	2	0	0	312	126	186	0	0	37.9184	192.062	79.6126	0	0
MLST8	1861	364	978	519	1892	3	0	0	2	1	120	0	0	102	18	0.11688	0	0	0.186351	0.391769	1	0	0	0	1	72	0	0	0	72	0.284098	0	0	0	3.33902
POLR2B	4108	413	3525	170	4131	12	0	9	2	0	511	0	416	63	0	6.61574	0	31.7979	1.52993	0	2	0	1	1	0	36	0	19	17	0	1.88815	0	3.50963	2.31944	0
HARS	3494	1820	1323	351	2004	8	0	4	2	0	1373	0	201	86	0	6.92255	0	5.98327	0.813332	0	4	0	3	1	0	141	0	116	25	0	2.88	0	8.34457	1.32835	0
SPINT2	1802	435	759	608	1802	5	0	3	1	0	8295	0	390	147	0	9.98552	0	2.77183	0.331929	0	6	0	3	2	0	1395	0	164	1053	0	6.80308	0	2.81675	13.3586	0
SNORA55	135	0	0	135	137	0	0	0	0	0	0	0	0	0	0	0	0	0	0	0	0	0	0	0	0	0	0	0	0	0	0	0	0	0	0
SNRPD1	4909	163	360	4386	1628	9	0	1	6	0	2377	0	138	1677	0	3.01164	0	1.03229	3.98548	0	4	0	0	3	0	188	0	0	166	0	0.964958	0	0	2.21646	0
MFN2	4539	322	2274	1943	4677	12	0	3	8	0	848	0	86	725	0	8.30326	0	4.97162	13.3157	0	3	0	0	3	0	162	0	0	162	0	6.42606	0	0	16.7165	0
LAMB1	5766	185	5433	148	5846	1	0	0	1	0	35	0	0	35	0	1.03487	0	0	1.94115	0	0	0	0	0	0	0	0	0	0	0	0	0	0	0	0
MIR877	86	0	0	86	86	0	0	0	0	0	0	0	0	0	0	0	0	0	0	0	0	0	0	0	0	0	0	0	0	0	0	0	0	0	0
PMF1	1068	9	618	441	642	3	0	2	1	0	173	0	159	14	0	0.288248	0	1.5641	0.0437544	0	1	0	1	0	0	66	0	66	0	0	0.445493	0	1.56897	0	0
SNORA11B	129	0	0	129	127	0	0	0	0	0	0	0	0	0	0	0	0	0	0	0	0	0	0	0	0	0	0	0	0	0	0	0	0	0	0
BRD7	5370	160	1956	3254	2312	1	0	0	0	1	28	0	0	0	28	0.27714	0	0	0	6.19296	0	0	0	0	0	0	0	0	0	0	0	0	0	0	0
PPRC1	5330	39	4995	296	5374	10	0	5	1	2	372	0	103	37	55	7.33505	0	11.9907	1.36847	24.2338	3	0	0	1	0	85	0	0	14	0	6.78978	0	0	2.90915	0
KDM5C	6096	533	4140	1423	6862	0	0	0	0	0	0	0	0	0	0	0	0	0	0	0	0	0	0	0	0	0	0	0	0	0	0	0	0	0	0
HSD17B12	4292	0	0	4292	2545	4	0	0	4	0	343	0	0	343	0	2.53337	0	0	4.75195	0	1	0	0	1	0	35	0	0	35	0	1.04725	0	0	2.72427	0
[truncated: 24,491 more rows]

## Sheet: DHX36E335A cluster 5mer Z-score
motif	targetcount	zscore
CGTTG	864	3.18169
GGGGA	6297	3.07884
TATAG	2002	2.8711
CAACT	3383	2.8162
GGGGT	4316	2.78666
TGTGG	6552	2.78364
ACGAC	597	2.75263
GGAGG	8831	2.72295
GTATT	3106	2.70906
GGCCT	3140	2.69524
TCCCT	2919	2.67818
GCTAT	1999	2.61923
GGGAA	6443	2.58633
AGGGG	5194	2.58624
TTCGA	716	2.57252
CGTGA	969	2.52836
CCCGG	1925	2.51874
AAAGG	5021	2.51724
CCAAA	4001	2.47766
TCCCG	1227	2.46603
CGGCC	1874	2.46297
TCCGC	866	2.46191
CTACA	3519	2.42614
AACCT	2617	2.42297
CAAAA	6022	2.41114
CCGGA	1373	2.40026
CCGGG	2383	2.39937
GGTGG	8514	2.33573
GGGCA	4516	2.3251
GGACG	1892	2.31956
TACGA	569	2.31913
GGGGG	6133	2.31013
GTCCT	2204	2.29864
CACAC	2305	2.28912
CCCTT	3072	2.26161
GGCGT	1190	2.24009
CACGG	1255	2.22323
TCGCA	539	2.21798
TGCCG	1294	2.20634
GAGGC	3023	2.18589
CGTTA	494	2.18258
TACGC	434	2.17818
AAGGG	4689	2.1752
GCCCT	2380	2.16754
CATAA	2985	2.16476
AAACG	1131	2.16221
AAAAA	8809	2.15471
TTCCC	3213	2.15142
TGTTT	4886	2.14557
AACGG	1008	2.11019
TTTAA	5742	2.10311
AACGA	635	2.07832
GTCCA	1789	2.07272
CCCCC	2569	2.06845
ATGAT	2936	2.06558
GAGGG	3891	2.06089
TCCCC	2617	2.0492
TTAAA	5856	2.04737
TAAAA	5694	2.03513
GGGGC	4354	2.02816
CCTAG	1674	2.01385
TTTTG	6020	2.01378
GGCAC	2317	1.97839
GGGCT	4378	1.97692
AACAA	3862	1.9734
GTAAA	3582	1.96651
TGTCC	2341	1.96382
GCCTG	3214	1.96272
ACATG	3322	1.94033
TACAC	2188	1.93803
GCGGG	2044	1.93698
GAGCG	1249	1.93263
AGAAA	5492	1.92807
CGGGA	2402	1.92423
TGGGG	7301	1.91666
TTCCT	4455	1.90972
GACGA	694	1.90604
CTAAG	2288	1.89243
CTCTC	2736	1.88524
GGACT	3504	1.88519
CCTTT	4704	1.87982
AAAAG	6093	1.87924
CCTAT	2029	1.87334
GATAC	1567	1.86882
ATCGA	603	1.85715
CGTAC	371	1.85624
TTCTA	3274	1.8527
GTGGT	3877	1.85217
CGGTT	1003	1.84334
AAATC	3685	1.84022
GCACG	790	1.83168
CTTCC	4308	1.83019
TCGGT	950	1.82604
TATTG	2898	1.82518
CTCTT	4604	1.82485
TTCTC	3977	1.82481
GCAAT	1983	1.82447
TGTCA	3020	1.82039
GCCCG	1202	1.81787
GCCCA	2208	1.80312
CGGCG	2284	1.80281
CCTTC	3528	1.80249
TTTCC	4124	1.80185
GTCCC	1748	1.79608
GGGTT	3326	1.78029
GGTTG	3688	1.77925
ATTTT	9036	1.77543
AAACA	4794	1.76851
TATAT	3620	1.7657
AATGA	3402	1.76083
TTTCT	6305	1.75693
CAACC	1930	1.74888
TGTGA	4178	1.74213
TATTT	6635	1.73489
ATTTC	5036	1.73321
TTTTA	6841	1.73175
GTTTT	4704	1.72016
TCTTT	4776	1.71866
CTTGA	2760	1.71629
CCCTC	2585	1.71432
CGGTG	2389	1.71311
GGAGA	5995	1.7118
ACGGC	1217	1.71116
ACGCG	585	1.70878
CCCCG	1508	1.69994
ATCTT	3747	1.69784
GAAAA	5560	1.69297
ATTTA	5708	1.6918
GGCGA	1351	1.68848
CTTTT	7296	1.68372
ACGGG	1581	1.68001
CCTCT	3709	1.67702
ACGGT	1039	1.67308
CCCCT	2913	1.66662
GCATA	1503	1.6663
CTGCG	1776	1.66388
AAACC	2895	1.65937
ACAAC	2421	1.65904
TTGTT	3035	1.65276
GGGTG	5485	1.65053
CGGAA	1548	1.64493
CCCAG	3992	1.64483
CCTAC	1880	1.64426
CTAGC	1077	1.62667
TTGGG	5094	1.62239
TGTAC	2393	1.6138
CTCCC	2958	1.61246
GGGAG	6853	1.61231
CTCCA	3645	1.6118
CATCC	2701	1.60649
ATAGG	1932	1.59453
ACGTG	1392	1.5916
CCACA	3226	1.58782
CTACG	930	1.58615
CGCAC	555	1.57964
TTAGA	2047	1.57869
CCCAA	2693	1.55997
CGTTT	1025	1.55624
TTACC	2169	1.55427
TGGGT	4912	1.55164
TTGGA	5045	1.54992
AAAGA	4747	1.53861
TTCAA	4213	1.53809
CAAAC	3136	1.53575
ACGTC	662	1.53454
TGGGA	7505	1.5322
TCCCA	2882	1.52898
CTTTG	5282	1.5288
GGGTA	2418	1.52561
ACTTT	5764	1.52519
CAAGA	3512	1.52517
GCGGC	2029	1.52162
AGAGT	2742	1.52067
ATAAA	4857	1.51674
CGAGA	1040	1.5165
TCTGT	3318	1.5133
AAACT	5096	1.51137
ACCTT	3114	1.49846
CCTCC	3075	1.49739
GTTGC	1748	1.49588
AATTA	3743	1.49326
CGTTC	618	1.49189
AAGAC	2577	1.48628
ACCAG	3050	1.48408
AAAGT	4011	1.48162
GAATT	3563	1.48115
ATTTG	4820	1.48015
GTTAG	1538	1.47966
ACAAA	4783	1.47781
CACTG	4269	1.47558
TGATG	4370	1.46776
TACTG	3335	1.46426
TTATC	2198	1.46424
CGGAC	1068	1.46276
AGGTT	3219	1.45387
TTGAG	2816	1.45235
CACAA	3370	1.44916
CTTCA	5656	1.44865
TGAAA	5397	1.44807
TCGGC	1382	1.44587
GTTAT	2205	1.44363
CCATT	3612	1.44182
TACCC	1531	1.44023
AACAC	2418	1.43364
ATCCG	775	1.42961
GAGAA	4186	1.42665
GAGGT	2993	1.42311
CCCGC	1120	1.41658
CACGA	531	1.41448
GACAA	2315	1.41072
GGCCC	2655	1.41024
AGACG	979	1.40852
GAAAC	3003	1.39904
AAGCA	3325	1.39719
ATATC	2113	1.39384
CATAT	3277	1.39304
CCAGC	2846	1.38879
CTTCT	5266	1.38773
ACACT	3166	1.38498
CGCCC	941	1.37878
TTCTT	4972	1.37804
CGCCA	946	1.37696
CACCA	2878	1.37493
TAAAG	4310	1.37389
CTTTA	5023	1.37366
CCTGT	3195	1.37118
AATAC	2394	1.36821
CGTCT	894	1.3681
GATTG	2003	1.36442
AATCA	2999	1.36367
CAATA	2943	1.36265
GAGAG	2806	1.35898
AGGTC	2039	1.35706
CGGTC	826	1.3541
TAGAA	2891	1.35184
AACAG	3423	1.35163
ACGCC	778	1.35104
TGAGG	5572	1.34934
CGCAT	525	1.34797
TTTAG	2894	1.34687
CCTGC	3265	1.34486
GTGGA	5340	1.34361
ACACA	3129	1.341
ACCCT	2349	1.3406
ACCAC	2128	1.33966
ATGTG	3939	1.33905
ACTAT	2761	1.33869
ATAAG	2466	1.33785
TGGTT	4430	1.33336
AAGAT	3957	1.32979
CCCGA	768	1.32948
TAATT	4060	1.3292
TAGCT	1832	1.3246
CGGAG	2481	1.32011
CCTTG	3021	1.31857
TAATC	1946	1.31741
GCGTC	687	1.31531
TTATG	3125	1.31283
GTGGG	4874	1.31214
AATTT	5856	1.31146
GTTTA	2993	1.3071
CGGCA	1619	1.30145
ATTCA	4048	1.30138
AGATA	2219	1.30025
ATGGG	4857	1.29649
ATAGA	1940	1.29037
CATTT	6958	1.28643
GATTC	1879	1.28629
TTATT	4698	1.28433
TTCAT	4380	1.27084
TGAGA	3702	1.27025
CAAAG	4516	1.26883
CTGTT	4023	1.26523
ATTAT	3990	1.26372
GGTTT	3863	1.26158
TCTTA	3015	1.25837
AGTCA	2284	1.25714
TACAA	3577	1.25243
GAGTT	2498	1.2517
TGTAA	3544	1.25105
CCATG	3644	1.24521
AACTG	3773	1.24354
GCAGG	3484	1.24022
CTAAA	3979	1.23666
TTGCC	2031	1.22935
AGGCG	2233	1.22846
GTTTC	2813	1.22705
CGATG	946	1.22481
CACCT	2731	1.22134
GAACT	3085	1.22081
AGCAT	2578	1.22069
TTGGT	3683	1.2177
CTCGA	548	1.2166
AGCGT	878	1.21339
GTTCT	2899	1.21321
AAGCG	1090	1.21277
CGGGT	1533	1.2116
TCCGA	681	1.20912
GTAGT	1605	1.209
CTGGT	4242	1.20754
TCGGG	1932	1.20599
GCACC	1540	1.2033
GTGTA	2436	1.20323
TTGAC	1801	1.20074
TAAGA	2252	1.20052
AGGAA	6739	1.20018
GCACA	2279	1.19905
CTATT	3633	1.19723
GACCT	1978	1.1968
TGATC	1819	1.19646
AACCC	1874	1.18713
GCGTA	343	1.18361
TCTCT	3333	1.17918
TAGTA	1525	1.17722
TTAGT	1601	1.17652
AGGTA	2320	1.17639
AAATA	5962	1.1758
CGCGA	372	1.16665
CGGGC	2227	1.16582
TCGTT	605	1.16368
AGAAC	2779	1.16007
TCCTG	3930	1.15956
CAACA	3437	1.15484
TCTTC	4265	1.15312
GGTTC	2034	1.15215
AATGG	4195	1.14915
TCACC	2321	1.1473
ACAGG	3550	1.14716
TGTGT	3990	1.14647
TCCGT	669	1.13784
GACTC	1741	1.1345
GAATC	1901	1.1336
AGAAG	5234	1.13346
GACAG	2547	1.13252
CGTAT	454	1.13149
ACACC	1966	1.12991
GTCCG	656	1.1248
TTTCG	717	1.1246
GCCGT	838	1.12446
GTCGA	399	1.12322
GGAAC	3271	1.12082
TTGAA	3559	1.11738
CCACC	2362	1.11689
GGGAT	4090	1.1129
AAGGA	6067	1.11172
GTGAT	2765	1.11164
CGCTG	1691	1.11076
TATAA	3779	1.11038
TCCAA	2770	1.10669
CACCC	1919	1.10637
GAAGT	3338	1.1058
TATTA	3694	1.10303
GTGTC	1963	1.10244
TCGAT	409	1.10114
ACTCA	2913	1.094
GAGAT	2749	1.0913
TCAAA	3961	1.08664
ACCTA	1804	1.08517
AGGAT	4453	1.08469
GGCGG	3752	1.08203
CACTT	4464	1.08015
GCCCC	2072	1.07814
GCCTT	2827	1.07673
TATCC	1629	1.07638
ACCCA	2431	1.07398
TATCT	2604	1.07262
CGCCG	1027	1.07158
CAGAG	4398	1.06827
TTTAT	5762	1.06662
TTTGG	5658	1.06606
GTCTA	1435	1.06349
ATCAT	3119	1.06196
GGCAA	3240	1.05982
TTCAG	4792	1.05483
ATGTT	3309	1.0541
CTATG	2859	1.0513
CCCCA	3129	1.05093
ACGAG	1022	1.04678
AGTTT	3808	1.04617
TTAAT	3995	1.04402
CCGCC	1282	1.04017
TAACT	3017	1.03956
ACTCT	3209	1.03755
GGTCA	2453	1.03346
GAACC	1716	1.03302
CATTC	3582	1.03259
TTTTC	5989	1.03086
CTCTA	2703	1.02701
TAACA	2677	1.02513
TCAGG	3605	1.0251
ACATT	4958	1.02492
CAGAT	3415	1.0212
TAAGC	1478	1.01994
CTTGC	2175	1.01975
CTCTG	4645	1.01917
CTCAA	3485	1.01417
CGACT	752	1.01237
TAGCC	1218	1.0121
TAGAG	2283	1.01174
TGATA	2453	1.00751
AGGCT	4062	1.00679
TGGAT	5109	1.00593
AGCGA	1045	1.00467
GATTT	3383	1.00186
CAGGG	4750	0.998556
AGCGC	1145	0.994745
AAGGC	3221	0.991286
CAGGA	5255	0.986462
TCAAT	2388	0.980402
ATACA	3062	0.980217
GGTGA	3977	0.979344
CCGTT	602	0.977519
GCCGG	1633	0.972688
GGGTC	2309	0.970366
TTGTC	1901	0.964764
ACACG	869	0.962938
AATCT	2947	0.961399
CACCG	891	0.959138
GAACG	728	0.958462
ATCAA	3248	0.95805
CGACC	540	0.957276
CAGAA	4763	0.956827
CCGCG	1096	0.955854
AACTA	2684	0.955516
GCTGT	3731	0.955085
GTGTT	3222	0.953478
CTTGG	4696	0.952271
TCTGG	4443	0.949957
CCTTA	2618	0.947362
TACGT	648	0.946488
TGTAG	2486	0.94552
TCTAT	2357	0.942536
AGTTG	3018	0.941132
TCTAG	1723	0.93568
TCATT	4058	0.93566
CAGAC	2469	0.933364
CCGAA	691	0.927549
CGAGC	926	0.922931
GAACA	2752	0.922724
GTCTT	2754	0.91987
TGCAT	2958	0.917342
AGGCA	3815	0.916339
TCAAG	3482	0.916249
CTGTA	3469	0.911992
CGGAT	1021	0.911565
GTAGG	1782	0.909924
CGTCG	475	0.909662
TAGAT	1804	0.908667
TTCCG	1019	0.903238
GTGTG	3618	0.900687
ATGAA	4191	0.900565
AGGTG	5663	0.895703
ATCTG	3232	0.895248
AACGT	806	0.889548
TTACT	3635	0.889062
ACTGT	3643	0.887753
CGCTC	837	0.887191
CAGGT	3259	0.886845
TGGCC	3874	0.883479
CATCA	3655	0.879533
ACTTA	3460	0.873891
ACCAT	2835	0.872399
CTATA	2763	0.871232
GCTAC	1827	0.869963
GGGAC	3364	0.867768
TCCAC	2156	0.867377
CAGGC	3207	0.866867
CGAGT	744	0.866443
AACTT	4649	0.863669
ACGTA	481	0.861732
GGATC	2152	0.858321
AATTC	3224	0.855813
TGCGT	915	0.853243
TGCAC	2422	0.852832
GGCTT	3605	0.850683
CATTG	3592	0.848782
GCTGA	3290	0.847096
CGACG	539	0.845462
TACTC	2133	0.843346
CCAGA	3148	0.836332
ACTCG	818	0.832935
CGAAT	523	0.831955
AGCTT	3094	0.830057
GAAGC	2822	0.829435
AAAGC	3240	0.826941
GATAA	2215	0.826159
AGTAT	2241	0.825427
CATGG	4221	0.821611
GCTTG	2203	0.820801
GCAAA	3188	0.817689
ATTAA	4592	0.816968
TACCA	2468	0.815911
AATAA	4605	0.814789
AGGAG	7027	0.813788
GCTGC	3968	0.810562
TCCTT	3344	0.807464
GGTTA	2108	0.805312
AAGGT	3622	0.79516
GGCAT	3022	0.794768
GCGTT	622	0.791757
CAATT	3171	0.789292
ATGCC	2029	0.786528
GCTCC	2130	0.784891
CCATC	2583	0.782059
ACTAG	1477	0.781667
TACAT	3316	0.77674
AGATT	2969	0.77381
CGCGT	435	0.77229
ATGGC	3710	0.769551
TCTTG	3163	0.767573
AAATT	5795	0.766062
AAAAT	7654	0.764584
AGAGA	3770	0.763453
AGACT	2870	0.762352
AAGAG	4728	0.759967
GAAGA	4647	0.757759
TGGTG	7173	0.757503
AGCCC	2449	0.756976
CACAT	3679	0.755622
TCCGG	1371	0.750493
TGGTC	2711	0.750468
ACGAA	662	0.749924
TCGTC	626	0.749757
TCACT	3343	0.747187
ACAGC	2622	0.746801
TATGT	2728	0.746747
ACTAA	2652	0.74406
AGGGC	3889	0.743984
TGTCT	3322	0.742849
ACCCC	2129	0.742747
ATCGC	529	0.734049
CGTGC	934	0.733326
TTCCA	3909	0.732701
ATATA	3197	0.732078
AGTCC	1645	0.731211
GACGC	591	0.731046
GGCAG	5253	0.730249
TTAAC	2543	0.729263
GAGTC	1517	0.728223
CGAAC	392	0.726659
TAGCA	1907	0.725089
TACTT	4000	0.723745
ATATT	4942	0.721959
GCGTG	1162	0.720899
GCCAA	2422	0.720418
TGGAG	8673	0.71997
TTAAG	3152	0.717317
ATCTA	2291	0.708715
CATAG	1947	0.708707
AACTC	2802	0.708513
CTTGT	2877	0.706448
CGATT	506	0.704858
AGCTA	2028	0.700251
TATGA	2573	0.697603
TCGTA	389	0.696474
GTACC	1220	0.6945
ACCGA	672	0.694145
TGCTA	2421	0.693232
AGATG	4215	0.691937
GCCTC	2305	0.691101
GGACC	2394	0.686682
ATCCA	2542	0.683942
CCTAA	2163	0.67341
GTGAG	3171	0.670709
GATGT	2859	0.670373
GGTGT	3511	0.669376
CACAG	3773	0.668797
TGTTA	3001	0.665817
AGGGT	4023	0.665042
TAGTC	1060	0.664891
ATGAG	3379	0.659792
TAAGG	2465	0.658383
GGCCA	3314	0.654134
TGTAT	3396	0.651895
CGATA	393	0.65159
TGTTG	3773	0.650121
TCTCC	3077	0.64929
CCACT	2929	0.645509
CGAAA	655	0.643325
GAGGA	5513	0.643004
GATCG	549	0.642996
ATCAC	2333	0.641378
AATTG	3128	0.639818
ATCCT	2699	0.639232
ACTGA	3341	0.638992
AGCAC	2221	0.637251
TAGGC	1515	0.631717
AAGTA	2863	0.628573
CTGAC	2485	0.62727
GTATA	2347	0.619838
TGGCT	5308	0.616718
GATAG	1329	0.615259
GCCAT	2672	0.611434
CACTA	2448	0.608206
GGCCG	2151	0.606866
GCCGA	842	0.606279
ACTTG	3554	0.599215
AACGC	542	0.598453
ATAAT	3687	0.594402
ACCGG	1062	0.593351
AGATC	1782	0.591871
GGATT	3603	0.591569
GCGCC	1006	0.590183
TAATA	3319	0.589002
CCTGG	5324	0.588981
CTGCC	3553	0.584022
GACGG	1080	0.577154
TAGCG	458	0.574275
AATCG	576	0.572568
GCGAC	610	0.571578
CATAC	2160	0.568014
CTAGA	1720	0.56489
CCGTC	790	0.561151
CTATC	1698	0.560465
CTTTC	4403	0.558538
ACTAC	2333	0.555678
TCGAC	439	0.554642
TGTTC	2830	0.553678
GGCTA	1992	0.552761
GAGCC	2139	0.550291
GTCAA	1960	0.543767
TAATG	3277	0.54058
CTCAG	4054	0.539323
CAATC	1839	0.537909
CTACT	3222	0.535119
CGGTA	676	0.533943
CCAAG	4038	0.532761
CATTA	3836	0.527708
TTGCT	3145	0.52495
TAAAT	5189	0.52463
GTTAC	1886	0.524169
ATCGG	885	0.518709
ATTCT	4480	0.518501
AGTCG	771	0.515383
ACAGT	3285	0.513026
ATTAG	2082	0.512426
CCGAG	1416	0.512171
CCGGT	821	0.507907
ACGCA	551	0.507488
AGCAG	4377	0.503912
CGTCA	781	0.502852
AATGT	3413	0.502836
AGCTC	2685	0.502644
CTTAT	3268	0.502542
CAGCA	3848	0.501894
TACTA	2340	0.49822
CGCTA	501	0.497992
GAGCT	2978	0.497741
TATAC	2203	0.496386
GCGGA	1506	0.490952
TTTGC	2960	0.490754
TCATA	2369	0.488705
GTTTG	3121	0.487669
GTGCA	2467	0.486641
GGATG	5714	0.485619
CGTGG	2048	0.485469
GACAT	2521	0.472793
ATTGC	2167	0.467671
TAACC	1566	0.467462
GCCGC	1288	0.465503
TGCCC	2710	0.458894
GGCGC	1722	0.457724
CGCAG	1129	0.455324
AAGCT	3423	0.454574
AAGAA	5379	0.45006
AGAGC	2903	0.447636
CTTAA	4450	0.446822
CAGCT	4041	0.438828
ACCGT	670	0.438634
CATCG	877	0.438134
AAATG	6244	0.437283
CATGT	2949	0.436757
TCCAT	2576	0.435672
GTAAG	1891	0.433469
GACCC	1484	0.43296
TTGCA	2641	0.432023
CAAGC	2334	0.428024
ACCAA	2956	0.427835
CCCAC	2207	0.427696
GTAAT	2477	0.425542
GTCAT	2379	0.425272
ACTTC	4052	0.421956
TCGAA	518	0.420567
TACAG	3288	0.420046
GTTCG	582	0.418462
TTCAC	3213	0.411378
TTATA	3283	0.410969
GTTCA	2616	0.3981
GGTCC	1604	0.395852
TCGGA	1194	0.393345
TTTTT	9749	0.388826
TGCGG	2159	0.380247
ATGCG	696	0.377381
ATGTA	2934	0.375702
TTGCG	596	0.375049
GTTGG	3466	0.372883
GATGG	4191	0.371037
AATAG	2227	0.370278
GGCTC	2871	0.369687
ATACT	3068	0.369187
GAATG	3087	0.367547
TCATG	3221	0.367374
TGACC	2143	0.365071
GTCGG	1059	0.364923
GTTGA	2340	0.364354
TCGAG	841	0.361949
TGAGC	2948	0.355387
AACCA	2796	0.354569
TTAGC	1412	0.354135
CTCCG	1289	0.353
GCAGA	3449	0.350326
CGTCC	769	0.349735
ACGCT	824	0.347806
TAGGT	1882	0.347246
GATCA	1820	0.344188
TGATT	3196	0.343986
AGAGG	4947	0.341137
CAGCG	1731	0.331557
TAGGA	2818	0.329387
GGAGC	4249	0.328247
CTACC	2069	0.32806
ACAAG	3363	0.325717
TCCTA	1975	0.324096
AGCCA	3027	0.321605
ACATA	2802	0.321082
GTATG	2110	0.3185
GATGC	2132	0.318231
CTGTC	2773	0.314689
CGCTT	852	0.309755
ACTGC	2924	0.307454
GGCTG	6129	0.305447
TCACG	808	0.303653
CAAGT	3067	0.30105
AGACA	2635	0.297261
ACAAT	3072	0.29426
ACAGA	3510	0.293342
GCAGT	3145	0.292867
GCGCG	771	0.291834
ACTGG	4477	0.291347
AGTAC	1498	0.291259
TCTAC	2298	0.284832
GCTCT	2836	0.284342
TGTCG	844	0.28373
CCAAT	2209	0.283069
ATGTC	2067	0.281013
GTCGT	609	0.277314
TCCTC	2898	0.276762
TCTCA	3174	0.276657
CGAGG	1603	0.276249
GATAT	2182	0.27542
TTACG	679	0.274967
GACAC	1594	0.271409
GAAAG	3737	0.269992
GGAAA	6727	0.26829
TCGCC	834	0.267105
GGTGC	2745	0.266796
TACGG	805	0.263195
CTTAG	2313	0.256998
ATGGT	3994	0.253096
TTACA	3455	0.253003
GGTCT	2257	0.247552
ACGAT	569	0.247409
GCGAG	1048	0.24411
CTAAC	1734	0.243924
GTACG	490	0.240912
TCAGC	2485	0.239202
CCGTA	426	0.233697
CCCTA	1677	0.222372
CGTGT	1117	0.218469
CTGTG	5167	0.206223
CTCGG	1647	0.204918
ACGTT	848	0.201265
ATTGG	3453	0.199741
TGCAA	3162	0.197481
TAAGT	1940	0.19743
GATTA	1907	0.195652
ATATG	3248	0.192308
GCATC	1967	0.188044
GGGCC	3199	0.180686
TGACG	997	0.178387
AAAAC	4877	0.177997
GCGCA	755	0.177802
ATGCT	2924	0.177365
TTGGC	3142	0.17703
TTCGG	1287	0.175713
GAGCA	2614	0.174517
TGCCT	3309	0.173408
CTAAT	2884	0.172921
GTAAC	1730	0.16561
AGTGA	3549	0.159704
CTAGG	2090	0.159578
ATGAC	2163	0.154986
TCTAA	2408	0.154604
GCTCG	829	0.153037
TGACA	3102	0.152602
TTAGG	2159	0.150864
GACTA	1606	0.143534
TACCG	570	0.142628
CGACA	663	0.138746
CATGC	2083	0.136713
CAGTT	3761	0.135341
CGTAA	456	0.134968
CAACG	873	0.127523
TAGGG	2555	0.120837
GATCT	1758	0.117712
CAATG	3244	0.116671
CAGCC	3009	0.115261
AGCCG	1476	0.112677
GTAGC	1342	0.0972493
GCTTA	1830	0.0953213
AGTGT	3172	0.0925135
TGCTC	2780	0.090281
CGATC	342	0.086391
TAGTT	1958	0.0862
TGCCA	3317	0.0850077
TGAAT	3713	0.0829258
TTCTG	5038	0.0806208
TCAAC	2396	0.0805041
GTCGC	620	0.0767351
CCTCA	3667	0.0728679
ATCAG	2901	0.0714903
GTACA	2332	0.070964
CGCGC	677	0.0679938
CTGGC	4154	0.0663526
GAAAT	4549	0.0610125
TTTGT	3954	0.0598139
CCGAC	694	0.054833
CTAGT	1440	0.0535271
GGACA	3779	0.0480256
GACCG	667	0.0469797
CTGAT	2900	0.0435647
AGTAA	2301	0.0404494
TGGGC	5385	0.0390528
GTACT	2163	0.0341229
CCTGA	2962	0.032019
ATACC	1733	0.0247824
GGTAT	2178	0.0150213
GAATA	2509	0.0143469
ATACG	572	0.00989255
CCATA	2128	0.00963262
GCGCT	1003	0.009266
ATAGT	1691	0.00646859
AAGCC	2364	0.0039783
TATTC	2892	0.00326651
CCGGC	1644	0.0023301
AAGTG	4127	-0.000162964
CCGCT	1103	-0.00123342
GAGTG	2949	-0.00400348
GCATT	2830	-0.0041962
TCACA	3093	-0.00470454
CATGA	2624	-0.0128812
AGGGA	5700	-0.0140255
TCGCT	858	-0.0151707
GCTTC	2748	-0.0159882
GGTAG	2620	-0.0176413
TATGG	3032	-0.021539
AAGTC	2210	-0.0221772
AGCGG	2115	-0.0259692
GCACT	2469	-0.0263183
GCTTT	3765	-0.0325629
TTGAT	2447	-0.0332854
GATGA	3267	-0.0357212
GTGCC	1978	-0.0440211
TGGAA	7716	-0.0455088
CCCGT	712	-0.0523783
ATGCA	2747	-0.0537824
TGAAC	2861	-0.0563844
TGGCA	5067	-0.059941
GACGT	726	-0.0643315
GCAAC	1719	-0.0662345
CTCAT	3284	-0.069409
AGCAA	3041	-0.0707356
CCGCA	911	-0.0712963
ACCCG	933	-0.0714635
CAGTA	2712	-0.0722839
CCCTG	3934	-0.0737669
ATTGT	3034	-0.0743368
CCGTG	1344	-0.0761538
GCGAA	524	-0.0835735
GCAAG	2565	-0.0883038
AGTTC	2371	-0.0966597
CTGCA	4617	-0.0978727
TATGC	1641	-0.0992568
ATCGT	612	-0.100753
ACTCC	2386	-0.104104
ATCCC	2014	-0.110044
GTGCG	1042	-0.115296
TGCGC	1048	-0.118388
GGAAT	4711	-0.124732
ACCTG	3520	-0.124864
GGTCG	956	-0.128648
AAGTT	3471	-0.139353
GTCAG	2387	-0.139706
TCAGT	2738	-0.141824
GGGCG	2599	-0.14324
GCTAG	1295	-0.147935
ACGGA	1318	-0.152747
CCCAT	2283	-0.156553
GCTAA	1852	-0.160651
GGATA	2520	-0.170239
AGCTG	5139	-0.177108
AGGCC	2990	-0.192138
ATTGA	2788	-0.198761
TATCA	2649	-0.200509
GTTGT	2263	-0.202352
ACCTC	2624	-0.207158
CCGAT	455	-0.210341
TGCAG	5113	-0.211438
CACGT	852	-0.216612
AGTAG	1982	-0.218255
CTTCG	1228	-0.218333
CCAGT	2762	-0.220598
GATCC	1264	-0.222421
GCGAT	549	-0.222599
GTCAC	1915	-0.22302
GGTAC	1463	-0.226196
CGCAA	509	-0.229196
CTCGT	585	-0.235531
TAAAC	3200	-0.236725
CACTC	2267	-0.236891
TGAAG	5446	-0.237318
AGTTA	2247	-0.239801
TTGTA	2796	-0.241151
ACCGC	764	-0.245814
GGAAG	7352	-0.249818
TGGAC	4245	-0.252261
TGTGC	3008	-0.256573
TCAGA	3092	-0.265266
TATCG	397	-0.271932
CTGGG	6726	-0.277458
ACATC	2843	-0.283789
GTGGC	3339	-0.284298
TGCTG	5638	-0.284916
ATTAC	2622	-0.29707
CTTAC	2728	-0.297906
CGGCT	2049	-0.300599
GCTCA	2445	-0.305106
ATTCC	2976	-0.312241
CGTAG	490	-0.312932
TCTGC	3009	-0.319749
AGTGG	5019	-0.325094
CAAGG	3810	-0.325258
GCAGC	3306	-0.328312
CACGC	628	-0.336428
GAAGG	3917	-0.340868
GGTAA	2243	-0.342011
CCTCG	1127	-0.349681
AATGC	2148	-0.35228
TCCAG	3721	-0.363576
TTCGT	775	-0.363711
GTATC	1440	-0.36497
CGCGG	1433	-0.365567
TGCGA	741	-0.370528
GCCAC	2163	-0.371991
AACCG	673	-0.374755
CTGAA	4651	-0.385891
CGAAG	914	-0.390633
TAGTG	2166	-0.393216
TACCT	2515	-0.397371
GCCTA	1245	-0.408708
AGACC	1862	-0.408791
CTGCT	4775	-0.417729
TCGCG	560	-0.418548
TTTAC	3520	-0.426603
CTGAG	4221	-0.434441
ATCTC	2593	-0.438716
CTGGA	6455	-0.438926
GCATG	2108	-0.44127
GGAGT	3855	-0.449096
GTTAA	2629	-0.475497
TCTGA	2947	-0.498374
AGCCT	2829	-0.504168
CCAAC	2073	-0.504332
TAACG	507	-0.506293
ATAGC	1289	-0.51131
TGGCG	2836	-0.522152
TGGTA	3238	-0.533444
GCGGT	1107	-0.536059
CTCAC	2459	-0.540893
CCACG	1155	-0.543369
AGGAC	3541	-0.550302
CTCCT	3773	-0.551501
CGGGG	2940	-0.554139
CAGTG	4785	-0.554294
CATCT	4002	-0.555715
CAGTC	2159	-0.556416
AATCC	1973	-0.577752
TTTCA	5204	-0.578045
AGTGC	2349	-0.612607
GTCTC	2036	-0.613942
CAAAT	4808	-0.621877
TCTCG	788	-0.631706
CCAGG	4313	-0.635893
TAGAC	1222	-0.676076
ATAAC	2060	-0.695071
TTTGA	3699	-0.701394
ATGGA	5929	-0.731954
GAGAC	2048	-0.769391
GACCA	1896	-0.796313
TTGTG	3414	-0.806153
GACTG	2859	-0.824665
AACAT	3694	-0.845401
CGCCT	1015	-0.856046
TCATC	2822	-0.856471
TTCGC	595	-0.878176
TGACT	3274	-0.915861
GTAGA	2035	-0.919672
GTGAA	3809	-0.950974
GTCTG	2579	-1.01002
TCGTG	940	-1.05307
AATAT	4049	-1.08136
GTTCC	1946	-1.08668
TGAGT	2708	-1.10567
TGCTT	3751	-1.19259
GCCAG	2927	-1.29225
GCTGG	4909	-1.29711
GAGTA	1612	-1.44462
GTGCT	2833	-1.57277
GACTT	3216	-1.71135
CTCGC	763	-1.75226
AGAAT	3620	-1.89997
AGTCT	2226	-1.94643
GTGAC	2159	-2.66877

## Sheet: DHX36 WT cluster 5mer Z-score
motif	targetcount_in_cluster	zscore
GGTGG	4502	0.777925
GGAGG	3563	0.307684
TGGTG	3118	0.998941
TGGAG	2963	1.06057
TGGGG	2823	2.1998
CTGGG	2475	1.49834
GGGTG	2472	1.48137
TGGGA	2417	0.907008
GGGGG	2388	1.21847
GGCTG	2279	0.65124
GGGAG	2276	1.34193
TGGGC	2251	-0.922085
AGGTG	2173	-0.916429
TGTGG	1982	0.548709
GGATG	1919	-0.454825
TGGGT	1909	-0.307141
CCTGG	1873	0.236045
AGGAG	1867	0.878107
GGGGA	1819	1.07698
GGGCT	1817	1.37597
GGGGC	1794	1.49174
TTGGG	1744	1.62442
GGCGG	1740	1.66531
TGGCT	1708	0.692609
GGAAG	1698	-1.15176
CTGGA	1611	-0.522927
GGGAA	1604	-1.77665
AGGGG	1602	1.24059
GGGGT	1598	1.46017
GTGGG	1565	1.3043
TGGAA	1559	-1.06162
AGGGA	1499	1.42647
TGAGG	1482	0.948367
GGTTG	1454	1.64215
ATGGG	1447	0.809785
TTTGG	1433	2.34925
AGGGT	1414	-0.483782
GGGCC	1409	-1.76689
GCTGG	1399	-1.44105
ATGGA	1398	0.129078
TGGAT	1389	0.657246
TGCTG	1388	0.784659
CTGGT	1383	-0.200598
AGGGC	1368	-1.41044
TGGCC	1345	-0.733099
GGCAG	1329	-0.485851
TCTGG	1328	0.479826
GGGCG	1320	-0.400397
CAGGG	1319	1.53234
CTGGC	1294	-1.74664
TGGTT	1293	-1.90768
AGTGG	1288	0.940686
CGGGG	1279	2.31399
TTGGA	1273	1.02418
GGGCA	1272	-1.92189
ATGGT	1268	0.92759
TGGCG	1258	0.733874
CCCTG	1258	0.7497
AGGAA	1247	1.17626
GTGGA	1231	0.96713
GGGAT	1218	-0.475888
CTTGG	1213	0.599483
CTGTG	1207	0.541742
ACTGG	1182	0.244062
AAGGG	1180	0.472692
TGGCA	1161	0.33468
TGGAC	1151	0.467564
TTGGT	1144	-0.06133
CGGTG	1140	0.543566
AAGGA	1139	1.20429
CCAGG	1137	1.29133
GTGGT	1136	0.423056
AGCTG	1135	-1.51282
AGGCT	1115	-0.23499
GAGGA	1101	0.396623
CTCTG	1091	1.52349
GGGTT	1085	2.50994
GGCCT	1072	-0.129678
GGAGC	1067	-0.625242
AGGAT	1053	0.134841
CGGGC	1051	-0.434361
GGAGA	1047	1.06707
GAGGG	1044	2.08576
CGGCG	1044	0.620523
CTTCC	1042	0.819452
TCCTG	1021	-1.87447
AGAGG	1002	2.17206
CCTCC	1000	-0.549798
CTCCT	1000	0.758231
CTGCT	992	-0.422569
CAGGA	991	0.595799
GGGAC	990	1.27704
GGTGT	983	0.607212
GGCCG	983	-0.232195
CCTCT	969	1.12863
TTTTT	969	2.03512
GTGGC	967	0.730041
GGCCC	961	1.46581
CTTCT	957	1.20011
CCCAG	951	0.594377
GGAAA	949	1.90982
TTCCT	948	0.466661
CTGCC	945	0.350594
CATGG	943	0.467111
CTGAG	943	-0.359099
CCCCC	932	-0.560842
CCCCT	928	1.26393
AAGGT	927	0.957309
GGTGA	926	-0.0288515
CGGAG	922	-0.365488
AGGCC	921	2.62404
CTCCC	918	0.959586
GGCTC	914	1.23379
GCTGC	910	-0.538658
ATGGC	893	-0.81948
ACCTG	887	-0.826663
CCCGG	879	0.552956
TCCCC	879	0.0031716
TTCTG	878	-1.68252
CCCCA	877	1.1466
AAAGG	876	-1.48688
GGTGC	874	-0.96407
TCCTC	873	0.900671
AGGAC	873	1.45361
GCGGG	869	2.15237
TGCGG	869	0.980556
TCGGG	866	1.20505
CCTGC	861	0.689144
TGCCC	859	0.557567
AAAAA	859	1.89785
TTTCT	856	-1.5185
TTGGC	856	-1.59154
GCCTG	855	-1.5153
CGGCC	854	1.19815
TCAGG	853	-0.601341
TTCCC	850	-2.43448
TGGTC	849	-0.381736
TGCAG	849	-1.46499
CTCCA	843	0.399626
GGAGT	840	0.599233
GGGTC	838	-0.923175
TCTCC	835	0.833264
GGCCA	834	1.38206
AGGCG	833	0.543425
AATGG	832	-0.426222
GCGGC	830	0.492615
TCCCT	822	0.258126
TCTTC	821	0.347145
ATTTT	821	2.1901
GGCTT	821	0.867499
CAGGT	819	-2.26872
GGACT	817	-0.80063
TTTCC	817	0.917635
CTCTT	813	1.01563
TTCTC	812	0.905431
GATGG	810	-0.768994
CTTTT	809	1.57387
GTTGG	807	1.0635
GGACA	803	-0.541677
CGGCT	796	-0.277388
ATTGG	794	1.70614
CCTCA	792	-0.963957
CCCTC	790	1.20563
CTTTG	790	0.969472
CCTTC	788	0.640821
CAGTG	783	-0.243673
CGGGA	779	-0.895482
GGTAG	778	1.31583
GCAGG	777	-0.528768
TAGGG	775	0.71102
TCCAG	772	-0.43188
AGGTT	768	-0.00429906
CACTG	765	-0.440676
CTTCA	764	-1.3412
GAGGC	760	-0.243938
TGGTA	759	0.45091
CGTGG	759	0.608895
CCATG	757	-0.313004
ACAGG	753	0.575114
CAGGC	751	-0.539377
GTGTG	750	0.688636
GAGGT	748	-0.0939646
CCTTT	744	-0.311512
GGAAT	743	0.362131
GGTTT	735	2.18255
TTTTG	731	0.292574
AGCAG	729	1.41183
CAAGG	727	1.45753
TGCCT	726	-0.849242
GGATT	726	0.975429
GCCGG	722	-0.175782
TGTGT	719	1.9801
AGGCA	718	0.0381966
TTTTC	710	1.3214
CCCTT	707	1.65794
CGGGT	701	0.4413
GGCGC	696	-0.16882
AGCGG	696	0.966508
CCGGC	695	-0.957635
CAGCC	694	-0.59527
AGCCC	693	1.0858
CTCAG	692	0.0396077
GCCCC	690	0.986282
CTGCA	687	0.435821
TGTGA	679	0.47587
TGATG	678	-0.718762
GTGAG	675	0.0021116
CTCGG	674	0.756817
CTTTC	672	-0.615679
TTCTT	670	1.25781
CCACC	670	0.713954
CGCGG	669	1.34325
CCAAG	669	1.66912
ACTTT	669	-1.00676
ACCCC	668	1.16716
TGCTC	667	0.150268
AAAAT	667	1.41674
CATTT	666	0.449627
AAATG	662	0.479532
TTCAG	655	-0.309865
TGAAG	654	0.96837
GCTCC	652	-0.378681
CCCCG	649	-1.79066
ACTTC	649	-0.59432
GGACG	647	1.12464
TTCCA	646	0.722034
AAGGC	646	1.08744
GGAAC	644	-0.252145
CAGCT	644	-0.618692
GGACC	641	-0.692078
TCCCA	641	0.744722
ATGTG	641	0.387657
TATGG	637	-0.0787852
TCTGC	636	-0.172863
GCCCT	634	-1.69285
TGAGC	633	0.359491
GGGTA	632	0.760425
TCTCT	632	0.930891
CTCTC	631	1.62758
TTGTG	629	1.46897
GCTGT	627	-1.43106
ATTTG	625	-1.97665
CTGCG	624	0.267161
GCCTC	622	-0.0138951
TGTGC	622	-0.251174
TCCGG	621	0.00587571
TGTTG	620	-0.109016
TCCTT	615	0.0259934
TCTTT	606	1.46913
CCCAC	606	0.029106
CAGAG	605	0.0975885
GAAGG	604	-0.91567
AAAAG	604	1.20291
GGTCT	603	-0.431827
AGCCT	602	-0.730099
TATTT	601	-2.3686
CCTTG	601	0.961114
GAGTG	600	0.360697
ACTCC	589	0.64276
ACTCT	587	0.760386
AAACT	586	0.974591
CATCT	586	0.690086
GCCAG	584	-0.859674
ATTTC	581	-2.36591
GCAGC	581	-0.0354443
TTTTA	581	2.06285
CCTGT	579	0.591309
TGCCA	576	-1.42516
AAATA	574	1.35668
AAGAG	574	1.44442
AGAAG	574	1.87009
CACAG	571	0.250682
ACCCT	571	-1.37013
CAAAA	570	1.96521
TCGGC	568	-0.171721
AGCTC	568	0.441783
AATTT	567	0.238373
ACTTG	563	0.867938
CCATC	563	0.938327
CCGCC	563	0.494617
CGCTG	560	1.30859
ACCTC	559	0.494077
CCAGC	558	-0.453559
CCAAA	557	0.608487
GCTCT	556	0.366761
ACGGG	556	0.384677
CACCT	555	0.770055
TTTCA	553	-1.18594
AAAAC	552	1.80972
ATTCT	548	1.33529
CACTT	548	0.609975
TCACC	546	0.462304
AACTT	545	0.437092
TTAAA	545	2.05943
TCTGT	545	-1.9168
GCCCA	543	-0.0308986
TAAAA	543	-1.1432
TAAAT	541	-0.0461438
AGATG	540	0.540878
AACTG	540	-2.19064
GGCAT	539	-1.3826
CCACT	538	-0.871856
ACCAG	536	-0.233969
ACCCA	534	0.752077
TTCAT	534	0.948088
TCTTG	533	0.703675
AGTGT	531	0.682471
CATCC	531	-0.463052
GCCCG	529	0.977349
TTTAA	529	2.15877
AAGTG	528	-0.846812
TAGGA	526	0.680814
GAGCT	525	0.245616
CACCC	523	1.28267
CTCCG	522	0.884968
ATCTG	521	-1.21079
GCCGC	518	-0.0358206
GGCAC	518	-1.17611
AGCCA	517	-1.03864
CGAGG	515	2.06553
CCGCG	514	0.661861
CATCA	514	-0.279969
CACCA	512	0.710526
AAATT	511	-1.1436
TCATC	511	-0.941985
CTACT	510	-0.43888
GTCTG	507	-1.01167
CCACA	507	1.17374
CAAAG	505	0.593686
TGTCC	505	0.443581
TCACT	504	-0.488853
TGAGA	504	-0.311029
GGCAA	502	-1.8878
ATGAG	501	-0.0696475
TGCCG	501	0.0688773
CCTGA	501	-0.00824169
AGGTC	500	0.723293
ACTGC	500	-0.260791
ACCTT	499	1.3829
ATTCC	498	-1.17
GTGCT	497	-0.0976941
ATCCT	497	0.606128
CAAAT	496	-0.509328
TCCAC	496	2.0843
CTCAT	494	-0.206215
ACATT	494	0.531964
TACTG	494	-0.780241
CTTTA	493	-0.299884
GGTCC	492	1.30813
TCAAG	492	-0.56185
AAACA	491	-0.140129
GCTGA	491	-1.44841
TGTCT	490	-0.857408
TTGAG	489	0.0997976
AGCCG	489	0.153992
CTCAA	488	-0.122176
TGAGT	487	1.56813
ACACT	486	0.489786
GAGCC	486	0.0987715
TCATG	485	0.0481352
GGTCA	484	-0.439142
TACTT	484	0.303616
AGAGC	483	1.06994
TCCCG	483	0.668678
CCGGA	482	1.1855
CTCAC	481	0.641243
TTTAT	481	0.824751
ACAAA	480	1.2275
CCCAA	480	0.535041
TTCAA	480	1.65861
TCTCA	478	0.154957
TCCAT	475	0.760735
CCCAT	474	-0.499671
CATTC	473	-0.422115
CTGTC	472	0.370294
CATTG	472	2.68958
CAACT	470	-1.01869
GGTTC	469	-0.937515
ATAAA	468	1.54574
GCGGA	467	-0.317401
CTAGG	466	-0.474057
TTAGG	466	0.820502
TCCAA	465	-0.358823
ATTTA	465	-1.67721
AGTGA	464	0.472916
CAGCG	463	-1.49923
TCAAA	462	0.119755
AACTC	462	0.644984
AATAA	461	1.23495
CCGTG	460	0.66095
CGCCG	459	-0.563888
GCCTT	458	0.0979161
CAGCA	457	0.378111
CTACA	457	0.096662
TCATT	456	0.420814
TGCTT	456	-0.185446
ACTGT	456	0.116609
ATCCC	454	0.183487
AACCT	454	-1.17311
AACAA	454	-2.31889
AACAG	452	0.279114
GCTTC	452	-0.430634
CGGCA	451	0.290314
ACTCA	450	0.283659
GGTCG	450	-1.83783
ACATG	450	-0.331408
TTATT	450	1.52397
TGTTT	449	1.30105
ACCAT	449	1.07997
TAAAG	449	-1.33508
AGTTG	448	0.482141
CCCGC	447	1.31859
AGGTA	446	0.656912
ACAAG	445	1.14512
ATCTT	439	0.0490869
ATATT	439	0.727914
AACAT	439	0.902227
CCATT	439	-1.78213
TTCGG	438	0.298115
ACCAA	438	0.164228
GTCCC	438	1.71122
GACTG	438	-0.533107
TTCAC	436	0.706288
TAAGG	435	1.31032
CTTAA	434	0.0399808
TTTGT	433	-1.87884
TTGCT	431	0.751087
GCGCC	431	-0.0995506
GTCCT	428	-0.47044
AGTGC	428	0.685877
CCGAG	427	1.50792
GGATC	427	-0.13978
TCTGA	427	-2.4116
CTACC	426	0.0509085
CTAAA	425	-0.825506
ATTCA	424	-0.299524
CACTC	424	0.920475
AAATC	424	1.00283
TACTC	423	-0.466674
GGCTA	422	-1.1228
AATTC	421	0.54095
CAACA	421	-1.55571
TAGGT	420	0.362798
GCCAC	420	-1.67377
GCCAT	419	-0.232675
GCGGT	418	0.349001
ACATC	417	-0.648223
GTTTG	415	1.49965
TTACT	413	-0.244601
ATTAA	413	1.78879
GAGAG	412	1.23711
CTGTT	411	0.235392
GTGCC	410	-0.395342
AACCC	409	0.319083
TTCTA	409	0.770062
TCAAC	409	-1.4794
CCTCG	407	0.721039
GGATA	406	0.92547
GTGTT	405	-0.947046
TGACT	404	-1.47127
AACCA	403	1.51609
ATCTC	403	-0.520339
TACCT	402	-0.617085
GGTTA	401	-1.42967
ACCAC	401	0.1975
TCTAC	400	0.437006
CCTAC	400	-0.103426
ATCCA	400	0.618127
TACAA	400	-1.38713
CCAGT	399	-0.359068
GCTCA	397	0.720105
CCAAC	396	0.0561782
CGCCC	396	0.950636
CACAT	396	1.4729
CTCTA	395	0.268034
TACAG	395	0.0996245
ACAGC	394	-0.808295
CAATG	393	-1.13184
TCGGA	392	-1.08758
ATACT	391	-0.564752
AAGAA	391	-0.739374
TCACA	390	0.249941
AGCTT	390	-0.674319
ATCAA	390	0.080208
CCGCT	388	1.0933
ACACC	388	0.513752
TGACC	388	-0.576108
TCAGC	388	-0.671078
TGCAC	387	-0.229953
ACCGG	385	2.0846
ACACA	385	0.244168
AGAGA	384	1.11635
CTATG	383	-0.154033
ATCAT	382	-0.911375
GGCGA	381	0.979188
AAACC	380	1.01432
CACGG	380	-1.51025
TTTAC	379	0.525492
TCTTA	379	0.214827
TAATT	378	1.26202
GGTAA	377	-0.780601
TACCC	375	1.43929
GAGCA	374	0.0407299
TCGGT	373	-0.929858
GGCGT	373	-0.275811
TGTAG	373	-0.199177
GCAGT	372	-0.446698
TGCGC	371	-0.764709
CCTTA	371	1.44737
AAGCT	371	0.44322
CCAGA	369	0.868378
ACGGC	368	-0.93128
GAAGA	368	1.14874
ATTAT	366	1.39256
CAACC	366	-1.65371
CTTAT	365	-0.280571
AAGCC	364	0.195915
CTGTA	364	-0.484566
GTGCG	362	-1.22837
CAGTT	361	-1.66505
CTGAA	360	-1.30312
TTATG	359	1.0777
ATAAT	358	-0.309381
CGCCT	358	-0.0523362
CTATT	358	-0.456665
GTCGG	357	0.708909
TGTTC	357	-1.24201
AGAAA	355	1.14821
CTGAC	355	-1.31905
ACTAC	355	-0.0670085
ATCAG	355	-1.54783
AGAGT	355	1.23938
TACAT	354	0.118932
CACAA	353	0.012411
ACAGT	352	-0.506953
TTAAT	352	0.687865
AAGAT	351	0.498537
ATGCC	348	0.77271
AGTTT	348	-0.00611027
CTTAC	348	-0.115352
CAAAC	347	0.589461
GCGCG	346	-0.442379
TAAAC	346	0.0199649
GCTTT	346	1.0393
ACTGA	345	-1.03132
AACAC	344	1.37031
ATATG	344	0.231757
TATAT	344	0.259691
GTGAT	344	-0.531329
TCCTA	344	0.109854
ACTTA	344	0.158908
AATTG	344	-1.62685
ACAAC	344	0.0192903
TTACC	343	1.46334
TGTCA	342	-0.990741
CATTA	341	-0.711493
AATAT	340	1.34731
CCGGT	340	-0.0190288
TAATG	339	0.0237882
AGCGC	339	0.498974
CTTCG	339	0.179265
GTCTC	338	0.224931
GCTTG	338	-1.17224
TTACA	337	-0.737744
TACCA	337	0.310138
TCAGT	336	-1.51971
GAGAA	336	0.0954879
GGTAT	336	-1.49451
GACCT	335	-1.21297
TTTGC	335	-1.8511
TAGGC	334	-0.453482
ACGGA	334	-1.19934
GCGTG	334	-0.936982
ATGCT	334	0.802104
TAACT	333	1.70138
TCCGC	332	-1.41382
CACAC	331	-1.93575
GTAGG	330	0.639232
TTGCC	330	0.0224497
ACGTG	327	-0.461837
CCCTA	327	-1.61451
AGCAC	326	-2.20013
CAATA	325	0.0387424
ACAAT	323	0.220292
TAGTG	323	0.239007
GTGAA	323	-0.473588
TATAA	322	0.669541
CGGTT	322	2.42748
TTATA	321	0.800162
ACGGT	321	0.60074
GTCAG	320	-0.168145
AACTA	320	0.889136
CCTAG	320	-0.962675
AGACT	320	0.0932597
AGTCC	317	-0.485024
GAGCG	317	0.302751
AATTA	316	-0.75077
CTTGT	316	0.872322
GCACC	316	0.860864
TATTA	316	-0.0340937
TATTG	316	-1.33747
AGACC	316	1.39246
AATCC	315	0.282284
AAAGT	315	1.1743
ACCCG	313	0.415481
CGGAA	313	-0.835954
GCCAA	313	0.697304
TGACA	312	-0.0125815
CGGAT	312	0.706857
TAGAG	312	-0.0323047
ATATA	312	1.2431
TATTC	312	-0.618851
ATAGG	311	0.262089
TGTAT	311	0.516034
CAATT	311	-0.284621
TGAAA	311	0.267692
AGTCT	310	-1.1564
GTTTT	308	2.60903
GTGTC	308	-2.21213
TGCAT	308	0.83359
GTGCA	308	-0.165197
CGGTC	306	0.713512
ATCAC	306	-0.545596
TTTAG	306	0.133553
AATCT	305	0.538849
ATGAA	305	-0.928617
GCATG	304	-0.592736
CGGAC	303	-0.450287
TGAAT	303	-1.23233
GATGA	302	-0.507411
GCAGA	302	0.670467
CCACG	302	0.105539
TTTGA	301	-1.37533
CGCGC	300	0.827308
GCGCT	299	0.185208
CACCG	299	0.227321
GTTCT	299	1.56489
TTCCG	298	0.452561
AATGT	298	-1.19922
CTTGC	298	-1.42148
GCACT	297	-1.38183
TAATA	297	-0.351703
ATACA	296	-1.94203
TCGTG	296	-0.979828
GTCTT	295	0.826919
GAAGC	294	0.0778634
CTTAG	294	1.12468
ACAGA	294	-0.769992
GAGAT	293	-1.29163
CCATA	293	-2.4628
AGCAT	292	-0.463158
CATAT	292	0.494884
TTAAG	292	0.956841
CTAAG	291	-0.433721
CTGAT	290	0.306041
TATCT	290	-0.992915
TCGCC	289	0.737194
GTGAC	289	-0.221364
ACTAA	289	-0.869005
GACCC	288	0.586525
GGTAC	288	-0.857951
CCTAT	288	-1.67057
GCGAG	286	0.470447
GTTCC	286	-0.362861
TCAGA	286	-1.63389
CAAGA	286	-0.419997
GAATG	285	0.636298
CAGAA	285	0.835536
ATTAC	284	-0.295234
GACTT	283	-0.0651683
CATAA	283	0.129106
TACAC	283	-0.516178
AGCAA	283	2.22516
TACTA	283	-0.586556
AAGTT	282	1.45419
ATACC	281	1.74828
CAAGT	280	-0.450818
CTAAT	279	-2.26448
TGATT	278	-1.2262
CATGT	278	-1.142
TGAAC	278	-1.77067
TCTAT	277	-0.103344
CGCAG	277	0.112535
TTAAC	277	-0.145378
AGTTC	277	-0.761695
TCTAA	276	-0.244596
ATTGT	276	0.233069
GAGAC	276	-1.19892
ACATA	274	0.340053
ACCTA	274	0.872009
CGCTC	273	0.345801
TCTAG	273	-1.72016
CAGTC	273	-0.0190477
GACAG	273	0.0698752
ATGTT	273	0.981964
AATGA	273	-1.34686
AATCA	272	-1.18255
AAAGC	272	-0.549543
ACTAT	272	-1.34806
CCTAA	271	-1.37471
AGAAC	271	-0.375268
GAAAG	270	1.36417
CATAC	270	-0.807185
CACTA	270	-0.278677
GCTCG	269	0.994196
GAGTT	269	-1.86534
CTCGC	268	0.0187069
AAAGA	268	-0.208565
GACTC	265	-0.909443
ATCGG	265	0.808726
CAGAT	265	-0.468661
CTATA	265	0.148269
TATCA	263	-0.158535
CGCCA	262	-0.244742
TCATA	261	0.398009
ACCGC	261	1.24696
AAGCA	261	0.507796
GATGT	260	1.13978
GTTTC	259	0.278611
TCTCG	258	0.56396
CTTGA	258	-1.09442
TCAAT	256	0.430287
AATAC	255	1.38868
TAACA	254	-0.0131078
AGACA	254	0.337652
AGTAG	254	1.24858
GCACA	254	1.46189
GTCCA	253	-2.19194
AATAG	253	0.204668
GCCGT	253	-1.78483
GCATC	253	-0.435199
TGTAA	253	-0.124933
CCAAT	251	-1.79073
TGCAA	251	1.34755
ATCTA	249	0.10901
TAACC	249	-1.96417
TTATC	249	-0.397273
TATCC	248	0.219653
TATGT	248	0.24515
GACGG	247	0.0588731
AGAAT	247	0.648303
ATGAT	246	-0.50928
GTGTA	245	-0.200133
GCAAG	245	-0.686283
CCGCA	244	-1.08621
ATGTC	244	-0.658589
GTCAC	243	1.0405
AAGCG	242	-0.121611
ATCCG	242	-0.606979
CCCGT	242	-0.446971
CATGC	241	-1.0837
CGTGC	241	-1.22552
AGTCA	240	-2.11875
TCGCT	240	-0.424239
ATTGC	240	-0.168257
GATTG	240	0.278554
CTAAC	239	-0.480925
TGCTA	239	-0.3042
GAGTC	239	-0.46867
TATAC	239	-0.6211
GACCA	239	0.383662
CTATC	238	-1.73507
GAAAA	238	-0.440231
CAGAC	237	-1.03072
GAACA	236	0.835238
ATATC	236	-0.415453
CGAGC	236	0.299021
ATGCA	236	-1.12247
GAAAT	235	1.09404
TTGTT	235	0.824765
CTACG	234	-0.180517
GAACT	233	1.0467
GAAGT	233	-1.15541
TGTAC	233	-1.35341
AACGG	232	-0.421498
GATGC	232	0.865106
ACGCC	231	0.725543
CCGTC	231	-0.235803
GTTGT	231	0.948573
TGCGT	231	0.981835
TCGCG	230	-0.237849
AAGTC	230	0.31566
AGATT	230	0.507852
GCTAC	229	-1.60378
TACGG	229	-1.00114
GTTCA	228	0.00232997
CAAGC	227	-0.929755
ATAAG	227	0.154962
ACGAG	226	-0.274482
TTGTC	225	1.40548
GTTGA	224	-0.349826
ATGTA	224	0.532718
GCATT	223	-1.06665
CGTCC	223	-0.423138
TAATC	223	-1.50296
CGTGT	223	-0.563025
ACTCG	221	-1.22735
GATTT	220	0.683153
ATTAG	220	0.158243
TTGCA	220	0.985264
GTTGC	219	-0.976275
GAACC	219	-0.570204
CGTCT	218	0.356123
CATCG	218	0.303598
GCCGA	218	0.413088
TGATC	217	-0.447653
GAATT	217	-0.67503
GTAAA	216	-0.384586
AGCTA	215	-0.692182
TAGCT	215	0.107865
GTATG	214	-0.17911
GTACA	211	-0.248304
GCGTC	211	0.39948
GCAAA	211	1.11606
TGTCG	211	0.276678
TATGA	211	-0.686217
TCACG	211	-1.2493
TTGAA	211	-1.81262
CAATC	209	-0.027324
ATGAC	207	-0.836012
TATAG	206	-1.29817
AGATC	206	-0.00409834
TGTTA	206	-1.37938
GTCCG	205	0.157222
ACTAG	205	-1.02021
CGTTG	205	0.531589
GTCAT	204	-1.31347
ATAAC	204	0.511707
AGCGA	202	0.50479
TGACG	201	-0.228675
CCCGA	201	1.51028
CAGTA	200	0.0325569
ATTGA	200	-0.106075
TAGCC	200	2.23407
CATAG	199	-0.598287
TCGAG	198	-0.434765
AAGAC	198	0.456364
TAGAA	198	-0.843109
GATCC	197	-2.14676
AATGC	196	0.550582
TTGTA	194	0.860804
GTCGC	194	-0.463744
GCACG	194	-0.711104
TTCGC	193	1.38182
ACGCT	193	-1.40662
ACGCG	192	-0.00265979
AGTAC	192	-1.46413
AGTTA	191	-1.34135
GCCTA	190	-0.41687
TAGCA	190	-1.19161
CGTGA	189	0.228342
GACAC	188	-0.890497
GACAA	187	-0.753847
GTAGA	186	-0.877037
GTACT	186	-1.49416
CATGA	185	-2.15205
GACAT	185	-2.09511
AGCGT	184	0.0596455
GATTC	183	-1.72103
AGTCG	183	-0.931591
TTGAT	182	0.264948
GTATA	182	-1.00148
GAAAC	182	-0.116286
CGGTA	181	-1.01329
CGTCG	181	-1.55403
GTATT	180	0.46181
CACGC	177	0.279408
TTAGA	177	0.940396
ACACG	177	-0.813724
CGAGA	176	0.632783
AACCG	176	-1.18705
AAACG	175	-0.00173251
TTGAC	174	0.966535
GTTTA	174	-0.0212658
AAGTA	173	-0.803214
GTTAG	173	-2.02848
GCTAG	172	-0.192661
CGCTT	172	-0.287484
AGTAT	172	0.380837
CAACG	170	1.2517
CCGAC	170	-0.820754
AGTAA	169	-1.50844
TAGTT	169	-0.803333
TCCGT	169	-1.86232
GTAGT	168	-0.381192
ATGCG	168	-0.0833551
GCGCA	167	-1.47617
GCTTA	167	-0.0542102
TGATA	166	-0.194318
GACCG	166	-1.02694
TGCGA	164	0.379064
GCTAT	164	-2.32149
CGATG	164	-1.89281
GAGTA	164	0.66151
TTAGT	164	-0.151234
GTCAA	162	0.603716
TTCGT	161	-1.80626
GTAGC	161	-2.06255
GATCA	160	0.714021
GTAAT	159	0.257359
CGACT	159	-0.724884
TAGAT	157	-0.861908
TTAGC	157	-1.01059
CTAGC	157	-0.311284
GCAAC	156	0.402139
GCAAT	156	-1.91411
TCGTC	155	-0.678
TACCG	155	-1.71755
TAAGC	155	-0.575536
GTTAC	155	-0.850643
GATCT	154	-1.46928
AGATA	154	0.0910443
ATAGA	154	1.20235
TCCGA	154	-1.31711
CGACG	153	0.53297
TTGCG	152	0.24173
CTAGA	152	-2.16495
TTTCG	151	1.1411
GCTAA	151	-0.131842
CGCGT	151	0.53377
TAAGA	151	2.18722
CGAGT	150	0.0924074
ACCGT	147	-0.434419
GACTA	147	0.486963
TATGC	147	0.231584
GCGAC	146	-0.674568
GTACC	145	1.18248
AGACG	144	0.543799
ATAGT	142	1.36851
GTCTA	142	-0.66023
GTAAG	139	-1.18205
GAATA	138	-1.29763
GTTCG	138	0.856614
GTTAT	135	-0.0723986
CTCGT	134	0.102141
ATCGC	133	-0.721222
CGTCA	130	0.15988
GATAA	130	-0.374472
CACGT	130	0.289936
GTTAA	129	0.631979
CGCAC	129	-0.808659
TAGCG	129	-0.0731904
TAGTA	128	-0.732519
CTAGT	128	-0.0830355
ACGTC	128	-0.00165774
CGTTT	126	0.568735
GTCGT	126	-0.384867
GATAG	125	0.264461
GAATC	125	-0.697198
CCGTT	124	-1.70965
CGCGA	123	-1.16329
AACGT	123	0.206208
TAGAC	122	0.0812262
TAAGT	122	-1.27731
CGACC	122	-0.440004
ACCGA	121	-0.218774
ATTCG	121	-1.5201
ATCGT	121	0.299085
GATAC	120	-1.4871
ATAGC	119	-0.826515
CGTTC	119	0.377662
TTCGA	119	0.997169
ACGTT	116	-0.140599
GATTA	115	0.647428
GACGC	115	0.427636
TCGCA	114	-1.49455
GTAAC	113	-0.252766
GCGTT	111	0.451301
AACGC	110	0.506105
GATCG	108	0.282495
CCGAA	107	-0.57862
CGAAG	107	1.1404
CGCAT	106	-1.09624
GACGT	106	-0.632726
AATCG	105	0.947035
GTATC	105	-0.657725
TACGT	105	0.657751
TAGTC	105	0.356816
GCGAT	101	-1.30368
GCATA	100	-1.11782
GAACG	98	-0.488599
GATAT	97	0.309914
ATCGA	96	-1.46531
CCGAT	96	-1.49384
TTACG	95	-1.96771
ACGAC	93	0.45495
TACGC	93	0.0553996
TCGTT	92	0.70584
CTCGA	92	0.403653
TAACG	90	-0.643502
ACGCA	89	-0.429346
CGACA	88	-0.0446323
CGTAG	85	-0.146366
GACGA	82	-0.146428
CGCTA	82	-0.255908
TATCG	80	0.168601
TCGAC	77	-0.904599
ATACG	74	0.195685
GTACG	71	-0.685837
CACGA	70	-0.745791
CGATT	67	-1.12377
CCGTA	67	-1.44494
GCGAA	67	1.18984
CGCAA	66	-0.732813
AACGA	66	1.14029
GTCGA	64	-1.52367
TACGA	64	-1.72402
ACGAA	62	-0.443008
ACGAT	56	0.0259129
CGTAC	55	0.445202
TCGAA	54	-0.88316
CGAAC	53	0.775859
CGATC	53	-1.51219
CGAAT	53	-0.920417
GCGTA	52	-1.10487
TCGTA	49	0.73962
CGTTA	47	2.92854
CGAAA	45	-0.888967
TCGAT	44	1.15958
ACGTA	43	-0.266258
CGTAT	38	0.448663
CGTAA	37	-1.03937
CGATA	30	-0.330371
