# Supplementary material for: DHX36 prevents the accumulation of translationally inactive mRNAs with G4-structures in untranslated regions
Source: Nat Commun. 2019 Jun 3;10:2421. doi: 10.1038/s41467-019-10432-5 (PMC6547686; doi:10.1038/s41467-019-10432-5)
Supplement: Supplementary file 6 — Supplementary Data 3 [file 41467_2019_10432_MOESM6_ESM.xlsx]

## Sheet: Overlap PAR-CLIP_publ.targets 
Gene Identifier	RNA type	DHX36-E335A combined crosslinked reads	Reference #
Published targets found in PAR-CLIP
NKx2-5	mRNA	506	Nie et al. 2015
ELAVL1	mRNA	2301	Nie et al. 2015
PITX1	mRNA	1541	29
PLAU	mRNA	15	27
DHX9	mRNA	3851	29
NOTCH1	mRNA	68	29
SLC29A1	mRNA	554	29
USP9X	mRNA	2001	29
HTT	mRNA	242	29
PSMD1	mRNA	509	29
RPS3	mRNA	7213	29
PSMD4	mRNA	890	29
RPL23	mRNA	3030	29
P4HA2	mRNA	108	29
UBE2S	mRNA	3510	29
TCEAL8	mRNA	389	29
EIF2AK4	mRNA	308	29
USP22	mRNA	3023	29
HAT1	mRNA	719	29
GAPDH	mRNA	480	29
YY1	mRNA	3498	30
TP53	mRNA	641	Newman et al. 2016
Published targets not found in PAR-CLIP
BCYRN1	lncRNA	0	29
IL4	mRNA	0	29
DDX39B	mRNA	0	29
IQSEC2	mRNA	0	29
SLC25A1	mRNA	0	29
TERC	ncRNA	0	29, 31, 33
