# Supplementary material for: DHX36 prevents the accumulation of translationally inactive mRNAs with G4-structures in untranslated regions
Source: Nat Commun. 2019 Jun 3;10:2421. doi: 10.1038/s41467-019-10432-5 (PMC6547686; doi:10.1038/s41467-019-10432-5)
Supplement: Supplementary file 7 — Supplementary Data 4 [file 41467_2019_10432_MOESM7_ESM.xlsx]

## Sheet: RNA-seq
ID	TX_Length	5UTR_Length	CDS_Length	3UTR_Length	Length	wt_RNAseq	KO_RNAseq	LFC_RNAseq
MIR3687-1	0	0	0	0	0	2059.23	0	20.9737
ENSG00000210144	65	0	65	0	65	0	0	0
ENSG00000210151	69	0	69	0	69	0	0	0
ENSG00000210194	69	0	69	0	69	0	0	0
ENSG00000210140	65	0	65	0	65	0	0	0
MIR663A	93	0	0	93	93	21522.2	19602.6	0.134781
RMRP	264	0	0	264	268	0	0	0
RPPH1	333	0	0	333	341	0	0	0
ENSG00000210100	66	0	66	0	66	0	0	0
ENSG00000210176	69	0	69	0	69	0	0	0
ENSG00000210135	73	0	73	0	73	0	0	0
SNORD80	71	0	71	0	71	11687.9	5014.74	1.22077
ENSG00000210077	69	0	69	0	69	0	0	0
ENSG00000210184	59	0	59	0	59	0	0	0
ENSG00000210195	66	0	66	0	66	0	0	0
ENSG00000210112	68	0	68	0	68	0	0	0
ENSG00000228253	161	0	161	0	161	0	0	0
ENSG00000198899	634	0	634	0	634	0	0	0
MIR3648-1	0	0	0	0	0	98.6583	77.6548	0.345361
ENSG00000210082	1559	0	1559	0	1559	0	0	0
ENSG00000198804	1542	0	1542	0	1542	0	0	0
ENSG00000198712	684	0	684	0	684	0	0	0
MIR3654	56	0	56	0	56	14816.8	17911.7	-0.273668
MIR3654	0	0	0	0	0	14816.8	17911.7	-0.273668
ENSG00000212907	290	0	290	0	290	0	0	0
ENSG00000211459	954	0	954	0	954	0	0	0
SNORD29	68	0	0	68	65	6772.84	6929.04	-0.0328946
RNU86	55	0	55	0	55	15454.2	16500.4	-0.094502
SNORA73B	204	0	0	204	158	6706.7	15849.5	-1.24076
ENSG00000210107	69	0	69	0	69	0	0	0
ENSG00000198886	1371	0	1371	0	1371	0	0	0
SNORD36A	73	0	0	73	72	2346.15	3899.9	-0.733142
ENSG00000198938	783	0	783	0	783	0	0	0
SNORD76	81	0	81	0	81	5318.94	3244.63	0.713085
SNORD84	78	0	78	0	78	13497.2	20879.6	-0.629434
ENSG00000198840	346	0	346	0	346	0	0	0
ENSG00000210164	68	0	68	0	68	0	0	0
SNORD36B	74	0	0	74	71	709.952	201.021	1.82037
SNORD102	72	0	0	72	72	2000.22	4990.32	-1.31897
ENSG00000210174	65	0	65	0	65	0	0	0
ENSG00000198727	1141	0	1141	0	1141	0	0	0
ENSG00000198695	525	0	525	0	525	0	0	0
SNORD68	84	0	0	84	72	4201.77	6169.29	-0.554107
SNORD4A	72	0	0	72	72	48630.8	28135	0.789504
ENSG00000198786	1812	0	1812	0	1812	0	0	0
ENSG00000198763	1042	0	1042	0	1042	0	0	0
ENSG00000198888	956	0	956	0	956	0	0	0
RPS16	643	41	459	143	590	25926.6	13036.7	0.991854
ENSG00000210154	68	0	68	0	68	0	0	0
ENSG00000210127	69	0	69	0	69	0	0	0
SNORD32A	84	0	0	84	82	31779.5	89798.1	-1.49859
SNORD63	80	0	0	80	68	1600.28	2767.31	-0.79016
SNORD58A	65	0	0	65	65	8768.96	19487.2	-1.15205
RPL38	2450	0	0	2450	392	7909.76	5000.04	0.661694
SNORD47	77	0	77	0	77	2594.19	1254.8	1.04783
SNORD100	76	0	0	76	76	16580.2	11177.3	0.56889
ENSG00000210156	70	0	70	0	70	0	0	0
SNORA71A	134	0	0	134	138	3286.13	3971.04	-0.273127
RPS4X	1820	0	0	1820	956	7277.27	3893.39	0.90237
HIST1H3B	472	0	472	0	472	16365.2	14312	0.193406
RPS15	534	145	357	32	687	16311.9	5807.88	1.48984
RPS18	1109	0	0	1109	542	5906.12	4051.04	0.543918
RPS8	1115	0	0	1115	705	10658.5	6330.62	0.751586
ENSG00000210191	71	0	71	0	71	0	0	0
RPLP1	1962	0	0	1962	512	32897.4	10219.4	1.68666
RPL36	707	134	318	255	604	9459.64	4550.25	1.05584
GAPDH	1875	666	1008	201	1892	3577.58	2002.67	0.837059
SNORD49A	71	0	0	71	71	8923.28	5440.96	0.713713
RPL11	994	0	396	598	634	1614.57	1264.41	0.352685
GNB2L1	1109	0	1109	0	1109	4392.71	2623.52	0.743607
MIR6759	65	0	65	0	65	313.007	232.973	0.426031
SNORD110	75	0	0	75	75	6894.46	6152.24	0.164326
RPS11	614	83	477	54	646	6520.48	4815.02	0.437436
RPL4	2769	93	1284	1392	1441	3011.83	1527.63	0.979345
SNORD24	75	0	0	75	75	4502.85	7261.47	-0.689423
ENSG00000209082	75	0	75	0	75	0	0	0
RPL6	2008	0	0	2008	1130	4225.46	2071.98	1.0281
RPL37A	3647	686	279	2682	418	14297.9	7822.39	0.870122
RPS14	3119	0	0	3119	786	17797.8	8893.93	1.00081
RPL35	785	0	0	785	447	10743.7	5387.89	0.995698
HIST1H1C	642	0	642	0	732	4236.63	3586.81	0.240216
RPL19	732	62	591	79	732	5125.15	2262.5	1.17968
RPL27	490	40	411	39	490	6793.03	3275	1.05256
SNORD57	72	0	0	72	72	286.286	0	18.1271
SNORD117	76	0	0	76	76	421.483	533.83	-0.340905
SNORD25	69	0	0	69	67	3899.87	1129.02	1.78835
RPS24	2814	142	870	1802	2962	2595.74	1778.53	0.54546
SNORD48	64	0	0	64	64	0	1745.33	-20.7351
RPL23	2821	133	423	2265	577	9080.95	3025.99	1.58544
HIST1H1E	754	37	660	57	785	4390.27	2661.64	0.721994
RPL8	1041	233	774	34	975	4854.21	3215.64	0.59413
RPL13AP5	612	0	0	612	0	22266.9	8003.41	1.47621
MIR6820	62	0	62	0	62	467.064	0	18.8333
EEF1A1	4441	992	1389	2060	3512	2708.44	2087.83	0.375458
SNORD55	74	0	74	0	74	3459.01	2458.69	0.492469
RPS27	625	35	201	389	351	5423.32	3822.66	0.504599
MIR6783	64	0	64	0	64	0	0	0
SNORD95	68	0	0	68	63	8528.3	11352.6	-0.412693
MIR7111	72	0	72	0	72	1173.07	1272.22	-0.117059
MIR4521	60	0	60	0	60	3498.14	11829.8	-1.75777
MIR924	53	0	53	0	53	0	0	0
RPLP0	2591	0	0	2591	1264	8733.58	3116.41	1.48669
RPS19	500	245	216	39	849	17257.2	9139.07	0.917079
SNORD42A	64	0	0	64	63	4369.22	1432.34	1.609
EEF2	3164	89	2577	498	3158	773.003	584.345	0.403653
SNORD33	88	0	0	88	83	420.341	706.524	-0.749177
HIST1H4C	435	72	312	51	390	25061.3	17862.9	0.488495
SNORD74	81	0	0	81	72	5781.3	6842.71	-0.243174
MIR4747	54	0	54	0	54	0	0	0
RPS6	1387	59	750	578	829	4338.28	2605.05	0.735812
HIST1H2AG	2250	30	393	1827	498	12145.9	6821.8	0.832245
MIR6886	61	0	61	0	61	0	0	0
ENO1	2266	0	0	2266	3127	653.148	500.821	0.383114
RPS2	1548	0	0	1548	942	6141.15	3635.38	0.756403
ACTG1	1994	147	1128	719	2105	1106.11	557.947	0.987294
RPL3	2108	0	0	2108	1338	1994.08	1239.05	0.686488
RPLP2	781	394	348	39	493	9715.07	5900.44	0.719402
HIST1H4H	397	10	312	75	374	24805.6	10967.5	1.17743
HIST1H2BD	789	24	381	384	861	3040.5	2454.62	0.308809
RPL18A	665	81	531	53	671	6558.94	3592.43	0.868502
RPL26	524	42	438	44	582	7810.05	3266.15	1.25774
HIST1H4E	377	0	377	0	377	5262.87	5150.15	0.0312353
MIR6807	92	0	92	0	92	50.5188	47.5591	0.0870972
RPL7A	1164	0	0	1164	890	5061.68	2771.74	0.868824
RPL5	1210	0	0	1210	1031	1969.9	1208.3	0.705143
SNORD37	66	0	0	66	66	2766.58	2507.55	0.141825
ENSG00000210196	68	0	68	0	68	0	0	0
MIR6837	64	0	64	0	64	0	0	0
ACTB	2245	0	0	2245	1812	544	412.681	0.398579
RPL18	3844	0	0	3844	759	5819.64	2862.63	1.02359
HIST1H2BC	659	6	381	272	438	4680.64	3891.17	0.266502
HIST1H2BJ	381	0	381	0	481	7393.02	5532.49	0.418235
MIF	939	471	348	120	0	4844.26	2080.47	1.21937
SCARNA12	270	0	0	270	270	7277.64	4036.25	0.850455
HIST1H4D	367	0	367	0	367	9955.69	7921.37	0.329771
SCARNA10	330	0	0	330	330	4132.57	2757.56	0.583647
RPS5	740	72	615	53	741	6817.71	3438.94	0.987323
YBX1	1524	0	1124	400	1546	1077.1	1117.39	-0.0529806
CKB	1709	358	1146	205	1458	1096.79	855.27	0.358835
MIR6739	75	0	75	0	75	117.07	0	16.837
RPL39	1915	0	0	1915	419	25276.9	14070.2	0.845177
PTMA	1635	0	0	1635	1125	538.134	401.005	0.424344
EEF1G	2496	0	0	2496	1482	1648.72	1255.95	0.392567
MIR378I	76	0	76	0	76	0	89.675	-16.4524
NME2	866	267	459	140	641	3934.41	2324.82	0.759028
HSP90AA1	3510	282	2565	663	4074	108.547	72.0958	0.590326
MIR6727	65	0	65	0	65	0	492.706	-18.9104
COX7C	1584	100	192	1292	407	3327.77	2523.13	0.399341
RPL24	1857	0	0	1857	562	3310.64	1774.82	0.899437
SNORD11	85	0	0	85	84	339.084	223.996	0.598168
SNORA71C	134	0	0	134	138	514.562	900.824	-0.807899
RPL35A	1437	267	333	837	483	8118.92	3279.57	1.30778
HIST1H4B	438	0	312	126	357	26654.7	15984.2	0.737743
TUBB	2904	593	1281	1030	3117	240.569	225.969	0.0903255
RPL14	7072	69	648	6355	968	1893.68	1045.98	0.856337
SNORD17	237	0	0	237	237	440.51	471.3	-0.0974707
MIR4800	80	0	0	80	0	0	0	0
NPM1	1758	301	885	572	1780	617.428	364.143	0.761764
MIR6755	66	0	66	0	66	0	0	0
RPS15A	2203	96	393	1714	543	7023.23	3804.75	0.884333
RPS12	639	0	0	639	503	5802.08	3747.65	0.630584
RPS25	1462	0	0	1462	445	3865.62	1904.11	1.02158
HIST1H2AH	387	0	387	0	481	10052.1	5425.46	0.889679
RPL10A	1069	0	0	1069	719	4718.55	2416.94	0.965162
RPL29	880	33	183	664	695	2865.87	1820.24	0.654844
RPL23A	1562	613	471	478	961	5120.42	2038.03	1.32909
NACA	6629	282	6237	110	3472	1201.97	596.971	1.00967
RPL7	1526	139	627	760	837	3163.33	1851.91	0.77243
HIST1H2BK	381	0	381	0	839	3764.54	2867.73	0.392564
SNORD44	61	0	0	61	61	2116.02	1755.64	0.269356
FBL	1160	114	966	80	1165	1026.26	562.865	0.866534
RPL30	1129	787	342	0	554	2735.81	1976.84	0.468772
SNORD36C	66	0	0	66	67	2096.92	4286.51	-1.03153
MIR4784	77	0	77	0	77	129.227	121.654	0.0871231
SNORD101	73	0	0	73	73	3401.49	4612.93	-0.439516
RPL31	2328	11	240	2077	1481	3201.68	1852.79	0.789129
RPS10	781	0	0	781	330	7778.04	4012.76	0.954812
SNORD35B	87	0	0	87	87	2825.49	3873.68	-0.455204
IRS4	3928	65	3774	89	3881	36.6869	29.0342	0.337501
RPS9	2384	56	234	2094	713	5478.17	2956.08	0.890008
SNORD34	71	0	0	71	66	0	0	0
RPS13	777	0	0	777	529	3341.28	1766.16	0.919784
ALDOA	2447	982	1257	208	3223	774.207	449.167	0.785466
SNORD99	74	0	0	74	80	961.228	682.459	0.494136
RPS3A	1526	0	0	1526	1966	2893.3	1741.04	0.732766
HSP90AB1	2674	214	2175	285	2895	144.347	111.768	0.369031
HSPA8	2463	277	1941	245	2460	171.014	111.842	0.612648
LDHB	1538	333	1005	200	1600	561.446	238.923	1.2326
HIST1H2AC	1668	88	393	1187	546	3453.43	2181.45	0.662742
HIST2H2BF	1954	36	381	1537	965	4661.07	4296.07	0.117644
UBB	1225	392	690	143	1626	1213.75	729.546	0.7344
SNORD12B	91	0	0	91	103	1311.84	1252.53	0.0667466
BTF3	1237	219	621	397	1249	1420.39	543.15	1.38686
MIR4664	71	0	71	0	71	330.947	260.379	0.345986
PKM	2717	500	1596	621	3181	211.618	110.563	0.936587
SCARNA2	420	0	0	420	420	2549.91	2608.83	-0.0329566
SNORA22	134	0	0	134	134	120.643	121.231	-0.00701439
RPS21	1002	42	201	759	396	16563.3	9023.16	0.876285
GNAS	4029	552	3114	363	7128	226.984	207.908	0.126645
COX6B1	667	192	261	214	590	1482.89	869.304	0.770478
TPI1	1763	337	861	565	1845	658.828	340.564	0.951974
SNORA23	182	0	0	182	189	3655.4	8709.43	-1.25255
SNORD83B	93	0	0	93	93	4837.43	2821.11	0.777978
TUBA1B	3198	0	0	3198	1751	687.633	320.234	1.10251
HIST1H2AI	503	11	393	99	469	4682.57	3188.43	0.554454
SNORD75	60	0	0	60	60	0	0	0
MIR6894	57	0	57	0	57	0	0	0
SNORD27	72	0	0	72	72	345.943	1192.39	-1.78525
MIR6748	71	0	71	0	71	0	402.042	-18.617
SNORD28	75	0	0	75	75	1621.19	992.391	0.708072
MIR6832	72	0	72	0	72	0	0	0
SNORD1C	78	0	0	78	78	888.359	856.357	0.0529304
SNORD77	81	0	0	81	61	1244.17	1319.79	-0.0851247
MIR4461	74	0	74	0	74	0	199.954	-17.6093
MIR6764	61	0	61	0	61	0	0	0
RPL15	2835	380	438	2017	4473	1778.9	1144.92	0.635738
MIR6835	64	0	64	0	64	0	0	0
RPS7	5429	0	0	5429	728	3276.73	1533.72	1.09522
EIF5A	1511	401	465	645	1818	886.759	864.203	0.0371718
HIST2H2AC	390	0	390	0	437	5791.83	3900.88	0.57022
SNORD4B	72	0	0	72	74	582.101	516.073	0.173694
RPS3	2097	62	732	1303	2746	4291.19	2294.09	0.903455
SNORA48	162	0	0	162	135	1831.41	4194.13	-1.19542
FAU	1484	0	0	1484	557	2332.84	1268.11	0.879407
MIR378H	83	0	83	0	83	0	0	0
RPL32	2117	100	408	1609	1720	2445.61	1467.12	0.737207
ENSG00000210117	68	0	68	0	68	0	0	0
EIF4A1	1756	16	1221	519	0	444.499	227.039	0.969237
RPS28	1523	0	0	1523	382	12512.6	5085.57	1.2989
OAZ1	1181	0	1181	0	1181	1902.55	1563.39	0.283256
ATP5B	1839	105	1590	144	1843	306.236	204.992	0.579074
FTL	878	207	528	143	871	3675.38	3170.84	0.213028
ENSG00000210049	71	0	71	0	71	0	0	0
SCARNA5	276	0	0	276	278	1840.78	1461.25	0.333114
EIF3K	1327	76	636	615	893	1065.56	454.093	1.23055
SNORD59A	75	0	0	75	75	570.281	423.513	0.429266
SNORD83A	95	0	0	95	95	428.695	174.301	1.29837
YWHAE	2211	268	768	1175	1860	232.394	147.221	0.658586
SNORA43	140	0	0	140	0	1986.24	6238.91	-1.65125
SNORD104	70	0	0	70	80	5231.27	6188.24	-0.242368
MIR25	84	0	0	84	84	524.961	218.794	1.26263
MIR181B2	89	0	0	89	89	0	0	0
SNORD12C	89	0	0	89	79	1499.91	933.286	0.684484
MIR6865	65	0	65	0	65	0	0	0
MIR6869	62	0	62	0	62	885.71	387.304	1.19337
MIR4639	69	0	69	0	69	0	0	0
SNORA4	147	0	0	147	137	642.901	697.26	-0.1171
HSPA1B	2525	216	1926	383	2520	154.74	38.8387	1.99425
MIR302C	68	0	0	68	68	0	0	0
RPSA	2058	0	0	2058	1185	3084.48	2444.37	0.335564
MIR4288	67	0	67	0	67	0	0	0
PRDX1	1234	341	600	293	1315	602.36	337.653	0.835083
VIM	2666	629	687	1350	1495	255.702	122.089	1.06652
SNORD21	95	0	0	95	95	2814.01	1722.62	0.708023
RPL17	469	0	469	0	469	2446.83	885.129	1.46695
HNRNPA1	4121	615	963	2543	569	318.02	221.822	0.519713
RPL41	699	202	78	419	584	8944.37	1687.22	2.40633
SCARNA7	330	0	0	330	330	321.667	382.364	-0.249378
SCARNA13	275	0	0	275	0	6110.68	6291.06	-0.0419702
MIR4449	66	0	66	0	66	1579.95	337.539	2.22675
NCL	4034	241	2133	1660	2717	31.2059	24.357	0.357469
RPL12	2275	0	0	2275	660	2766.89	2097.59	0.399532
SNORD35A	86	0	0	86	86	1752.63	3801.07	-1.11688
SCARNA21	166	0	0	166	138	192.971	283.028	-0.552558
SNORD111	94	0	0	94	94	186.785	278.727	-0.577472
SNORD6	73	0	0	73	71	692.651	584.563	0.24477
SNORA63	132	0	0	132	135	550.794	1574.82	-1.5156
SCARNA16	187	0	0	187	110	16450.7	17505.1	-0.0896263
TMSB10	496	109	135	252	482	1388.3	757.713	0.873595
XRCC6	2709	655	1830	224	2326	115.172	67.4268	0.772387
CALR	1903	73	1254	576	1911	221.201	143.323	0.626084
MIR3064	66	0	66	0	66	804.501	667.612	0.269084
HIST1H3H	1237	10	411	816	473	5837.52	2446.98	1.25435
SNORD26	75	0	0	75	75	619.351	914.276	-0.561872
RPL28	5620	0	0	5620	5121	2484.63	1186.08	1.06683
MIR1248	3	0	3	0	3	56.3938	101.638	-0.84982
RPS27A	1159	0	0	1159	1241	3039.22	1468.81	1.04905
COX7B	2471	116	243	2112	456	1046.52	671.962	0.639148
ATP5J2	774	0	0	774	330	883.596	808.749	0.127695
SNORD45C	79	0	0	79	78	3183.72	4693.77	-0.560034
RPS29	7062	30	204	6828	1518	9858.86	4911.56	1.00524
UQCRH	687	0	0	687	771	1326.87	835.253	0.667741
SNORD43	62	0	62	0	62	2237.64	2592.13	-0.21216
MIR6867	67	0	67	0	67	0	486.048	-18.8907
SNORA71B	272	0	0	272	136	155.488	503.534	-1.69528
ARF1	2006	262	546	1198	2198	244.622	137.481	0.831317
SNORA53	249	0	0	249	250	930.318	870.007	0.0966968
SNORD38A	70	0	0	70	71	592.536	123.163	2.26632
PABPC1	3485	1129	1911	445	2803	52.9564	59.1143	-0.158699
SNORD54	67	0	0	67	63	0	2139.23	-21.0287
CCT3	2150	281	1638	231	2382	148.972	100.823	0.563212
RPL37	7686	150	294	7242	1570	1384.48	700.945	0.98197
HIST2H4A	0	0	0	0	0	82.0541	44.8708	0.870784
ATP5I	496	0	0	496	365	1427.74	665.745	1.10069
SLC25A5	1274	116	897	261	1124	683.422	488.283	0.485058
COX6A1	767	0	0	767	572	1354.98	694.844	0.96351
STMN1	2947	0	0	2947	3536	191.73	201.224	-0.0697259
MIR6855	67	0	67	0	67	0	0	0
MIR6768	72	0	72	0	72	0	0	0
SNRPB	1154	163	696	295	1153	745.281	548.725	0.4417
PRDX2	1717	0	0	1717	1038	423.734	253.869	0.739072
MALAT1	8708	0	0	8708	8751	23.2666	53.4776	-1.20064
USMG5	789	483	177	129	736	2457.51	1166.31	1.07525
HSPD1	2455	268	1722	465	2321	82.4549	72.858	0.178516
ATP5G2	1976	0	0	1976	1287	565.506	191.714	1.56058
MIR5739	80	0	80	0	80	0	0	0
ATF4	2019	882	1056	81	2027	474.196	304.578	0.63867
HIST1H2BN	715	117	381	217	449	1045.57	822.439	0.346309
CFL1	1878	716	501	661	1257	325.05	308.076	0.0773751
SNRPD2	901	445	357	99	868	1742.23	789.168	1.14253
SOD1	1746	0	0	1746	965	593.62	399.727	0.570523
GPI	4000	170	1710	2120	4474	96.0543	80.1462	0.261213
SNORD96A	72	0	72	0	72	3522.88	7211.52	-1.03355
HIST1H2BF	1196	39	381	776	430	1079.77	692.667	0.640489
HIST1H2BL	488	25	381	82	453	1972.66	1134.04	0.79867
HSP90B1	3032	0	0	3032	2731	37.3506	47.791	-0.355599
MIR663AHG	1213	0	0	1213	1213	1.22489	1.37533	-0.166997
MIR1254-1	97	0	0	97	97	39.3016	0	15.2623
RANBP1	2177	0	0	2177	1598	349.214	434.363	-0.314789
HIST3H2A	895	56	393	446	496	5708.56	1233.18	2.21074
MIR663B	115	0	0	115	115	27.1326	10.6544	1.3485
PDCD5	1799	61	390	1348	604	703.326	429.868	0.710299
HNRNPA2B1	6284	0	0	6284	3702	62.565	48.4574	0.368632
PPIA	2238	45	498	1695	2445	515.998	349.341	0.562728
CCT7	2031	371	1500	160	2032	178.5	133.034	0.424126
TUBB4B	1637	148	1338	151	1466	187.518	122.735	0.611478
UCHL1	1578	0	0	1578	1124	444.835	294.985	0.592627
NME1	1645	86	249	1310	362	876.469	443.013	0.984352
SET	2915	357	834	1724	3452	93.3414	274.981	-1.55873
HIST3H2BB	452	0	452	0	452	3760.72	1031.08	1.86685
H3F3AP4	411	0	0	411	0	617.117	367.359	0.748352
EEF1B2	1098	375	678	45	1110	1133.82	694.002	0.708179
SNORD46	104	0	0	104	98	5231.94	4303.04	0.28199
RPL9	2153	0	0	2153	896	1990.47	1036.56	0.941305
SNORD79	84	0	0	84	81	651.838	180.811	1.85003
SNORD50B	70	0	0	70	71	740.709	1306.34	-0.818551
HIST1H3D	411	0	411	0	486	1509.54	761.311	0.98755
SNORD12	90	0	0	90	90	1163.64	1706.1	-0.552057
SNHG5	1032	0	0	1032	507	2508.07	1522.64	0.720002
PTGES3	2939	0	0	2939	3399	166.684	90.9498	0.873966
RPL13A	2312	0	0	2312	522	1077.36	544.994	0.983187
MIR5087	76	0	76	0	76	25710.3	8550.63	1.58824
TRIM28	2960	289	2508	163	2959	88.1313	60.3469	0.546367
HNRNPAB	1796	257	999	540	1816	102.365	118.865	-0.215599
HIST2H2AA4	0	0	0	0	0	11087	1737.6	2.6737
RPL34	2627	0	0	2627	1014	1822.32	787.493	1.21044
PARP1	3958	144	3045	769	3985	36.2194	16.211	1.15974
HIST1H2AB	477	0	477	0	477	3072.27	1786.63	0.782064
HNRNPL	2471	367	1770	334	2159	111.409	178.385	-0.679124
SNORA44	132	0	0	132	132	207.26	448.946	-1.1151
SNORD121B	81	0	0	81	11	592.978	496.98	0.25479
PA2G4	2577	419	1185	973	2626	55.58	28.6583	0.955588
PFN1	1291	620	423	248	1365	726.573	397.587	0.869836
SNHG25	111	0	111	0	111	1333.4	1251.79	0.091117
HIST1H4K	354	0	354	0	354	33.3596	26.969	0.30679
HMGA1	2159	489	324	1346	2400	130.583	93.1906	0.486706
HNRNPC	4501	2952	882	667	3251	104.828	82.6729	0.342534
HNRNPH1	5564	0	0	5564	2290	72.59	167.078	-1.20267
SNORD45A	84	0	0	84	84	6448.59	4105.42	0.651454
HIST2H3A	1656	36	411	1209	0	3258.33	1274.12	1.35463
ATP5O	2839	0	0	2839	806	603.823	329.275	0.874831
MIR6733	61	0	61	0	61	0	0	0
MIR7114	61	0	61	0	61	0	0	0
TERC	451	0	451	0	451	2763.66	2577.4	0.100664
CSDE1	4167	379	2535	1253	4313	60.6861	53.1536	0.191195
LRRC75A-AS1	1662	0	0	1662	2456	1169.08	863.815	0.436579
HNRNPU	12852	0	0	12852	6846	19.2967	15.4809	0.317846
C1QBP	1169	82	849	238	921	435.223	171.586	1.34282
NONO	3215	0	0	3215	3218	42.4172	46.2808	-0.125762
RAN	2661	258	651	1752	2546	313.811	237.265	0.403395
SNORD70	88	0	0	88	88	500.52	308.147	0.699807
MYL6	1564	0	0	1564	809	576.822	336.73	0.776532
COX5A	1268	154	453	661	769	412.561	228.395	0.853074
MIR7161	84	0	84	0	84	61.9186	75.22	-0.280739
SCARNA6	265	0	0	265	266	1315.95	765.751	0.781157
SNORA67	149	0	0	149	137	549.718	803.162	-0.546998
UBA2	4023	70	1923	2030	2665	112.751	149.536	-0.407349
NDUFS5	548	87	321	140	571	471.236	290.549	0.697666
ZNF711	4844	886	2424	1534	4167	13.753	10.1334	0.440591
LDHA	2416	273	999	1144	2553	147.336	83.8201	0.813734
HNRNPK	2942	224	1395	1323	3095	44.7281	77.0802	-0.785165
CCT8	2005	207	1647	151	2315	130.752	85.8415	0.60708
MIR937	86	0	0	86	68	0	0	0
HINT1	1081	280	381	420	1068	871.343	593.385	0.554272
GLO1	2012	87	555	1370	2046	109.926	108.66	0.0167116
CANX	4260	200	1779	2281	4950	40.3543	56.5769	-0.48748
H2AFZ	1880	0	0	1880	947	1007.65	666.381	0.596575
CHCHD2	901	163	456	282	815	1238.77	690.684	0.84281
HIST2H2AB	393	0	393	0	448	2333.38	1995.75	0.22549
ATP1A1	3763	363	3072	328	3917	48.4379	35.1587	0.462243
TMBIM6	3254	328	888	2038	3356	96.1074	52.6404	0.868465
SRM	1266	81	909	276	1273	544.519	370.587	0.555169
MIR4534	60	0	60	0	60	0	0	0
MIR4722	60	0	60	0	60	0	0	0
MIR6732	60	0	60	0	60	0	0	0
MIR7156	60	0	60	0	60	0	0	0
MIR6506	0	0	0	0	0	0	0	0
TBCA	2301	30	390	1881	2447	312.939	201.093	0.638016
PSMD8	1553	66	1053	434	1539	306.775	272.748	0.169612
SNORD18A	72	0	0	72	70	0	0	0
BSG	1974	70	1158	746	2391	215.565	152.925	0.495296
MIR3609	80	0	80	0	80	0	66.8223	-16.0281
PCBP2	3077	350	1008	1719	2407	248.18	159.576	0.63714
SNORD65	73	0	0	73	73	7433.81	2445.39	1.60404
MIR4641	66	0	66	0	66	0	0	0
UQCRFS1	3475	423	825	2227	1224	405.2	269.292	0.589461
U2AF1	4694	0	0	4694	1020	236.035	534.002	-1.17784
PCNA	1359	243	786	330	1058	186.564	166.249	0.166324
SNORA10	133	0	0	133	133	1190.79	1808.98	-0.603257
MIR4517	79	0	79	0	79	163.875	0	17.3222
TMA7	688	0	0	688	463	536.163	338.218	0.664717
GPX4	919	107	594	218	1231	1044.96	767.282	0.445618
KPNB1	6139	407	2631	3101	4453	37.6269	34.4587	0.126893
NAP1L1	4441	412	1176	2853	5185	102.772	54.6568	0.910962
NOP56	2400	516	1785	99	2106	195.221	152.955	0.351999
HDGF	2380	315	723	1342	2798	73.0047	104.581	-0.518554
RBMX	2148	155	891	1102	3418	59.7179	55.0677	0.116955
PSMB4	2067	0	0	2067	925	638.251	340.376	0.906993
CAPNS1	1918	598	807	513	1821	137.649	215.523	-0.646844
PGAM1	1830	148	765	917	1720	314.457	182.067	0.78839
MIR3685	62	0	62	0	62	0	347.637	-18.4072
NDUFS6	1082	18	375	689	548	171.429	155.725	0.13861
SNORD105B	79	0	0	79	92	113.354	218.323	-0.945623
SAT1	1135	0	0	1135	1187	257.11	262.926	-0.032271
EIF1	2330	146	342	1842	1326	493.048	284.621	0.792684
PPA1	1295	100	870	325	1302	238.109	144.466	0.720888
SNORD2	69	0	0	69	70	2375.93	2516.35	-0.0828402
ATP5E	3665	131	156	3378	148	2193.1	1124.9	0.963174
RPL36A	2240	0	0	2240	2457	780.149	591.478	0.399425
HIST1H1D	666	0	666	0	777	745.436	273.082	1.44875
HIST1H2AM	393	0	393	0	487	2361.5	1337.55	0.82011
SNORD60	86	0	0	86	83	4918.29	3570.79	0.461913
MIR4745	62	0	62	0	62	0	0	0
MIR6796	62	0	62	0	62	0	0	0
MIR6079	62	0	62	0	62	0	0	0
MCM7	2975	1140	1632	203	3326	100.82	90.8021	0.150983
SFPQ	3747	99	2124	1524	3073	36.8255	41.3409	-0.16686
CCT2	2189	482	1467	240	2282	117.859	87.2248	0.434247
PHB2	1518	0	0	1518	1443	270.015	192.9	0.485184
SUMO2	3190	149	288	2753	1066	391.623	316.574	0.306922
PARK7	1088	67	570	451	961	509.719	320.102	0.671169
EIF3G	1103	43	963	97	1011	305.694	196.764	0.635619
COX8A	507	74	210	223	507	1584.15	976.766	0.697623
CSE1L	3553	123	2916	514	3627	48.5555	48.1531	0.0120058
SLC25A3	6087	150	1086	4851	2037	474.241	190.14	1.31855
DYNLL1	1376	124	204	1048	984	829.991	418.03	0.989487
EDF1	809	8	420	381	1083	527.651	340.457	0.63211
YBX3	6393	0	0	6393	1974	439.792	241.443	0.865136
EIF4G1	5667	414	4803	450	6247	25.2496	14.901	0.760812
HNRNPUL1	3555	173	2571	811	4209	42.535	43.6179	-0.036269
SNORA40	128	0	0	128	127	139.421	165.592	-0.248183
EIF3I	1458	72	978	408	1458	234.857	169.189	0.473144
CCT5	3675	420	1626	1629	4032	72.5943	54.0959	0.42433
PSMB3	796	0	796	0	796	505.702	196.851	1.36118
NDUFA3	963	42	255	666	354	357.75	334.377	0.0974759
ALYREF	1088	6	795	287	1066	180.938	139.789	0.372242
EIF4G2	6769	0	0	6769	4359	53.1241	58.8568	-0.14784
SNORA47	138	0	0	138	138	8.74902	49.759	-2.50763
TOMM6	637	36	225	376	853	602.406	392.718	0.617241
SRSF2	2885	173	666	2046	2655	136.289	144.72	-0.0865946
ARHGDIA	1906	136	615	1155	2382	144.133	131.06	0.137172
PSMA4	4411	150	786	3475	1221	132.38	76.0844	0.799005
EWSR1	7285	0	0	7285	2952	38.3439	28.5081	0.427612
MIR4677	80	0	80	0	80	0	0	0
BRD2	4894	1701	2406	787	5447	36.0587	39.9298	-0.147115
FASN	8565	219	7536	810	8458	26.34	17.7241	0.571516
MAZ	2698	106	1482	1110	2861	197.261	176.32	0.161909
UBA1	3559	183	3177	199	3750	32.6981	29.5951	0.143844
PEBP1	1697	352	564	781	1491	144.711	75.1586	0.945155
SNORA74A	198	0	0	198	200	1019.88	1567.28	-0.619863
MIR6819	61	0	61	0	61	0	0	0
SNORA49	136	0	0	136	137	67.4308	404.236	-2.5837
HIST1H4A	372	0	372	0	372	6675.02	5195.02	0.361643
SLIRP	865	9	297	559	535	745.098	287.207	1.37534
PFDN5	1980	0	0	1980	687	617.247	296.533	1.05765
HIST1H2BO	467	0	467	0	467	1802.42	1122.04	0.683811
ATPIF1	1855	30	183	1642	1925	267.646	159.38	0.747852
ATP5J	1179	692	327	160	664	411.762	419.338	-0.0263028
MYBL2	2704	265	2031	408	2777	162.317	139.991	0.213479
EIF3D	2155	371	1647	137	1949	87.6429	51.938	0.754835
ATP5A1	5818	122	1662	4034	2428	236.446	127.725	0.888465
SNORA33	136	0	0	136	133	96.1913	305.584	-1.66758
NDUFA13	1166	503	324	339	542	1009.07	561.864	0.844732
PRMT1	1686	506	978	202	1568	211.52	193.376	0.129385
RPS23	3437	254	432	2751	3314	2141.42	876.696	1.28842
TXN	869	205	318	346	868	1049.8	590.105	0.83107
ILF2	1659	126	1173	360	1841	111.843	142.242	-0.34687
ILF3	6119	317	2697	3105	7473	35.8119	33.636	0.0904303
ATP5G1	2214	0	0	2214	646	692.945	355.953	0.961052
MIR6516	4	0	4	0	4	6875.65	1849.14	1.89464
RPL22	2279	0	0	2279	2085	252.243	194.061	0.378302
HIST1H2AD	393	0	393	0	75	1069.69	944.029	0.180289
ATP5C1	1163	79	897	187	1146	209.075	162.961	0.359492
KRTCAP2	3264	0	0	3264	547	805.363	573.491	0.489868
SNORA26	141	0	0	141	122	884.208	837.347	0.0785601
FKBP1A	1622	164	327	1131	1738	137.323	142.198	-0.0503275
NHP2	865	150	462	253	854	903.705	523.762	0.786939
APRT	947	45	543	359	807	936.342	317.431	1.56059
DDX39B	5159	0	0	5159	327	89.9835	75.0157	0.262465
EIF3L	3220	453	1824	943	2091	186.527	103.862	0.84471
PRKDC	13509	57	12387	1065	13508	9.3187	11.0006	-0.239358
VDAC1	1953	245	852	856	2241	94.0489	63.224	0.572931
TCP1	2499	281	1671	547	1999	135.9	109.822	0.307376
EIF3E	1990	0	0	1990	1508	145.624	84.8958	0.778476
TOMM20	3387	221	438	2728	3385	100.974	53.064	0.928166
SNORD42B	67	0	0	67	67	9060.3	7177.02	0.336174
MIR6784	67	0	67	0	67	0	205.728	-17.6504
GPX1	1146	322	612	212	1183	990.653	546.828	0.857292
DDX17	6441	0	0	6441	4786	26.179	38.6033	-0.560296
SNORA54	123	0	0	123	123	35.5437	166.392	-2.22689
RBBP7	4031	0	0	4031	2381	86.071	72.0747	0.256031
MARCKSL1	1699	346	588	765	1562	169.606	142.186	0.254406
KPNA2	2456	620	1590	246	1980	118.209	106.115	0.15571
CCT4	2520	297	1620	603	2349	94.2203	71.0228	0.407751
P4HB	2603	223	1527	853	2578	99.2077	65.1959	0.605663
UBL5	513	184	222	107	531	861.331	448.056	0.942887
MIR26A2	84	0	0	84	84	0	0	0
COX4I1	873	193	510	170	824	767.892	872.534	-0.184308
PTBP1	3598	423	1674	1501	3281	49.7367	37.1683	0.420228
NUCKS1	6496	303	732	5461	6464	17.029	28.9244	-0.764258
UBA52	2845	58	387	2400	2811	1386.8	821.878	0.754763
EIF4B	4148	326	1836	1986	4063	44.7977	30.2824	0.56493
TMEM147	986	0	0	986	945	659.742	418.091	0.658084
MIR6132	109	0	109	0	109	34.1589	29.8882	0.192679
SSRP1	6296	0	0	6296	2819	45.8503	32.3593	0.502738
RHOA	2031	385	582	1064	1921	133.812	92.0957	0.538997
PRELID1	1261	212	660	389	542	502.934	274.278	0.874728
SLC1A5	2882	629	1626	627	3206	68.7336	48.906	0.490996
CSNK2B	2487	118	687	1682	803	196.561	188.576	0.0598307
HNRNPD	4597	0	0	4597	2257	40.2287	42.9192	-0.0933958
ERH	1124	394	315	415	801	211.922	215.376	-0.023324
COX5B	738	0	0	738	505	794.868	471.59	0.753181
ACLY	4339	131	3306	902	4369	38.0193	14.5493	1.38572
PRDX6	1751	132	675	944	1670	157.051	68.4181	1.19877
SSBP1	2620	0	0	2620	1339	245.356	162.426	0.595091
MIR6880	62	0	62	0	62	0	0	0
SRRM2	9353	549	8259	545	9194	5.8016	7.52712	-0.37559
PRDX3	2277	0	0	2277	1629	166.479	116.29	0.517609
DYNLRB1	1464	15	144	1305	1244	108.071	96.5811	0.162165
PTTG1	1070	403	609	58	1160	298.067	238.147	0.323783
MIR1229	69	0	0	69	69	0	0	0
CS	3057	471	1203	1383	2976	44.9998	25.5263	0.81791
MIR6848	63	0	63	0	63	0	0	0
SNORA12	156	0	0	156	147	259.119	353.316	-0.447343
HNRNPM	2568	232	2076	260	2636	55.0776	56.6436	-0.0404465
MIR6781	64	0	64	0	64	458.013	0	18.805
SERBP1	6676	115	1164	5397	6764	35.2806	29.2053	0.272636
ACTN4	4963	76	2736	2151	3614	23.1795	77.6061	-1.74328
MIR6773	74	0	74	0	74	0	0	0
STIP1	2743	553	1773	417	2904	39.8179	32.8907	0.27573
ENSA	2818	107	354	2357	4145	141.398	89.8762	0.653745
LSM7	529	54	312	163	520	504.365	331.124	0.607095
AHCY	2366	387	1215	764	2538	132.154	79.9276	0.725447
RPL36AL	746	160	321	265	577	194.779	113.068	0.784642
SRSF9	1704	0	0	1704	668	343.214	177.663	0.949961
RPL13	4498	76	636	3786	4726	1132.58	565.374	1.00233
SNORA38	132	0	0	132	132	363.118	518.506	-0.513921
SNORA71D	134	0	0	134	138	940.092	2921.1	-1.63564
MIR1226	75	0	0	75	75	0	0	0
SHFM1	498	0	498	0	498	198.431	153.479	0.370594
SCARNA9L	348	0	348	0	348	41.0588	23.9701	0.77643
TARS	4314	311	2172	1831	3166	40.8573	48.0739	-0.234655
HSPA9	3321	126	2040	1155	3506	38.8665	42.239	-0.120046
H2AFX	1614	73	432	1109	1593	438.143	331.537	0.402231
DDX21	4711	98	2352	2261	5021	20.1942	16.4933	0.292045
RPL10	2318	188	645	1485	1481	839.899	435.3	0.948204
SNORA25	134	0	0	134	132	532.031	737.151	-0.470449
TPT1	4735	301	519	3915	4740	652.378	449.24	0.538221
SSR4	2482	0	0	2482	1030	723.115	447.095	0.693642
PGK1	4887	167	1254	3466	2423	52.6956	36.9678	0.511402
C14orf2	1659	60	234	1365	921	542.209	366.92	0.563382
PRRC2A	6893	234	6474	185	6951	17.0613	14.7487	0.210127
MRPL12	1028	145	597	286	1015	535.027	308.287	0.795336
NME4	1861	0	0	1861	2067	762.295	340.995	1.1606
PRPF8	7295	114	7008	173	7295	15.8217	10.3403	0.613578
XRCC5	3761	461	2199	1101	3430	31.0425	25.9964	0.255924
MIR4265	99	0	99	0	99	0	0	0
SNHG16	3607	0	0	3607	2538	165.545	116.934	0.501525
MORF4L2	1983	455	867	661	2034	59.002	47.6735	0.307571
MIR6840	71	0	71	0	71	792.767	1585.22	-0.999713
CALM3	2536	0	0	2536	2259	83.4108	97.8014	-0.229618
CDC42	2274	292	576	1406	3155	87.9052	87.8673	0.00062214
H2AFY	10982	0	0	10982	1979	85.5109	266.94	-1.64232
KHSRP	2993	93	2136	764	3228	27.1153	36.8645	-0.443111
PRDX4	1005	125	816	64	921	498.761	237.047	1.07317
MIR199A1	71	0	0	71	71	0	0	0
SNORD58C	64	0	0	64	90	1329.08	1085.29	0.292347
MATR3	7306	0	0	7306	5388	19.4375	23.929	-0.299904
TSC22D3	2266	368	603	1295	2807	39.1335	11.4575	1.77202
SON	8813	475	7281	1057	10741	15.3327	14.2807	0.102538
HIST4H4	1918	47	312	1559	412	2208.97	1637.9	0.431526
ATP5H	603	48	486	69	622	216.255	127.683	0.760162
RPS20	1826	126	429	1271	1321	2413.85	1222.23	0.98182
YWHAZ	5248	342	738	4168	3651	43.9635	40.8241	0.106883
EIF3B	3745	0	0	3745	3081	38.2578	24.4034	0.64865
PPIB	1208	0	0	1208	512	275.161	161.949	0.764733
SNORD51	80	0	0	80	70	0	0	0
NDUFB1	1333	0	0	1333	419	567.905	272.37	1.06008
YWHAQ	2216	164	738	1314	2254	73.3202	60.8292	0.269443
APP	3543	167	2256	1120	4015	29.8294	28.9756	0.041895
HIST1H3A	469	0	469	0	469	1899.88	1219.22	0.639949
RNPS1	2241	475	918	848	2750	196.183	186.149	0.0757418
MIR1205	63	0	0	63	63	0	0	0
TAGLN2	1604	311	600	693	1754	195.636	104.748	0.901243
PRKCSH	2714	0	2714	0	2714	53.6554	47.4067	0.178629
TCEB2	990	0	990	0	990	1897.87	704.496	1.42972
PAICS	6480	161	1278	5041	3519	37.6187	19.2512	0.966465
TKT	7286	0	0	7286	3090	93.6513	71.6751	0.385822
HMGN1	4299	0	0	4299	1304	220.764	213.046	0.0513397
TOP2A	5758	159	4596	1003	5753	15.5859	13.0268	0.258741
TMEM258	1692	1352	225	115	405	913.93	478.038	0.934957
MIR4320	65	0	65	0	65	0	0	0
MIR6802	65	0	65	0	65	0	0	0
MIR6887	65	0	65	0	65	0	0	0
CALM2	4502	0	0	4502	4855	274.189	207.144	0.404535
TMED2	2560	106	606	1848	2126	87.3304	112.231	-0.361912
C19orf43	910	0	910	0	910	192.218	149.256	0.364952
PSMA7	1023	0	0	1023	1032	523.152	313.724	0.737732
DEK	3427	448	1128	1851	2871	39.6628	52.5642	-0.406285
ATP6V1F	711	1	444	266	817	404.451	501.328	-0.309789
G3BP1	10240	145	1401	8694	2835	32.0629	29.4709	0.12161
MIR4787	84	0	84	0	84	0	0	0
ZFAS1	1075	0	0	1075	986	581.461	834.611	-0.521421
FTH1	1229	235	552	442	1050	832.774	489.122	0.767729
MRPL37	1483	77	1272	134	1483	193.229	134.889	0.518536
MKI67	12678	376	9771	2531	12495	4.51593	11.3435	-1.32858
RNU5F-1	117	0	0	117	72	0	0	0
SNORD1B	84	0	0	84	86	174.558	331.336	-0.924585
MIR4312	76	0	76	0	76	0	0	0
BUB3	7828	209	987	6632	2764	123.299	87.3519	0.497245
MCM4	4183	209	2592	1382	4915	27.2149	25.674	0.0840855
HMGB2	1889	874	630	385	1653	69.6061	57.645	0.272014
NDUFB11	1388	825	462	101	1124	514.71	319.904	0.686119
NDUFB8	829	0	0	829	951	314.713	205.672	0.613689
SNORD69	77	0	0	77	77	2035.33	2288.69	-0.169259
MIR4419A	77	0	77	0	77	0	0	0
MIR4737	81	0	81	0	81	0	112.02	-16.7734
GART	3571	343	921	2307	4427	34.3137	27.3074	0.329482
DHX9	4240	110	3813	317	4673	12.8532	11.5955	0.14855
MIR3192	77	0	77	0	77	0	0	0
RNU12	150	0	0	150	149	3049.01	2680.7	0.185731
NDUFB7	531	62	414	55	546	865.845	391.428	1.14536
LARP1	6595	24	3060	3511	6595	8.46672	16.2267	-0.938413
HIST2H2BA	752	0	0	752	515	7.76774	5.25071	0.564893
MRPL51	1234	462	387	385	677	553.021	255.82	1.1122
MCM3	3083	77	2427	579	3208	44.9818	41.6585	0.110728
YWHAB	3109	274	741	2094	3223	42.8816	30.6376	0.485042
NDUFA12	813	0	163	650	583	359.13	169.159	1.08612
EIF3A	6646	128	4149	2369	5305	11.7662	9.8368	0.258363
COX7A2	914	311	348	255	754	630.315	454.362	0.47223
PSMC4	1591	198	1257	136	1914	102.957	86.9673	0.243494
DDX3X	5399	855	1989	2555	6738	32.8077	27.416	0.259008
LGALS3BP	2405	309	1758	338	2260	56.8831	36.5852	0.636726
B2M	1715	70	360	1285	987	309.973	273.513	0.180533
GDI2	2499	0	0	2499	2412	66.1856	56.4146	0.230445
CSTB	2344	0	0	2344	940	203.799	135.26	0.591408
AURKAIP1	1072	401	600	71	1147	474.488	311.029	0.609321
CUTA	1378	0	0	1378	1199	451.931	234.837	0.94444
NEDD8	2300	0	0	2300	373	203.255	153.422	0.405783
GNB1	3132	332	1023	1777	3194	64.9429	218.313	-1.74914
OST4	561	174	114	273	336	1344.98	586.637	1.19704
EIF2S3	2858	253	1419	1186	3465	63.9264	44.4044	0.525699
LRRC59	2910	236	924	1750	2688	57.2853	77.6559	-0.438924
MRPL20	1693	0	0	1693	582	490.311	187.817	1.38436
SNORA8	140	0	0	140	139	490.889	484.309	0.019469
MIR4263	83	0	83	0	83	0	0	0
TMPO	4242	356	1365	2521	6512	21.2177	13.9437	0.605619
SNORD88C	91	0	0	91	97	2327.94	2583.97	-0.150535
GAS5	1698	0	0	1698	591	545.414	493.404	0.144582
BCAP31	1810	430	942	438	2396	171.105	144.577	0.243042
RAD23A	1736	73	1089	574	1821	93.1094	64.7236	0.524628
PPP1CC	2797	0	0	2797	2511	69.5122	176.071	-1.34081
ANP32B	1463	195	756	512	1616	47.2737	38.0874	0.311717
PPDPF	868	196	345	327	777	317.252	231.887	0.452206
SNRNP70	3221	0	0	3221	1991	30.3316	46.4836	-0.615884
MIR378J	109	0	109	0	109	52.1804	0	15.6712
PHB	1832	73	819	940	2048	179.675	136.898	0.392286
SNORA27	134	0	0	134	126	264.798	540.972	-1.03066
FARSA	1814	19	1527	268	1853	113.87	85.3242	0.416357
HNRNPF	2755	487	1248	1020	3369	67.5893	49.802	0.440584
SNORD52	67	0	0	67	64	672.958	822.677	-0.289809
MIR4256	64	0	64	0	64	0	0	0
MIR6806	64	0	64	0	64	0	0	0
MIR6772	64	0	64	0	64	0	0	0
POLD2	2158	650	1410	98	2311	189.912	171.31	0.148721
RUVBL2	1478	13	780	685	1488	144.42	82.9388	0.800144
MIR4459	66	0	66	0	66	0	0	0
MIR4459	63	0	63	0	63	0	0	0
MIR4498	66	0	66	0	66	358.545	1135.88	-1.66358
MIR6825	66	0	66	0	66	0	0	0
RPN2	2515	311	1896	308	2408	51.7269	48.5713	0.0908088
MIR648	94	0	0	94	94	0	0	0
MDH2	2209	94	1017	1098	2730	125.798	82.4273	0.609909
PLP2	1079	75	459	545	730	166.096	156.382	0.0869423
MRPS24	1727	0	0	1727	90	705.027	359.649	0.971087
NOP10	554	104	195	255	535	393.04	221.75	0.825739
MIR933	77	0	0	77	77	200.294	121.674	0.719094
NDUFA11	2406	78	687	1641	2938	803.872	433.182	0.891991
MIR4505	73	0	73	0	73	138.325	114.704	0.270144
PABPC4	3592	0	0	3592	2958	39.5931	27.9088	0.504514
DHFR	3917	494	564	2859	3600	21.0448	16.5052	0.350524
ODC1	2653	511	1386	756	2626	153.469	121.853	0.332803
TFDP1	2648	212	1233	1203	2694	64.3248	61.2435	0.0708172
MIR4322	73	0	73	0	73	0	0	0
NOLC1	3967	235	2130	1602	3970	18.365	18.476	-0.00869308
CDKN2A	1218	271	471	476	2075	271.547	203.639	0.415186
SF3B5	693	76	261	356	737	615.93	349.683	0.816717
KDELR1	1557	195	639	723	1557	91.5319	80.3287	0.188357
IPO5	6003	180	3348	2475	6002	24.6763	18.2118	0.438232
C19orf48	1666	922	354	390	2246	243.601	173.006	0.493696
UBE2C	914	301	423	190	1259	195.685	166.079	0.236662
MIR1227	88	0	0	88	88	48.7497	80.8497	-0.729837
EIF6	1289	265	738	286	1469	275.685	236.856	0.21901
NAA10	1772	319	708	745	1118	344.672	164.187	1.06988
GANAB	3906	16	2901	989	4017	24.1328	19.2143	0.3288
HIST1H2AK	460	0	460	0	460	3246.81	799.445	2.02195
BRIX1	2380	0	0	2380	1273	98.5236	57.2514	0.783148
RCC2	4087	188	1569	2330	4163	24.2757	30.9766	-0.351653
EIF3M	5051	63	1125	3863	1125	109.838	68.7614	0.675699
PTMS	1139	329	309	501	1150	81.6187	53.0327	0.622008
CKS2	613	95	240	278	616	410.007	319.731	0.358789
MIR6766	72	0	72	0	72	0	183.485	-17.4853
ARPC3	1098	0	0	1098	953	135.711	67.8468	1.00017
LSM3	3815	503	309	3003	695	278.872	208.057	0.422622
SHMT2	3416	0	0	3416	2829	70.2389	44.063	0.67269
CD63	1233	437	717	79	2060	319.082	204.375	0.642706
EIF4EBP1	1020	233	357	430	859	330.557	414.276	-0.325692
PLS3	3280	87	1893	1300	4264	18.2456	12.9745	0.491838
ANP32A	3711	0	0	3711	2466	34.3435	31.7565	0.112982
FKBP4	3732	187	1380	2165	3741	42.407	26.0522	0.702876
SCML1	4615	0	0	4615	2937	17.2449	7.32731	1.2347
SSR2	5166	0	0	5166	1124	215.023	138.758	0.631916
SRSF3	4222	116	495	3611	3600	104.694	96.0246	0.124702
MLF2	1969	645	747	577	1923	102.961	72.8904	0.498291
TUFM	2071	139	1368	564	2013	131.144	71.3059	0.879049
SYNCRIP	6449	207	1689	4553	8334	21.5618	39.1629	-0.86098
SCARNA9	353	0	0	353	353	45.7148	103.458	-1.17829
EIF4H	2679	139	747	1793	2546	44.3057	45.2526	-0.0305077
NDUFB4	1426	32	363	1031	1560	111.816	69.3644	0.688851
HACD3	3228	166	1089	1973	3208	31.1306	19.6236	0.665716
ZNF146	3780	1449	879	1452	3607	20.4829	19.2861	0.0868542
SLC25A1	1648	157	936	555	1946	270.434	111.57	1.27732
PGD	1885	38	1452	395	2545	46.0823	30.1563	0.611737
SNORD15B	146	0	0	146	146	409.344	818.491	-0.999651
VDAC2	1557	213	885	459	2108	146.977	149.027	-0.0199832
IMPDH2	1643	40	1545	58	1691	84.525	51.8234	0.705764
TBCB	1473	575	735	163	1258	178.439	170.066	0.0693358
NDUFA7	601	38	342	221	585	188.497	118.215	0.673124
UBE2S	2548	188	669	1691	1191	274.266	160.24	0.775338
CD81	5235	0	0	5235	1648	145.378	95.1711	0.611208
NDUFB2	1666	74	318	1274	355	1079.13	683.866	0.658082
POLR2I	913	490	378	45	550	758.09	494.917	0.615182
SRSF1	1513	209	747	557	5643	31.6619	27.7022	0.192741
2017-09-02	3701	528	1086	2087	4155	22.7341	27.5466	-0.277005
SNRPA	1621	550	849	222	1629	77.0944	68.1496	0.177918
PPP2R1A	5380	58	1770	3552	2509	90.2907	62.8698	0.522203
HIST1H2AL	470	0	470	0	470	905.391	914.923	-0.0151093
NDUFB10	830	82	507	241	697	633.29	214.595	1.56125
AP2M1	2091	314	1302	475	1940	141.474	165.044	-0.222312
TRAP1	2296	89	2115	92	2237	77.0078	30.8453	1.31993
MIR1244-2	0	0	0	0	0	372.436	143.898	1.37194
MIR1244-2	0	0	0	0	0	372.436	143.898	1.37194
MIR1244-2	0	0	0	0	0	372.436	143.898	1.37194
MIR6821	74	0	74	0	74	608.792	389.116	0.645748
SF3A2	1963	435	1395	133	1650	51.5562	36.5066	0.497977
NUP155	8143	204	4176	3763	4747	20.5399	14.5683	0.495568
SCD	5362	381	1080	3901	5468	17.1815	14.2262	0.272288
MORF4L1	2359	204	1089	1066	2159	83.6887	106.565	-0.348625
DAZAP1	2290	205	1137	948	2293	66.8964	79.5562	-0.250042
MIR4292	67	0	67	0	67	248.094	1171.16	-2.23897
MIR3124	67	0	67	0	67	470.25	0	18.8431
C1orf43	1861	230	450	1181	2763	182.006	119.174	0.610912
FHL1	2878	711	843	1324	4137	52.8451	48.0655	0.136765
IARS	4656	267	3789	600	4711	28.9839	34.6742	-0.258603
HMGB1	5485	184	648	4653	3426	44.2292	49.8999	-0.174034
CCT6A	2719	219	1596	904	2664	52.9872	38.7222	0.452473
SRP9	1596	104	249	1243	1620	185.859	92.8774	1.0008
RBM42	1680	105	1443	132	1650	105.817	95.4046	0.149439
UBAP2L	3997	167	3240	590	5128	16.5754	17.3737	-0.0678573
ESD	2410	0	361	2049	1192	90.7445	61.2525	0.567034
SRP14	1077	72	411	594	1180	80.0568	65.3184	0.29353
PSMG1	2154	466	867	821	1140	119.267	75.449	0.660614
SNORD5	75	0	0	75	73	138.325	282.744	-1.03143
PRRC2C	10366	242	8460	1664	10384	3.63049	5.15313	-0.505167
GLRX3	3827	22	1008	2797	1600	118.032	112.467	0.0696757
PCBP1	1750	290	1071	389	1750	123.753	91.2071	0.440241
SNORD98	67	0	67	0	67	470.25	986.501	-1.06889
TOMM5	3071	0	216	2855	905	364.279	214.005	0.767397
UBC	3745	1577	2058	110	2585	88.0847	78.2813	0.170222
UQCR10	916	30	192	694	975	415.63	178.296	1.22102
SPEN	12232	204	10995	1033	12187	4.28555	5.538	-0.369809
HSD17B10	960	28	786	146	963	235.042	184.445	0.349726
GNL3	2118	0	0	2118	2128	45.3126	48.7334	-0.104996
KLHL15	6272	256	1815	4201	6276	17.8457	12.2343	0.544608
CST3	3286	83	441	2762	2455	171.956	166.98	0.0423639
COPS6	1432	37	984	411	1425	111.723	125.207	-0.164388
SLC25A39	1607	175	1056	376	1610	196.881	119.966	0.714694
HMGN2	1496	0	0	1496	1969	281.246	183.598	0.61528
HUWE1	14796	458	13125	1213	14741	7.54639	10.3973	-0.462298
DAD1	731	112	342	277	697	298.97	154.586	0.951587
EIF3F	7540	626	1074	5840	1257	230.441	141.198	0.706674
GADD45GIP1	1782	24	669	1089	763	109.562	56.3541	0.959143
NOC2L	4201	0	0	4201	2421	38.7202	31.2714	0.308234
ATP5D	997	101	507	389	996	378.203	188.512	1.0045
SNORA52	134	0	0	134	134	234.031	464.518	-0.989032
HES4	1040	199	744	97	1040	133.651	59.3579	1.17095
CCNI	2772	577	1134	1061	1873	68.6443	62.5889	0.133231
CCNG1	2458	224	888	1346	2468	76.7842	67.6558	0.182593
SNORA21	132	0	0	132	133	2581.51	5263.65	-1.02785
H3F3B	2705	133	411	2161	2861	140.267	137.797	0.025631
ERGIC3	2846	0	0	2846	1366	258.34	186.237	0.472129
FLNA	8486	249	7920	317	8510	13.8682	6.82418	1.02295
SNORA45A	130	0	130	0	130	903.941	949.911	-0.0715637
SSB	2463	1909	554	0	2093	30.3089	23.0515	0.394866
ZNF207	13781	169	1485	12127	2258	42.7496	48.8377	-0.19208
SAE1	2313	102	900	1311	2618	63.0077	60.0535	0.0692787
CDC37	1608	54	1137	417	1590	36.1215	33.6012	0.104342
KHDRBS1	2757	167	1332	1258	3731	25.1418	25.4499	-0.0175714
PET100	219	20	135	64	419	444.175	229.172	0.954694
UBE2E1	1511	219	582	710	1931	76.8915	180.586	-1.23178
SF1	3470	338	1920	1212	4227	20.9245	22.9694	-0.134514
MRPS34	1040	31	678	331	1024	249.484	108.425	1.20224
NDUFS8	3072	0	0	3072	804	416.605	227.416	0.873344
FDPS	2017	0	0	2017	1440	104.274	51.8202	1.00878
SSU72	4176	27	462	3687	1303	154.984	115.605	0.422912
DDOST	2126	143	1371	612	1699	82.9688	68.903	0.267999
LINC00493	492	0	492	0	492	387.491	188.799	1.03731
CCNB1	2169	253	1302	614	2167	83.7936	47.4598	0.820121
PEG10	6618	479	978	5161	6628	10.7695	1.30412	3.04483
MRPL36	793	686	107	0	614	215.8	201.735	0.097233
SRRM1	4011	315	2715	981	4150	6.37684	6.70003	-0.071315
MRFAP1	2049	653	384	1012	2182	94.8633	68.5155	0.469414
CTNNB1	3737	280	2346	1111	3720	25.115	23.384	0.103023
HIGD2A	668	73	321	274	611	309.651	174.708	0.825694
VDAC3	1355	68	852	435	1540	120.52	76.1515	0.662321
STRAP	1866	313	1053	500	1905	82.306	50.2004	0.713288
MIR6126	86	0	86	0	86	146.772	197.039	-0.424902
IRAK1	3666	168	2139	1359	3571	76.611	48.1743	0.669277
LBR	3812	164	1848	1800	3973	27.6709	13.8349	1.00001
GPS1	4076	0	0	4076	2359	94.0347	77.5553	0.277965
SNORD93	74	0	0	74	74	127.073	0	16.9553
PHGDH	3180	0	0	3180	2015	66.6693	76.9198	-0.20633
SNHG8	619	0	619	0	619	805.716	345.173	1.22295
DDX5	2554	402	1845	307	3759	32.8895	33.4095	-0.0226306
NUDC	1800	123	996	681	1813	47.6883	34.4486	0.469178
HSPA4	4825	289	2523	2013	3385	22.5035	17.8162	0.336943
SNORD91B	95	0	0	95	86	1950.14	1317.36	0.565928
DCXR	887	50	735	102	829	524.412	337.098	0.637531
LSM14A	3596	77	1392	2127	3772	26.1589	52.2843	-0.999048
CDC20	1777	203	1500	74	1674	83.9709	78.5613	0.0960695
PSMA3	1279	0	0	1279	998	206.471	112.479	0.876278
C6orf48	1053	727	228	98	860	297.392	410.67	-0.465612
MIR1914	80	0	80	0	80	0	0	0
PSMA1	1527	531	717	279	2057	104.998	102.87	0.0295393
PGRMC1	1911	111	588	1212	1919	79.965	56.1425	0.510268
SNORA9	133	0	0	133	133	147.903	264.438	-0.838274
MIR302D	68	0	0	68	68	0	0	0
MIR6804	68	0	68	0	68	422.111	270.538	0.641789
PSMB7	980	14	834	132	626	177.341	112.905	0.651412
SKP1	9474	184	492	8798	2699	103.615	97.5567	0.0869191
C12orf57	980	305	312	363	1088	509.752	232.791	1.13076
MIR4321	13	0	13	0	13	294.704	206.536	0.512871
SMC1A	9930	340	3636	5954	9930	7.33076	6.60671	0.150009
DNMT1	5408	236	4851	321	5400	12.0708	11.3205	0.0925757
LMNB1	3475	886	990	1599	3403	16.5945	20.2242	-0.285362
CLIC1	1560	573	726	261	1774	156.735	154.966	0.0163756
PAIP2	2297	991	384	922	1664	74.8137	99.4369	-0.410474
LAPTM4B	3173	680	954	1539	2238	48.2989	52.8795	-0.130716
PMAIP1	1948	230	165	1553	1936	130.848	78.0281	0.745819
SF3B1	6526	92	3915	2519	5969	18.7506	13.3838	0.486418
NUTF2	2321	283	384	1654	886	176.931	144.332	0.293794
MIR6879	66	0	66	0	66	0	0	0
UBE2V1	2536	379	513	1644	2238	19.7107	19.4772	0.0171918
HPRT1	1407	159	657	591	1415	128.462	100.209	0.358326
ZNF703	3349	229	1773	1347	3349	28.5667	25.617	0.157227
BCCIP	2337	12	879	1446	2965	70.0541	58.1135	0.269592
PSMC5	1579	308	1221	50	1495	87.9679	63.0682	0.480058
TUBA1C	3001	275	1350	1376	2118	116.195	59.5613	0.964089
GNG5	920	474	207	239	777	170.226	135.579	0.328316
PSAP	2872	154	1575	1143	2834	56.8388	42.0631	0.434312
SNORD66	76	0	0	76	76	0	0	0
PSMD3	2888	0	0	2888	2187	47.9438	28.304	0.760317
SNORD19	76	0	0	76	76	344.545	0	18.3943
TPX2	3605	528	2352	725	3662	14.6228	22.3898	-0.614588
UBE2M	1508	579	552	377	1524	86.9869	110.06	-0.339417
SDHB	1153	151	843	159	1145	205.719	166.787	0.302667
RPN1	2314	49	1824	441	2341	64.4294	59.6152	0.112037
PSMB1	1939	0	0	1939	917	262.937	187.956	0.48432
CDC123	1542	280	1011	251	1365	115.088	88.5547	0.378093
MTHFD1	6814	229	3063	3522	3270	19.1134	24.0482	-0.331329
SNORA69	137	0	0	137	132	94.4526	139.934	-0.567079
CLTC	7760	274	5028	2458	8587	9.59618	10.0809	-0.0710851
RNASEK	1485	0	0	1485	221	278.872	189.01	0.561138
MIR1306	85	0	0	85	0	105.952	0	16.6931
GUK1	2548	0	0	2548	1280	738.443	345.56	1.09555
LUC7L3	7040	189	1299	5552	3517	16.8876	13.188	0.356715
CAPRIN1	4108	189	2130	1789	6861	14.8341	16.7191	-0.172569
DDX24	5573	0	0	5573	2948	15.1117	10.3471	0.546396
MARS	3592	686	1641	1265	2847	38.425	30.7265	0.322552
SCARNA17	144	0	0	144	381	0	0	0
OAT	2048	93	1320	635	2092	42.6971	30.4078	0.489683
SNORA64	134	0	0	134	134	776.379	2458.42	-1.6629
SNRPC	1054	287	543	224	1217	157.424	94.1671	0.741354
SF3B2	3932	0	0	3932	2894	15.6768	14.2903	0.133586
DNAJA1	2381	183	1194	1004	1538	46.2606	39.1592	0.240427
ATP6V0C	1175	234	468	473	1231	182.195	105.628	0.786485
XPO1	6776	676	249	5851	4830	21.8449	28.9286	-0.405184
NDUFB9	1319	47	666	606	719	227.46	146.001	0.639631
MIR4311	100	0	100	0	100	0	0	0
CDK1	1948	201	894	853	3318	57.7027	45.9659	0.328068
CDK2AP1	1812	824	264	724	2156	162.937	98.2954	0.729113
MYL12B	1210	344	519	347	1053	133.45	79.1675	0.753312
MAPRE1	2623	139	807	1677	2623	40.8768	89.2714	-1.1269
APOA1BP	1121	0	1121	0	1121	310.093	169.264	0.873422
BANF1	1155	508	270	377	1064	255.54	254.841	0.00395172
DPM3	517	77	369	71	547	855.323	493.879	0.79231
CYBA	797	139	588	70	723	335.993	138.864	1.27475
HIST1H2AE	509	0	393	116	564	660.228	1404.43	-1.08895
PAPOLA	4519	220	2238	2061	8321	18.1502	22.8025	-0.32919
ATP2A2	5702	493	153	5056	8314	19.2702	12.214	0.657793
AK2	3586	42	699	2845	5771	53.353	41.4706	0.363473
SNORA57	149	0	0	149	149	1073.18	1454.85	-0.438978
MIR6723	89	0	89	0	89	225.532	187.1	0.269521
MRPS15	2127	0	0	2127	965	171.609	102.272	0.746708
ANXA5	1762	286	963	513	1599	38.8796	44.4033	-0.191649
EIF4A2	5327	0	0	5327	1886	65.8273	59.9808	0.134183
ATIC	2275	391	1776	108	2084	32.7686	24.5599	0.415995
BRK1	1233	110	228	895	1176	174.596	153	0.190488
GOT2	2462	129	1293	1040	2462	40.2831	25.4136	0.664553
RAC1	2323	213	579	1531	2398	37.8258	42.3684	-0.163614
NHP2L1	1732	0	1732	0	1732	253.159	119.681	1.08084
EIF3H	3959	24	1059	2876	1275	158.691	111.593	0.50797
DHX36	6733	81	3027	3625	3611	3.35542	2.24307	0.580806
BAG6	3815	314	3399	102	3821	29.2378	28.6065	0.0314907
FDFT1	2289	532	1062	695	4387	67.1318	34.5508	0.958257
CHD4	6554	147	5814	593	6545	7.74199	5.57413	0.473885
STOML2	1296	101	936	259	1431	251.196	169.308	0.569161
LSM4	986	51	378	557	1825	253.969	148.541	0.773787
NASP	3659	0	0	3659	3291	19.8245	16.2884	0.283424
ARPC1A	1565	124	1113	328	1607	243.148	173.842	0.484056
TMEM106C	1515	113	753	649	1588	230.685	115.805	0.99422
CBX3	2128	428	552	1148	2453	61.1741	44.7044	0.452495
ATP5F1	3156	606	771	1779	2013	91.5473	74.1188	0.304674
PSMC1	4448	103	1323	3022	1586	77.4279	52.6038	0.557678
AP2S1	935	226	429	280	1254	416.029	269.567	0.626038
PSIP1	3391	344	1593	1454	3964	8.695	8.86153	-0.0273667
C14orf166	7075	165	735	6175	1051	142.384	90.7925	0.649136
SNORA20	132	0	0	132	132	108.957	274.808	-1.33466
HDLBP	6372	228	3807	2337	6535	16.919	18.4204	-0.122653
STUB1	1472	250	912	310	1028	278.211	154.801	0.845761
SNORA51	140	0	0	140	132	193.147	214.399	-0.150598
PPIF	2190	71	624	1495	2200	74.079	46.058	0.685601
SIGMAR1	1743	428	405	910	1734	99.5053	57.2445	0.797626
UHRF1	5197	0	5197	0	5197	19.2425	25.9136	-0.429394
MIR581	96	0	0	96	96	0	0	0
NCAPD2	5548	799	4206	543	4806	15.0701	10.0308	0.587204
GLA	1358	5	669	684	1418	67.7475	30.0156	1.17443
RBM39	4580	0	0	4580	3019	45.4619	64.0917	-0.49547
DMKN	2811	0	0	2811	2536	200.561	142.835	0.489689
MIR6757	69	0	69	0	69	0	0	0
FXYD5	1580	778	537	265	1636	66.5067	74.1237	-0.156433
ECHS1	1617	356	873	388	1329	198.805	145.43	0.451026
APLP2	3727	72	2292	1363	3992	17.4652	14.6561	0.252966
TMEM230	1735	421	363	951	1795	87.4937	76.7657	0.188715
TIMM50	2572	133	1371	1068	2572	146.67	94.7365	0.630576
CKAP2	3629	90	2052	1487	4325	15.7196	18.5329	-0.23751
CCDC124	938	44	672	222	1083	135.712	79.2106	0.776775
AKR1B1	1930	0	0	1930	1398	104.725	125.365	-0.259526
CSNK1E	2791	261	1251	1279	348	0	0	0
SNORA14B	135	0	0	135	135	1061.05	909.758	0.221938
U2AF2	3022	959	1416	647	3131	31.9727	55.8456	-0.804584
MRPL4	1620	27	1074	519	2404	143.163	102.756	0.478432
H2AFV	3804	106	345	3353	4704	93.0806	123.516	-0.408142
C19orf53	504	0	243	261	909	102.03	86.5121	0.238017
PCMT1	1984	284	858	842	1849	99.529	123.906	-0.316054
MBD3	5518	170	780	4568	2499	45.4298	65.8069	-0.53459
SNORD38B	67	0	0	67	69	200.858	692.505	-1.78564
DDX39A	1471	102	1284	85	1540	88.881	60.8151	0.547438
RFC3	2402	130	1071	1201	2865	33.0991	35.3191	-0.0936539
TPM3	4041	0	0	4041	11580	30.7316	31.1504	-0.0195272
DDB1	4506	398	3423	685	4325	17.4961	13.7862	0.343786
SRPK1	4762	0	0	4762	4390	15.0449	15.3651	-0.0303806
SKP2	3759	196	1275	2288	3504	55.6803	37.2409	0.580266
SNORA61	130	0	0	130	130	571.506	988.822	-0.790941
MIR922	81	0	0	81	0	0	30.9293	-14.9167
NOP58	2046	226	1590	230	1965	34.3904	30.8499	0.156735
HM13	3932	95	432	3405	3489	55.9885	54.1891	0.047127
CYC1	1832	0	0	1832	1234	151.669	113.588	0.417113
SCARNA4	129	0	129	0	129	446.234	1158.48	-1.37636
MIR6888	67	0	67	0	67	0	0	0
MIR4728	67	0	67	0	67	0	0	0
MIR6730	67	0	67	0	67	320.147	0	18.2884
MIR6730	21	0	21	0	21	320.147	0	18.2884
SNORA28	126	0	126	0	126	139.34	287.088	-1.04288
MIR6075	95	0	95	0	95	0	0	0
S100A10	1202	660	294	248	1055	79.7979	58.9219	0.43754
SRSF11	4008	0	0	4008	2792	14.4052	16.7517	-0.217704
MRPS12	1220	341	417	462	1134	486.923	279.847	0.799053
HN1	3084	0	3084	0	3084	157.509	110.947	0.50556
MIR5047	100	0	100	0	100	134.438	280.396	-1.06052
TOMM40	1725	180	1086	459	1802	103.803	80.8066	0.361299
EEF1D	3718	0	0	3718	3160	295.662	179.645	0.718797
MAT2A	2819	123	1188	1508	2580	28.4241	20.6425	0.461478
ETFA	2287	81	1002	1204	1354	137.308	83.0109	0.726036
WDR83OS	599	0	315	284	763	349.407	229.919	0.603781
NT5DC2	2047	401	1563	83	2233	91.9505	92.1941	-0.00381697
DEGS1	2101	166	972	963	2063	41.7121	20.3609	1.03463
SNORD97	142	0	0	142	142	1256.18	3237.54	-1.36585
PSMD4	1350	80	1134	136	1331	120.437	198.302	-0.719416
NSUN2	3558	0	0	3558	3372	16.3556	20.6534	-0.336576
ETF1	3874	449	1215	2210	4264	34.868	67.7924	-0.9592
PAF1	2066	331	1596	139	2357	25.8534	21.3959	0.273008
LARS	4766	167	3531	1068	4849	9.33299	10.0651	-0.108939
RNASEH2A	1165	94	900	171	1142	146.856	77.4394	0.923254
HSPA5	3908	204	1965	1739	3970	23.543	19.628	0.262373
DHCR24	4250	99	1551	2600	4286	23.4558	12.3718	0.922834
DYNC1H1	14333	164	13941	228	14340	5.90146	6.09148	-0.0457133
HNRNPA3	5688	51	1071	4566	5735	15.2558	14.1881	0.104669
RPL7L1	4476	276	768	3432	1275	25.483	22.9544	0.150758
SNORD10	142	0	0	142	148	1217	1192.1	0.0298239
PRPF19	2157	206	1515	436	2340	33.3135	35.881	-0.10711
NT5C3B	1729	0	0	1729	1646	188.518	104.027	0.857738
SEC13	2374	0	0	2374	2174	82.9304	53.1723	0.641216
PSMA6	4730	0	0	4730	1283	127.42	83.0552	0.617443
PPP2CA	4649	281	930	3438	2550	40.3423	47.1482	-0.224904
PRRC2B	11042	55	6690	4297	11059	8.63083	15.7955	-0.871867
STRA13	796	0	796	0	796	582.48	282.371	1.04461
DNPH1	834	0	732	102	797	407.225	257.127	0.663343
DYNLT1	2891	2173	204	514	772	231.798	106.856	1.11719
SMARCA4	5691	281	4944	466	5875	8.11114	7.64985	0.0844625
CLNS1A	2993	91	714	2188	1373	65.8176	92.4538	-0.490253
TCOF1	5240	0	0	5240	5994	12.8544	13.8759	-0.110311
C16orf13	968	0	968	0	968	286.121	133.063	1.10451
ECH1	1411	233	987	191	1263	89.4963	92.8029	-0.0523413
GSTO1	1052	356	642	54	1310	222.471	102.025	1.12469
MIR1290	78	0	0	78	78	0	0	0
CDK4	2076	366	912	798	1485	139.346	83.6372	0.736448
GLTSCR2	1522	0	1522	0	1522	172.154	107.795	0.675404
SNORA31	139	0	0	139	56	340.318	345.062	-0.0199721
MYC	2351	555	1320	476	2366	29.1087	19.4023	0.585198
UXT	894	0	0	894	494	408.452	209.242	0.964991
PRC1	4087	1212	1821	1054	2853	16.4846	11.9636	0.462434
MYH9	7501	231	5883	1387	7554	5.63469	3.54168	0.669751
ANXA2	3528	0	0	3528	1812	47.7644	33.4072	0.515764
FKBP8	1710	64	1239	407	1795	154.896	179.563	-0.213189
CLTA	1890	126	783	981	1236	91.6511	72.7743	0.332719
SNORD50A	75	0	75	0	75	2952.48	5565.61	-0.914612
LSM12	2308	148	588	1572	2484	42.6035	34.4947	0.304589
APEX1	1803	0	0	1803	1553	68.9616	37.6075	0.874755
ERI3	1684	182	1014	488	1755	150.475	123.775	0.281802
C17orf89	560	0	560	0	560	189.942	107.334	0.823446
EIF4G3	5802	195	4758	849	6970	16.6067	24.2819	-0.548088
HAX1	1284	0	0	1284	1179	131.918	90.4585	0.544308
ANAPC5	6149	0	0	6149	2732	46.8618	24.3131	0.94665
SNORA6	151	0	0	151	149	99.6901	184.824	-0.890623
GMNN	1262	332	630	300	1357	85.4348	66.7034	0.357059
H1FX	1507	375	642	490	1500	43.403	33.6502	0.36717
TAF15	2191	0	2191	0	2191	18.3722	27.3064	-0.571689
DCTPP1	1222	95	513	614	1120	205.734	222.557	-0.113394
BZW1	6875	455	1260	5160	3463	35.1361	35.0187	0.0048284
EPRS	5014	270	4539	205	5015	9.3006	5.3912	0.786605
ADSL	1808	56	1278	474	1563	98.1353	45.7328	1.10153
ROMO1	498	180	240	78	405	2478.23	939.249	1.39973
PPM1G	3752	0	0	3752	2302	32.7063	20.3803	0.682367
PSMB5	1294	264	792	238	1454	264.701	119.258	1.15027
MDH1	1650	435	1005	210	1758	73.3513	43.6188	0.749859
SRSF6	4325	106	1035	3184	4014	28.3379	36.6134	-0.369627
DNAJC7	2022	237	1485	300	1740	30.8913	17.3794	0.829786
USF2	1634	37	1041	556	1709	99.4879	100.295	-0.0116566
MRPL55	1423	1174	168	81	906	255.483	88.1253	1.53559
SURF4	2984	130	810	2044	3399	42.0164	29.6364	0.503568
DHX15	3028	0	0	3028	3015	19.7757	42.2411	-1.09488
MRPL3	1706	148	1047	511	1764	48.6045	42.1498	0.20556
CNOT1	8471	333	7131	1007	8531	12.4934	11.5256	0.116315
MIR196A1	70	0	0	70	70	0	0	0
RPL27A	4916	403	447	4066	4879	251.217	155.738	0.68981
PGAM5	2834	58	870	1906	3254	50.7186	45.3007	0.162978
PFKP	2769	224	2331	214	2969	36.5008	27.0565	0.431939
PDIA6	2682	338	1479	865	2445	47.671	58.1473	-0.286595
MTA1	2888	1608	768	512	2840	36.5864	33.0709	0.145741
CSRP2	5078	0	0	5078	923	138.987	44.7504	1.63496
SUPT16H	4684	339	3144	1201	4684	7.29978	6.06794	0.266606
FUS	5119	105	1581	3433	5119	22.6362	38.1857	-0.754375
DANCR	904	0	0	904	855	334.508	156.286	1.09785
LTA4H	6109	0	0	6109	2446	30.4866	15.9573	0.933916
LINC00273	1452	0	0	1452	1452	13.7072	9.63177	0.509017
HNRNPH3	3356	0	0	3356	2297	15.1469	23.557	-0.637099
MEA1	1089	155	558	376	749	211.046	168.192	0.327447
TXNDC5	2964	38	1299	1627	566	28.4361	21.3886	0.410865
CTPS1	3201	508	1776	917	3462	23.9087	24.1213	-0.0127714
SND1	3476	194	2733	549	3508	19.232	23.1123	-0.265139
S100A11	594	120	318	156	594	72.6661	69.0043	0.0745952
CENPF	10307	168	9345	794	10296	2.51839	1.76173	0.515263
PIN1	1670	0	0	1670	1173	196.226	124.88	0.65197
NDUFA1	766	425	213	128	428	421.307	367.938	0.195409
SMARCB1	1728	207	1185	336	1687	51.5767	34.7921	0.567946
PTOV1	1875	170	1251	454	1746	66.0179	47.9414	0.461577
BCLAF1	7263	253	2763	4247	7263	6.93319	7.57271	-0.127273
MIR600	98	0	0	98	0	0	0	0
DNAJC8	1759	27	762	970	1764	42.0488	63.905	-0.603852
COA6	1013	545	240	228	1119	205.147	83.2414	1.30127
SNORA5A	134	0	0	134	134	361.073	392.245	-0.119464
TMEM259	2748	183	1863	702	2634	46.1562	45.4351	0.0227167
POP7	927	262	423	242	932	261.406	151.921	0.782967
PSMC3	1544	158	1320	66	1580	59.5061	50.7237	0.230373
NDUFS7	3356	0	0	3356	786	534.769	260.253	1.039
ADRM1	1530	205	1224	101	1480	122.591	96.178	0.350071
MIR6728	89	0	89	0	89	2955.78	2030.12	0.541974
RARS	2146	54	1983	109	2138	47.903	41.6144	0.203029
MIR4644	84	0	84	0	84	0	0	0
MCM5	4599	0	0	4599	2546	31.281	25.0532	0.32028
MIR194-1	85	0	0	85	85	0	0	0
POLR2L	892	37	204	651	876	509.071	295.505	0.784682
PLD3	2180	397	1473	310	2408	49.7538	42.4833	0.227906
ARPC2	2226	0	0	2226	1571	100.506	150.169	-0.579301
JUN	3540	1257	996	1287	3323	31.9109	49.6934	-0.638989
CIRBP	1606	85	792	729	3472	97.2888	114.397	-0.233701
CSNK2A1	4416	376	1176	2864	2836	22.0796	17.0919	0.369382
SGTA	2330	162	942	1226	2315	51.0528	38.4769	0.407988
SNORD89	114	0	0	114	114	48.8837	119.808	-1.29328
PPP1R14B	982	268	444	270	987	175.396	174.979	0.00343404
NDUFAB1	843	13	225	605	667	233.526	134.749	0.793304
SF3A3	3673	956	1506	1211	2836	17.5598	16.9105	0.0543539
CERS2	2544	426	1143	975	2544	48.959	91.8527	-0.907734
GTPBP4	5075	461	1905	2709	2517	18.1217	14.9554	0.277035
AURKB	1254	78	1038	138	1300	113.673	68.7834	0.724749
TALDO1	1346	153	1014	179	1243	101.507	75.841	0.420525
DBI	842	0	0	842	1436	62.7505	43.3457	0.533728
SNORD87	89	0	0	89	76	139.549	564.287	-2.01565
SNORA74B	201	0	0	201	204	378.022	559.943	-0.566809
MDK	1339	150	471	718	1683	91.8898	166.363	-0.856351
EIF2S2	2656	222	1002	1432	2592	44.7298	51.9438	-0.215711
NGRN	7237	8	876	6353	1663	78.6823	46.1573	0.769467
SUB1	4273	0	0	4273	3507	85.1257	61.621	0.466166
NUP205	6266	26	6039	201	6265	12.6644	14.048	-0.149575
ACOT7	2429	992	1113	324	2389	81.3143	54.8341	0.568427
SUPT5H	3770	247	3252	271	3868	15.7833	14.3543	0.136907
SNRNP200	7165	78	6411	676	7219	8.6169	6.52969	0.400101
HNRNPDL	3781	176	1263	2342	4245	39.4164	19.9054	0.9856
ITM2B	10137	203	801	9133	1896	41.6754	40.3272	0.0474416
ST13	3595	482	1110	2003	3581	35.1155	18.9507	0.889822
RRM1	3166	214	210	2742	3191	17.3221	21.6528	-0.321923
MZT2B	933	355	477	101	284	340.101	179.693	0.920425
RUVBL1	2126	751	948	427	1768	37.2168	27.162	0.45435
IPO7	6191	142	3117	2932	6192	10.4642	17.4373	-0.73666
ARF5	1509	0	0	1509	1096	247.263	166.91	0.566973
KDM1A	3059	104	2631	324	3107	22.6322	22.3215	0.019942
DDX56	3028	1156	1128	744	2872	38.1851	29.1779	0.388122
PTP4A2	1551	0	0	1551	3929	22.6689	30.4669	-0.426512
UQCRC1	1985	417	1443	125	1617	89.6015	70.8091	0.339584
MIR558	94	0	0	94	94	0	0	0
SNORA84	133	0	0	133	46	491.311	856.306	-0.801489
NDRG1	3983	0	0	3983	3478	15.2382	15.2977	-0.0056219
COA1	3223	392	441	2390	3249	224.03	150.237	0.576449
TYMS	1662	139	942	581	589	111.258	71.9838	0.628158
ATOX1	4341	110	222	4009	489	409.039	216.809	0.915811
ARL6IP1	2409	212	612	1585	2264	53.3447	66.7706	-0.323863
HNRNPA0	8726	310	918	7498	2967	47.2505	86.2054	-0.867435
MIR6895	78	0	78	0	78	0	0	0
MRPS2	1640	209	891	540	1950	71.4662	57.4525	0.314886
ZWINT	1961	0	0	1961	1851	43.7758	45.5763	-0.058149
RRP1B	5090	117	2277	2696	5087	12.3292	8.84312	0.479406
SNORD45B	72	0	0	72	71	2801.36	1370.15	1.03179
PFDN6	1917	84	312	1521	733	96.4352	65.4418	0.55934
LMAN2	1800	205	1071	524	1832	81.261	63.3854	0.358408
ADIPOR1	2177	299	1128	750	2423	70.607	45.9451	0.619889
FKBP3	1684	411	675	598	1344	63.0731	52.7983	0.256529
VARS	4312	441	3795	76	4292	18.3256	15.7911	0.214736
FOXC1	3926	474	1662	1790	3449	7.14482	9.41904	-0.398634
CNN3	2165	384	990	791	2288	33.9781	32.3341	0.0715466
TECR	1171	137	927	107	1157	102.803	82.4859	0.317659
MRPL41	1262	788	414	60	604	544.155	251.595	1.11291
PFDN2	677	85	465	127	637	96.9316	77.1589	0.329131
VCP	4370	896	2421	1053	3859	18.3852	16.2698	0.176338
MIR181A2	110	0	0	110	110	0	0	0
MIR6884	78	0	78	0	78	0	0	0
2017-09-15	1840	0	1840	0	1840	124.793	109.973	0.182386
CDC25B	3597	697	1743	1157	4290	21.6316	20.1803	0.100188
EMD	1379	288	765	326	1339	87.718	74.0238	0.244881
SNORA7B	139	0	0	139	139	160.268	253.921	-0.66389
SLC16A1	4374	832	1503	2039	4668	16.8443	11.4278	0.559672
NDUFV2	942	117	759	66	930	198.015	96.8609	1.03162
TRAPPC1	811	116	438	257	869	225.897	146.496	0.6248
YARS	3238	909	1587	742	2869	28.8226	35.6934	-0.308447
COPZ1	1897	37	534	1326	2020	43.318	26.5317	0.707228
CDK16	3158	420	1509	1229	3983	51.9002	38.8554	0.417616
SRSF7	2857	159	414	2284	2489	75.8196	70.3144	0.108749
RAB5C	1912	456	651	805	2031	59.3447	37.1657	0.675133
PSME3	3366	490	696	2180	3803	34.1654	34.7013	-0.022453
TOMM22	2040	31	429	1580	1379	194.724	79.9333	1.28455
AP3D1	5034	207	3648	1179	5056	11.1559	11.6952	-0.0681037
WNK1	11804	643	8502	2659	11946	5.34166	6.3894	-0.258348
PSMB6	852	51	720	81	872	233.34	108.271	1.10778
NGFRAP1	1354	0	1354	0	1354	149.256	95.6846	0.641425
THRAP3	4432	224	2868	1340	4431	6.6633	18.718	-1.48998
TCERG1	4654	38	3297	1319	4201	6.54006	10.3056	-0.655972
SARS	1882	11	1611	260	4884	37.2809	36.2601	0.0400527
RRM2	3673	291	1350	2032	3434	31.8233	23.6185	0.43015
ASNS	2356	529	1686	141	2526	24.0085	37.1597	-0.630172
TPM4	2666	260	747	1659	3003	30.3244	28.3249	0.0984049
MIR6752	71	0	71	0	71	0	0	0
CHCHD10	1171	569	429	173	691	60.6014	28.1596	1.1057
BCOR	6390	363	5166	861	6746	3.84126	6.17964	-0.685801
PSMD12	4406	108	1371	2927	1797	23.3278	23.7975	-0.0287585
PSMD2	3449	558	2727	164	3165	40.0454	50.3042	-0.329035
HDAC1	2409	0	0	2409	2091	34.833	83.1424	-1.25511
CTNNA1	3756	90	2721	945	4224	17.8698	17.5683	0.0245475
SMC4	5471	451	3867	1153	5504	12.842	13.3531	-0.0563005
MIR186	86	0	0	86	86	0	0	0
MIR4319	85	0	85	0	85	0	0	0
XPOT	6414	529	2889	2996	3947	16.2039	11.5446	0.489087
STAU1	3684	411	1734	1539	3825	20.1075	18.4774	0.121966
SNRPA1	2440	0	0	2440	1059	97.9058	70.533	0.47309
SNORA65	130	0	0	130	136	273.365	489.119	-0.839355
SMS	1837	252	1101	484	1839	57.1391	47.0674	0.279745
TSPAN3	6467	274	762	5431	3853	62.7073	42.6304	0.55674
NSA2	1199	370	570	259	1130	51.3612	23.7159	1.11479
LMNB2	4671	63	1863	2745	4644	16.6222	18.8787	-0.183638
FAM127B	1259	0	1259	0	1259	40.938	30.9072	0.405486
TIMP1	1095	75	411	609	916	122.628	87.7089	0.483489
PES1	2760	992	1350	418	2871	34.7667	16.2595	1.09638
RCC1	2844	285	1266	1293	2776	31.355	22.6901	0.466615
PRKAR1A	4327	207	1146	2974	5235	14.7327	14.4592	0.0270323
YTHDF2	2925	362	1740	823	3063	17.6923	26.388	-0.576734
ALDH18A1	3359	138	2388	833	3463	15.9338	12.8672	0.308371
SRSF5	3044	0	0	3044	1382	22.7136	25.3903	-0.160714
IARS2	3560	115	3039	406	3549	20.7281	10.0997	1.0372
CNBP	1664	161	534	969	3384	60.8554	59.0965	0.0423119
ITGB1	3784	136	2397	1251	4087	10.4016	8.06468	0.367076
RRP36	1159	10	780	369	1159	65.1727	45.8505	0.507321
MIR4421	69	0	69	0	69	0	0	0
MIR6782	69	0	69	0	69	0	0	0
POLR1D	2118	92	129	1897	3020	149.492	99.154	0.592321
PPP5C	4675	0	0	4675	2232	33.5889	28.1319	0.255769
HELLS	4987	0	933	4054	3346	7.8648	11.0089	-0.485136
NUSAP1	2409	264	1281	864	2454	33.2111	43.605	-0.392818
EI24	2455	428	1023	1004	2456	50.6731	45.6382	0.150975
PNN	3576	67	2154	1355	3606	9.87751	7.50371	0.396497
MTPN	3738	216	357	3165	0	14.71	31.0197	-1.07634
EBP	1775	823	693	259	1157	202.155	81.6327	1.30823
CAPZA1	3020	672	861	1487	2740	28.3904	29.7371	-0.0668585
DDT	1048	0	0	1048	464	326.603	125.479	1.38009
KARS	2421	122	1878	421	2193	43.5093	32.602	0.416352
KXD1	1592	305	531	756	1627	106.716	81.014	0.397529
MIR6801	79	0	79	0	79	0	128.891	-16.9758
RNU6ATAC	126	0	0	126	125	2611.6	4489.16	-0.781511
MIR5699	90	0	90	0	90	0	0	0
SRRT	1607	0	1500	107	3013	13.3511	13.9253	-0.0607453
NUDT5	3433	396	660	2377	962	92.511	53.4151	0.792366
TMED4	2322	53	684	1585	3782	59.0145	48.1463	0.293639
MCM2	3622	244	2715	663	3506	16.1531	15.6626	0.0444845
ZNF664	5108	1830	786	2492	4051	10.6395	20.8922	-0.973468
DKC1	2577	210	1545	822	4264	28.6864	38.6451	-0.429906
AES	1884	180	795	909	1943	81.3923	159.252	-0.968339
ACIN1	4935	328	4026	581	5002	9.18632	59.3453	-2.69144
MIR6780B	79	0	79	0	79	163.875	0	17.3222
MIR3607	79	0	79	0	79	594.071	434.126	0.452521
WBP11	4646	234	1926	2486	2674	12.7376	8.96374	0.506873
NOL7	1184	32	774	378	874	71.2648	47.4377	0.587145
GABARAP	1634	440	354	840	893	265.868	167.12	0.669823
CNPY2	1214	541	549	124	1476	96.6929	53.7981	0.845843
GCN1	8675	13	8016	646	8668	15.6028	10.0264	0.63795
HOXB-AS3	743	0	0	743	1173	41.2482	69.056	-0.743422
MIR636	99	0	0	99	84	0	90.3894	-16.4639
GSK3A	3524	1714	1206	604	2179	32.3785	44.5142	-0.459217
SFXN1	4231	254	969	3008	2991	32.0691	27.1146	0.242106
DUS1L	2151	486	1422	243	1884	109.884	63.4122	0.793139
GRAMD1A	2695	192	2175	328	2640	46.1307	83.3034	-0.852634
CSK	2767	729	1353	685	2740	31.7509	20.647	0.620841
NDUFAF3	2012	1134	555	323	1691	178.747	76.5183	1.22403
RANGAP1	4222	1470	1764	988	4589	31.9867	22.4288	0.512101
MYBBP1A	4807	307	3987	513	3530	21.8316	10.9445	0.996146
SF3A1	5143	155	2382	2606	4925	10.6607	6.86635	0.634612
EFTUD2	4548	298	2919	1331	4412	15.2534	7.51966	1.02029
NENF	949	57	519	373	949	363.793	158.188	1.20147
SNORD9	104	0	0	104	103	120.029	148.257	-0.304715
MIR6797	72	0	72	0	72	0	0	0
MIR4324	72	0	72	0	72	0	0	0
CD320	1250	65	849	336	1251	199.883	112.753	0.825984
GMPS	8751	335	2082	6334	2456	23.5917	22.5205	0.0670376
IK	1964	0	0	1964	1854	15.8198	17.6185	-0.15535
SNORA45B	131	0	131	0	131	208	302.986	-0.542665
PDIA4	2903	233	1938	732	2952	28.8295	19.1907	0.587113
ISYNA1	2420	218	1677	525	2553	43.3229	53.392	-0.301487
IDH3B	1620	0	0	1620	1843	58.7474	45.689	0.362671
CAPZB	2068	494	783	791	2907	61.2501	58.4136	0.0684068
PRMT5	2531	224	1914	393	1960	28.4009	48.7631	-0.779832
QARS	2827	402	2328	97	2821	52.1445	33.5169	0.637611
CSNK1A1	6067	433	978	4656	2795	35.9043	38.1446	-0.0873198
SLC38A1	8066	695	1464	5907	9973	22.4766	22.4708	0.000372313
PRPS1	2073	122	957	994	2156	43.9522	41.6021	0.0792772
ADAMTS1	5191	455	2904	1832	4651	36.1225	41.1378	-0.187562
EID1	2298	291	564	1443	2091	44.7675	22.6509	0.982852
CYB5R3	3938	0	0	3938	3517	23.7344	13.8646	0.77553
ZFR	4738	103	3225	1410	4715	9.46991	20.2924	-1.09944
PPP1CA	1677	0	0	1677	1271	138.73	179.774	-0.373902
NUP133	5207	92	3471	1644	4170	20.8184	13.5668	0.617742
RRP1	3022	117	1386	1519	1807	43.8832	29.0912	0.593069
PSENEN	603	140	306	157	834	234.349	151.905	0.625486
NUP153	6030	447	4521	1062	6030	11.2694	21.364	-0.922711
DRG1	1746	161	1104	481	1450	66.0268	38.0476	0.79523
PTPN11	6101	198	1782	4121	6577	10.0815	9.75537	0.047437
LAMTOR4	730	35	414	281	612	622.009	260.537	1.25544
COX17	684	93	192	399	423	152.5	76.2675	0.999659
EXOSC10	2808	50	2658	100	2842	15.3344	12.1753	0.33279
LONP1	3236	158	2880	198	3398	23.934	15.9381	0.586552
HLA-C	1880	0	0	1880	1586	89.5447	106.401	-0.248829
MIR564	94	0	0	94	21	0	6.23458	-12.6063
URI1	3444	297	1608	1539	3571	42.9204	41.341	0.054089
CALM1	4242	248	450	3544	4256	34.5309	26.8133	0.364927
EIF4A3	1734	222	1236	276	1734	44.7088	37.284	0.261996
HMGN3	872	129	300	443	1277	141.478	119.982	0.237758
CAND1	11251	437	3693	7121	5992	9.66555	5.80059	0.736553
CAP1	3105	561	1428	1116	2773	17.9646	15.9722	0.169584
HLA-A	5422	0	1185	4237	1611	56.4344	58.1897	-0.0441882
PDIA3	3727	148	1518	2061	3047	20.6592	14.3	0.530738
ACP1	1552	96	477	979	1882	127.395	86.4957	0.558603
JTB	1287	436	441	410	1478	395.369	206.636	0.936105
HSPE1	950	443	309	198	345	142.203	77.0886	0.883354
RABL6	3949	0	0	3949	3890	33.2078	24.3742	0.446152
SLIT2	6390	252	4590	1548	6406	9.15076	6.18058	0.566074
PLK1	4135	0	0	4135	2164	38.9895	36.0564	0.112827
MT2A	903	0	0	903	419	243.908	78.8598	1.62896
UBE2T	922	150	594	178	912	79.7332	58.0383	0.458169
PPP4C	1447	0	0	1447	1486	157.022	188.321	-0.262226
HIST2H2BE	2194	12	381	1801	2223	338.776	252.43	0.424447
VBP1	1686	117	594	975	2044	71.1443	62.9284	0.177034
WDR18	1501	0	1289	212	1551	101.243	75.3343	0.426438
NPM3	877	23	537	317	877	213.952	116.646	0.875145
GHITM	2128	193	1038	897	2449	73.5718	66.7624	0.140115
SMC3	4114	126	3654	334	4112	8.44128	7.84777	0.105166
PRCC	2105	272	1476	357	2123	52.6187	41.6686	0.336608
ATP5L	1582	0	0	1582	1391	128.491	90.9918	0.497854
CKAP5	7121	47	6099	975	6714	6.16594	6.6713	-0.113629
DCAF7	1354	196	1029	129	6381	30.0382	28.2094	0.0906193
ARL2	1228	0	0	1228	546	130.785	188.842	-0.529979
AHSA1	1402	160	1017	225	1400	33.4358	49.9923	-0.580298
STARD7	3368	384	1113	1871	2959	30.1319	21.0328	0.51863
CHCHD3	1598	145	684	769	1590	54.7022	39.9902	0.451943
TIMM23	1349	0	1349	0	1349	46.9824	32.7106	0.522349
TOP1	3738	250	2298	1190	3529	6.32758	9.23682	-0.545671
SNRNP40	1928	0	0	1928	1624	64.8705	60.5549	0.0993173
NOP2	3038	489	2427	122	2981	15.7565	10.9685	0.522541
MRPL18	1075	0	0	1075	977	128.269	81.7363	0.650117
MIR6514	70	0	70	0	70	0	221.035	-17.7539
SNORD18B	72	0	0	72	70	651.529	286.303	1.18628
SNHG1	2768	0	0	2768	1118	57.6103	82.9362	-0.525668
CLPTM1L	3540	0	0	3540	2147	100.773	80.4329	0.325248
ADAR	6625	200	3681	2744	7092	8.12794	10.8648	-0.418655
SIVA1	1244	55	474	715	771	992.479	490.856	1.01574
SOX4	5852	1767	1425	2660	4878	10.4502	8.70851	0.263005
ARL6IP4	1782	0	0	1782	1871	196.065	92.8688	1.07806
RAB7A	2244	246	624	1374	2232	24.8282	31.68	-0.35158
FOXM1	3475	114	2406	955	3199	21.8795	17.5748	0.316055
COMMD4	3225	14	600	2611	2203	216.304	79.3028	1.44761
SRSF4	2387	235	1485	667	2530	18.8458	22.1975	-0.236143
SNORD124	104	0	0	104	103	187.06	53.6457	1.80195
UBE2N	5186	378	459	4349	2552	45.5762	24.1373	0.916988
C20orf27	1886	811	525	550	2129	192.48	130.339	0.562436
TFG	3271	0	0	3271	2114	18.7895	20.1346	-0.099745
YWHAH	1879	212	219	1448	1793	38.7151	23.2224	0.737354
SMARCE1	5840	781	1236	3823	2421	17.2045	15.0282	0.195102
MRPL24	990	471	519	0	927	32.7189	30.0896	0.120855
FUBP1	2524	88	1968	468	2758	10.7887	12.3422	-0.194062
AGPAT1	2496	580	852	1064	2279	49.8856	89.3396	-0.840664
CCND2	6480	269	870	5341	6396	8.54365	4.43749	0.944952
CENPM	1002	242	441	319	1693	149.349	107.437	0.475193
ATXN2L	4574	0	0	4574	4430	9.4138	7.80452	0.270436
SF3B6	770	214	378	178	771	189.987	135.629	0.486232
CLPP	1155	123	834	198	1151	214.462	231.974	-0.113241
FKBP11	4957	0	0	4957	1337	82.2894	31.1971	1.39927
C21orf33	1674	93	807	774	1667	77.873	48.1615	0.693231
MRPL23	919	22	492	405	742	314.516	145.626	1.11086
UNG	2234	179	777	1278	2366	33.8648	29.9784	0.175858
SCARNA22	125	0	0	125	125	32.2026	201.777	-2.64748
CNIH4	4125	75	420	3630	2376	157.045	167.312	-0.0913623
MIR4748	82	0	82	0	82	0	0	0
WARS	3092	619	1416	1057	2968	15.5018	14.5103	0.095352
GARS	2634	241	2220	173	2749	19.4478	25.8443	-0.410221
MIR647	96	0	0	96	96	0	23.7885	-14.538
POLR2A	6738	0	6738	0	6738	11.4602	10.6794	0.101792
BOLA3	2982	0	0	2982	554	362.392	170.339	1.08914
WTAP	3656	1757	1191	708	3500	35.3813	55.7546	-0.656089
RAC3	1090	138	579	373	1060	71.1023	88.4076	-0.31427
SAMD4B	4519	1035	2085	1399	4499	13.8214	27.8798	-1.01226
MIR6735	73	0	73	0	73	0	0	0
MIR5693	73	0	73	0	73	0	0	0
SSNA1	1170	0	0	1170	937	310.587	302.059	0.0401669
TPR	9708	297	7092	2319	9009	2.53788	2.2657	0.163599
CHAF1A	3339	101	2871	367	3343	16.8128	30.3776	-0.85341
LOC729506	1591	0	1591	0	1591	1.11473	7.85887	-2.81652
NUDT19	2967	0	1128	1839	2967	14.9427	10.2813	0.539374
MIEN1	1006	292	348	366	754	257.768	88.6167	1.54041
COCH	2688	546	1317	825	1860	57.2233	38.5931	0.568248
ANP32E	1339	236	684	419	3553	12.3307	13.086	-0.0857627
DSTN	3617	346	498	2773	1746	58.0694	48.0108	0.274414
KIF5B	5877	458	2892	2527	5889	8.7715	7.47563	0.2306
SNORD105	85	0	0	85	85	58.2043	0	15.8289
CBR1	1924	175	522	1227	1471	85.1831	54.0454	0.656386
CCNL2	4452	0	0	4452	3631	31.6482	41.149	-0.378723
PDLIM1	1452	109	990	353	1580	58.4209	41.2243	0.502979
XRN2	3437	95	2853	489	3435	18.225	19.7703	-0.11741
NUP188	5689	21	5250	418	5654	8.4828	8.64307	-0.0270001
NDUFA2	804	202	300	302	847	239.468	163.991	0.546213
NAA20	1604	635	501	468	1333	67.4325	74.4188	-0.142221
IGF2BP1	8274	334	1734	6206	8769	7.42912	6.38124	0.219323
TARDBP	5367	356	1245	3766	4217	17.1471	16.4388	0.060856
SLMO2	1827	0	1827	0	1827	31.9055	56.3182	-0.819776
SNORD61	73	0	0	73	73	0	0	0
TRIP13	2672	356	1299	1017	2861	23.0572	22.4005	0.0416846
COPS3	1699	209	1212	278	1988	98.6345	57.4676	0.779333
CCDC86	1893	54	1083	756	1851	29.2149	22.875	0.352919
HCFC1	8869	967	6108	1794	8426	5.73447	4.67838	0.293594
VPS25	1101	40	531	530	1102	73.2406	49.453	0.566576
UQCR11	1335	0	1335	0	1335	581.232	280.094	1.0532
AMD1	3438	336	1005	2097	3618	34.6149	35.8404	-0.0501921
SNHG9	275	0	0	275	233	336.407	215.929	0.639648
MRPL32	2734	11	324	2399	892	89.7781	69.9644	0.359738
RABAC1	821	98	558	165	807	508.937	319.839	0.67014
YDJC	1613	0	0	1613	1338	110.999	43.2021	1.36135
DBNDD2	1537	581	486	470	1309	75.3748	45.49	0.72852
XPO7	4861	100	3264	1497	4863	9.90873	23.4728	-1.24413
CNOT7	6913	299	858	5756	3560	32.5283	32.458	0.00312122
PSMD6	4583	0	0	4583	1841	47.092	34.8263	0.435294
MIR6834	81	0	81	0	81	0	174.425	-17.4123
GNB2	1878	482	1023	373	1664	141.725	131.311	0.110106
ATP6V1E1	1402	183	681	538	1405	44.7213	37.8248	0.241624
AKT2	5300	299	1446	3555	5300	26.9303	29.8435	-0.148181
SNHG6	648	0	0	648	353	242.422	249.186	-0.0397022
MSH6	7476	152	4083	3241	4445	7.40652	7.16774	0.047271
COPE	1141	49	927	165	1134	160.141	95.9658	0.738744
LAMTOR5	1830	0	0	1830	732	270.443	242.3	0.15853
SCAMP2	3162	0	0	3162	1291	33.5061	24.9449	0.425664
HEATR1	8447	115	6435	1897	6389	6.39188	4.24274	0.59113
EZR	3096	169	1761	1166	3233	13.9155	34.4962	-1.30968
GDI1	4069	0	0	4069	2481	25.5883	39.6388	-0.631409
UBE2L3	3451	0	0	3451	3743	36.8476	21.2946	0.791054
FANCI	4743	86	3987	670	4318	16.5226	10.6505	0.633471
IMP3	2028	944	555	529	1239	110.823	55.3004	1.00288
HP1BP3	4822	1501	1206	2115	3921	14.1342	16.5111	-0.224231
DAZAP2	3664	0	0	3664	2764	25.2603	17.8103	0.504136
TIMM17B	1528	22	171	1335	1073	198.443	130.605	0.603511
COASY	2458	456	1695	307	2557	32.6453	16.0526	1.02402
PHF5A	1086	72	333	681	1065	58.9463	27.6499	1.0921
DARS2	3506	727	1938	841	3348	14.7475	7.03116	1.06853
RBBP4	7943	159	1278	6506	5858	17.8488	17.7437	0.00851973
MRPS21	1541	0	1541	0	1541	166.691	97.8406	0.768665
CPNE1	2147	323	1614	210	1824	39.5986	45.2677	-0.193028
MIR6721	78	0	78	0	78	0	0	0
AP2B1	5763	0	5763	0	5763	12.2239	8.58891	0.509108
UBR4	15906	28	15552	326	15882	3.10047	4.00607	-0.369596
MRPL39	1199	42	1062	95	1171	50.4571	35.4089	0.510933
PSAT1	2188	68	1113	1007	2256	29.3895	30.7927	-0.0672853
UFC1	1114	246	504	364	1122	131.589	72.375	0.862467
NABP2	1775	498	636	641	1401	144.949	85.9562	0.753865
COA4	1038	394	291	353	816	170.792	82.1413	1.05605
KLHDC3	1909	195	1149	565	2019	111.217	86.7328	0.358724
MRPL28	2229	0	0	2229	1140	124.162	86.0681	0.528668
SEC61B	687	0	0	687	562	251.727	183.049	0.459628
MAP2K2	1734	254	1203	277	1733	154.868	82.5229	0.908164
SNORA72	132	0	0	132	132	136.453	132.158	0.04614
POLR2G	1556	32	126	1398	837	128.414	94.8215	0.437512
SNRPF	1389	146	261	982	793	163.051	58.4135	1.48093
KRT8	2862	0	0	2862	2130	63.1905	45.6985	0.467552
PMPCA	3341	0	0	3341	2141	33.7689	21.5556	0.647608
SF3B3	9720	211	3654	5855	9720	13.0237	11.6222	0.164243
METAP2	3601	229	1437	1935	3504	18.7678	11.3487	0.725682
POLR2E	1286	59	615	612	1613	95.1605	111.749	-0.231825
GLRX5	1863	0	412	1451	1171	137.102	114.876	0.25517
MIR4746	71	0	71	0	71	0	0	0
MRPL42	15582	161	429	14992	3247	34.1239	22.4429	0.604501
SNORA70	153	0	0	153	135	564.046	406.818	0.471428
GNL2	2409	0	0	2409	2356	17.5459	18.6423	-0.0874411
GOLM1	3046	169	1206	1671	3263	21.8042	16.0234	0.444402
ATP6AP1	4515	0	400	4115	2100	31.5457	29.2939	0.10684
MRPL43	2134	54	648	1432	2191	143.24	84.7174	0.757697
PSMA2	4251	14	69	4168	1464	137.81	98.5683	0.483481
LRRC41	4455	1651	1863	941	2874	19.9857	16.3127	0.292956
GSR	3119	91	1569	1459	3160	26.0874	22.1706	0.234696
BUD31	1139	529	435	175	650	140.542	129.606	0.116868
TTLL12	3385	64	1935	1386	3383	20.6162	18.586	0.149554
MIR28	86	0	0	86	86	0	0	0
CLPTM1	2732	465	1968	299	2841	30.412	27.3489	0.153153
ACTR2	3861	157	1185	2519	3937	13.0403	16.7454	-0.360763
SRP68	2649	162	1884	603	3058	20.1436	23.7715	-0.2389
PDAP1	2546	281	546	1719	2580	36.8643	44.1764	-0.261045
EIF1AX	4427	204	435	3788	4431	33.5312	19.6418	0.771547
PIGT	2245	90	1737	418	2277	32.0803	28.5295	0.169228
BASP1	1878	260	684	934	1888	12.4535	14.5844	-0.227858
MAD2L2	1860	929	636	295	1328	170.961	179.523	-0.070501
NRD1	4022	0	4022	0	4022	10.3606	9.71639	0.092606
UROD	1848	0	0	1848	1458	68.9003	57.7611	0.254408
ARGLU1	3390	245	822	2323	1751	10.7567	9.4117	0.192689
EBPL	1026	0	0	1026	1159	116.451	68.1572	0.772776
CDKN2AIPNL	1223	44	351	828	1254	102.953	57.6344	0.836973
MIR6853	74	0	74	0	74	0	0	0
MIR4655	74	0	74	0	74	0	0	0
RAB1B	2007	147	606	1254	1955	41.693	58.0684	-0.477938
NARS	3099	456	1647	996	2865	17.2996	11.5968	0.576971
KRT18	2088	0	0	2088	1400	92.4439	49.5843	0.898681
POLE	8011	32	933	7046	8005	5.43902	9.04082	-0.733001
SNORD72	80	0	0	80	80	207.973	678.763	-1.70651
PCNP	2342	121	537	1684	2239	22.8449	48.6957	-1.09189
AKT1	8396	0	0	8396	3248	31.8396	35.2931	-0.14856
NCOA4	4082	0	4082	0	4082	14.1478	13.396	0.0787697
ZIC2	2983	293	1599	1091	2975	8.24308	9.89025	-0.262794
SNORD127	86	0	0	86	99	0	22.9735	-14.4877
NAE1	1909	193	1587	129	1920	35.8175	23.2792	0.621601
CHMP2A	913	161	669	83	1036	86.8695	57.7887	0.588054
EBNA1BP2	1503	149	1086	268	1518	63.6998	42.5257	0.582943
MRPS26	1127	124	618	385	1039	123.385	96.1773	0.359395
SAFB	3042	107	2748	187	3112	8.55968	9.31971	-0.122714
HOXA9	2060	73	819	1168	563	24.4636	94.4238	-1.94847
UQCRC2	2615	764	1362	489	2211	51.2998	42.0577	0.286577
DDX1	2817	389	2223	205	2741	22.5692	43.8715	-0.958898
PKN1	3069	165	2829	75	3136	57.7032	41.1861	0.486484
MZT2A	2826	0	0	2826	693	312.915	146.357	1.09627
TMEM183B	0	0	0	0	0	93.6747	55.0841	0.766013
AARS	3477	144	2907	426	3344	14.8009	12.6505	0.226474
SNORA18	132	0	0	132	132	122.607	283.425	-1.20892
MIR604	94	0	0	94	94	0	0	0
RAVER1	3595	82	2271	1242	3592	15.5022	9.85051	0.654149
RPA2	1752	300	813	639	1956	39.6195	53.73	-0.439508
LINC01420	694	0	694	0	694	98.4616	86.038	0.194585
CAST	4506	186	2253	2067	4864	6.54514	7.66172	-0.227212
RAD21	3749	288	1896	1565	3494	13.8178	12.0228	0.200739
MIR4678	74	0	74	0	74	0	248.952	-17.9255
CD164	4963	0	0	4963	3112	26.2352	22.262	0.236911
GTF3A	1919	0	0	1919	1333	80.1694	60.6837	0.401737
ZRANB2	3677	0	0	3677	2986	12.7103	10.8159	0.232824
MRPL14	959	132	438	389	774	434.982	278.452	0.643525
UQCRQ	874	0	0	874	1508	455.074	246.788	0.882826
TACC3	2781	106	2517	158	2837	15.7183	17.6634	-0.168308
ABCE1	3921	515	1800	1606	3910	12.6153	10.9127	0.209149
RPS19BP1	2801	0	0	2801	1018	281.748	120.767	1.22217
PFN2	2261	253	423	1585	2106	33.2664	31.377	0.0843557
PQBP1	1428	0	0	1428	1268	110.823	70.1408	0.659924
SMARCC1	6375	120	3318	2937	5757	10.9036	15.2565	-0.484582
KDELR2	2884	185	639	2060	2860	35.7539	31.2571	0.193911
CORO1C	3921	49	1584	2288	4270	16.6292	12.1577	0.451817
ZNF227	3043	205	2400	438	3135	22.9308	22.2065	0.0463026
PCBD1	1006	251	315	440	1412	128.916	80.2135	0.684508
MTHFD2	4456	80	1053	3323	2285	38.6615	31.5624	0.292682
EEF1E1	1077	57	525	495	787	72.4709	48.4983	0.579458
YME1L1	3994	149	2322	1523	4398	14.1325	14.301	-0.0170981
USP9X	12401	633	7713	4055	12401	7.46368	4.61604	0.693112
PSMB2	2701	412	606	1683	4845	38.5895	30.6295	0.333277
BIRC5	2711	131	498	2082	2700	84.2492	90.449	-0.10244
PNISR	5112	205	2418	2489	3113	4.76239	5.55319	-0.221588
KIF23	3713	220	2883	610	3723	12.4219	9.78137	0.344746
MED10	1141	111	408	622	1028	57.2403	278.158	-2.28078
SOD2	14266	161	669	13436	1775	54.2878	44.1407	0.298512
NELFCD	3581	0	0	3581	2305	28.8107	47.5084	-0.721558
CALU	4225	943	972	2310	6194	11.4846	8.70885	0.399106
CAPN2	4130	0	0	4130	3727	18.5909	11.5045	0.692351
USP11	3515	354	2763	398	3290	13.6866	14.4305	-0.0763518
SCARNA1	166	0	0	166	166	512.182	1472.2	-1.52324
AUP1	1695	310	1233	152	1498	99.4485	63.7672	0.641127
SNRPG	1093	768	195	130	579	339.838	168.607	1.01118
SNX5	3087	0	0	3087	2542	30.9392	27.6009	0.164715
STAG2	6045	290	3696	2059	6579	6.73006	8.50738	-0.338051
MTA2	3058	390	2007	661	3069	15.6775	16.8033	-0.100043
VRK1	1745	149	1191	405	1703	64.724	56.6525	0.192158
SF3B4	2085	585	1275	225	1993	19.128	20.5768	-0.105327
XBP1	2173	0	0	2173	1820	51.799	42.7419	0.277267
MIR3176	90	0	90	0	90	0	0	0
MIR614	90	0	0	90	90	0	0	0
BAX	1358	0	657	701	1305	102.701	120.188	-0.226841
ZMYND19	1375	227	684	464	1370	63.8581	97.6182	-0.612273
POLR3K	1392	42	327	1023	824	254.943	107.546	1.24521
SNORD88B	91	0	0	91	97	461.805	608.429	-0.397804
HIST2H3D	411	0	411	0	457	3326.57	2040.4	0.705183
TROAP	2771	111	2607	53	2667	110.48	55.5906	0.990859
FBXO7	6884	0	0	6884	2315	36.6163	23.61	0.633066
MARCKS	4304	0	4304	0	4304	7.19198	9.60215	-0.416918
SARNP	2242	0	0	2242	930	45.3342	28.8116	0.653932
NAP1L4	2511	141	1128	1242	2518	25.1671	35.7045	-0.50455
ELOF1	1019	64	252	703	1019	92.213	55.7982	0.724741
RBX1	1871	0	0	1871	906	384.894	166.209	1.21146
NDUFS3	1769	0	0	1769	953	101.613	82.0009	0.30937
FAM96B	718	0	0	718	855	177.186	177.081	0.000855186
RTN3	4937	154	3099	1684	4976	26.4694	25.5454	0.05126
ARF3	4105	335	546	3224	3537	16.7075	17.8733	-0.0973045
EIF5	5945	676	1296	3973	6269	15.7717	28.1963	-0.838127
SNORA62	154	0	0	154	154	85.9132	72.8456	0.238035
CCNA2	2797	304	1299	1194	2544	20.3413	18.9761	0.100223
AP1B1	4176	187	2850	1139	4178	15.5252	9.70556	0.677673
AP3S1	1730	557	582	591	1289	97.1442	114.522	-0.237423
ANKLE2	10890	0	0	10890	4482	13.405	16.3214	-0.283974
DROSHA	5305	245	4125	935	5497	8.25821	8.50252	-0.0420564
SCARNA8	131	0	0	131	131	19.1281	102.582	-2.42295
GTF2I	979	43	825	111	4335	11.5369	9.54423	0.273529
HNRNPR	7646	272	1608	5766	7840	9.88067	23.2762	-1.23609
MDM2	12633	302	1494	10837	7565	10.3438	8.07461	0.357263
VPS29	1523	66	549	908	1393	83.3783	47.436	0.813676
SCAMP3	1537	279	966	292	1572	49.0905	51.6858	-0.0743226
YWHAG	3750	223	744	2783	3747	10.2332	25.6482	-1.32552
SLC38A2	4888	445	1521	2922	4884	9.92124	9.18705	0.110907
MCRS1	2450	0	0	2450	1994	67.4798	29.3715	1.20001
RNF187	3017	428	708	1881	3133	29.0044	14.659	0.984436
KIF22	2505	637	1794	74	2423	55.8574	60.2037	-0.108102
ABCF1	3481	112	2538	831	3464	9.63732	7.41797	0.377563
RAP1B	13438	231	555	12652	2151	34.49	24.4873	0.494127
CLN6	2243	159	936	1148	2242	27.5316	57.3882	-1.05964
PRR13	1375	0	0	1375	1195	65.9454	40.7615	0.694051
NOL11	2947	115	2160	672	2624	12.1986	12.1506	0.00568756
ZNF121	1563	232	1173	158	1675	8.88421	11.7402	-0.402102
ARCN1	4038	165	1659	2214	4015	7.67025	7.50815	0.0308121
HSBP1	8784	234	231	8319	1989	75.1285	50.9179	0.561178
FAM50A	1470	0	0	1470	1352	41.3286	28.1618	0.553385
LAS1L	5205	60	876	4269	2489	13.7035	11.5793	0.242977
ASF1B	2059	500	609	950	1731	51.0085	33.4962	0.606725
SKI	5613	72	2187	3354	5707	6.25955	5.46273	0.196403
MCM6	3736	61	2466	1209	3787	13.5626	12.0096	0.175432
HOXA10	2541	0	1233	1308	1963	27.6477	18.6546	0.567603
MAP1B	12036	298	7407	4331	11979	2.02146	1.57743	0.357621
MIR6750	75	0	75	0	75	0	142.219	-17.1178
HAT1	3845	0	0	3845	1670	30.1994	29.6722	0.0254071
PSMD7	1670	140	975	555	1670	35.4327	22.3407	0.665383
HOXB9	2581	87	753	1741	2700	12.5533	17.2766	-0.460721
EPN1	16219	311	1731	14177	3263	41.2547	33.0467	0.320044
SEC61A1	3635	184	1431	2020	3636	18.3853	13.6002	0.434897
HDGFRP2	2340	0	2340	0	2340	13.6014	8.87778	0.615428
ZNF460	3350	322	1689	1339	3849	5.1477	4.83698	0.0898034
WHSC1	17077	0	17077	0	17077	19.6189	26.1525	-0.414686
SNORA38B	131	0	0	131	132	142.859	460.596	-1.6889
DIAPH1	5795	141	3819	1835	5790	5.23624	5.61992	-0.102
OGT	7243	0	0	7243	5482	5.77073	8.73059	-0.597241
SQLE	2961	898	1725	338	2989	17.5267	7.66974	1.1922
UBL7	1427	171	1143	113	1891	71.5474	53.6261	0.415957
SEC23B	3411	432	2304	675	3747	17.0883	15.3027	0.159213
RSL24D1	2015	177	492	1346	1473	68.0397	50.7121	0.42404
VAMP3	2205	115	303	1787	2205	31.7752	26.7473	0.248499
HN1L	3683	0	3683	0	3683	21.1734	16.4412	0.364918
SNORA13	133	0	0	133	133	250.674	299.919	-0.25876
PITPNB	2963	115	816	2032	3034	18.0156	15.6888	0.1995
SNX3	1755	339	489	927	1760	59.2409	69.4691	-0.229774
SMG5	4559	145	3051	1363	4563	12.1692	13.1941	-0.116649
HNRNPU-AS1	2849	0	2849	0	2849	4.12093	2.433	0.759991
SMARCD1	3658	398	1548	1712	3429	11.2488	9.80843	0.197658
HDDC2	1350	42	216	1092	1615	72.551	74.1644	-0.0317309
UBE2E3	1570	393	624	553	2097	72.573	78.8922	-0.120448
API5	3714	125	1515	2074	3830	10.1734	9.78225	0.056558
CCAR1	4683	119	3453	1111	4759	8.15507	6.86073	0.249302
MIR4691	85	0	85	0	85	0	0	0
MIR1224	85	0	0	85	85	0	0	0
NUP107	6457	332	2778	3347	3124	14.2936	11.1189	0.362326
LENG8	5146	138	2514	2494	3476	10.2107	9.4067	0.118309
C21orf59	2503	343	738	1422	1427	35.1637	19.7849	0.829655
CCAR2	4853	249	2772	1832	4165	12.7277	12.6892	0.00437028
MIR631	75	0	0	75	75	0	97.0787	-16.5669
MIR4693	75	0	75	0	75	0	0	0
PPT1	2340	14	447	1879	2504	23.379	18.2486	0.35741
PDCD2L	1171	47	1077	47	1157	90.083	58.6756	0.618486
NUP62	3479	496	1569	1414	3283	14.9776	14.0919	0.0879343
XPO5	5364	211	3615	1538	5364	12.8067	11.6447	0.137214
ELOVL5	3081	371	981	1729	3950	50.8285	57.0223	-0.165885
EXO1	3473	593	2541	339	3462	13.525	13.8948	-0.0389136
RAD51C	2591	71	1131	1389	1513	81.1704	53.358	0.60524
RNF10	3825	461	2436	928	3847	23.2239	17.9389	0.372501
DDX42	3939	204	2817	918	4011	6.51088	47.318	-2.86127
DDX46	5689	158	3099	2432	5851	6.74267	5.7897	0.219796
SNHG7	2357	0	0	2357	2284	164.132	190.898	-0.217944
SLC29A1	2485	491	1371	623	2985	25.4188	20.8493	0.285885
TXLNA	5012	281	1641	3090	4796	7.34696	6.80826	0.109846
PPP2R5C	4481	96	1668	2717	5035	35.8906	40.7071	-0.18167
DNM2	3588	150	2601	837	3805	25.0299	34.6682	-0.469944
SARAF	2154	258	1020	876	2155	49.5226	44.9738	0.138999
SNHG15	509	0	0	509	803	161.851	253.674	-0.648306
DSP	9796	341	8616	839	9730	1.99124	2.45671	-0.302923
CDV3	3621	202	333	3086	4520	12.4285	13.187	-0.0854575
TRA2B	4485	0	0	4485	4288	29.6815	30.3685	-0.0330105
KIAA1191	2991	534	918	1539	2830	29.3198	29.2132	0.00525468
COA3	771	23	321	427	808	261.487	94.9573	1.46138
MRPS7	1406	227	729	450	1267	98.2884	63.2944	0.634935
TLE3	7809	0	0	7809	5910	6.92002	4.80994	0.524666
MRPL38	1888	538	1143	207	1575	93.2324	60.3377	0.627763
MRPL27	2441	37	285	2119	703	161.167	82.2169	0.971041
SNORA24	135	0	0	135	131	7345.66	6633.18	0.147191
PFDN1	1352	48	369	935	1324	53.8895	40.6433	0.406978
RTCB	2027	99	1518	410	2066	30.5364	15.0236	1.02325
NUP210	7193	83	5664	1446	7208	7.32588	7.3539	-0.00550674
NDUFV1	1748	0	0	1748	1631	58.0741	49.4534	0.231821
PPP2R2A	3940	329	1344	2267	4007	16.3327	21.5852	-0.402258
BABAM1	1472	193	990	289	1498	88.6785	62.1518	0.512781
CIB1	1247	162	576	509	1211	117.113	78.4485	0.578077
TAF9	1461	467	795	199	1012	87.857	42.5174	1.04709
FSTL1	5943	357	927	4659	3778	8.78688	6.44679	0.44671
ATN1	4351	237	3573	541	4419	4.33243	4.86131	-0.166132
USP22	5220	204	1578	3438	5220	19.0632	13.6454	0.482346
LINC00657	5343	0	5343	0	5343	15.6454	39.1128	-1.32185
FAM208B	8626	625	7293	708	8626	4.19152	4.03484	0.0549487
MIR454	115	0	0	115	115	0	0	0
LINC00998	1127	0	1127	0	1127	102.407	62.8422	0.7045
MYEOV2	989	0	989	0	989	901.218	413.161	1.12517
HOXD10	1989	255	1023	711	1804	3.79115	5.43657	-0.519946
GLUD1	3039	97	1677	1265	3476	15.8278	13.1482	0.267577
TXN2	1736	467	501	768	1336	77.6664	35.1328	1.14445
TK1	1628	239	705	684	1595	72.4768	79.1982	-0.127947
MCMBP	4169	170	1929	2070	4496	13.3852	11.139	0.264997
PPIH	752	22	534	196	800	61.2468	58.8388	0.0578657
SMARCD2	2716	266	1596	854	2770	30.0735	26.956	0.157881
CCNB2	1556	191	1197	168	1549	36.0534	37.3905	-0.052535
TTC3	10363	2747	6078	1538	9101	6.41336	7.66404	-0.256988
UBQLN1	6055	0	0	6055	4168	17.1168	38.5856	-1.1726
MTCH1	2057	125	1170	762	2409	101.916	99.0209	0.0415752
LRP3	3807	202	2313	1292	3494	28.4813	34.4648	-0.2751
GPATCH4	2464	0	0	2464	2155	15.8363	9.00161	0.814911
ANAPC11	918	195	255	468	1582	524.419	298.08	0.815018
MIDN	3790	515	1407	1868	3793	9.06972	13.8263	-0.60823
BTBD2	2649	21	1578	1050	2618	38.7457	61.743	-0.672226
CTBP1	4250	592	507	3151	1878	52.786	41.406	0.350308
BLOC1S1	1229	14	429	786	635	201.99	108.757	0.893169
SCARNA18	134	0	0	134	134	277.193	595.01	-1.10202
MIR6857	93	0	93	0	93	0	0	0
MRPS30	4331	0	0	4331	1672	27.3078	20.507	0.413179
RBM15	4244	900	2934	410	3431	9.64685	11.3029	-0.228541
FIS1	1005	383	243	379	739	238.492	168.359	0.502398
ZNF593	698	42	471	185	649	418.948	205.028	1.03095
CDC45	2090	256	1701	133	2073	27.1974	14.1769	0.939878
MRPS27	4435	0	0	4435	2823	17.5728	8.94947	0.973391
TMED9	1473	57	708	708	1393	83.3045	52.0341	0.678927
SDCCAG3	2314	212	1239	863	2349	29.8937	65.451	-1.13055
DDX6	4538	306	1452	2780	6320	5.10506	32.378	-2.66478
SNRPD3	1763	587	381	795	3522	53.0023	23.0642	1.20036
CDK2	2598	209	120	2269	2301	25.8325	15.353	0.750629
PPAN	1657	106	1422	129	215	32.9146	26.8401	0.294328
DHX30	4065	407	3585	73	5126	29.5841	18.0307	0.714335
PXMP2	957	65	588	304	957	153.335	106.013	0.532442
CD151	1803	0	0	1803	1549	105.422	71.6647	0.556835
NDUFC1	1257	830	231	196	1453	138.567	81.6286	0.76343
USP1	3996	815	2358	823	4198	13.9093	15.2791	-0.1355
MRPL21	764	17	453	294	709	195.511	117.464	0.735026
SCARB1	5527	0	0	5527	2742	19.5038	9.31541	1.06598
MRPS33	4241	100	321	3820	817	143.069	78.9775	0.857189
PWP1	2621	168	1506	947	1853	19.3637	8.5647	1.17679
NDUFS2	2064	239	1374	451	2275	22.6583	18.8956	0.261977
EXOSC2	2766	0	0	2766	2609	25.2349	20.5868	0.293688
STRN4	3628	451	2283	894	3210	13.8868	13.3314	0.0588816
SLC3A2	2222	159	1896	167	2902	87.3901	169.714	-0.957556
SKIV2L2	4192	254	3129	809	3711	9.45448	6.95048	0.443831
MIR589	99	0	0	99	99	0	0	0
SNORA68	133	0	0	133	133	414.929	435.335	-0.0692614
MRPS18B	1610	0	0	1610	1534	58.3612	44.5481	0.389638
TAF7	2334	777	1050	507	2295	23.4253	21.6469	0.113902
GTF3C6	952	210	642	100	950	130.478	81.9733	0.670574
PTP4A1	5088	1153	522	3413	5089	13.5516	27.4862	-1.02019
PSMD1	3326	162	2862	302	3325	9.96147	10.0562	-0.0136533
KIAA0100	7407	75	6708	624	6970	9.58932	5.59549	0.777057
YY1	6697	260	1245	5192	3159	12.1846	22.3438	-0.874762
ACTR1A	3519	0	0	3519	2873	20.2481	16.5321	0.292501
PFKL	6007	0	0	6007	3412	25.3217	28.1542	-0.15297
CSTF3	2797	140	2154	503	3181	40.0275	23.5979	0.762308
VCL	6489	94	3201	3194	5486	5.18779	5.23624	-0.0134086
MIR3682	84	0	84	0	84	0	0	0
CASC3	4116	226	2112	1778	4180	7.20223	5.65886	0.347878
DTYMK	1232	208	639	385	1209	190.525	110.309	0.788424
AURKA	2248	268	1212	768	2547	32.8284	38.9268	-0.245812
RSL1D1	1470	68	120	1282	5135	17.0206	14.6746	0.213947
SRCAP	11754	385	9693	1676	10474	7.38234	7.95444	-0.107668
ATP1B3	1951	186	135	1630	1853	41.2484	25.9683	0.667566
DNAH14	13763	215	13548	0	14457	74.5103	60.0635	0.310947
IDI1	2301	167	855	1279	1963	40.4115	14.2266	1.50611
PDCD6	3763	0	0	3763	2019	93.302	68.2076	0.45197
NOP14	3538	66	2574	898	3288	9.41777	7.26858	0.373667
MIR218-1	110	0	0	110	110	0	0	0
WDR43	3533	56	2034	1443	3531	13.5965	12.9163	0.0740369
MIR4429	73	0	73	0	73	0	0	0
MIR302B	73	0	0	73	73	0	0	0
MIR4659B	0	0	0	0	0	0	0	0
ANAPC7	3045	1	1800	1244	3644	18.9658	13.1057	0.533172
TMEM123	3579	421	627	2531	3590	12.6425	25.5411	-1.01448
DDX23	3248	80	2463	705	3267	10.8589	5.7247	0.923487
WDR77	2576	207	1029	1340	2320	29.262	20.4664	0.51575
PYCR2	3149	0	0	3149	1771	28.034	15.4828	0.856469
MRPL33	729	0	0	729	518	113.469	57.304	0.985578
ATPAF1	1827	36	1056	735	2152	28.5584	90.8318	-1.66925
MIR1200	76	0	0	76	76	0	0	0
CDC6	4810	471	1683	2656	3053	20.3249	16.2722	0.320821
SLBP	1977	367	813	797	2232	26.3012	20.8734	0.333449
UBE2D3	4819	0	0	4819	5137	28.1455	27.2824	0.0449321
HSPB11	915	390	435	90	601	103.249	91.7178	0.170852
ALDH1A2	4098	768	1557	1773	3799	11.2982	7.65094	0.562323
C20orf24	1170	163	264	743	471	49.6869	43.2557	0.199971
CENPH	1389	87	744	558	1389	34.9149	16.5676	1.07543
RAD23B	4119	351	1230	2538	4442	15.6325	40.5783	-1.3761
PUM1	5375	100	3570	1705	5385	20.3558	24.8012	-0.284957
PCNA-AS1	0	0	0	0	0	245.404	261.751	-0.0930359
DPM1	1161	32	864	265	1047	39.7049	28.8754	0.459463
CYSTM1	1336	664	294	378	910	86.0851	76.9609	0.161636
ANKRD10	2495	135	1263	1097	3095	12.9571	13.5752	-0.0672255
ARF4	1660	268	543	849	1740	24.4992	23.0006	0.0910593
DCTN2	2061	268	1206	587	2020	38.4666	25.8135	0.575462
CAMTA1	8444	207	5022	3215	9283	186.078	182.51	0.0279318
AAAS	2016	0	0	2016	1837	23.2193	10.0014	1.21504
TXNL4A	3504	201	429	2874	1808	229.624	148.135	0.632357
MYH10	7762	139	6024	1599	7762	4.35748	3.1135	0.484825
TRAPPC5	790	187	567	36	850	281.797	143.553	0.973068
VKORC1	1077	211	471	395	998	184.938	102.178	0.855951
BEX1	864	240	378	246	862	114.094	68.467	0.736734
MAD2L1	5468	340	618	4510	1436	67.9691	63.281	0.103105
TUBG1	1611	62	1356	193	1863	47.6027	24.5183	0.957156
WBSCR22	1486	0	1486	0	1486	61.692	39.7213	0.635158
PAK4	2855	252	1776	827	3064	22.0076	16.0016	0.459761
TNPO2	5122	358	2694	2070	5452	12.7511	42.6999	-1.74353
FAAP20	4478	0	0	4478	6402	197.647	154.066	0.359375
ATP6V0B	2432	0	0	2432	2068	256.007	205.802	0.314925
PDXP	2010	56	891	1063	2005	43.4425	30.7043	0.500653
BAZ1B	6102	339	4452	1311	6115	4.57652	16.5095	-1.85075
HSD17B4	5540	0	0	5540	2938	9.84454	8.88656	0.147683
KTN1	6241	0	0	6241	4913	5.84124	5.94381	-0.0251091
CARM1	3330	190	1827	1313	2963	15.7242	27.0823	-0.784325
HEXB	2021	912	996	113	2100	28.7029	17.7177	0.695974
EZH2	3641	127	1005	2509	3036	16.9418	20.6407	-0.284889
DNTTIP2	5897	58	2271	3568	2722	9.25449	10.4801	-0.179409
DONSON	2332	5	1527	800	2522	19.0483	21.0412	-0.143548
SYNGR2	2325	59	675	1591	1694	86.22	65.8918	0.387918
RDX	4491	320	1752	2419	5548	6.06264	5.13011	0.240913
POLR2K	1021	0	0	1021	971	62.0386	49.2008	0.334478
MIR4766	76	0	76	0	76	0	0	0
SLMO2-ATP5E	0	0	0	0	0	24.229	54.81	-1.17767
SEC11A	3626	0	0	3626	1643	102.266	51.3157	0.99484
C5orf15	2358	203	798	1357	2281	14.9382	14.1061	0.0826815
SCAF4	4193	383	3444	366	4269	4.86184	5.97867	-0.298267
CHERP	4173	152	2751	1270	3296	6.3174	5.03514	0.327241
THOP1	4804	203	2070	2531	2550	37.8498	28.9105	0.38868
FARSB	3369	264	1770	1335	2676	17.6883	14.4839	0.288327
CEBPG	4109	662	453	2994	3860	19.2509	24.5815	-0.352631
TNPO1	11183	426	2697	8060	8708	7.16629	11.4199	-0.672177
SPCS1	1082	205	510	367	841	64.1488	43.0928	0.573964
GTF3C5	2406	323	1560	523	2441	35.8715	38.1248	-0.0878893
NDUFA8	844	142	519	183	843	104.848	75.8576	0.466928
TTC37	5706	299	4695	712	5704	6.29647	5.35386	0.233923
OXA1L	1750	318	1260	172	1719	43.9012	27.5919	0.669996
KIF11	4860	90	3171	1599	5078	7.55033	7.59236	-0.00800764
FBN2	11132	975	8739	1418	10724	3.13769	2.51792	0.317357
TRAPPC3	2428	0	0	2428	1664	56.4322	66.1905	-0.230102
TAF10	1215	478	657	80	759	133.785	79.3239	0.754081
ALG3	1697	455	1197	45	1832	63.8193	31.3531	1.02536
DDX47	2689	0	0	2689	1817	27.583	14.9458	0.883995
TMEM256	486	53	342	91	317	456.771	143.034	1.67511
SETD5	6827	435	4329	2063	7110	3.32062	4.13818	-0.317458
MAGOH	756	162	441	153	755	44.5629	44.9624	-0.0128756
PDCD2	3378	79	1035	2264	4443	61.4237	35.9523	0.772695
TIPIN	1744	86	906	752	1280	28.1934	19.7174	0.515866
NEAT1	22743	0	0	22743	22641	6.13495	17.123	-1.48066
DDRGK1	1306	58	945	303	1254	45.1528	26.475	0.770162
MGST1	2152	0	0	2152	2354	56.2404	1.67737	5.0665
LINC00665	1863	0	0	1863	2125	50.0841	55.3297	-0.143699
SNF8	2319	383	777	1159	1213	163.569	133.57	0.292301
KAT2A	3109	54	2514	541	3112	14.6793	8.47675	0.792128
PLEKHJ1	1206	72	450	684	1235	192.012	99.6197	0.946687
MAGT1	4047	87	1104	2856	4021	11.9998	8.40614	0.513444
ICMT	4771	29	855	3887	4708	16.5372	18.255	-0.142568
PRPF38A	5274	186	939	4149	2772	22.5796	22.0363	0.0351363
C6orf62	4134	2168	690	1276	2266	10.0909	17.7424	-0.814085
MIR3186	85	0	85	0	85	0	0	0
TM9SF2	3430	190	1992	1248	3515	14.3937	10.6089	0.440127
WBP2	1944	123	786	1035	1944	14.9219	11.3636	0.392981
NDC1	5134	599	2025	2510	4825	13.4761	13.6083	-0.0140828
SEPHS1	3273	376	1179	1718	3260	26.3986	29.4025	-0.155472
CDT1	3240	619	1641	980	2675	67.9562	57.5307	0.240269
PHF10	4285	0	0	4285	1192	11.9665	28.928	-1.27339
C9orf142	812	0	812	0	812	140.269	107.197	0.387928
MIR1238	83	0	0	83	83	0	0	0
PAFAH1B3	1098	357	696	45	960	219.608	87.8658	1.32155
WLS	2748	254	1626	868	2980	22.4284	22.9122	-0.0307879
EPB41L2	4457	182	3018	1257	4617	5.67275	8.28745	-0.5468
PUF60	2412	556	1680	176	2065	42.7672	38.0322	0.169279
RAE1	3251	0	0	3251	2170	25.5752	29.7124	-0.216312
PITRM1	3487	69	3117	301	2901	9.84615	8.61994	0.191861
UBE2V2	4373	55	438	3880	1524	38.0494	32.9879	0.205931
SNORA56	129	0	0	129	0	81.1602	104.95	-0.370854
RAI14	5092	287	2943	1862	5856	6.39908	9.03771	-0.498027
CHTOP	2553	0	0	2553	2055	28.8977	31.2927	-0.114868
REEP5	3326	349	570	2407	3116	31.5568	21.1583	0.576705
PPP6R1	3961	567	2646	748	3637	11.8385	9.50965	0.315992
SNORA81	198	0	0	198	75	70.1887	120.697	-0.782071
BRD4	7169	222	4089	2858	7453	4.27072	5.74418	-0.427535
PTDSS1	5177	326	1422	3429	2562	37.3585	21.7788	0.778484
MYDGF	1018	36	522	460	1051	152.956	91.7705	0.737008
SH3GL1	2516	179	1107	1230	2540	20.418	31.8275	-0.640407
LRPPRC	6335	58	4185	2092	6619	10.175	9.2725	0.133985
COLGALT1	3704	120	1869	1715	3593	18.6228	12.9946	0.519124
PHF6	4759	202	1098	3459	4936	7.24251	7.1065	0.0273468
NELFE	1855	0	0	1855	1365	55.9443	37.1168	0.591906
MEPCE	3030	388	2070	572	3262	17.2014	38.6635	-1.1684
RBM4	2321	777	1095	449	3092	51.011	102.599	-1.00812
PEF1	1629	23	855	751	2217	41.4466	36.6847	0.176071
TM9SF3	6141	217	1770	4154	6140	10.2458	14.0171	-0.452117
LUC7L2	2837	0	0	2837	716	21.6083	23.86	-0.143002
SPTBN1	9075	385	6468	2222	13024	1.91068	2.01418	-0.0760677
SRP72	3983	721	2016	1246	3876	12.9107	21.4085	-0.729572
MCL1	3932	60	1053	2819	4083	11.5536	11.1782	0.0476504
SNORD22	126	0	0	126	126	135.476	140.734	-0.0549332
PSMC2	3054	411	1302	1341	3210	34.0011	29.6852	0.195831
ARPP19	5301	272	339	4690	5739	7.33248	9.73515	-0.408853
MDC1	7576	648	6270	658	7368	2.39135	2.29632	0.0584766
LAMC1	7889	257	4830	2802	7889	4.16882	2.89467	0.526088
POLE3	2396	0	0	2396	2367	24.7193	25.5322	-0.0466781
TRRAP	12677	209	11580	888	12598	4.00959	5.31217	-0.405758
CACYBP	2766	448	687	1631	3315	30.9738	19.8661	0.640714
DLD	3755	281	1530	1944	3613	12.2231	12.4574	-0.0273905
TMEM205	1034	427	570	37	1295	123.568	184.306	-0.576794
TTC1	1467	110	879	478	1482	28.9194	22.3327	0.372865
AKIRIN2	1662	525	612	525	1932	15.8799	39.352	-1.30918
BUB1B	3725	195	3153	377	3570	5.65461	6.59746	-0.222447
RBM10	3747	742	2793	212	3433	12.9962	14.0625	-0.113755
MAPK1	11022	189	1083	9750	6080	17.0343	13.8027	0.303472
PPHLN1	3377	72	1305	2000	4585	30.5353	22.7443	0.424957
MRTO4	2315	297	720	1298	2273	39.5534	27.0365	0.548876
TXNRD1	4277	746	1647	1884	4610	15.9649	8.76209	0.865482
THOC2	5609	32	4782	795	5610	4.30802	4.92959	-0.1944
CRKL	5325	509	912	3904	5325	16.4982	14.7834	0.15832
MED24	3896	419	3045	432	3737	15.7859	6.53723	1.27176
GLUL	6132	0	0	6132	8561	25.4702	14.7039	0.79257
SHKBP1	2363	49	2124	190	2365	35.1147	29.4313	0.254716
CENPV	1770	20	528	1222	1164	138.451	70.5119	0.973427
HDAC3	1959	80	1287	592	1945	39.3694	87.5284	-1.15266
NDUFA9	8363	20	1134	7209	1609	53.873	30.6512	0.813599
C8orf59	827	0	0	827	718	153.207	79.4274	0.947765
OCIAD1	1916	0	0	1916	2332	33.3437	23.2423	0.520643
RPUSD3	2491	0	0	2491	1227	66.9931	46.2917	0.533249
VMA21	4717	105	306	4306	4736	9.39211	9.10785	0.044334
ATAD2	5565	108	4173	1284	5564	5.57884	6.88616	-0.303685
SNHG3	2614	0	0	2614	2095	86.3166	42.0653	1.03699
PPIL1	1739	252	501	986	1733	34.2406	28.8902	0.24512
CBX1	2422	481	558	1383	2676	15.3377	37.4496	-1.28781
RACGAP1	3229	224	1899	1106	3459	17.1501	27.1273	-0.661498
PDS5A	7176	540	4014	2622	7594	10.196	15.8651	-0.637803
MIR1282	101	0	0	101	0	0	0	0
ZNF226	2605	180	2412	13	3299	39.2897	32.9159	0.255359
NOB1	1734	30	1239	465	1775	52.2339	36.9624	0.498917
MYL6B	1258	0	0	1258	1064	171.571	88.4795	0.955383
RCN2	6347	223	954	5170	2267	27.4179	13.8938	0.980626
CUL1	3064	279	2331	454	3209	12.3387	19.0305	-0.625082
SERF2	2792	23	327	2442	1855	190.559	121.128	0.653701
FBXO5	2610	0	0	2610	2465	28.6952	25.6847	0.159894
SRPR	3026	0	3026	0	3026	11.7202	8.08282	0.536011
CPSF6	6616	110	1656	4850	6665	17.4222	17.4544	-0.0026638
G6PC3	1533	231	1041	261	1831	50.8929	20.9609	1.27972
LARP4	6427	112	2175	4140	6709	23.8299	25.794	-0.114258
EID2	1629	254	711	664	1392	28.7661	28.489	0.0139642
EMC4	1201	0	0	1201	877	83.0602	52.5278	0.661066
POLDIP2	2121	74	1107	940	2343	59.8094	41.7394	0.518952
DENR	2769	186	597	1986	2722	22.6618	17.2034	0.397549
DNAAF5	3410	20	2568	822	3308	13.0287	12.8727	0.0173771
MGEA5	5155	396	2751	2008	5202	6.21834	13.7535	-1.14507
ABCF2	3546	110	1872	1564	4967	12.467	10.6175	0.23165
TSPYL1	3326	73	1314	1939	5259	12.005	17.1407	-0.513755
DAP3	2089	124	1197	768	2217	32.5322	34.8878	-0.100851
LTV1	1847	134	1428	285	1814	13.6646	13.5816	0.00878914
TOMM7	778	72	168	538	779	432.964	186.362	1.21613
VPS4A	4100	156	1314	2630	2176	30.8692	18.8329	0.712883
MOB1A	4885	194	651	4040	1329	23.4882	24.1123	-0.0378315
MIR3662	95	0	95	0	95	0	0	0
PRPF6	3044	111	2826	107	3101	11.0693	9.6761	0.194048
NOC4L	1632	41	1551	40	1685	29.7876	30.2692	-0.0231379
IPO4	3646	177	3246	223	3581	14.0351	8.9839	0.643568
AKR1A1	1818	747	978	93	1580	75.7217	61.7037	0.295345
COPA	4789	230	3675	884	5457	8.13894	8.07309	0.0117185
DDAH1	4017	502	549	2966	4482	6.07142	6.47999	-0.0939426
VPS72	4267	0	0	4267	1564	38.7563	29.7827	0.379945
VWA9	2873	0	2873	0	2873	20.4251	12.3991	0.720062
SMARCC2	4271	106	3459	706	5681	3.77239	5.34737	-0.503238
AGAP3	3751	0	0	3751	5606	24.9631	28.2061	-0.176203
PAIP1	2782	233	1440	1109	2875	30.1184	32.8287	-0.124309
CDC16	2211	198	1863	150	2293	21.4646	92.3876	-2.10569
TMX2	1697	5	348	1344	1446	36.4641	27.0571	0.430456
GOLPH3	2721	316	897	1508	2676	21.2367	24.7473	-0.220702
LSM2	876	227	288	361	880	143.123	93.4746	0.614604
USP39	2177	10	1698	469	2795	24.8701	29.973	-0.269241
ZC3H15	2138	227	1281	630	2133	17.9768	14.622	0.297977
CIRH1A	2254	0	2254	0	2254	30.7983	56.197	-0.867621
ECI2	3870	0	0	3870	1305	68.0329	47.2399	0.526217
ASPM	10887	257	10434	196	10888	3.28598	2.50684	0.390317
MTHFD1L	3604	274	2937	393	3673	34.8505	32.3233	0.108602
ATXN10	3329	265	1428	1636	3330	46.0547	65.0454	-0.498089
STT3A	4558	159	2118	2281	4314	12.7701	10.8043	0.241144
RTFDC1	2212	107	921	1184	1745	43.0229	32.8121	0.390866
CCNH	2391	53	768	1570	1638	32.1493	36.6304	-0.188249
RBM25	6910	285	2532	4093	4303	4.27995	4.16701	0.0385722
IMPDH1	2881	351	1800	730	2735	50.3722	36.1643	0.47805
TOP2B	5389	202	4866	321	5316	3.80762	2.96589	0.360317
MLST8	1861	364	978	519	1892	117.307	46.8865	1.32303
POLR2B	4108	413	3525	170	4131	8.82429	6.31819	0.481904
HARS	3494	1820	1323	351	2004	22.6606	15.3792	0.559175
SPINT2	1802	435	759	608	1802	94.9134	81.1585	0.225867
SNORA55	135	0	0	135	137	33.9959	33.132	0.0371344
SNRPD1	4909	163	360	4386	1628	90.1795	39.4984	1.19098
MFN2	4539	322	2274	1943	4677	11.668	10.3373	0.174682
LAMB1	5766	185	5433	148	5846	3.86329	2.72186	0.505081
MIR877	86	0	0	86	86	0	45.4348	-15.4715
PMF1	1068	9	618	441	642	68.5741	66.6438	0.0411925
SNORA11B	129	0	0	129	127	58.593	139.912	-1.25571
BRD7	5370	160	1956	3254	2312	11.5427	10.9666	0.0738579
PPRC1	5330	39	4995	296	5374	5.79364	3.76383	0.622134
KDM5C	6096	533	4140	1423	6862	11.703	9.35237	0.323444
HSD17B12	4292	0	0	4292	2545	15.4687	12.5769	0.298554
[truncated: 24,491 more rows]

## Sheet: Rescue-seq
ID	TX_Length	5UTR_Length	CDS_Length	3UTR_Length	Length	Dead_Rescue	WT_Rescue
KMT2D	19419	0	16614	2805	19419	41.0734	37.0907
FASN	8565	219	7536	810	8458	89.3175	112.929
EIF4G1	5667	414	4803	450	6247	175.471	196.301
SRRM2	9353	549	8259	545	9194	201.016	199.027
PRRC2B	11042	55	6690	4297	11059	199.12	95.9444
TRIM28	2960	289	2508	163	2959	225.591	249.86
AKT2	5300	299	1446	3555	5300	68.021	53.7055
MBD3	5518	170	780	4568	2499	114.99	64.486
EEF2	3164	89	2577	498	3158	1123.34	1553.2
LARP1	6595	24	3060	3511	6595	224.71	139.063
SRCAP	11754	385	9693	1676	10474	52.5799	47.3511
FOXK1	11181	0	2202	8979	11191	21.5542	19.0023
RNF40	5634	435	3006	2193	5424	47.3323	47.5307
SPEN	12232	204	10995	1033	12187	97.5467	99.7536
BCOR	6390	363	5166	861	6746	112.151	104.982
CSNK1E	2791	261	1251	1279	348	0	0
ZNF703	3349	229	1773	1347	3349	71.5925	65.6014
NAT8L	5870	0	909	4961	5871	8.34077	6.00383
ZNF740	8578	445	582	7551	4169	40.2196	14.1538
HNRNPUL1	3555	173	2571	811	4209	267.956	254.813
KMT2B	8469	0	8148	321	8471	43.0612	31.8773
KPNB1	6139	407	2631	3101	4453	211.439	205.671
CCND2	6480	269	870	5341	6396	42.957	50.3574
SF3B3	9720	211	3654	5855	9720	63.7286	73.7655
TLE3	7809	0	0	7809	5910	48.1332	54.6195
MAZ	2698	106	1482	1110	2861	199.278	197.034
SON	8813	475	7281	1057	10741	144.844	177.707
PRR14L	10826	190	6456	4180	10828	19.8987	23.1544
DCAF7	1354	196	1029	129	6381	72.6715	89.6783
LMNB2	4671	63	1863	2745	4644	82.3728	76.7126
POLR3H	4416	344	615	3457	3622	20.8644	17.636
DAZAP1	2290	205	1137	948	2293	102.684	103.789
SAMD4B	4519	1035	2085	1399	4499	164.046	70.8988
AEN	5039	0	0	5039	3116	38.1452	41.7354
CSNK1D	3712	350	1248	2114	3793	74.9819	46.6567
SCAF1	4306	124	3939	243	4313	26.3446	27.0559
STRN4	3628	451	2283	894	3210	63.8733	63.1542
PHGDH	3180	0	0	3180	2015	183.485	128.902
TUBB4B	1637	148	1338	151	1466	196.524	242.015
FAM208B	8626	625	7293	708	8626	52.6174	62.092
MKI67	12678	376	9771	2531	12495	284.145	164.269
NACC1	4445	126	1584	2735	4500	27.7895	27.4963
PARP1	3958	144	3045	769	3985	159.862	189.837
CDCA4	2513	156	726	1631	2453	28.0561	29.7637
BCL7A	6247	2670	696	2881	3783	21.8843	16.8199
DGCR8	4695	0	0	4695	4335	23.3455	21.2736
NFIC	1755	36	1293	426	8168	23.7591	22.9115
ENO1	2266	0	0	2266	3127	821.4	1041.94
U2AF2	3022	959	1416	647	3131	125.453	84.6878
PPP2R4	3034	0	3034	0	3034	74.4317	55.2135
CBX6	6122	124	1239	4759	6165	30.1587	25.8591
RANGAP1	4222	1470	1764	988	4589	52.7943	47.4862
MLF2	1969	645	747	577	1923	126.57	117.124
CIC	6111	685	4821	605	8334	41.1822	20.5503
ZNF384	3266	478	1551	1237	3511	44.4291	25.528
CBX5	11528	137	576	10815	11787	49.1335	45.1535
IGF2BP1	8274	334	1734	6206	8769	59.4791	66.1336
KCTD15	4918	252	705	3961	4932	91.3371	39.1329
RAD23A	1736	73	1089	574	1821	123.194	153.217
SZRD1	3636	175	459	3002	3766	67.6004	55.1682
JUN	3540	1257	996	1287	3323	152.621	131.564
NDRG1	3983	0	0	3983	3478	22.9597	51.1775
GNA11	4147	242	1080	2825	4145	25.8538	24.2672
TGIF2	3432	199	714	2519	3316	27.1484	24.5029
MYBL2	2704	265	2031	408	2777	194.869	214.954
ILF3	6119	317	2697	3105	7473	224.502	208.049
RRP1B	5090	117	2277	2696	5087	70.2465	82.0491
PKM	2717	500	1596	621	3181	449.081	494.645
CSK	2767	729	1353	685	2740	47.1635	52.336
BRD4	7169	222	4089	2858	7453	81.5	61.8241
FBXO17	2386	342	837	1207	2442	39.4135	39.6365
PPAN-P2RY11	2661	172	1563	926	0	5.14187	1.02399
EIF5A	1511	401	465	645	1818	203.241	192.517
NR2F6	2404	720	1215	469	1804	22.2094	21.9544
PHLDA3	2640	398	384	1858	2824	28.093	11.6557
ENAH	13168	452	1776	10940	13172	31.9277	27.806
UBE3C	5229	360	3252	1617	5181	37.8169	36.8384
NAA15	6222	323	2601	3298	5554	41.6003	46.416
PPTC7	4996	289	915	3792	3748	17.9371	18.0392
MATR3	7306	0	0	7306	5388	139.505	164.384
EXOC8	5100	107	2178	2815	5142	17.7036	20.9298
NSD1	12892	45	8091	4756	13059	64.6423	44.2443
SOX4	5852	1767	1425	2660	4878	80.7458	58.8837
EP300	9587	1219	7245	1123	8761	37.889	34.2238
UBR5	10297	607	8400	1290	10883	32.3507	28.082
KPNA6	7378	93	1611	5674	7372	36.0164	39.1247
DFFA	6032	68	996	4968	3393	39.9341	41.9229
TNRC6B	18279	211	5502	12566	18695	25.1324	12.8808
ADAMTS1	5191	455	2904	1832	4651	72.3324	82.7784
POLR2A	6738	0	6738	0	6738	62.4578	92.8171
TBRG4	3409	0	0	3409	2276	44.6207	36.8403
DDX17	6441	0	0	6441	4786	156.009	145.422
ARID1A	8577	371	6858	1348	8585	61.3647	44.7923
UBTF	4997	493	2295	2209	5369	45.0804	32.6298
C22orf29	6509	0	6509	0	6509	6.88032	7.75316
SAP30L	6226	648	552	5026	6269	10.7734	7.44313
PAK4	2855	252	1776	827	3064	53.5395	54.3151
HNRNPL	2471	367	1770	334	2159	180.64	151.6
TNPO2	5122	358	2694	2070	5452	63.2708	46.9417
VIM	2666	629	687	1350	1495	228.369	385.662
PPP1R9B	655	0	0	655	4051	50.4899	23.283
E2F2	5191	427	1314	3450	5137	21.505	24.7422
MCM7	2975	1140	1632	203	3326	231.969	278.316
TRIM41	7015	0	0	7015	3663	24.09	15.2093
MEX3D	2850	0	1956	894	2850	13.4662	7.80546
SLC1A5	2882	629	1626	627	3206	107.657	141.721
GNB1	3132	332	1023	1777	3194	228.631	164.038
SMARCD1	3658	398	1548	1712	3429	60.8985	50.742
PUS1	4094	500	1284	2310	2082	49.7237	34.7813
CTU1	2087	45	1047	995	2107	4.04728	3.76924
SP1	7603	60	2337	5206	7698	38.0375	46.8067
TMPO	4242	356	1365	2521	6512	126.658	158.943
ZFP30	6090	558	1560	3972	4611	50.9874	27.0285
YY1	6697	260	1245	5192	3159	81.9741	58.6349
CDK6	11612	412	981	10219	11681	27.6435	29.2649
BICD2	6427	68	2568	3791	6416	20.5383	14.114
MED13L	14234	207	6633	7394	9378	66.8451	29.1486
ZNF652	5988	319	1821	3848	11492	15.7624	16.6694
ACVR2B	11821	472	1539	9810	11373	19.7994	11.6189
SOWAHC	4657	156	1578	2923	4654	5.64634	7.55694
RCC1	2844	285	1266	1293	2776	61.5092	83.5528
UNC119B	4404	40	756	3608	4330	31.8047	29.6053
SKI	5613	72	2187	3354	5707	27.584	29.6791
TXLNA	5012	281	1641	3090	4796	57.6029	51.4245
NOLC1	3967	235	2130	1602	3970	106.969	144.791
ATP2A2	5702	493	153	5056	8314	68.623	75.8598
C6orf106	4418	244	897	3277	4429	80.4891	30.2168
ZBTB7A	5422	279	1755	3388	4441	15.924	10.9539
ZNF607	4364	596	2091	1677	4538	68.3299	23.3761
SF1	3470	338	1920	1212	4227	120.305	104.291
ALKBH5	2748	5	1185	1558	3433	38.3852	44.765
LZTS2	5741	3063	2010	668	2694	20.8192	15.8465
UCK2	4669	0	0	4669	4864	47.4766	36.6348
FBXL14	2111	99	1257	755	2111	14.5663	11.1587
RBM33	10149	198	3513	6438	10325	19.0292	22.4015
TERF2	2983	17	1629	1337	2983	54.6612	26.5902
C19orf48	1666	922	354	390	2246	110.92	123.798
TTL	14269	191	1134	12944	5163	31.3655	23.6434
TMBIM6	3254	328	888	2038	3356	200.742	210.395
INSIG1	3010	211	834	1965	3081	44.1515	51.3205
PFKFB3	4483	330	1563	2590	4864	13.7043	15.0428
NASP	3659	0	0	3659	3291	87.6119	97.6863
SQSTM1	2986	178	1323	1485	2611	56.1381	51.1629
GSK3A	3524	1714	1206	604	2179	86.8898	78.6467
CEBPA	2631	150	1077	1404	2631	8.33255	8.81408
SAFB	3042	107	2748	187	3112	74.2672	79.463
ATF4	2019	882	1056	81	2027	269.425	216.689
ZNF282	1815	40	1392	383	3744	28.0098	24.6623
SENP3	2611	400	1725	486	490	102.1	38.7176
STOML2	1296	101	936	259	1431	78.0906	103.447
RALY	6430	578	873	4979	4773	33.7735	31.625
FSCN1	2777	114	1482	1181	2796	23.9369	24.7031
PDXK	7366	183	939	6244	7381	22.7248	21.465
NOP56	2400	516	1785	99	2106	186.907	199.794
EXTL3	8257	0	0	8257	6340	22.4667	19.1426
FEN1	2296	413	1143	740	2294	38.0116	40.8257
C10orf2	3665	0	3665	0	3665	24.0081	23.8742
NUAK1	6828	1380	1986	3462	6821	9.4829	6.44132
XRCC3	3668	0	0	3668	2639	33.575	34.9272
STK11	2611	450	1302	859	3276	25.6046	20.3662
PRCC	2105	272	1476	357	2123	65.3604	81.4444
B4GALT2	2629	790	1119	720	2425	34.2385	36.642
MAFK	3368	229	471	2668	2541	16.0812	5.29222
CSNK1G2	2918	535	1248	1135	2904	34.978	37.5426
UCK1	2237	63	657	1517	2210	50.4847	29.2369
NELFB	2698	193	1887	618	2573	81.749	34.8226
PDXP	2010	56	891	1063	2005	25.5562	28.1578
GRAMD1A	2695	192	2175	328	2640	99.1175	61.698
PAF1	2066	331	1596	139	2357	87.3683	98.3516
NT5DC2	2047	401	1563	83	2233	79.203	68.9033
THAP7	1957	0	0	1957	1048	22.3582	20.2513
AURKB	1254	78	1038	138	1300	55.2491	83.6769
FAM69B	2410	1099	1035	276	2209	20.3481	20.283
KCTD12	6225	242	978	5005	6237	38.5778	34.0443
WAPAL	6302	0	6302	0	6302	65.9591	47.4176
WHSC1L1	7052	0	7052	0	7052	46.9018	41.7049
ABL2	12144	204	3549	8391	12649	34.1044	14.1821
TAOK1	12407	519	3006	8882	12081	39.4372	30.6363
ZNF529	5238	611	1377	3250	7679	46.738	47.7673
SRSF11	4008	0	0	4008	2792	137.419	155.258
EGLN1	7097	3156	1281	2660	7097	11.448	14.4771
WNK1	11804	643	8502	2659	11946	59.7921	70.8419
GNA13	4922	246	1134	3542	6493	23.5816	23.3195
DYRK2	8912	413	1806	6693	6159	21.255	18.3767
TYW3	3430	89	780	2561	3292	22.9325	25.7755
SLC38A1	8066	695	1464	5907	9973	79.1007	86.1009
ADAR	6625	200	3681	2744	7092	133.768	80.1195
CDK12	8336	33	4473	3830	8283	37.2273	31.1261
TBX18	6245	338	1824	4083	6066	22.1588	18.0833
NEFL	3840	0	3840	0	3840	34.6532	67.0104
PTPN11	6101	198	1782	4121	6577	69.9089	58.5967
MIEF1	5625	424	1392	3809	6058	21.9554	20.6664
CTNNB1	3737	280	2346	1111	3720	121.882	148.198
MSI2	6364	209	987	5168	3059	65.0717	44.4905
ETF1	3874	449	1215	2210	4264	81.8743	87.1881
TNRC6C	9740	569	5181	3990	9341	20.4264	13.7889
CRKL	5325	509	912	3904	5325	33.5184	38.221
MFHAS1	6414	587	3159	2668	5255	15.0561	12.1925
HECA	5614	285	1632	3697	5621	14.4913	15.0009
POLR1D	2118	92	129	1897	3020	74.2672	104.864
NCL	4034	241	2133	1660	2717	422.011	478.34
ZXDC	4639	0	0	4639	5954	17.0167	19.6701
GOLGA3	9252	559	4497	4196	9586	32.7958	30.0543
HIC2	6940	372	1848	4720	6796	15.6441	8.99212
DYNC1H1	14333	164	13941	228	14340	102.827	133.087
RNPS1	2241	475	918	848	2750	79.7289	92.5447
GTF3C4	9043	564	2469	6010	3804	54.8688	39.2053
BIRC5	2711	131	498	2082	2700	76.0395	70.2888
ADSS	2780	317	1371	1092	2782	21.5163	25.2053
KBTBD2	3745	700	1872	1173	3710	26.1459	12.3304
ZNF134	4914	310	1284	3320	2248	44.2276	24.313
RALBP1	4368	223	1968	2177	4354	31.2026	14.6577
ISG20L2	3303	783	1062	1458	2723	31.4539	39.3579
USP36	6063	444	3372	2247	5234	21.8178	29.916
NR3C1	7286	994	2334	3958	9455	46.5715	31.0729
MAML1	5723	263	3051	2409	5723	27.0813	27.5033
USP22	5220	204	1578	3438	5220	74.8837	67.3458
GTSE1	3112	212	2220	680	3112	43.3836	42.0497
MLEC	6626	428	879	5319	6496	47.8486	46.187
EIF3A	6646	128	4149	2369	5305	140.232	160.285
FUBP3	3124	75	1719	1330	3157	46.8403	42.2544
ZNF234	4551	258	2103	2190	4600	22.0923	24.3948
HNRNPM	2568	232	2076	260	2636	230.085	183.633
BRD3	5652	186	2181	3285	4361	30.5966	33.0831
ARIH2	4933	339	1482	3112	3911	39.3505	33.5111
CALM3	2536	0	0	2536	2259	126.956	122.863
PSMC4	1591	198	1257	136	1914	124.783	167.934
REPIN1	3292	489	1704	1099	3351	43.0445	32.4102
VPS37B	3028	382	858	1788	2749	17.8998	18.2448
ZMYND19	1375	227	684	464	1370	68.265	48.9532
STIP1	2743	553	1773	417	2904	99.798	140.103
C9orf69	3205	0	3205	0	3205	17.4935	15.8335
ARID3A	5941	290	1782	3869	2810	20.9202	7.34689
HIRIP3	3388	831	1671	886	3048	17.0402	23.4111
MARCKSL1	1699	346	588	765	1562	123.262	170.029
POLG	4500	334	3720	446	4017	22.7562	21.2125
KHSRP	2993	93	2136	764	3228	165.679	184.599
ALDH18A1	3359	138	2388	833	3463	57.6065	63.3448
LDB1	2285	624	1128	533	2665	56.9487	29.2128
SUPT5H	3770	247	3252	271	3868	101.883	106.374
BYSL	2029	375	1314	340	1990	32.1729	35.741
PPRC1	5330	39	4995	296	5374	29.6092	39.1852
CENPB	2840	207	1800	833	2840	21.2301	20.8086
CTDSP2	4795	304	816	3675	5020	22.5384	21.2788
RABL6	3949	0	0	3949	3890	66.5566	74.5945
PPP2R1A	5380	58	1770	3552	2509	116.907	118.462
PYCR2	3149	0	0	3149	1771	37.1705	37.4627
RPS19	500	245	216	39	849	1240.98	1267.69
PPP4C	1447	0	0	1447	1486	80.5271	59.015
WDR82	4333	0	0	4333	4292	44.6209	36.8701
GRB2	3729	783	654	2292	3304	56.1802	48.2476
ATXN1L	7886	293	2070	5523	7886	16.0708	10.2486
IER2	2085	363	672	1050	2046	18.6314	20.4271
RNF44	4155	525	1299	2331	4153	14.2656	14.343
ZBTB4	5956	340	3042	2574	6112	10.6112	9.13227
C19orf68	2277	32	1884	361	3588	16.4804	7.99648
KLHL21	6445	184	1620	4641	4516	14.0937	16.6179
DNAJC5	5287	153	504	4630	5293	48.1518	27.7467
TTLL12	3385	64	1935	1386	3383	53.6655	34.7712
WDR4	2205	0	0	2205	2642	75.8941	35.5624
MED29	3653	49	666	2938	3567	49.7305	45.596
PIM3	2369	435	981	953	2379	52.0061	49.3212
ARF6	3865	547	528	2790	3939	39.5361	30.3216
C1QBP	1169	82	849	238	921	135.331	190.095
CIRBP	1606	85	792	729	3472	90.8283	102.371
PHF23	2037	227	1212	598	2182	67.0297	20.9322
VPS4A	4100	156	1314	2630	2176	45.2537	52.8697
EGLN2	2150	358	1224	568	330	53.8402	39.2022
CDK9	2463	100	1119	1244	2472	26.285	14.9738
FARSA	1814	19	1527	268	1853	110.105	138.887
CKB	1709	358	1146	205	1458	555.166	645.096
ABL1	5766	381	3393	1992	6152	39.4419	28.7353
DVL1	3239	285	2088	866	2924	39.5389	25.2255
ZNF787	2024	0	2024	0	2024	18.3118	15.6649
DDX54	4380	28	2649	1703	3880	30.3372	32.8402
TMUB1	1563	358	741	464	1898	37.35	25.4006
B4GALNT3	5068	13	2997	2058	3438	31.3455	12.5896
SMARCD2	2716	266	1596	854	2770	41.1516	57.2631
ZNF768	2315	176	1623	516	2315	90.4098	32.9941
MRPL4	1620	27	1074	519	2404	80.7626	90.8393
REXO1	4591	105	3666	820	4473	11.6564	12.9047
C15orf39	4517	320	3144	1053	4427	18.7502	23.8713
FTSJ3	3559	646	2544	369	3454	39.8053	45.4873
ZBTB10	10132	779	2616	6737	10212	16.232	15.8769
LRRC58	7903	96	1116	6691	7683	30.3535	31.7922
TAB2	4553	577	2082	1894	5029	100.327	42.1568
PPM1A	8184	430	1149	6605	11414	22.3556	14.6132
MAP1B	12036	298	7407	4331	11979	52.7664	47.394
YOD1	6291	205	915	5171	6521	10.224	12.9824
CACUL1	11311	484	1110	9717	6740	20.7602	18.9761
LARP4B	5642	41	2217	3384	8546	28.4903	30.8817
SFT2D2	11040	72	483	10485	856	35.1117	32.2707
SKP2	3759	196	1275	2288	3504	70.7119	72.8649
CGGBP1	5298	1333	504	3461	4601	52.2037	40.4677
TFDP1	2648	212	1233	1203	2694	88.8101	86.7143
ADNP	6261	595	3309	2357	6510	50.4836	59.5947
GRPEL2	4109	0	0	4109	4105	32.5176	33.9105
CREBZF	4329	227	1065	3037	7575	21.9682	23.3889
SCAF11	7543	234	4392	2917	7596	40.2938	34.6113
ASH1L	11942	640	8910	2392	11330	54.4642	31.3451
NUP205	6266	26	6039	201	6265	79.9593	101.103
WASF2	1083	109	846	128	5695	53.7178	51.2899
2017-09-02	3701	528	1086	2087	4155	0	0
C6orf62	4134	2168	690	1276	2266	73.1003	51.329
UBTD2	3301	406	705	2190	3015	39.6231	21.0596
FAM168B	5285	108	588	4589	5406	57.9802	33.5206
HMGXB4	4216	139	279	3798	4251	18.2968	20.8337
CPOX	2825	219	1365	1241	2709	20.9695	15.3228
FOXC1	3926	474	1662	1790	3449	58.8151	52
STC2	5353	1310	909	3134	5343	57.7261	21.5052
HNRNPH1	5564	0	0	5564	2290	311.652	300.646
PRKDC	13509	57	12387	1065	13508	172.196	203.258
SP3	6359	531	2346	3482	6695	24.7836	22.5147
NUDT19	2967	0	1128	1839	2967	33.5051	61.1176
FBXO30	9009	167	2238	6604	4407	20.9847	12.9417
CALM1	4242	248	450	3544	4256	59.9002	74.3334
PUM1	5375	100	3570	1705	5385	60.3281	69.0739
TOR1AIP1	3685	461	1755	1469	4054	17.4315	18.273
C1orf109	2570	418	342	1810	2551	23.5484	21.0634
MYC	2351	555	1320	476	2366	27.3848	42.3188
RNF168	5347	595	1716	3036	5344	17.7139	13.6013
SIRT1	4094	53	2244	1797	4313	32.4674	24.6806
TFRC	5111	170	2283	2658	5295	35.9242	34.6968
HNRNPK	2942	224	1395	1323	3095	82.5164	101.506
AGGF1	4509	382	2145	1982	4508	20.7413	22.323
GART	3571	343	921	2307	4427	120.315	151.305
TPR	9708	297	7092	2319	9009	45.4649	41.5363
POGK	6254	360	1830	4064	3852	38.0689	34.7659
ETV3	5254	65	1539	3650	2930	19.4438	18.8751
WNT5A	6176	657	1143	4376	6245	16.5466	10.5638
MSL1	4707	315	1845	2547	3820	46.9768	27.4285
CMTM4	3414	182	705	2527	8117	22.1347	16.9298
ZNF609	8746	128	4236	4382	8617	68.6507	22.5011
TXNDC5	2964	38	1299	1627	566	49.536	66.2907
EDC3	3763	182	1527	2054	4069	46.7742	31.6509
ACTR3	6718	320	1257	5141	5881	29.9354	30.1069
C1orf198	3858	141	984	2733	4132	28.6403	25.8674
AHCYL1	4313	800	1452	2061	4968	67.8087	46.5442
SCAF4	4193	383	3444	366	4269	50.2304	65.8974
SCAF8	5057	576	3816	665	5251	42.0841	44.71
ZBED4	6893	477	3516	2900	6886	28.598	19.176
NIPA2	3233	613	1083	1537	3503	25.2948	29.9113
VGLL4	3725	366	873	2486	3509	19.3497	13.6273
LRRC59	2910	236	924	1750	2688	140.834	144.422
TIMM50	2572	133	1371	1068	2572	74.1509	91.6109
CHAF1A	3339	101	2871	367	3343	142.831	71.8515
XPO5	5364	211	3615	1538	5364	37.0525	46.0888
UBP1	7394	0	0	7394	4174	50.556	27.2695
NMT1	4879	18	1491	3370	4897	29.1227	29.4195
UNKL	5116	29	2052	3035	6103	8.10504	4.83046
THAP11	2114	473	945	696	1886	20.8507	15.9329
FAM53C	4377	428	1179	2770	4419	42.6332	43.7833
SETX	11100	183	8034	2883	11016	43.9276	30.176
PRMT6	2616	37	1128	1451	2650	24.4148	28.8881
PEA15	2694	348	456	1890	2611	62.6312	50.3235
TMEM203	1557	224	411	922	1556	26.4443	28.5388
PLAGL2	5705	265	1491	3949	5656	19.5847	24.2169
NHP2L1	1732	0	1732	0	1732	48.7308	65.7634
ACTN4	4963	76	2736	2151	3614	354.246	174.667
POLR2F	2106	125	384	1597	3266	19.5507	19.483
IRF2BP1	2564	396	1755	413	2564	18.4573	20.7726
ZNF664	5108	1830	786	2492	4051	85.9165	77.8971
RAD54L2	9776	125	4404	5247	4705	19.0022	19.4681
ZNF8	2210	0	2210	0	2210	31.4846	34.6944
TATDN2	5342	1051	2286	2005	4856	44.4956	25.6178
IFFO2	6188	354	1554	4280	5835	6.97201	6.01039
LDOC1L	5324	0	5324	0	5324	23.6942	25.2182
RPRD1B	3874	402	981	2491	3872	27.7959	29.5392
PTBP1	3598	423	1674	1501	3281	137.129	161.07
APTX	2168	248	1029	891	2376	20.8345	22.0695
U2AF1	4694	0	0	4694	1020	309.575	198.46
KLHDC3	1909	195	1149	565	2019	53.7637	54.0591
FKBP4	3732	187	1380	2165	3741	67.027	80.4207
HDGF	2380	315	723	1342	2798	259.559	230.39
HDLBP	6372	228	3807	2337	6535	107.449	106.658
MKRN1	3467	0	0	3467	3782	25.1956	29.4186
RHOB	2372	392	591	1389	2373	24.6252	26.914
RPA2	1752	300	813	639	1956	78.3857	76.5098
SLIT2	6390	252	4590	1548	6406	29.4142	31.1437
PATL1	4072	85	2313	1674	4127	21.2989	25.6204
FAM129B	3957	214	2241	1502	4077	44.9343	16.8129
TAF5	3268	23	2403	842	3254	11.377	12.9095
CARKD	2862	0	2862	0	2862	21.9455	20.531
UBE2M	1508	579	552	377	1524	58.9546	50.756
DRG1	1746	161	1104	481	1450	31.1435	41.9755
ZNF516	8118	318	3492	4308	8626	8.4466	9.07442
UQCRFS1	3475	423	825	2227	1224	104.297	139.055
NADK	3653	205	1776	1672	4226	35.7773	30.3377
FMN2	6434	230	5169	1035	6441	5.03087	7.92379
DDA1	4078	124	309	3645	4002	15.3669	13.4753
TRIP6	1942	360	1431	151	1752	57.9907	63.7683
AAMP	2270	0	0	2270	1835	47.8613	51.5212
SNRPB	1154	163	696	295	1153	342.883	349.134
THRA	4895	491	1233	3171	3233	9.52979	9.19805
VAV2	5101	326	2607	2168	4851	25.4778	13.4178
TBCB	1473	575	735	163	1258	135.615	112.482
SSRP1	6296	0	0	6296	2819	147.152	182.223
LRP6	10020	77	4842	5101	10083	25.5067	19.8715
TOB2	4561	707	1035	2819	4565	13.9756	10.7442
BSG	1974	70	1158	746	2391	219.79	252.252
ANKRD52	8688	122	3231	5335	8617	34.8975	30.3983
JOSD1	3648	680	609	2359	3435	20.7232	19.5744
VCP	4370	896	2421	1053	3859	77.7799	81.6833
KANSL3	5253	114	219	4920	5544	20.7257	22.168
DCLRE1B	3940	446	1599	1895	3788	13.8127	14.8422
DCAF8	4106	435	1794	1877	4690	35.0327	42.9547
PSMD8	1553	66	1053	434	1539	187.27	291.426
TLN1	8823	354	7626	843	8350	68.3528	48.7498
ACIN1	4935	328	4026	581	5002	92.6793	91.8274
POLD2	2158	650	1410	98	2311	137.449	142.904
WNT5B	2303	232	1080	991	2311	3.96754	2.9129
TCOF1	5240	0	0	5240	5994	142.865	111.481
KIF18B	4289	0	4289	0	4289	68.9548	27.469
RILPL1	3932	236	1212	2484	1623	7.26115	7.92457
DYNLL2	1522	0	1522	0	1522	108.291	42.2694
NFE2L1	4774	616	2319	1839	4874	54.4741	44.447
IRS4	3928	65	3774	89	3881	195.31	293.048
EIF3B	3745	0	0	3745	3081	102.704	130.139
ZNF550	4305	181	1269	2855	4309	15.7032	13.3844
APP	3543	167	2256	1120	4015	161.083	165.836
SRF	4202	358	1527	2317	4267	28.1101	23.7309
DPYSL2	4805	304	2034	2467	5237	34.8864	38.6255
FRAT2	2213	137	702	1374	2205	14.7246	15.3861
HEXIM1	3600	689	1080	1831	4785	32.2059	13.8891
AGPAT3	5767	492	1131	4144	6609	41.6527	26.6114
RNF10	3825	461	2436	928	3847	45.2222	59.5282
ERF	2698	158	1647	893	2873	71.9395	29.5216
CCT7	2031	371	1500	160	2032	250.772	331.504
MRTO4	2315	297	720	1298	2273	41.9947	41.3164
ARHGDIA	1906	136	615	1155	2382	181.369	225.179
AGAP3	3751	0	0	3751	5606	38.1926	32.306
CTBP1	4250	592	507	3151	1878	38.6628	35.367
NPLOC4	5538	130	1854	3554	4665	64.7859	42.1189
C19orf47	2126	239	1068	819	2152	106.183	28.1078
AP3S2	5891	393	582	4916	624	8.22109	4.80057
ACTR1A	3519	0	0	3519	2873	46.1052	44.3623
ARHGAP22	2764	868	786	1110	4097	7.20406	6.05224
SLC25A28	1451	29	1095	327	1555	33.0458	17.7026
KLF16	2890	71	759	2060	2887	10.7125	8.08919
CAPNS1	1918	598	807	513	1821	279.115	272.925
ZNF687	5378	970	3714	694	5425	24.5774	18.8555
FBXL19	3965	387	2025	1553	3798	36.9216	13.5899
PALD1	4555	268	2571	1716	4569	10.1163	12.1237
METTL13	3327	266	2100	961	3407	34.5512	21.3812
CDCA5	2587	173	759	1655	2576	36.9921	38.8131
TRIM8	2831	122	1656	1053	2744	20.4139	19.1169
MYH9	7501	231	5883	1387	7554	73.5642	63.438
SBF1	8008	184	5682	2142	7965	39.5588	36.1179
PARD3	6005	326	4071	1608	6133	31.0458	29.1036
TYSND1	3644	0	1701	1943	4042	5.55225	10.3976
FBXL18	3498	124	2157	1217	8229	5.66817	6.26602
GNB2L1	1109	0	1109	0	1109	1267.76	1839.28
PSMC3	1544	158	1320	66	1580	62.3604	80.5037
JUND	1863	138	1044	681	1963	49.6451	28.831
PRMT1	1686	506	978	202	1568	114.507	162.469
DDIT4	1748	201	699	848	1752	68.6681	21.8926
POP7	927	262	423	242	932	60.0651	72.8474
SLC25A10	1946	120	891	935	2021	35.4002	21.5824
KIF1C	7919	357	3312	4250	7833	13.679	16.8709
ZNF561	4693	364	1461	2868	4540	8.89123	11.139
LRFN1	3381	0	2316	1065	3132	20.5146	20.2814
PPFIA3	4733	349	3585	799	4742	11.8114	5.76567
PKN1	3069	165	2829	75	3136	55.233	58.4725
GUK1	2548	0	0	2548	1280	64.7235	78.4895
DAPK3	2257	244	1365	648	2310	24.2897	15.2148
ZNF775	2257	107	1614	536	2275	1.68439	1.59144
RAC3	1090	138	579	373	1060	37.7566	42.1548
NME3	1069	196	510	363	1014	22.622	19.8303
EIF3G	1103	43	963	97	1011	142.759	215.215
THOP1	4804	203	2070	2531	2550	55.5088	47.3343
DCXR	887	50	735	102	829	86.3563	97.6253
FKBP8	1710	64	1239	407	1795	109.603	87.3281
CUEDC2	1191	146	864	181	1196	27.3841	40.1703
MED13	10465	77	6525	3863	10465	55.9496	52.1709
TROVE2	7848	568	792	6488	3344	30.074	35.1678
SMIM13	4688	281	276	4131	4691	14.4758	14.667
G3BP1	10240	145	1401	8694	2835	131.381	147.265
NUFIP2	10850	59	2088	8703	10880	42.5651	41.3909
KBTBD6	5178	235	2025	2918	5228	22.9174	20.7847
C16orf72	5953	397	828	4728	3979	27.9979	18.7172
ZNF507	7638	192	2862	4584	7718	55.3414	36.2297
RHOBTB3	5537	508	1836	3193	5566	38.0829	39.6484
SERBP1	6676	115	1164	5397	6764	108.178	133.968
AMD1	3438	336	1005	2097	3618	45.3382	65.0636
PURB	9069	13	939	8117	9040	40.7841	31.019
CCSAP	5121	78	813	4230	5121	18.5618	19.808
EIF4G2	6769	0	0	6769	4359	275.672	254.293
LUC7L2	2837	0	0	2837	716	84.4993	73.6106
PROSER1	5168	834	2835	1499	5169	39.8738	50.6416
SAV1	3063	364	1152	1547	3141	16.1062	18.7583
TWISTNB	3942	71	1017	2854	3892	18.7186	26.715
RLIM	8317	219	1875	6223	10629	43.5163	57.0483
PUM2	6251	331	3027	2893	6493	48.8459	35.6434
CDC42BPA	10855	1292	5160	4403	10506	27.8153	18.9034
H2AFV	3804	106	345	3353	4704	146.865	107.11
PAFAH1B2	4198	159	690	3349	6412	42.155	44.3018
MDM4	10073	162	1473	8438	10077	18.5454	19.3584
DDI2	10625	171	1200	9254	1491	24.1599	19.3354
DYRK1A	8654	1470	2265	4919	6911	81.1656	43.1914
DR1	10148	758	531	8859	3208	53.6159	67.711
MTHFD2	4456	80	1053	3323	2285	87.1045	68.369
WAC	5924	609	1809	3506	5958	116.926	54.5687
NR2F2	5275	1389	1245	2641	6110	20.8296	36.3887
TARDBP	5367	356	1245	3766	4217	63.1765	67.2627
LCOR	16004	505	4674	10825	10524	26.9985	13.8067
MMS22L	8643	266	3732	4645	8643	19.9599	20.4175
POU3F2	4879	282	1332	3265	4087	26.351	11.9568
RSF1	11550	303	4326	6921	5134	37.3407	28.7646
TSC22D1	4820	491	3222	1107	6405	16.8267	18.364
RAB4A	2966	208	657	2101	1913	15.1912	17.4255
TCP1	2499	281	1671	547	1999	105.588	139.746
SMAD3	6247	310	1278	4659	6623	23.1876	16.6075
SESN1	3509	746	1656	1107	3631	24.0244	20.4531
EN2	3395	249	1002	2144	3395	16.6412	13.6213
MLLT10	5126	348	3084	1694	5900	58.6634	24.7867
MFAP3	2891	482	1089	1320	5346	18.5028	20.3901
RAD23B	4119	351	1230	2538	4442	51.247	62.9701
EIF4G3	5802	195	4758	849	6970	84.1979	97.5146
SEH1L	3494	127	1083	2284	3506	51.0634	48.8002
AKIRIN1	2741	158	579	2004	2726	41.2994	51.8823
GOLGA7	2027	201	414	1412	2088	43.347	46.7863
PDZD8	9699	240	3465	5994	6484	23.7513	27.7337
IMPAD1	7199	259	1080	5860	7230	18.035	19.1397
SFPQ	3747	99	2124	1524	3073	180.063	203.971
TAF5L	4062	89	978	2995	6115	23.8751	19.7831
FAR1	5820	1828	420	3572	5275	30.1469	30.7357
NUP98	7023	421	5454	1148	7739	46.6382	46.967
DSP	9796	341	8616	839	9730	48.5276	55.8181
TRIM24	8410	215	3153	5042	4004	34.1462	31.2878
DDX46	5689	158	3099	2432	5851	38.6429	78.3193
DNAJA1	2381	183	1194	1004	1538	102.782	119.555
CDKN2C	2904	2034	507	363	2478	40.2942	36.8077
XPO7	4861	100	3264	1497	4863	111.871	73.4959
DDX3X	5399	855	1989	2555	6738	109.042	139.084
DEK	3427	448	1128	1851	2871	215.382	200.386
ZBTB18	3851	149	1596	2106	4515	48.7338	15.9893
KIAA1958	11775	296	2151	9328	7652	7.44361	8.56773
MGEA5	5155	396	2751	2008	5202	110.31	68.5428
TRA2B	4485	0	0	4485	4288	63.3231	67.5586
WTAP	3656	1757	1191	708	3500	55.7719	47.3704
UBA2	4023	70	1923	2030	2665	243.977	256.568
DDX42	3939	204	2817	918	4011	266.59	64.1985
RACGAP1	3229	224	1899	1106	3459	43.9374	50.6876
TTC3	10363	2747	6078	1538	9101	40.6762	38.6594
SMAD4	8769	538	1659	6572	8771	19.0747	20.8862
ICMT	4771	29	855	3887	4708	45.4217	46.6142
UBE2D3	4819	0	0	4819	5137	31.5296	38.2499
KCTD3	3931	294	2448	1189	3931	22.9083	27.1636
SPAG9	8273	209	3966	4098	8793	47.1468	49.5891
SIN3A	6737	315	3822	2600	6991	27.9941	27.0055
ERLIN1	5792	2708	1047	2037	3519	20.0878	17.1656
ZBTB1	4119	391	1935	1793	5199	15.6959	10.0482
FBXO5	2610	0	0	2610	2465	44.9918	56.2759
FBRSL1	5568	1020	3138	1410	4547	13.9813	17.5976
AP3S1	1730	557	582	591	1289	32.8799	30.1129
IFT57	3203	248	1290	1665	3203	15.3815	18.809
SFSWAP	5593	0	0	5593	3405	51.3065	50.9576
SETD5	6827	435	4329	2063	7110	51.6187	55.5102
FYN	3628	607	1614	1407	3876	38.5969	27.9374
WHSC1	17077	0	17077	0	17077	45.7622	48.5981
PPP1R15B	5227	380	2142	2705	5276	25.8393	33.2877
CELF1	7666	10	1458	6198	9084	48.1484	42.1778
DSG2	5831	209	3357	2265	5482	40.4021	32.8678
PRC1	4087	1212	1821	1054	2853	78.5994	95.4646
PRPF38B	3728	637	1308	1783	3756	48.7593	53.7239
CHTOP	2553	0	0	2553	2055	57.0906	60.2628
ISOC1	1940	16	897	1027	1940	32.2222	44.0572
BAZ2A	8831	181	5628	3022	8540	31.55	39.0455
RFX5	3576	179	1851	1546	3618	27.1733	28.2889
KDM3B	6813	200	5286	1327	6813	139.576	47.6178
FDFT1	2289	532	1062	695	4387	51.8481	86.4302
CBX1	2422	481	558	1383	2676	43.4453	43.0578
OSBPL9	4520	0	0	4520	4232	50.692	50.296
EIF3I	1458	72	978	408	1458	134.254	174.266
SEC63	6411	180	2283	3948	6500	34.9677	24.9239
STARD7	3368	384	1113	1871	2959	58.7841	69.301
BUB3	7828	209	987	6632	2764	123.583	143.143
ANKRD17	10784	117	7812	2855	9516	46.8505	40.7042
PAPD7	5459	977	2379	2103	4087	33.7491	43.8584
DSN1	2447	0	0	2447	2517	22.5397	26.1682
MGA	12042	181	9198	2663	12042	31.3721	31.709
IARS2	3560	115	3039	406	3549	42.0026	53.758
POLR2D	5042	57	429	4556	2325	38.6799	41.1961
PEX26	18445	206	918	17321	4331	17.8763	14.1571
UBE2R2	4075	191	717	3167	4457	19.6464	21.8366
TRAF3	7700	353	1632	5715	7776	26.334	16.6586
SAR1A	5981	197	597	5187	3071	36.9442	40.1921
TXLNG	4401	61	1587	2753	4396	44.8501	44.4338
ACBD5	4173	386	1572	2215	4255	14.9706	15.3449
CDKN2AIP	2721	207	1743	771	2374	14.9982	15.0601
OCIAD1	1916	0	0	1916	2332	32.5922	49.6782
GALNT7	4307	83	1974	2250	4307	21.462	16.6161
EIF1	2330	146	342	1842	1326	184.449	191.377
C12orf65	3733	3318	415	0	2085	11.2943	15.4081
ZNF536	4945	147	3903	895	4935	23.1622	21.4231
THRAP3	4432	224	2868	1340	4431	138.219	89.525
FAM219B	3550	321	597	2632	3550	15.5569	17.1473
DLX2	2453	362	987	1104	2304	22.8926	29.5023
ASB7	4985	785	957	3243	5130	13.3029	8.2629
CDR2	2702	308	1365	1029	2702	20.4691	18.4117
SNAP47	2403	0	1315	1088	1967	18.8594	18.4439
CALR	1903	73	1254	576	1911	241.375	334.906
CBX4	2664	178	1683	803	2649	32.8741	15.8404
E2F4	2096	59	1242	795	2100	64.2547	40.968
ARHGAP35	8889	0	4500	4389	8888	60.1966	30.2647
MAP4	8920	88	6894	1938	8714	43.6155	49.2384
MBD1	3259	437	1818	1004	4811	168.738	48.8256
HSP90AB1	2674	214	2175	285	2895	316.284	386.048
SNRPA	1621	550	849	222	1629	88.1904	119.11
C8orf33	2677	114	690	1873	2617	29.5196	24.5939
SIGMAR1	1743	428	405	910	1734	67.2088	94.9383
HSPA14	1904	239	1530	135	6250	40.5922	53.0366
AK2	3586	42	699	2845	5771	63.5776	72.7463
SAE1	2313	102	900	1311	2618	108.28	107.181
RPL37	7686	150	294	7242	1570	197.707	230.436
AMOTL1	8970	141	2871	5958	8999	29.9536	31.1486
PSMD11	4098	263	1269	2566	4018	57.4587	52.8325
PAN3	4940	63	2064	2813	5091	19.7156	14.1277
EXOSC2	2766	0	0	2766	2609	54.9791	66.6793
HOXA11	2295	72	942	1281	2653	12.3213	13.4645
ZC3H4	6119	38	3912	2169	6116	23.1937	24.7139
NRP1	5882	526	2772	2584	5914	24.3586	21.3583
ACTB	2245	0	0	2245	1812	651.778	748.17
KAT5	2296	234	1641	421	1530	52.4698	18.7229
MUL1	2438	137	1059	1242	2458	18.7218	16.766
HN1L	3683	0	3683	0	3683	50.3605	54.7555
PTGFRN	6178	147	2640	3391	6312	36.0475	24.728
MYO9A	12411	473	7647	4291	8698	25.854	16.3988
CHD4	6554	147	5814	593	6545	99.4588	95.963
DNAJC9	3032	1673	783	576	2143	17.8137	21.8956
CHAF1B	4480	151	1680	2649	2279	45.688	50.5049
RAB35	2945	189	606	2150	2945	36.7995	19.5423
GRB10	5432	781	1767	2884	5276	26.7332	19.097
ZNF37BP	8637	0	0	8637	8710	28.3716	18.7344
PABPC4	3592	0	0	3592	2958	68.5769	93.6802
RPL28	5620	0	0	5620	5121	175.255	279.752
AARS	3477	144	2907	426	3344	69.6905	57.4338
ADCK3	2924	0	2924	0	2924	26.1947	26.4671
MID1IP1	2536	945	552	1039	3576	15.9689	9.76346
ADIPOR1	2177	299	1128	750	2423	46.6432	50.0042
NEAT1	22743	0	0	22743	22641	66.7591	57.3012
FAM171A1	3952	7	2673	1272	3950	22.5871	20.74
UBE2Q1	3210	80	1269	1861	3172	36.3065	26.6554
HNRNPAB	1796	257	999	540	1816	250.496	245.481
HLCS	6466	1231	2181	3054	7368	25.8173	23.5146
RAPGEF1	6256	244	3285	2727	6483	44.8008	25.878
DGCR14	3569	0	3569	0	3569	6.15383	5.21039
SIK1	4712	133	2352	2227	4703	4.94454	3.60089
HIRA	4053	257	3054	742	4013	38.8901	20.5425
SEC23B	3411	432	2304	675	3747	61.1719	69.3185
TAOK2	5169	1043	3708	418	6561	55.8062	24.5118
PATZ1	3781	630	2064	1087	4817	13.1056	8.7545
ALDOA	2447	982	1257	208	3223	411.383	563.768
MINOS1	3712	56	237	3419	3913	9.71167	9.98373
TICRR	6775	105	5733	937	6616	19.7556	24.2048
XPO6	4422	501	3378	543	4625	56.0317	42.1737
TCF3	4451	69	1965	2417	4678	51.7795	39.9965
CYTH2	4780	476	1200	3104	4607	19.4809	15.042
UBE2L3	3451	0	0	3451	3743	28.1092	34.9843
KIAA1522	5438	70	3285	2083	5606	12.8042	14.9581
ASF1B	2059	500	609	950	1731	48.6024	73.4059
MAF1	1754	391	861	502	1775	29.991	26.1264
VPS72	4267	0	0	4267	1564	55.1248	61.341
STX10	1128	173	603	352	1393	41.145	25.9821
ANAPC11	918	195	255	468	1582	50.0263	53.3282
TET3	11388	0	5388	6000	11387	12.0203	10.9504
MYH10	7762	139	6024	1599	7762	72.3667	58.0448
CFLAR	14672	515	1443	12714	15763	16.7397	12.0875
DNAJC14	3416	290	2109	1017	3085	16.6599	16.72
ESRRA	2283	234	1272	777	2240	10.9799	6.49956
MEA1	1089	155	558	376	749	58.8628	71.9779
MTF1	7972	141	2262	5569	7972	12.2793	9.93361
HSPA8	2463	277	1941	245	2460	383.209	445.569
CPSF7	3695	81	1545	2069	3767	66.6032	52.6211
FUS	5119	105	1581	3433	5119	93.6495	95.5271
ATXN2L	4574	0	0	4574	4430	59.4174	70.1494
C19orf54	2753	120	1056	1577	2748	35.6625	52.5838
MTMR3	8906	328	3513	5065	8907	10.3979	7.8347
RNF8	5631	193	1458	3980	5737	11.2549	14.0457
NAP1L4	2511	141	1128	1242	2518	56.7643	61.7634
RPS24	2814	142	870	1802	2962	744.182	1045.52
RNF187	3017	428	708	1881	3133	34.7703	37.1497
SF3B2	3932	0	0	3932	2894	120.553	132.688
PPM1G	3752	0	0	3752	2302	79.1356	92.8276
MCM2	3622	244	2715	663	3506	75.4636	93.6129
MARK2	4728	579	2367	1782	5179	16.3137	16.5646
ELP5	2197	214	840	1143	2286	29.56	25.4321
GPATCH4	2464	0	0	2464	2155	48.3395	67.6352
CRTC2	2644	128	2082	434	2678	45.3609	23.9536
GPI	4000	170	1710	2120	4474	245.699	316.977
FZR1	5212	236	1482	3494	3624	27.0517	17.857
PSMF1	4290	176	816	3298	3842	50.0652	55.112
BTBD2	2649	21	1578	1050	2618	68.6715	56.1194
ITPK1	6066	174	1245	4647	4985	25.5965	25.4955
ITPKC	3385	33	2052	1300	3380	17.9612	10.3622
CDC34	1471	220	711	540	1445	26.1003	24.6738
IGF2BP2	3688	96	1800	1792	3809	42.6974	31.7486
POMK	1865	255	1053	557	1623	41.7105	37.6327
LRP3	3807	202	2313	1292	3494	45.226	34.3703
SSNA1	1170	0	0	1170	937	66.1471	46.2852
RAN	2661	258	651	1752	2546	161.527	177.905
HNRNPUL2	5106	193	2244	2669	2756	46.3698	34.1523
ZNF226	2605	180	2412	13	3299	63.9623	71.5211
MIDN	3790	515	1407	1868	3793	39.0506	31.6876
LIMD1	11331	21	2031	9279	4491	18.0332	19.4334
ATP5B	1839	105	1590	144	1843	354.671	490.172
SOBP	5245	659	2622	1964	6232	7.01527	7.22211
CHD8	8229	65	7746	418	8383	31.4865	34.1107
SRXN1	2698	185	414	2099	2689	20.3321	25.6262
KDM5A	10763	363	5073	5327	10730	22.2374	21.9313
CLSPN	4769	97	3999	673	8484	38.1116	33.7763
SUGP2	6176	74	3249	2853	5030	43.8654	41.5936
SMG5	4559	145	3051	1363	4563	76.0858	65.8911
MEPCE	3030	388	2070	572	3262	93.4057	44.7793
C1orf43	1861	230	450	1181	2763	85.7568	113.837
NRARP	1770	323	345	1102	2621	22.9074	19.868
MYO10	11456	468	6210	4778	11430	23.8856	19.695
RRP7A	3801	16	843	2942	4723	10.6542	11.2855
FLOT2	2756	78	1452	1226	2632	61.7611	45.2817
AGPAT6	6310	0	6310	0	6310	23.2102	11.2966
DNAJB1	2264	71	1023	1170	2681	47.7404	35.8145
KHNYN	6725	139	2037	4549	5424	12.5965	12.2341
DENND5A	5031	321	3864	846	4964	35.8239	28.0662
ZBTB5	4627	189	2034	2404	4649	19.6901	10.3332
IBA57	9815	0	0	9815	7885	10.5083	5.91387
MLLT6	7500	0	7500	0	7500	32.1416	15.5924
KCTD7	4795	180	777	3838	5051	4.37267	3.92388
CABLES1	5002	0	1902	3100	5240	13.3871	15.5603
ELMSAN1	8091	783	3138	4170	8257	8.36768	9.69494
RRP8	6560	118	1371	5071	1751	18.7134	18.8993
SESN2	3453	321	1443	1689	3528	27.9934	19.2099
ZDHHC7	3442	353	927	2162	3273	14.9592	13.4643
AKT1	8396	0	0	8396	3248	70.6987	66.448
DIRAS1	3424	184	597	2643	3398	23.256	13.629
MTA2	3058	390	2007	661	3069	62.6351	59.2013
H2AFY	10982	0	0	10982	1979	304.786	202.992
MRPS7	1406	227	729	450	1267	49.6025	54.8461
UROD	1848	0	0	1848	1458	56.6629	74.6796
NUDC	1800	123	996	681	1813	88.0237	117.807
AP2M1	2091	314	1302	475	1940	163.561	144.558
PSMC3IP	1416	109	654	653	1205	19.354	17.6445
FBL	1160	114	966	80	1165	464.733	675.714
TRIM35	4229	84	1482	2663	4230	17.7692	12.6134
PI4KB	3983	581	2487	915	4245	27.5978	28.2298
RHBDD3	1794	425	1161	208	1738	27.9111	11.48
GTPBP3	2579	68	1479	1032	2839	24.7115	26.7841
CFL1	1878	716	501	661	1257	342.275	302.243
CDK4	2076	366	912	798	1485	78.0336	70.7895
TBC1D16	10936	116	2304	8516	11303	13.3638	13.3699
DHX30	4065	407	3585	73	5126	46.1262	54.963
MVP	2925	193	2682	50	2808	1.8736	4.39996
LONP1	3236	158	2880	198	3398	73.6403	78.029
PGS1	2201	26	1671	504	2285	19.9537	23.6804
MARVELD1	3221	153	522	2546	3237	15.4512	12.2658
GTF3C5	2406	323	1560	523	2441	55.7589	64.9492
LETM1	5462	297	2220	2945	5462	14.7533	17.6339
DLST	2838	61	1362	1415	3566	32.7427	43.9577
M6PR	2756	469	834	1453	1462	24.9751	29.0543
RTCB	2027	99	1518	410	2066	35.4298	46.5653
DEDD2	1882	76	966	840	2286	22.2492	24.0069
EID2B	1865	52	486	1327	1335	8.53865	14.2278
TMEM9	2892	0	0	2892	2471	35.7543	34.276
TMEM147	986	0	0	986	945	106.118	143.604
DCTPP1	1222	95	513	614	1120	87.6811	87.4054
SETDB1	4437	190	3876	371	4659	29.7125	32.8206
ITPR2	11405	417	8106	2882	12583	20.3481	14.1155
SOX12	4630	330	948	3352	4658	18.6586	12.6934
TNK2	5940	0	0	5940	5212	19.3604	6.97334
ZNF444	2042	367	984	691	2064	28.6415	16.6485
TRAF2	2264	52	1506	706	2277	30.8229	20.9503
RNH1	3281	0	0	3281	2209	32.0447	33.7629
PRX	5502	269	444	4789	5506	3.26284	1.84523
XYLT2	3507	49	2598	860	3601	14.6311	15.1458
ARFGAP2	2976	229	1566	1181	2939	24.3141	19.3445
POLD1	3444	53	3324	67	3545	35.1154	41.6427
CCDC137	2468	403	870	1195	2108	24.7592	29.9279
CCDC86	1893	54	1083	756	1851	47.4623	67.4646
CSRP2BP	3152	0	3152	0	3152	9.02902	7.02913
BBC3	1838	281	582	975	2095	14.5912	7.82141
STRA13	796	0	796	0	796	56.8677	82.0134
CTNND1	6553	513	2802	3238	445	18.7808	24.702
ZNF316	5392	556	3015	1821	7239	8.84253	5.46292
KIF22	2505	637	1794	74	2423	75.8201	66.4354
ZNF749	2587	250	2337	0	2929	11.9403	13.1155
NAT9	1875	74	624	1177	2159	22.3394	21.2852
LGI2	6428	186	1638	4604	6339	2.45945	3.11907
HS6ST1	3932	14	1236	2682	3952	6.46712	4.56141
JDP2	5401	273	492	4636	4274	1.64797	0.662526
CC2D1A	3581	241	2856	484	3640	31.3413	23.6518
ZNF691	1935	350	921	664	1912	14.6867	11.8552
PNKD	3021	51	1158	1812	3745	36.5506	33.8903
ARL5B	7196	233	540	6423	3589	24.0271	27.2835
XIST	19275	0	0	19275	11782	1641.98	2228.88
ERC1	9241	271	3267	5703	9623	29.4802	22.2468
ZNF644	5763	283	3984	1496	6001	58.4685	50.2481
C5orf24	5065	228	567	4270	5141	33.4576	35.3745
KIF5B	5877	458	2892	2527	5889	70.3048	66.1862
KIF2A	3360	485	2061	814	4364	35.3721	41.6221
RAP2A	5487	249	552	4686	4358	24.8602	17.8325
FLVCR1	5939	198	1668	4073	5939	12.7457	9.89294
CPSF6	6616	110	1656	4850	6665	54.1561	51.4057
BACH1	5769	243	2211	3315	6870	39.7386	38.5347
SIX4	6285	60	2346	3879	6275	15.6497	11.1065
STAG2	6045	290	3696	2059	6579	106.683	104.403
SYNCRIP	6449	207	1689	4553	8334	149.128	115.54
SLC25A36	4638	225	933	3480	4661	32.5258	31.8937
PLEKHA3	13880	402	903	12575	2469	9.93371	10.5032
APPL1	6058	147	2130	3781	5892	35.9446	25.5045
SDE2	3975	19	1356	2600	4009	24.9466	32.7975
LIN28B	5505	203	753	4549	5505	22.459	23.7426
MBNL1	6458	1842	1203	3413	5490	38.8809	35.6638
ZNF566	5197	82	1257	3858	5353	13.5839	16.7566
ZYG11B	8093	145	2235	5713	8142	18.6421	19.7982
NFAT5	14219	1208	300	12711	13672	27.8659	27.1184
CNOT1	8471	333	7131	1007	8531	89.1658	102.22
FEM1B	7122	615	1884	4623	7122	38.9117	35.4154
UBXN7	10568	75	1470	9023	4732	31.9321	33.432
CCDC6	5811	232	1425	4154	5826	26.7481	33.0561
CHEK1	4153	897	1431	1825	4897	22.8572	29.5814
ZNF567	2825	222	1944	659	2851	27.5628	28.6714
CANX	4260	200	1779	2281	4950	393.716	310.429
SERP1	3934	1273	201	2460	3172	20.6197	26.9772
MAD2L1	5468	340	618	4510	1436	31.5552	37.1019
E2F3	4749	66	1398	3285	5163	26.0119	28.3067
HNRNPU	12852	0	0	12852	6846	201.539	220.597
CSNK1A1	6067	433	978	4656	2795	93.4202	110.991
RBPJ	5990	408	1461	4121	6278	26.1949	28.1638
CD2AP	5412	456	1920	3036	5409	51.7203	32.2243
ZNF420	3535	215	2067	1253	2973	22.7983	21.8567
FYTTD1	6866	222	957	5687	4311	23.293	30.0535
AKT3	7081	112	1440	5529	7005	73.1209	59.4758
HIPK1	8157	232	3633	4292	8350	60.7226	41.9966
UBE2V2	4373	55	438	3880	1524	55.1829	69.6791
NRAS	4449	254	570	3625	4454	40.1932	40.6134
TMOD3	8255	281	1059	6915	4666	43.7558	28.7293
CCNY	4768	405	864	3499	5127	22.102	17.5955
CDCA2	3731	477	3072	182	3720	55.8447	32.4633
MOB1A	4885	194	651	4040	1329	49.1857	59.7513
SPIN1	4484	278	789	3417	4534	51.4424	28.5978
RHOU	4372	666	777	2929	4635	14.1585	14.9159
DHX33	5618	201	2124	3293	5618	20.7035	21.1204
NAA50	6135	325	510	5300	6160	75.833	47.3641
NR1D2	5258	319	1740	3199	5498	36.9011	32.108
POU2F1	14332	0	0	14332	14269	21.7964	17.3532
LINC00657	5343	0	5343	0	5343	96.7308	76.2737
FBXW2	2154	0	0	2154	9186	15.858	13.4534
CCT4	2520	297	1620	603	2349	160.853	220.605
CAPRIN1	4108	189	2130	1789	6861	87.9657	122.409
TOMM20	3387	221	438	2728	3385	78.4335	106.846
ATP13A3	7720	792	3681	3247	7328	27.9914	34.9192
TARS	4314	311	2172	1831	3166	210.977	220.885
PURA	11497	59	969	10469	5294	29.2617	19.9468
UBQLN1	6055	0	0	6055	4168	94.9401	71.5273
DICER1	10331	292	5769	4270	10712	33.7945	29.8564
EPS15	5225	97	2691	2437	5483	37.6744	37.9018
MTF2	4125	289	1782	2054	4128	30.5322	34.5635
MBIP	1648	88	1035	525	1648	36.5766	24.8763
COX11	2497	139	831	1527	1984	60.429	47.4134
PCMT1	1984	284	858	842	1849	96.2515	88.3496
PPA1	1295	100	870	325	1302	95.721	152.012
MAPK1	11022	189	1083	9750	6080	39.6475	41.8398
MDM2	12633	302	1494	10837	7565	64.6975	60.545
RC3H1	11261	352	3402	7507	11129	14.9225	12.5478
TWSG1	3756	191	672	2893	3756	23.2252	22.6429
ZFP82	2623	243	1599	781	2616	24.5252	23.019
ZKSCAN1	9418	234	1692	7492	9546	26.5201	23.4017
RMND5A	6301	495	1176	4630	6183	36.5022	42.2111
FBXO45	5899	297	861	4741	5733	13.5813	12.4143
ZNF367	3646	297	1053	2296	3702	14.4615	14.1205
ZFP91	5220	171	1713	3336	3982	51.563	32.3898
CCNI	2772	577	1134	1061	1873	99.8884	110.161
ATL2	2868	2	1752	1114	4711	29.6073	35.805
RABEP1	5365	187	2589	2589	5888	39.5721	48.5001
PWWP2A	3991	35	1683	2273	5771	19.923	18.8528
LINC00662	2480	0	0	2480	1886	12.6894	10.2233
TPX2	3605	528	2352	725	3662	127.607	131.019
PPP6R3	5093	254	2622	2217	5228	46.2711	49.9918
GAN	4544	0	4544	0	4544	10.7701	11.0652
LMO4	5405	780	498	4127	5406	18.4465	14.5296
H3F3B	2705	133	411	2161	2861	147.162	137.783
SBNO1	11121	143	4179	6799	10981	20.8627	21.9283
HNRNPH3	3356	0	0	3356	2297	104.499	112.439
SRSF6	4325	106	1035	3184	4014	79.9734	88.493
RBM15	4244	900	2934	410	3431	51.4004	57.1373
HDAC2	9874	377	1467	8030	6929	28.8633	33.985
ADO	3627	203	813	2611	3724	15.9693	17.7036
ZC3H13	8018	349	5007	2662	6411	55.8343	44.7452
THUMPD3	3961	334	1524	2103	3980	27.1529	34.6557
CBX3	2128	428	552	1148	2453	59.3658	68.4937
FNBP4	3972	13	3054	905	4112	32.1988	36.2696
CUL1	3064	279	2331	454	3209	72.7172	46.5131
DARS	2361	216	1506	639	3043	75.3649	53.3517
FBXO7	6884	0	0	6884	2315	46.2016	54.2292
NFIB	8198	474	1263	6461	9179	27.7753	24.9051
TSR1	5188	1080	2415	1693	3734	31.7157	37.7835
RPS6KA3	7918	208	2223	5487	7710	32.6154	29.478
ZNF121	1563	232	1173	158	1675	53.7831	81.6477
SRSF7	2857	159	414	2284	2489	73.8552	92.0479
OSBP	5083	480	2424	2179	5083	28.3944	26.7231
URB2	5613	136	4575	902	5613	21.1582	23.7207
CAB39	3826	429	1026	2371	4340	51.5935	30.8508
FAM168A	7296	285	735	6276	7305	22.1106	16.012
PTGES3	2939	0	0	2939	3399	122.361	180
FBXO21	4138	218	1614	2306	4233	24.8727	28.1003
TRA2A	2229	911	543	775	2234	76.9869	47.2331
FOXD1	406	0	0	406	2268	9.38139	8.52777
CCNG2	5526	356	1035	4135	5474	8.15549	3.39339
NUCKS1	6496	303	732	5461	6464	329.455	186.42
PPP2CA	4649	281	930	3438	2550	119.689	135.591
KCTD20	5619	391	1260	3968	5496	17.0002	19.7286
DCAF12	3667	342	1362	1963	3671	33.0503	31.1337
GPBP1L1	3736	1361	1425	950	3738	42.974	41.3172
KLHL42	6703	311	1518	4874	6469	16.773	14.0897
DLC1	7447	410	4587	2450	8597	12.5268	14.0782
CALU	4225	943	972	2310	6194	55.3402	66.1881
WDR33	9471	159	4011	5301	11218	40.5127	41.8054
ABI2	22209	296	1542	20371	6927	22.8321	26.5507
CORO1C	3921	49	1584	2288	4270	60.7513	63.632
RASSF3	3492	120	717	2655	3492	20.7575	17.1801
DMXL1	11236	181	9147	1908	12852	33.8362	18.2898
TES	2782	215	1266	1301	2858	67.0862	56.4041
ZNF461	3326	210	126	2990	3208	11.3199	14.6651
ATF3	2103	0	0	2103	2545	32.7221	32.7698
OTUD3	6397	1	1197	5199	6514	10.0184	14.1218
WDR20	3060	49	588	2423	5942	19.4472	17.9599
HDGFRP3	2434	0	2434	0	2434	33.6088	31.1271
CAMTA1	8444	207	5022	3215	9283	84.208	81.7965
MARK3	3584	0	0	3584	3530	38.6177	46.5322
STARD3NL	3653	0	0	3653	1744	16.5617	19.1422
CKAP5	7121	47	6099	975	6714	84.4488	101.013
TPBG	6484	617	1263	4604	3477	13.4791	11.6577
HSPD1	2455	268	1722	465	2321	143.785	195.654
STRN3	3970	216	2142	1612	4222	16.6842	16.6625
EMC8	1962	245	633	1084	1963	16.3605	17.9497
ZNF850	7721	0	7721	0	7721	31.4413	29.6405
CCT6A	2719	219	1596	904	2664	97.8644	119.698
WDR3	9974	47	2832	7095	3834	37.4371	45.3876
C1orf21	10265	435	366	9464	10308	7.29714	6.90826
ZCCHC11	5858	263	4935	660	5850	38.7973	39.8938
SF3B1	6526	92	3915	2519	5969	109.096	151.62
DHX15	3028	0	0	3028	3015	124.756	92.6039
PRRC2C	10366	242	8460	1664	10384	121.056	154.062
ATP2B1	7032	457	3663	2912	6933	32.1588	28.0836
LUZP1	8898	802	3231	4865	8487	20.0245	20.7871
TNRC6A	8438	129	5889	2420	8422	32.7208	19.9686
PRPF8	7295	114	7008	173	7295	135.768	170.784
LONRF2	13912	640	2265	11007	13912	12.6539	16.2186
FHL1	2878	711	843	1324	4137	102.393	124.929
GOLGB1	11198	111	9810	1277	11257	29.1148	25.2492
MED1	5844	224	4746	874	8148	29.5633	29.8127
GHITM	2128	193	1038	897	2449	77.1708	85.7595
DCP1A	1853	8	1635	210	6067	15.9806	20.4893
CS	3057	471	1203	1383	2976	64.9826	80.9331
EXOSC8	2423	0	0	2423	1110	62.1396	63.035
RFWD3	4957	98	2325	2534	4952	35.0093	43.2508
LYRM2	5353	37	267	5049	3987	10.3087	11.9836
KMT2C	16862	219	14736	1907	16862	31.7635	25.6354
SALL1	5253	432	3684	1137	5360	11.3065	10.739
VEZF1	3948	0	1022	2926	4633	39.2778	24.9531
POLR1C	1882	0	0	1882	1320	31.9027	36.0107
MTMR12	5187	171	2244	2772	5185	20.7792	21.0933
GOPC	4590	240	1365	2985	4510	27.2026	29.0105
ANKLE2	10890	0	0	10890	4482	53.5773	54.1019
DST	22431	8	22386	37	24674	44.7874	36.8947
TSPYL1	3326	73	1314	1939	5259	49.9754	46.3948
DUSP4	5537	390	1185	3962	7341	4.16032	3.92025
METAP2	3601	229	1437	1935	3504	60.5719	64.2415
GLUL	6132	0	0	6132	8561	32.7124	30.9684
ZNF227	3043	205	2400	438	3135	79.4973	84.7241
MACF1	23440	87	22167	1186	17689	50.9164	42.8205
TMEM245	7980	32	2640	5308	7997	16.1419	17.5808
MTR	10529	394	3798	6337	10558	26.3218	26.8103
RAB5B	5340	221	648	4471	5428	21.5479	18.3461
METAP1	2791	134	1161	1496	2770	18.369	24.0414
RAP2B	8351	424	552	7375	8413	6.32541	4.56094
ELAVL1	6015	130	981	4904	6058	30.6273	40.08
MCM6	3736	61	2466	1209	3787	53.2892	70.665
HOXB9	2581	87	753	1741	2700	75.2767	71.1752
PPM1K	4777	0	0	4777	6590	5.86698	5.65971
EZR	3096	169	1761	1166	3233	101.556	69.9727
ATXN1	10602	937	2448	7217	10636	14.9703	8.4526
CDK13	7298	605	4539	2154	6975	21.1837	18.5831
ZADH2	7732	290	1134	6308	8051	14.9469	14.5235
GNL3	2118	0	0	2118	2128	108.886	132.354
PNISR	5112	205	2418	2489	3113	67.4406	72.7014
PHF14	4276	452	2667	1157	8696	35.4453	28.226
FAM76B	3952	313	1020	2619	3951	11.3753	9.14262
CYB5B	4358	171	441	3746	4286	21.7135	26.6435
PCGF3	5685	395	729	4561	5665	9.51157	10.8982
BET1	3586	139	384	3063	3061	13.5797	14.4826
MGME1	2336	288	1035	1013	2127	22.7715	30.0851
PPM1D	4778	232	1818	2728	4777	19.0493	21.4591
MIB1	9576	264	3021	6291	9567	18.4572	21.2048
VANGL1	8691	271	1575	6845	8769	7.38945	8.22493
PFKP	2769	224	2331	214	2969	56.5663	78.3309
CAPN2	4130	0	0	4130	3727	47.2255	50.4122
NAPEPLD	4988	155	1182	3651	5175	9.47121	7.76169
ENTPD1-AS1	4241	0	0	4241	3624	0.335823	0.621143
MRPL35	3727	34	567	3126	3311	11.2795	14.1018
RCAN1	2816	487	729	1600	3597	18.1493	18.9596
SLC4A7	7970	321	3606	4043	8209	11.6824	13.5283
UBA52	2845	58	387	2400	2811	116.667	152.937
TIMM44	2075	269	1359	447	2000	40.7331	45.614
CSNK1G1	8179	496	1269	6414	8163	10.0001	10.8553
SMUG1	2607	123	381	2103	3017	15.9494	15.9302
EDARADD	3097	214	618	2265	3017	73.1417	83.5583
RAI1	7662	469	5721	1472	7557	13.3298	15.2292
VPS36	4417	28	1161	3228	4787	38.6008	28.494
C17orf80	3645	209	1830	1606	3838	26.7013	23.8417
MUT	3749	128	2253	1368	3886	19.0947	14.4385
FN3KRP	1849	73	930	846	1954	24.4483	20.7935
TSC22D4	2383	755	1188	440	2383	17.1919	18.9496
FOXK2	5265	174	1983	3108	5262	35.9146	38.1918
KIAA1191	2991	534	918	1539	2830	46.414	54.8159
MAT2A	2819	123	1188	1508	2580	53.463	63.5556
SLC7A1	7347	387	1890	5070	7343	55.7753	44.5513
PRDM4	4210	460	2406	1344	4018	72.319	25.7558
SRSF3	4222	116	495	3611	3600	137.88	104.402
UNG	2234	179	777	1278	2366	56.2177	53.952
CDK2	2598	209	120	2269	2301	38.995	50.6373
ASCC3	8146	345	6609	1192	11384	50.7586	41.5278
ODC1	2653	511	1386	756	2626	120.436	126.201
RAC1	2323	213	579	1531	2398	60.349	67.3275
ELF2	4012	503	1746	1763	3560	26.5945	16.0758
HDAC1	2409	0	0	2409	2091	111.445	79.942
OSER1	1616	181	879	556	2242	17.9299	23.9014
PHF20	5922	129	3039	2754	5889	16.1179	18.298
FBXO22	10725	105	1212	9408	3854	18.6846	19.3376
POLE3	2396	0	0	2396	2367	57.6506	55.9282
MTSS1L	4992	275	2244	2473	4977	17.0768	17.9369
ILF2	1659	126	1173	360	1841	237.323	233.119
ZBTB47	3781	281	2244	1256	5507	6.20705	6.40992
CARM1	3330	190	1827	1313	2963	74.6705	43.9693
RUNX1	7274	1578	1362	4334	7981	10.5671	10.03
EIF4A1	1756	16	1221	519	0	224.905	301.374
EXOSC6	5153	30	819	4304	1700	13.7563	14.2307
TAGLN2	1604	311	600	693	1754	162.183	248.304
TMEM129	2810	494	1089	1227	2837	11.5392	11.0945
THAP4	2367	432	1734	201	2318	41.2747	39.5753
RHOV	1705	150	711	844	1705	3.53445	4.03059
MALSU1	3044	153	705	2186	755	25.1357	32.7082
CTBP2	6939	400	1338	5201	5742	23.9267	20.2374
TBC1D9B	5173	38	3753	1382	5165	31.8482	37.8848
MRPL2	1588	425	918	245	1327	28.8617	36.9576
HNRNPA2B1	6284	0	0	6284	3702	294.895	352.215
STRAP	1866	313	1053	500	1905	92.9632	131.117
RABGGTB	3863	0	0	3863	1709	41.0379	53.8921
C7orf49	2576	0	0	2576	3922	40.3092	34.5821
PIP4K2A	3802	229	1221	2352	3833	29.5658	24.1376
NSUN2	3558	0	0	3558	3372	92.1797	98.6533
PHF13	3681	382	903	2396	3670	23.7401	16.7615
WIPF2	7474	240	1323	5911	5525	26.6928	10.3303
ARF3	4105	335	546	3224	3537	52.678	42.2895
TDRP	3395	241	558	2596	3423	5.44953	6.91304
PPP1R14C	2152	117	498	1537	2211	12.1351	18.8183
TMEM189	7714	97	813	6804	1547	21.2138	23.086
STK4	6342	95	1464	4783	6330	38.1163	34.9448
TCERG1	4654	38	3297	1319	4201	104.893	106.508
HIF1AN	13011	100	1050	11861	6912	20.7702	18.2525
TM2D3	3102	0	0	3102	2159	19.4478	22.1301
METTL9	3256	258	957	2041	3336	26.5836	29.8985
JTB	1287	436	441	410	1478	54.676	64.0847
LDHB	1538	333	1005	200	1600	361.79	514.694
TCFL5	2456	93	1503	860	3806	22.4733	26.0365
EWSR1	7285	0	0	7285	2952	97.6882	119.817
NUP62	3479	496	1569	1414	3283	53.8319	57.1771
TMEM183A	3019	80	1131	1808	531	0	0
AGO3	19687	349	2583	16755	3645	18.3889	17.3951
RERE	8026	635	4701	2690	8321	32.2667	32.7648
KBTBD11	6710	966	1872	3872	6717	6.91389	6.61056
IP6K1	4456	302	1326	2828	4993	18.76	17.3164
NACC2	6899	156	1764	4979	6899	15.5331	9.73103
PTPN9	3862	468	1752	1642	3945	20.4731	24.7607
STX6	4851	238	768	3845	5072	14.0886	8.05551
UBAP1	2735	235	1509	991	2993	33.5152	26.1657
TRIM65	3439	66	1554	1819	3439	23.6266	24.5334
ZNF274	2678	401	1866	411	2894	41.1689	37.3047
SUPT6H	6523	283	5181	1059	5877	72.5697	44.9755
RBM14	2828	139	2010	679	4931	26.458	27.5869
TPRG1L	2414	71	819	1524	2427	16.9921	10.4005
SPECC1L	6756	285	3354	3117	3391	18.122	17.6004
SPTBN1	9075	385	6468	2222	13024	53.72	57.7811
ZKSCAN8	7376	184	1737	5455	7565	18.9858	25.6218
SENP1	4967	477	393	4097	5189	22.4729	20.7913
NCOA6	9311	2571	6192	548	7062	36.1529	32.1397
TNPO3	4153	144	2772	1237	4573	49.1023	54.8532
FAM57A	2412	236	774	1402	2080	23.75	16.8582
OAZ1	1181	0	1181	0	1181	562.59	536.606
VIMP	1999	0	1999	0	1999	31.7185	19.8627
SLC16A14	4398	459	1533	2406	4398	10.5255	16.9319
TSHZ1	4992	584	3099	1309	5380	24.9834	15.7707
KLF11	4033	216	1488	2329	4296	7.07677	6.88688
RER1	3000	191	354	2455	2459	31.1198	34.6947
FOXRED2	4967	94	2055	2818	5068	20.9806	18.6154
UBE2J2	2455	188	132	2135	2437	33.7762	34.7439
TOR1B	2769	60	1011	1698	2769	17.543	12.5435
RBAK-RBAKDN	1001	266	732	3	0	0	0
P4HB	2603	223	1527	853	2578	144.466	165.757
SRC	4630	348	1611	2671	4241	8.4867	8.67586
TMEM70	2018	73	783	1162	2192	6.78378	11.2593
MLLT4	10549	0	10549	0	10549	65.236	39.7653
HOXB3	4208	1448	1296	1464	3339	29.1908	14.9812
TRIM32	3717	161	1962	1594	3719	16.9283	10.1278
KLHL18	4620	20	1725	2875	4718	14.2854	9.04787
PACSIN2	3249	202	1461	1586	3515	31.7744	21.9243
PAX3	3610	137	1440	2033	4125	9.33061	12.3562
ST3GAL6	3571	491	996	2084	3831	4.10096	3.75796
METTL6	4020	241	855	2924	3010	24.0991	25.6629
GOLGA5	2969	256	2196	517	2967	17.0713	21.7243
ZNF577	3074	366	1458	1250	3387	26.6123	17.1598
UHRF1	5197	0	5197	0	5197	39.7843	33.3546
LASP1	4109	331	786	2992	4279	21.3727	16.2437
PCGF2	900	0	900	0	900	10.2938	11.2346
ARL8A	1793	169	561	1063	1795	18.9738	13.7693
BTBD6	2195	541	1233	421	1851	27.1449	21.09
RPL13A	2312	0	0	2312	522	170.772	242.326
COX4I1	873	193	510	170	824	178.958	199.611
NUDT16	6108	31	588	5489	6777	15.0398	12.9967
POLR1A	12749	379	5163	7207	6637	22.6591	22.4615
SLC39A8	4032	316	1335	2381	6021	16.4285	19.51
GIT1	3768	249	2286	1233	3760	22.4391	19.0888
SLC25A44	6952	0	0	6952	3824	20.2711	18.2414
TPM4	2666	260	747	1659	3003	43.7076	50.798
TMEM259	2748	183	1863	702	2634	62.714	72.2028
MRGBP	2781	71	615	2095	1636	29.5273	33.281
CDC37	1608	54	1137	417	1590	106.499	115.012
2017-09-09	4453	812	1707	1934	7303	0	0
MNT	4996	406	1749	2841	4842	15.0763	6.85747
HGS	2970	135	2334	501	2972	45.0341	48.8272
PRPSAP2	1910	283	1110	517	2151	26.7936	25.8691
PER1	4707	238	3873	596	4709	5.5419	5.98496
RBFA	1407	138	1032	237	5679	10.1269	6.57273
TRMT112	1106	558	378	170	1145	37.7476	37.3747
RAF1	3300	440	1947	913	3164	47.8791	51.2312
C20orf27	1886	811	525	550	2129	54.386	49.8503
TRIB3	2499	553	1077	869	2887	20.8413	14.7957
UBE2Z	4250	0	0	4250	3126	50.0509	37.9802
YARS	3238	909	1587	742	2869	123.657	92.3508
GPSM2	7433	773	2055	4605	2311	17.4642	15.1728
GSR	3119	91	1569	1459	3160	50.7348	58.7321
KCTD1	2103	560	774	769	4229	7.40313	6.36166
ZNF460	3350	322	1689	1339	3849	63.2689	68.4367
LRRC41	4455	1651	1863	941	2874	41.3263	50.0633
PTRF	3634	0	3634	0	3634	19.9212	18.9625
SLC37A3	3488	144	675	2669	3350	32.5441	20.1976
FAM134C	3721	0	3721	0	3721	12.1077	12.3077
PABPN1	2768	13	891	1864	1633	7.23313	8.77822
PDDC1	4362	0	4362	0	4362	25.5179	25.6922
PYGO2	3146	172	1221	1753	3180	17.4624	18.8117
USP11	3515	354	2763	398	3290	79.4878	95.1756
WDR55	4080	237	1152	2691	2407	14.2361	12.7939
SNHG15	509	0	0	509	803	81.1639	78.7458
SHMT2	3416	0	0	3416	2829	104.397	121.17
DDX39A	1471	102	1284	85	1540	80.3005	95.4323
PITX1	2406	417	945	1044	2383	14.5307	17.2101
CEP250	15703	720	7329	7654	8324	29.9153	18.4395
COPA	4789	230	3675	884	5457	58.7553	62.1479
YEATS2	6506	195	4269	2042	6506	31.5343	17.3636
TM9SF1	2452	359	1821	272	2843	18.0039	18.2246
YDJC	1613	0	0	1613	1338	25.3097	31.8395
SMIM12	3454	145	279	3030	6373	9.23507	8.68313
NEIL2	2671	599	999	1073	2751	6.20376	6.70725
CD3EAP	3286	488	1533	1265	1641	10.4204	9.55775
SH3GL1	2516	179	1107	1230	2540	83.0239	49.3433
ZNF30	2651	444	1875	332	2733	14.1701	12.9255
MRPL28	2229	0	0	2229	1140	62.281	64.9397
ELOF1	1019	64	252	703	1019	49.0225	55.1245
TOMM40	1725	180	1086	459	1802	57.7362	57.8871
RPL29	880	33	183	664	695	293.022	401.832
CCND1	4307	227	888	3192	4289	10.1491	10.9906
NGRN	7237	8	876	6353	1663	60.6713	65.3423
STK35	6685	271	1605	4809	6411	30.0102	23.0205
PANK2	4815	311	840	3664	2463	31.3466	29.4192
MCM3	3083	77	2427	579	3208	126.063	134.082
XRCC5	3761	461	2199	1101	3430	170.295	207.115
ANKHD1	8221	154	7629	438	737	71.1037	61.2412
GPATCH8	8109	0	0	8109	7479	24.8396	23.8967
LHX4	5820	244	1173	4403	1556	6.88353	6.38256
FOXM1	3475	114	2406	955	3199	53.0139	54.827
NFYA	3811	201	1044	2566	5969	8.76301	9.99882
PGAM5	2834	58	870	1906	3254	62.4464	64.9709
RCC2	4087	188	1569	2330	4163	92.7211	81.4931
ATXN7L3	3811	309	1044	2458	3614	28.1236	12.2999
PTPN1	4008	174	1308	2526	3563	36.1699	42.3096
SRSF9	1704	0	0	1704	668	99.0941	109.366
TIMM17A	2523	0	0	2523	1659	30.2781	38.3692
SETD1B	8185	68	5772	2345	8195	11.0574	10.3177
CA8	3812	265	873	2674	2278	4.25686	5.2956
MKNK2	3774	245	1398	2131	3785	33.7355	32.5868
ZKSCAN5	5626	791	669	4166	4428	14.038	14.4901
GTPBP2	2933	0	1809	1124	3058	36.3383	21.1717
ZFP36L2	3696	294	1485	1917	3693	19.497	16.3347
ZCCHC3	3354	619	1212	1523	2760	29.2139	30.4074
PIK3R3	5609	690	1386	3533	6271	20.0669	13.0157
TSC22D3	2266	368	603	1295	2807	9.67349	67.4808
XBP1	2173	0	0	2173	1820	50.0885	47.7914
AHSA1	1402	160	1017	225	1400	65.863	73.5383
SNX27	7197	120	1587	5490	7085	31.3152	29.5372
JARID2	5755	244	3741	1770	6207	23.0544	15.7444
N4BP1	7106	237	2691	4178	7097	15.9732	8.08798
CCAR2	4853	249	2772	1832	4165	55.3273	54.0798
TAF8	6680	18	933	5729	4323	16.3581	14.2855
OXNAD1	3929	465	939	2525	3968	12.1491	11.1108
UPF1	5348	272	3357	1719	5380	38.9394	33.3711
CSRNP2	4471	298	1632	2541	4702	9.03403	7.87572
SSU72	4176	27	462	3687	1303	84.1849	88.1272
POLDIP3	3491	105	1317	2069	3492	26.9837	27.0899
CHTF8	2903	122	366	2415	2642	25.1646	27.2166
TERF2IP	2118	97	1200	821	2178	27.6537	31.4383
ZNF48	3234	376	1857	1001	3541	11.938	9.05551
NIPSNAP1	2237	255	855	1127	2236	23.592	32.7579
RPL23	2821	133	423	2265	577	859.105	1234.98
TRIAP1	1182	40	231	911	1182	29.8647	42.8503
JAG2	5835	404	3717	1714	5835	17.3798	16.4871
ACACA	11380	0	11380	0	11380	29.1874	22.7371
PTPRF	7727	340	5724	1663	7733	45.9318	42.0057
KCTD2	3635	6	792	2837	4070	13.8465	10.872
GIGYF1	6530	1210	3108	2212	6329	27.7651	17.8841
CBX8	3791	118	1170	2503	1546	10.2758	7.22065
BCL2L2	3605	229	582	2794	2997	14.3902	9.04975
DNM2	3588	150	2601	837	3805	82.4972	66.0002
TFCP2	3546	459	1509	1578	3715	28.9598	22.4292
SLC25A25	3714	407	1506	1801	4395	7.73368	8.7563
DESI1	3833	257	507	3069	3794	14.6807	15.9148
AXIN1	6340	0	0	6340	3660	19.8614	16.0542
FJX1	2450	218	1314	918	2687	7.18768	8.12063
CDK16	3158	420	1509	1229	3983	61.2714	72.8281
GPR161	8256	618	1650	5988	9095	10.3933	6.52611
HEBP2	844	249	351	244	1282	32.1982	28.671
RIPK4	4016	48	2499	1469	3872	14.4854	13.0046
SIAH2	2517	528	975	1014	2620	11.9448	10.8801
MRPL43	2134	54	648	1432	2191	45.3439	48.0043
ZMAT2	1647	127	600	920	1512	60.585	64.3554
NOP16	1161	0	0	1161	1902	36.5855	42.2122
ONECUT2	16121	32	1515	14574	16122	19.0786	14.2821
RCCD1	3157	0	0	3157	2767	6.05277	7.19525
TAF1	7722	76	5688	1958	9417	19.1245	15.7334
KCNJ14	3990	476	1311	2203	2851	3.43794	4.9778
SERF2	2792	23	327	2442	1855	42.217	41.3506
TMEM39A	4393	336	441	3616	5018	8.02736	8.68845
C21orf33	1674	93	807	774	1667	67.7753	70.2573
GANAB	3906	16	2901	989	4017	105.246	136.239
HERC2	15337	109	14505	723	15340	22.5335	16.1031
ASB6	4535	170	1179	3186	3698	16.144	20.026
COG8	4247	115	1839	2293	1824	19.3786	21.7383
PLCG1	7395	405	3873	3117	5060	28.3876	32.0587
CNIH3	2558	882	483	1193	2372	4.95348	3.00017
KEAP1	2955	548	1875	532	2701	21.7595	19.3092
MESDC1	3051	0	3051	0	3051	3.62316	3.71567
GDNF	3810	200	636	2974	4181	5.52699	2.92696
HOXB2	1562	78	1071	413	1602	20.2437	21.5778
SGTA	2330	162	942	1226	2315	70.8324	78.074
ARF1	2006	262	546	1198	2198	188.452	231.531
PXMP2	957	65	588	304	957	45.5872	42.8719
CNPPD1	2073	428	1233	412	2074	14.8637	12.5902
MRPL46	5561	0	0	5561	1000	25.673	29.2581
MRPL24	990	471	519	0	927	52.06	63.4666
PSMB5	1294	264	792	238	1454	67.5771	88.2275
TMEM55B	3453	0	0	3453	1848	22.0969	10.111
RRS1	1706	104	1098	504	1706	14.4858	19.3409
H2AFX	1614	73	432	1109	1593	94.1206	100.662
C14orf132	7583	177	252	7154	7857	7.18401	6.49698
ANAPC7	3045	1	1800	1244	3644	36.9484	44.9783
GRWD1	5571	233	1341	3997	2456	42.0724	44.3076
FEM1A	9593	174	2010	7409	3844	23.6927	32.327
PGPEP1	7092	95	630	6367	7095	7.79147	4.84608
WSCD1	5819	327	1728	3764	5821	7.04492	5.64102
ALDH1B1	3066	153	1554	1359	3070	19.2379	22.6228
CAMKK2	5598	829	1767	3002	6261	14.2852	14.9652
TACC3	2781	106	2517	158	2837	50.0197	55.7899
ARHGEF18	5733	253	3522	1958	5876	16.1881	11.6982
GALNT11	3863	0	0	3863	2746	21.8708	17.6579
SORBS3	3459	383	2016	1060	3283	38.7755	36.1834
ZNF212	2810	128	1488	1194	2810	11.3262	9.27953
PDIA4	2903	233	1938	732	2952	58.1805	53.5521
ARFGAP1	3467	92	1212	2163	4298	28.0111	34.5145
MAP2K7	3430	102	1281	2047	3546	38.9454	21.1802
B3GALT6	2777	14	990	1773	2792	14.0086	12.6174
ENTPD7	3550	178	1815	1557	6057	10.1011	10.1905
TRAFD1	3178	617	1749	812	3179	19.588	25.4508
MOGS	2895	163	2514	218	2895	13.4912	18.2767
TTLL11	3250	188	2403	659	3537	4.23883	3.68552
WNT3	3355	163	1068	2124	3355	3.05692	2.66873
RALB	2344	270	621	1453	2261	19.6325	14.3644
CECR5	1861	0	1861	0	1861	37.1226	39.6195
EIF2B5	3460	0	0	3460	2898	22.0062	26.3472
RILPL2	6141	297	636	5208	1801	9.94937	7.5293
ARL2	1228	0	0	1228	546	53.0378	51.7742
CLPP	1155	123	834	198	1151	58.5024	57.2384
PHB	1832	73	819	940	2048	83.2944	87.755
TLX1	2906	1037	993	876	2130	10.2412	13.188
FAM109A	3256	440	789	2027	3256	2.73434	2.20946
EIF6	1289	265	738	286	1469	138.416	141.592
AES	1884	180	795	909	1943	150.549	99.5298
STK32C	2086	107	1461	518	2119	1.72084	2.24551
PSMA7	1023	0	0	1023	1032	125.077	173.532
RPS2	1548	0	0	1548	942	238.399	261.602
NME4	1861	0	0	1861	2067	124.786	135.54
BLOC1S4	1617	155	654	808	1546	3.39621	6.24394
HES4	1040	199	744	97	1040	21.9555	26.1855
SNHG17	2138	0	0	2138	1304	60.9137	63.8514
WBP1L	4107	142	1029	2936	4396	19.1009	6.99395
EIF5B	5777	202	3663	1912	4698	54.8525	52.1322
C17orf85	8184	0	8184	0	8184	17.8383	16.4009
PEX14	1985	80	1134	771	1926	22.0361	20.8695
NBPF1	5932	888	3420	1624	5947	35.1689	11.6778
L3MBTL2	5875	0	0	5875	3075	19.5802	17.4371
PPP1R12C	2924	16	2349	559	2965	72.643	20.8508
DIS3L2	4671	0	1071	3600	4944	12.2494	14.0372
DDX23	3248	80	2463	705	3267	44.2329	51.4475
TMEM39B	2087	0	0	2087	1818	11.6597	10.6185
GFOD2	2126	346	1158	622	6816	8.19134	9.68943
RALGDS	5817	0	0	5817	4435	14.3166	17.4644
ZNF324	5653	709	1662	3282	3231	11.5832	9.78877
TRMT2A	2964	389	1878	697	2581	16.5112	16.3765
CDC42EP4	3272	395	1071	1806	3101	12.5024	12.9052
MTCH1	2057	125	1170	762	2409	50.059	53.4394
GMEB2	4559	479	1593	2487	4210	10.5789	11.4032
LCP1	3944	389	1884	1671	3790	43.8493	54.0009
PPP1R15A	2378	269	2025	84	2383	36.8304	50.5038
FBXW5	2392	0	0	2392	2380	39.7048	28.4822
SEMA4C	3776	0	0	3776	3552	12.0078	5.45523
IRX3	2601	713	1506	382	2308	8.9571	7.27809
PRR14	2316	456	1758	102	2118	37.0475	32.3988
ZNF747	3936	668	576	2692	3559	8.06919	9.09587
MEN1	3162	504	1848	810	3646	28.5424	24.1207
NOC2L	4201	0	0	4201	2421	78.7602	93.9209
ZNF133	4060	0	0	4060	3294	12.478	11.1876
RTN3	4937	154	3099	1684	4976	40.3661	48.9471
USP21	2514	0	0	2514	2354	21.6189	17.0702
ASCC2	2823	178	2274	371	2823	26.254	23.4157
C1orf35	3554	0	0	3554	1611	33.2083	21.7191
ZNF696	2795	409	1125	1261	4684	2.54206	1.99342
SETD8	2751	0	2751	0	2751	45.1646	27.4337
PSMB6	852	51	720	81	872	63.479	81.5003
NTMT1	1487	349	672	466	1031	26.9537	31.5301
ITPA	1185	192	585	408	1412	34.3114	31.0015
CCDC85B	1524	672	609	243	1232	4.55059	5.70016
NDUFA11	2406	78	687	1641	2938	109.83	131.484
RPS11	614	83	477	54	646	1198.84	1549.84
LSM7	529	54	312	163	520	168.144	183.034
RPPH1	333	0	0	333	341	57594.4	29669
FBXO31	5934	13	1620	4301	6107	7.31075	6.82225
ZNF142	6028	648	297	5083	6233	24.5796	19.0555
BACH2	9113	708	2526	5879	9280	8.57018	7.30247
SAPCD2	3848	128	1185	2535	3833	16.6649	15.5274
MYBBP1A	4807	307	3987	513	3530	44.4552	57.1916
EXOC7	4596	3	1962	2631	4555	43.7554	28.2725
CADM4	2178	49	1167	962	2176	13.7641	10.7781
SLC25A15	1586	236	906	444	3666	17.1343	17.2317
BRPF1	4736	404	3663	669	4728	20.1781	19.9724
GPS1	4076	0	0	4076	2359	92.0568	100.438
MLLT1	4507	164	1680	2663	4505	49.8306	27.2652
FAM212B	5980	182	894	4904	5980	7.47404	4.66979
CXXC1	2936	715	1971	250	2966	37.4222	29.4073
KIAA1456	9587	489	1365	7733	10008	1.39321	1.18284
USF1	1807	205	933	669	1835	25.5596	22.6158
RBM42	1680	105	1443	132	1650	119.318	124.504
COMMD7	1900	606	603	691	1911	15.7028	13.6392
FIS1	1005	383	243	379	739	54.3415	49.2065
EXOSC7	1647	0	0	1647	1520	21.397	22.6022
CAMK2B	4447	77	2001	2369	4589	5.9347	5.23776
PANK3	10506	317	1113	9076	3387	38.7677	44.0858
SMC4	5471	451	3867	1153	5504	158.872	114.741
QSER1	9335	335	5208	3792	9337	31.2948	37.3673
ZBTB21	7449	184	3201	4064	7479	42.3046	50.1358
ZNF260	5666	1122	1239	3305	5582	36.4651	32.2162
NCKAP1	20347	373	3387	16587	5015	73.4141	59.1731
ELK4	10239	340	1296	8603	11847	16.6306	12.6916
TOP2A	5758	159	4596	1003	5753	162.397	165.622
PAWR	9129	373	1023	7733	1951	37.977	37.8457
QKI	9463	551	1026	7886	16362	23.0582	22.2831
GXYLT1	7497	233	1323	5941	7488	32.1771	17.4677
ZIC5	4639	234	1992	2413	4597	14.1843	17.5742
FBXO28	5451	43	1107	4301	5451	18.4825	25.0903
SLFN11	5030	273	2706	2051	5276	26.929	37.6116
CAND1	11251	437	3693	7121	5992	59.0782	78.3924
SHOC2	3943	345	1749	1849	3947	37.5097	24.9098
PPP1CB	4893	272	984	3637	4998	66.3847	51.0779
UHMK1	8478	158	1260	7060	8658	25.7586	30.9311
PHF10	4285	0	0	4285	1192	58.6744	39.2487
SSX2IP	5843	353	1764	3726	6114	27.314	23.4978
YTHDF3	5163	325	1758	3080	5450	17.199	18.889
JMY	9042	462	2967	5613	9129	23.2777	17.6537
CASP8AP2	6719	0	0	6719	6763	71.1384	32.8683
ZNF614	4818	545	1758	2515	4676	14.9799	15.4274
ARHGAP11A	5898	722	3072	2104	6274	26.9317	30.4888
YME1L1	3994	149	2322	1523	4398	82.1423	63.303
SPRTN	3559	1280	753	1526	4622	13.6664	18.0937
XPO1	6776	676	249	5851	4830	156.968	137.719
PNMA2	4965	895	1095	2975	4846	31.4673	27.2699
PHF3	8233	340	6120	1773	9256	38.8436	42.5927
HNRNPR	7646	272	1608	5766	7840	89.7327	79.237
NUP155	8143	204	4176	3763	4747	75.7431	105.987
URI1	3444	297	1608	1539	3571	91.3999	85.3215
CBFB	3136	261	549	2326	3133	52.7861	29.7578
NEK7	4149	342	909	2898	4132	13.4846	12.7908
RAB33B	4562	389	690	3483	3868	6.25178	5.39285
MZT1	2299	85	249	1965	2360	28.4909	35.711
GLS	4834	258	2010	2566	7406	21.314	26.3798
CLTC	7760	274	5028	2458	8587	114.949	143.975
HMGA2	8094	373	300	7421	5124	28.9723	31.4404
RIF1	15003	483	7419	7101	10179	55.5342	46.518
EXO1	3473	593	2541	339	3462	52.0633	65.2648
RAD54B	3068	125	2733	210	3074	13.8346	15.252
GINS1	3249	94	591	2564	3289	37.9906	42.5194
AKIRIN2	1662	525	612	525	1932	68.4176	54.8399
IPO5	6003	180	3348	2475	6002	93.381	127.669
KIAA0101	1734	0	1734	0	1734	35.6027	46.8514
CHML	7594	680	1971	4943	7066	17.3762	18.6041
CCNT1	6973	223	2181	4569	7079	32.532	30.9059
RAB11A	4930	128	651	4151	4929	28.5052	32.8606
NUP153	6030	447	4521	1062	6030	103.966	81.7574
ANKRD50	8794	1038	4290	3466	8797	8.87756	6.25601
PM20D2	4708	95	1311	3302	4712	31.3063	34.5098
CCNA2	2797	304	1299	1194	2544	50.0606	56.2276
OSBPL8	7239	480	2670	4089	7241	33.2735	30.761
GSPT1	7105	200	1914	4991	7774	43.9552	47.8002
UAP1	2377	329	1569	479	2327	29.413	29.8618
ARL5A	5326	312	540	4474	3169	23.7989	22.45
NETO2	7481	385	1578	5518	3692	18.2261	24.1529
ID4	2344	369	486	1489	3876	26.2894	25.5113
ZFR	4738	103	3225	1410	4715	186.216	109.493
CNOT6	6303	424	1674	4205	6337	49.3535	31.0143
ZNF800	4358	592	1995	1771	4489	17.2711	19.6345
BBX	8930	327	2736	5867	9025	30.3843	25.3571
TOR1AIP2	7905	388	1413	6104	14737	21.4601	24.7133
MAPK1IP1L	6480	177	738	5565	6469	33.5894	38.3114
KLF9	5175	1261	735	3179	5208	19.0786	15.5631
WASF1	3220	837	1680	703	3220	29.4669	32.9076
EFCAB14	5767	977	1488	3302	5703	19.6486	22.6117
RBM26	5152	447	2952	1753	5239	42.1004	41.3074
ZDHHC2	6377	695	1104	4578	4012	26.694	28.9227
RBM12B	7269	214	3006	4049	5101	17.6538	19.1115
REST	7300	314	3294	3692	7460	12.4818	13.6365
UBE3A	8939	971	2559	5409	5280	33.6884	39.4872
UBE2G1	3974	166	513	3295	3744	25.1788	19.7999
CAV2	3301	392	489	2420	3306	21.179	19.1931
REV3L	10964	458	144	10362	11004	22.9267	20.5891
OGFRL1	8391	134	1356	6901	1740	20.8191	21.8278
YTHDF1	3301	342	1680	1279	3252	37.2642	45.8027
LBR	3812	164	1848	1800	3973	58.5935	74.6119
EIF5	5945	676	1296	3973	6269	106.525	86.2869
DYNC1LI2	4515	207	1479	2829	4336	35.7778	33.9475
AFF4	9552	380	3492	5680	9580	47.1398	53.267
PTPN14	12985	195	3564	9226	13443	15.8716	18.7331
MAP3K2	10992	283	1860	8849	10870	13.7499	12.6046
SLC25A37	4823	198	1017	3608	1865	14.9831	17.1711
FBXW11	4539	371	1590	2578	4638	27.5413	29.3965
AEBP2	5099	26	1554	3519	5807	30.0994	17.8376
TCEB3	4173	0	4173	0	4173	39.9297	41.4387
SMIM15	2889	426	225	2238	2730	17.5996	20.3194
AP3M1	5124	312	1257	3555	5253	26.4298	31.9525
ACBD3	3573	55	1587	1931	3565	28.4578	33.5699
SLC35F2	3331	589	1074	1668	3170	20.1649	22.0505
SEC23A	4215	1203	1692	1320	3841	31.6823	34.4322
ZNF829	4977	67	1542	3368	5247	23.1925	20.0305
CNOT8	2708	476	879	1353	2973	27.5448	28.1702
TMEM65	9029	535	723	7771	4307	8.65921	11.0084
MRPL3	1706	148	1047	511	1764	76.437	96.9199
DPP8	8699	1581	2697	4421	4298	22.4897	21.5709
KAT6A	9285	544	6015	2726	9936	32.9917	38.0181
PPP2R2A	3940	329	1344	2267	4007	54.6678	75.9818
JPX	2194	0	0	2194	1670	7.79929	6.61808
SENP5	6308	249	2268	3791	6307	18.395	19.6653
SNX3	1755	339	489	927	1760	64.5542	62.8232
HSPA4	4825	289	2523	2013	3385	96.4306	141.46
ZNF451	9478	178	1680	7620	14373	52.1409	39.1982
SETD7	7365	637	1101	5627	8632	30.4119	26.1501
RBFOX2	6932	369	1104	5459	7329	41.6477	27.9027
DTL	4573	314	2193	2066	4489	36.4014	41.49
PAPD5	7233	0	910	6323	8112	11.8784	6.20055
STK24	9361	77	1296	7988	4986	31.5232	38.95
RBBP4	7943	159	1278	6506	5858	36.5668	43.2138
ZNF45	3898	1091	2049	758	3903	43.8281	35.9681
RPL7L1	4476	276	768	3432	1275	17.2217	28.6913
XRCC2	4728	0	0	4728	3069	37.6623	35.2376
RIOK1	2810	507	1707	596	2578	52.6429	34.7874
BRIP1	6048	268	3750	2030	8166	22.5676	20.1195
SRRM1	4011	315	2715	981	4150	64.9425	86.356
SRPK1	4762	0	0	4762	4390	77.1591	94.6959
MRPS30	4331	0	0	4331	1672	39.7329	53.1394
ZNF281	4891	125	2688	2078	4890	15.6213	18.2869
PAFAH1B1	5497	451	1233	3813	5614	40.4314	29.6551
KLF6	4656	261	852	3543	4662	14.7889	14.4119
PDCD2	3378	79	1035	2264	4443	32.4901	36.555
DDHD2	4921	525	2136	2260	5784	17.7547	19.9287
RNF219	3529	59	2181	1289	2086	22.9209	27.443
CNIH4	4125	75	420	3630	2376	77.3973	51.7496
PTP4A2	1551	0	0	1551	3929	82.2554	71.2685
TSPAN12	2798	608	918	1272	2564	13.2049	14.5987
ATF1	2181	22	816	1343	2505	14.583	16.5623
ZNF704	14386	232	1239	12915	14386	10.577	7.65237
SPTSSA	2777	149	216	2412	2534	16.066	17.3934
PFN2	2261	253	423	1585	2106	68.1258	79.6264
MYSM1	7793	0	0	7793	7768	28.9191	28.2589
TUBGCP3	3899	187	2724	988	5185	31.6636	31.6648
HSPH1	5191	345	2577	2269	5727	37.8148	41.432
2017-03-07	5922	122	2115	3685	3840	0	0
PLEKHB2	4349	560	711	3078	4472	11.9579	14.0588
GNAQ	6539	223	1080	5236	6343	21.5353	13.5833
PANK1	6976	270	1797	4909	7171	9.53535	4.23095
GOLGA4	7772	374	6693	705	7952	27.1754	26.4647
DNAJB9	2715	546	672	1497	2514	8.01346	5.28871
BAIAP2L1	3622	216	1536	1870	3345	20.4901	22.952
SLK	7766	545	3708	3513	7782	53.8465	37.5138
CPSF2	13035	285	2349	10401	5072	43.5699	55.4561
PSMD12	4406	108	1371	2927	1797	72.7992	99.8377
CCP110	5549	436	2976	2137	5587	24.1167	25.3335
HSP90B1	3032	0	0	3032	2731	214.462	210.66
TFDP2	9857	431	1341	8085	10141	14.6919	9.8634
TRIB1	3635	582	1119	1934	3751	21.6904	40.7945
TXNRD1	4277	746	1647	1884	4610	44.5166	45.6596
HIPK2	15049	95	3597	11357	15225	39.6324	22.9978
FAM20B	5984	336	1230	4418	5946	20.6333	16.1923
SMARCC1	6375	120	3318	2937	5757	110.965	66.953
FEM1C	5816	562	1854	3400	5813	25.9725	15.0179
PRKAR1A	4327	207	1146	2974	5235	109.065	112.389
NIPBL	10435	499	8415	1521	10389	35.4934	35.1032
YWHAG	3750	223	744	2783	3747	70.285	63.6462
LMBR1	7997	237	1473	6287	4890	28.8672	24.2011
MAPRE1	2623	139	807	1677	2623	148.702	104.218
YWHAE	2211	268	768	1175	1860	385.774	418.637
DDX1	2817	389	2223	205	2741	97.8238	68.0064
CNN3	2165	384	990	791	2288	78.3392	99.4151
CDYL	3419	131	1797	1491	4124	32.3035	33.2528
ARL6IP6	2805	711	681	1413	2826	10.4499	15.2333
RPL4	2769	93	1284	1392	1441	400.778	556.671
PDCD4	3697	403	1377	1917	2355	30.1367	30.5122
CEBPG	4109	662	453	2994	3860	89.3963	82.6073
TRPS1	9990	578	3885	5527	10156	18.6902	11.9537
MTPN	3738	216	357	3165	0	0	0
CSNK2A2	4978	0	458	4520	1658	38.462	48.0434
PPA2	1684	31	1005	648	1673	11.0639	18.3331
UBN2	14444	0	4044	10400	14444	14.5212	12.555
HEATR1	8447	115	6435	1897	6389	53.6392	50.2373
ACTR2	3861	157	1185	2519	3937	64.8032	71.9931
MOAP1	2529	485	1056	988	2417	18.4099	22.0572
BIRC6	15703	134	14574	995	15702	31.3425	33.1482
VAPB	7936	338	732	6866	7938	22.2881	25.9588
DGKE	8660	180	1704	6776	7768	10.7397	13.1226
SLC11A2	4156	50	1773	2333	6805	13.5751	13.2585
PDCD7	2851	55	1458	1338	2851	11.0204	13.9238
CCT2	2189	482	1467	240	2282	197.692	253.356
PLA2G12A	5226	268	570	4388	5235	10.2019	12.9428
LMTK2	8946	293	4512	4141	8945	23.5585	20.0853
JPH1	4378	41	1986	2351	4373	19.1681	11.7742
CAMSAP1	7696	65	4809	2822	7631	17.5833	18.9953
PAIP2	2297	991	384	922	1664	144.454	123.64
ASPM	10887	257	10434	196	10888	34.3042	36.3648
SSFA2	6473	0	0	6473	7936	27.9041	25.7999
FAM135A	6415	614	4548	1253	6397	15.5335	15.0847
TUB	6420	241	1686	4493	6544	14.022	16.5223
FNTA	7327	0	0	7327	1695	31.4955	38.7181
TRIP13	2672	356	1299	1017	2861	59.5911	62.6934
FAM46A	5664	313	1386	3965	5612	5.91166	6.04767
SECISBP2L	7176	264	3306	3606	7176	10.7954	10.0414
TLK1	5726	405	2364	2957	6032	19.4624	18.7543
TRMT5	5573	385	1530	3658	5296	13.2747	8.90191
RIMKLB	5830	1262	1161	3407	6559	26.3397	18.8009
BCL2L13	5062	769	972	3321	5513	11.7396	12.2
EMB	4281	216	984	3081	4309	15.2751	16.0547
GAS1	2827	410	1038	1379	2828	15.8244	12.1795
PELI1	3750	443	1257	2050	3767	7.44742	8.3025
ZNF592	8131	288	3804	4039	8179	9.82595	11.9811
ZNF410	2601	194	1437	970	2925	24.2033	24.714
PAX6	6888	435	1311	5142	9477	14.6726	15.4814
ABHD2	8735	520	1278	6937	9133	9.15744	8.99212
PKNOX1	5180	390	960	3830	5352	7.28345	9.77087
TMEM165	1928	233	975	720	2078	17.3594	17.3956
HIGD1A	1373	118	282	973	3055	21.5377	24.1105
CTDNEP1	1549	468	735	346	1855	30.2644	32.3643
CBR1	1924	175	522	1227	1471	59.4009	60.6253
ALG5	1154	67	975	112	1213	62.1752	39.7124
USP46	7954	185	1101	6668	8429	5.05347	6.00916
NCAPD2	5548	799	4206	543	4806	76.4357	91.2362
FXR1	8711	384	1866	6461	8909	15.7009	18.5804
FAM46C	5751	247	1176	4328	5720	3.78604	4.24435
SLC25A17	2530	0	0	2530	2644	20.9511	16.9994
GNAS	4029	552	3114	363	7128	760.002	902.845
NIPA1	7613	1298	765	5550	6589	14.1594	10.0552
BCL11A	5942	228	2508	3206	7446	7.6553	11.4525
DUSP16	5253	632	1998	2623	6312	33.7034	22.4334
MARCKS	4304	0	4304	0	4304	37.0745	37.2038
RPS6KB1	5479	427	1419	3633	5483	14.504	16.7463
GRPEL1	2775	165	654	1956	1504	24.4126	29.9472
CSTF2T	4105	42	1851	2212	4110	20.6067	26.754
WSB2	2646	142	1215	1289	2958	27.5694	30.3996
SNIP1	4605	115	1191	3299	4605	10.0146	9.36581
MYLIP	2796	504	795	1497	3071	18.8399	9.62432
IFNAR2	4284	329	996	2959	3163	21.6973	26.7676
GCLC	3813	484	1914	1415	3812	20.3859	18.8375
SRP68	2649	162	1884	603	3058	70.4877	76.0366
ATP6V1B2	6907	0	0	6907	3044	32.8309	37.3197
POLR3F	2416	380	951	1085	2324	19.8397	23.7211
ZBTB8A	7075	229	1326	5520	7368	5.24588	6.23903
ALDH1A2	4098	768	1557	1773	3799	40.3996	51.6196
FDX1	3206	238	555	2413	3155	5.54643	7.6042
ZNF143	2947	119	1917	911	2947	9.97061	14.6163
TXNL1	6894	205	870	5819	1429	54.0726	79.1772
IPO11	4356	169	2928	1259	3016	27.5253	27.7872
GUF1	4449	194	2010	2245	4216	20.6787	19.6787
CCDC71L	4232	100	708	3424	4424	4.34764	3.84739
WRNIP1	3239	231	1338	1670	2652	28.3177	29.0671
GMNN	1262	332	630	300	1357	86.4663	106.359
DUSP1	2019	243	1104	672	2024	20.4916	25.1193
B2M	1715	70	360	1285	987	162.745	197.462
ZNF718	3495	191	1437	1867	5004	8.49127	8.02934
HMGN1	4299	0	0	4299	1304	84.6232	75.3724
SAAL1	1582	50	1425	107	1531	28.19	35.7453
KLHL15	6272	256	1815	4201	6276	96.8122	124.964
FAM208A	7119	925	3702	2492	8481	29.7059	26.7406
SPG20	5318	0	5318	0	5318	31.3311	35.2448
TMEM64	4997	178	1143	3676	4819	4.57679	5.69669
BCL2	7461	1462	720	5279	6620	7.88898	6.59596
BCL2L11	5086	273	597	4216	6212	21.0152	17.3105
MXI1	3470	204	888	2378	3835	24.5367	26.7703
ENSA	2818	107	354	2357	4145	129.058	125.431
FGD5-AS1	3792	0	0	3792	4224	49.7882	45.4216
BRWD1	12929	79	6810	6040	19881	38.5508	37.3227
CADM1	8588	21	1329	7238	4394	31.3353	38.2276
PPM1B	3877	412	1164	2301	5389	16.201	19.0936
RORA	10844	101	1572	9171	11467	9.12297	6.60135
GFOD1	8751	665	1173	6913	5153	11.7474	9.33211
LRP11	3260	6	1503	1751	2771	18.9719	24.8186
EFNB2	4461	150	1002	3309	4387	16.3954	26.1836
ZC3H7B	5909	257	2934	2718	5928	21.6626	21.5993
CLPX	4695	189	1902	2604	2351	52.9542	34.1503
RBM17	3751	644	1206	1901	3961	36.2946	39.832
MFN2	4539	322	2274	1943	4677	48.1162	52.8958
NARS	3099	456	1647	996	2865	103.152	108.013
ITGB1	3784	136	2397	1251	4087	44.9914	48.0657
PPP2CB	2006	451	930	625	1970	40.7228	32.7084
SMAD2	34526	252	1404	32870	10775	20.9474	18.7735
EPB41	5956	127	2595	3234	5670	70.4998	59.6124
IRS2	8138	515	4017	3606	6998	8.55819	10.8702
ANKH	8203	331	1479	6393	7983	13.3933	16.7131
USP38	7009	506	3129	3374	7817	9.40064	11.2689
ACVR1B	4563	77	1518	2968	4807	22.8352	15.9078
UBE2H	5151	394	552	4205	5161	30.8063	21.5457
ELL2	6046	350	1923	3773	6010	11.1599	9.59382
TSPYL4	4180	132	1245	2803	4131	17.2902	19.8585
C19orf12	2464	140	426	1898	5181	12.3476	9.42823
MKRN2	2848	137	1251	1460	2735	27.4793	28.862
USP7	5412	199	3309	1904	5734	37.414	49.6841
HN1	3084	0	3084	0	3084	64.4703	92.5338
CARHSP1	3026	360	444	2222	3721	14.0508	14.0272
COPS3	1699	209	1212	278	1988	67.776	88.4086
RHOA	2031	385	582	1064	1921	161.405	204.63
PCM1	8287	422	5583	2282	8783	56.6322	59.0075
AP1G1	6969	442	2469	4058	6848	25.8866	27.8523
HNRNPC	4501	2952	882	667	3251	104.508	118.742
BFAR	3039	277	1353	1409	3043	17.866	16.1368
PDCL	2813	166	906	1741	3085	10.6564	9.88579
COX15	2788	51	1167	1570	4982	18.881	16.8657
LRRC47	4310	28	1752	2530	2648	40.2294	45.9596
ANAPC13	1840	731	225	884	1551	24.3526	28.4851
CBY1	1269	278	381	610	1271	22.3807	10.5267
ZNF833P	1494	0	0	1494	2000	7.01315	8.28158
PRKCA	8751	26	2019	6706	8770	28.8218	24.0218
TTBK2	10905	109	3735	7061	5625	18.4227	11.9235
KIAA1462	9300	0	9300	0	9300	5.31747	4.61739
GABPA	5120	527	1365	3228	4619	22.4958	18.5227
ATP6V1A	4591	108	1854	2629	4593	34.6441	36.1276
REL	11255	320	1860	9075	7827	8.32813	9.58334
SMC3	4114	126	3654	334	4112	83.364	77.8323
SNX5	3087	0	0	3087	2542	38.4017	46.0767
C22orf39	3350	433	429	2488	2785	20.0122	20.3733
EIF2S2	2656	222	1002	1432	2592	45.54	39.0061
ACTL6A	1901	213	1290	398	1946	47.162	42.4798
NUPL2	2529	0	0	2529	1797	19.0903	26.7046
CHSY1	4550	476	2409	1665	4550	15.7898	14.886
PPM1F	5587	1061	861	3665	5185	10.9829	11.029
SPRED2	4097	190	1257	2650	4650	13.9265	16.9685
SNTB1	5164	415	1617	3132	4975	8.01154	9.25605
FBRS	5200	1088	2943	1169	4108	37.5051	25.1303
TMEFF1	2611	432	1143	1036	503	0.140227	0.236523
WDHD1	5996	66	3390	2540	6032	14.2984	15.7107
NOL7	1184	32	774	378	874	50.7487	79.949
SETD3	2878	160	1785	933	3300	49.5316	41.7413
CYP51A1	3210	166	1530	1514	3208	22.901	28.397
COPS7B	3299	0	0	3299	2856	21.5287	21.576
RHNO1	1870	152	717	1001	2464	24.1187	31.6522
CCDC34	2109	40	690	1379	2943	23.1475	26.485
MIS18A	1575	55	702	818	1571	27.9002	35.2074
EMC4	1201	0	0	1201	877	45.7356	62.6102
CDIPT	2353	879	642	832	1906	38.8703	35.4679
HES1	1578	236	843	499	1461	52.0394	59.6811
PRELID1	1261	212	660	389	542	81.3221	81.7026
PROX1	8498	616	2214	5668	8721	0.648527	2.41453
AIG1	3393	25	414	2954	4731	20.666	22.1152
SMAD7	3087	287	1281	1519	3444	13.2372	11.6589
DYNLT1	2891	2173	204	514	772	57.3239	81.5969
UTP6	4392	138	1794	2460	2065	38.5479	44.4944
FGF2	6775	68	867	5840	6137	9.21654	5.25619
BAZ1A	6010	568	4671	771	6016	55.17	39.4478
KIF3B	6103	167	2244	3692	6113	15.0155	14.4518
WIZ	5695	214	2385	3096	4168	20.2152	24.0338
NEK4	6057	203	2526	3328	3726	21.3887	27.9966
STK25	4619	350	1281	2988	3028	39.1276	35.2457
MRPS2	1640	209	891	540	1950	70.2065	81.6997
PIGL	1257	17	735	505	1152	6.34925	8.41509
ARFIP2	2543	84	1026	1433	3813	10.5399	10.005
DHFR	3917	494	564	2859	3600	19.0851	27.6272
HSPE1	950	443	309	198	345	13.1987	25.2598
FUNDC1	1196	169	468	559	1170	23.0268	21.1227
SELK	818	0	818	0	818	34.3996	45.0327
GTF2F1	2731	465	1554	712	2551	51.7844	62.9318
ARIH1	21681	314	1674	19693	5251	45.2161	38.258
HSP90AA1	3510	282	2565	663	4074	477.234	569.186
ZNF33A	6196	203	2490	3503	6472	20.8847	18.8312
NCOA7	6457	369	2829	3259	7071	12.8576	13.5738
DDX50	2538	107	2214	217	2538	28.4117	35.1067
SHQ1	4024	0	0	4024	2848	14.7992	17.3307
SCD	5362	381	1080	3901	5468	73.1646	90.6334
GATAD2A	5776	418	1905	3453	5675	39.4512	31.7753
RBBP7	4031	0	0	4031	2381	174.538	235.426
TRIP12	9874	179	5979	3716	10100	75.1667	40.169
HOXA10	2541	0	1233	1308	1963	31.5451	34.1489
CCT3	2150	281	1638	231	2382	242.338	328.469
SLC35F1	4852	201	1227	3424	4852	15.0525	17.5696
SLBP	1977	367	813	797	2232	34.2406	42.5867
C9orf41	2079	0	2079	0	2079	15.7934	14.2264
WASF3	4823	225	1500	3098	5001	14.908	16.2447
RRAGC	2732	177	1200	1355	2733	45.25	16.7858
IMPDH2	1643	40	1545	58	1691	74.1977	123.135
PCBP1	1750	290	1071	389	1750	90.862	135.411
TFAP2A	3317	257	1320	1740	4091	15.4068	26.2938
ZNF230	4115	228	1425	2462	4132	10.7835	12.1825
TIMM10B	2840	70	312	2458	2809	12.7364	17.4342
TTF1	3052	40	2718	294	3152	27.9663	21.1706
CCNB1IP1	1686	670	834	182	1686	57.4152	59.8482
SNUPN	1513	155	1083	275	1943	21.484	24.8133
DBR1	2666	154	1635	877	2690	9.64496	13.3551
NACA	6629	282	6237	110	3472	270.43	455.209
NGDN	2763	0	0	2763	1588	47.4665	49.5154
SLC41A1	4997	1015	1542	2440	5017	14.4291	15.0365
GGA2	5973	83	1842	4048	5973	18.151	19.3436
SAMD11	2551	83	2046	422	2175	13.9189	13.3436
RPL13	4498	76	636	3786	4726	60.3104	73.2231
HARS	3494	1820	1323	351	2004	41.5276	46.0913
DTNBP1	1880	106	912	862	2559	68.0624	24.086
IER5	4188	191	984	3013	2342	16.928	14.1505
XPNPEP3	7988	84	1524	6380	8664	7.02207	10.3293
VSIG10	4946	277	1623	3046	5003	4.93319	4.50243
MRS2	3980	139	1341	2500	4129	20.4059	21.2332
RBM22	2342	122	1263	957	2346	49.6539	54.5567
ARL6IP5	2101	104	567	1430	2128	21.6828	29.4295
UQCR10	916	30	192	694	975	62.0442	74.903
SAFB2	3371	265	2862	244	3318	35.401	31.0177
RIPK2	2584	314	1623	647	2585	11.1094	10.0864
MANEAL	2685	381	1374	930	3107	21.6852	31.0893
ZNF574	3309	235	2961	113	3131	21.5636	23.0296
TP53RK	3515	365	762	2388	3283	11.8216	13.6059
AFMID	1730	54	912	764	2160	19.5901	21.3198
LINC00116	2051	1400	417	234	1619	5.26472	2.68131
HDDC2	1350	42	216	1092	1615	67.1521	53.8089
HRK	5789	134	276	5379	1839	8.69148	5.42563
HSPA9	3321	126	2040	1155	3506	150.901	147.59
ADIPOR2	4018	251	1161	2606	3965	38.5065	36.4594
VCPIP1	9942	259	3669	6014	8176	15.0141	7.72678
AGO1	13708	213	2574	10921	7478	26.9544	23.3111
ZRANB1	5695	371	2127	3197	4942	27.5816	23.239
WDR43	3533	56	2034	1443	3531	59.5602	72.8166
ANP32A	3711	0	0	3711	2466	87.9713	98.226
NUB1	3180	78	1878	1224	3173	85.4422	33.2574
HNRNPF	2755	487	1248	1020	3369	106.175	143.267
HCG11	5696	0	0	5696	5679	8.03392	6.54114
S100PBP	4322	254	1227	2841	4187	21.1517	17.8353
MPZL1	5010	202	810	3998	5010	27.5606	29.1685
NUP50	5233	466	1407	3360	5501	36.3311	32.1547
ZNF551	4564	185	2013	2366	3721	21.1311	23.2225
MTHFD1	6814	229	3063	3522	3270	96.5881	96.09
SNHG5	1032	0	0	1032	507	245.219	197.498
IRGQ	9685	156	1872	7657	9687	23.9097	17.7793
UBE2G2	4340	0	0	4340	3498	45.6849	63.5438
CD2BP2	3421	176	1026	2219	3648	26.3302	24.7087
GJC1	7640	270	1191	6179	7818	25.6389	13.6985
PGM3	6107	117	1629	4361	5751	20.8055	25.8038
ZNF445	18299	348	3096	14855	10249	20.9256	11.3449
HS3ST3B1	5367	436	1173	3758	5400	5.45341	5.97305
SARS	1882	11	1611	260	4884	101.827	99.5262
RNF38	5254	607	1299	3348	5560	14.57	13.1775
HELLS	4987	0	933	4054	3346	83.3734	92.6084
MSMO1	2269	173	882	1214	2228	6.94467	12.3109
TSPAN3	6467	274	762	5431	3853	44.0461	51.3913
ZNF568	3774	376	1743	1655	5991	22.373	20.1717
ZDHHC5	4666	1362	2148	1156	4560	25.1213	22.1944
DUSP3	4110	64	558	3488	4122	25.8096	22.0769
TNFRSF21	3595	394	1968	1233	3642	13.4762	12.8423
YWHAQ	2216	164	738	1314	2254	104.449	130.872
POLR2E	1286	59	615	612	1613	55.2987	56.4307
C4orf3	2960	0	600	2360	3040	9.53752	12.4769
C7orf55-LUC7L2	1661	25	1377	259	0	22.0101	32.4157
GIGYF2	5978	311	3900	1767	9106	26.6909	29.4913
SF3A1	5143	155	2382	2606	4925	49.6465	68.551
PTCH1	10631	0	1461	9170	8278	13.8563	9.83629
GPR63	5952	346	1260	4346	6088	2.86843	4.65678
NLE1	2588	40	1458	1090	2742	16.1889	19.8361
USP48	4595	649	3108	838	5188	76.2925	54.4874
MARS	3592	686	1641	1265	2847	100.899	91.3326
PDLIM3	5137	0	0	5137	3040	6.01056	5.8476
KLHL2	3134	259	1782	1093	3299	5.16445	5.0452
GATA3	3078	568	1335	1175	3070	5.51397	7.62217
EI24	2455	428	1023	1004	2456	57.9843	57.7995
WDR77	2576	207	1029	1340	2320	38.8997	47.2269
PITHD1	1603	111	636	856	1622	55.1235	48.1677
MPRIP	10960	89	3117	7754	11023	15.2918	15.6008
SEC16A	8982	319	7005	1658	9108	31.0729	37.2284
FAM204A	13889	260	702	12927	2766	21.6978	24.67
ANKRD28	6564	368	3162	3034	6620	49.8653	23.1983
CERK	4450	113	1614	2723	4445	19.2834	18.9054
TMEM19	5656	594	1011	4051	4658	10.1062	10.8662
SIX1	3996	273	855	2868	2687	18.8755	17.6563
ZFP1	3250	124	1224	1902	3288	10.8544	9.93799
HPS4	6136	0	0	6136	5634	9.8196	9.22635
HCFC2	5734	104	2379	3251	5735	10.8988	5.4708
GUCD1	3613	325	720	2568	3657	16.3017	17.0388
PDAP1	2546	281	546	1719	2580	28.9074	37.0334
ANXA5	1762	286	963	513	1599	102.447	122.294
SFT2D3	3735	21	648	3066	2811	6.25914	7.80718
AIMP2	1225	119	963	143	687	31.8141	40.2835
POLR2H	1802	1049	453	300	1770	34.8885	34.9841
PES1	2760	992	1350	418	2871	45.6534	49.5683
NELFCD	3581	0	0	3581	2305	80.6688	70.1663
DCTN2	2061	268	1206	587	2020	54.9116	69.1542
EID2	1629	254	711	664	1392	37.2898	57.0863
CDKN2AIPNL	1223	44	351	828	1254	38.5231	44.9217
TALDO1	1346	153	1014	179	1243	77.8901	96.0137
PFDN1	1352	48	369	935	1324	40.6194	57.1902
TGFBR1	6516	117	1512	4887	6527	14.1685	12.0476
NCOR2	8533	1	7545	987	8881	28.2284	30.3541
NFATC3	6328	224	3198	2906	5812	44.7816	29.5766
SOGA1	14371	342	4986	9043	8726	14.801	9.57265
KLC1	15091	319	1722	13050	3158	66.3658	61.664
EPC1	7386	0	0	7386	4981	19.8697	23.751
ERCC6L	4344	603	3384	357	4207	14.1186	16.8304
RAB11FIP4	1968	243	1608	117	8812	5.37559	5.27163
KDM1A	3059	104	2631	324	3107	71.0007	93.9808
ARGLU1	3390	245	822	2323	1751	52.6845	59.1835
TBC1D20	5195	0	0	5195	4469	14.129	14.5696
RFXAP	2304	134	819	1351	2825	15.8051	16.8479
C3orf52	3722	0	0	3722	2307	8.98065	10.2698
FOXA1	2862	62	1419	1381	3380	9.4646	8.98306
PRPF19	2157	206	1515	436	2340	60.4418	90.1406
ELL	4027	72	1866	2089	4027	9.85105	8.94772
LHFP	2158	0	2158	0	2158	13.9411	13.3437
APMAP	2430	291	1251	888	2221	41.4267	42.4873
PSMC5	1579	308	1221	50	1495	92.5518	117.887
PPP2R5D	3044	179	1809	1056	2947	34.8557	45.6336
PSMD3	2888	0	0	2888	2187	58.627	69.3105
THG1L	3107	244	897	1966	1305	16.3327	18.0796
AP1S1	1306	118	477	711	1297	34.2355	43.1287
SMCO4	1104	386	180	538	975	10.4525	9.36972
UQCRQ	874	0	0	874	1508	57.9676	65.1957
TMED1	1340	99	684	557	1866	22.2201	17.7675
MRPL36	793	686	107	0	614	43.2068	62.3359
EP400	12836	35	9372	3429	12317	24.9753	29.8684
DOT1L	7436	36	4614	2786	6775	18.3857	23.6564
RAVER1	3595	82	2271	1242	3592	48.2433	53.5836
KIAA2013	2815	186	1905	724	2823	17.3356	13.9842
ARHGEF2	4438	255	3096	1087	4291	24.7301	23.8096
CEP68	5847	203	2274	3370	5707	7.7022	8.55061
IMPACT	3792	141	963	2688	3758	10.3356	13.8606
PURG	2875	933	1044	898	3317	6.49165	5.99473
ITSN1	17015	288	5166	11561	7951	43.0621	24.4071
LRRC1	3180	277	1575	1328	3180	24.2412	11.5183
RAD54L	3108	674	2244	190	3072	31.6362	32.2258
RIC8A	3703	1344	1596	763	3637	19.9138	17.2158
CRIM1	5912	367	3111	2434	5611	17.1047	13.4112
C12orf49	8404	161	618	7625	5278	20.928	16.8501
GLRX3	3827	22	1008	2797	1600	91.9741	109.365
EPHB4	5058	0	0	5058	4351	17.4628	19.0978
SLAIN1	2855	60	1773	1022	3442	25.4276	30.3539
ANKS1A	6347	138	3405	2804	6351	26.6693	14.7352
NIF3L1	1680	294	1134	252	1740	20.9617	25.1434
POLL	2914	0	0	2914	2873	14.7147	16.9859
ZNF184	3101	285	2256	560	3102	11.0718	13.5491
AKAP1	4089	252	1782	2055	4664	26.7035	32.2136
COPS7A	2127	482	828	817	2305	23.7898	30.3053
DNAJC13	7730	248	6732	750	7547	19.9256	10.0438
LARP6	4469	71	1476	2922	2475	21.7389	27.3107
TMEM101	1536	25	774	737	2040	12.4226	13.3476
NDUFA8	844	142	519	183	843	39.2053	54.9452
ZNF346	2774	4	960	1810	6258	14.6144	20.08
TLE1	3893	1065	2313	515	4153	20.9162	15.2532
FAN1	4891	291	3054	1546	5207	24.4502	19.1393
STK40	4837	8	1254	3575	3909	23.3853	19.7177
TRMU	2933	0	0	2933	1964	18.3648	20.2992
SRSF12	3599	194	786	2619	3599	5.70796	4.10302
MCM5	4599	0	0	4599	2546	54.5628	60.9827
FARP2	6065	0	1449	4616	4487	11.5209	12.5441
PSMD7	1670	140	975	555	1670	59.8166	68.4324
ALKBH4	2105	40	909	1156	1519	10.239	9.87864
KCTD5	2482	74	705	1703	2463	21.9836	19.3017
ZHX2	4624	835	2514	1275	4359	5.12261	6.43194
OGFR	4506	2277	1878	351	2420	20.9324	28.145
ITM2C	2078	126	804	1148	2277	43.3322	39.4341
NELFA	3343	1118	1620	605	2449	13.482	19.6714
UBALD1	1413	129	534	750	1413	29.3832	19.2615
UQCC1	3638	11	666	2961	2448	26.4286	29.2627
SSBP4	1768	294	1158	316	1612	11.3361	14.2509
ECH1	1411	233	987	191	1263	119.751	113.689
HIST1H2BD	789	24	381	384	861	941.405	1070.34
INHBB	3204	46	1224	1934	3203	4.20379	1.5175
OPN3	2620	107	1209	1304	1090	0.943916	1.57391
ADCY1	12503	22	3360	9121	12931	10.4733	8.08334
SPATS2	3320	513	1638	1169	3926	22.2135	14.8331
WTIP	2204	0	2204	0	2204	7.37878	3.65547
DLG3	6112	341	2550	3221	6782	13.8166	12.5459
SHMT1	2652	0	0	2652	2356	27.3714	22.6603
NAB2	2711	378	1578	755	2638	8.20584	3.27062
IQCJ-SCHIP1	2445	169	1692	584	0	6.32785	4.03696
RGS9BP	2894	857	708	1329	2894	1.55566	0.833524
SIX5	3318	382	2220	716	3331	5.23163	5.83653
CAMKK1	3563	149	1518	1896	4470	21.1657	10.5884
GBA2	3757	514	2634	609	3468	15.5593	14.5504
PHPT1	1316	0	0	1316	1618	52.1546	45.8496
BUD31	1139	529	435	175	650	91.3412	97.111
PLEKHM3	9807	490	2286	7031	9807	5.48088	5.75996
KRTCAP2	3264	0	0	3264	547	129.481	156.32
RTKN	2646	586	1653	407	2849	16.344	15.4598
FANCG	2631	492	1869	270	2631	17.6081	14.7111
GADD45B	1373	232	483	658	1375	25.4792	21.6776
AIP	1221	118	993	110	1433	46.6116	49.3849
MRPL41	1262	788	414	60	604	56.1059	68.4658
TMA7	688	0	0	688	463	5.81463	9.01079
CHCHD2	901	163	456	282	815	100.287	126.126
RBM39	4580	0	0	4580	3019	132.298	113.692
PA2G4	2577	419	1185	973	2626	108.158	146.052
C12orf45	23529	43	558	22928	622	23.4743	46.2231
DPH2	2472	172	1470	830	2497	29.0274	28.971
HPS6	2649	85	2328	236	2672	6.55689	7.58863
ATP6V1F	711	1	444	266	817	146.631	149.461
SDR39U1	2336	0	0	2336	530	19.9136	21.7587
MIR17HG	931	0	0	931	4545	20.5963	22.8283
UBAP2L	3997	167	3240	590	5128	102.351	108.677
NONO	3215	0	0	3215	3218	199.627	255.104
RSL1D1	1470	68	120	1282	5135	52.031	69.9172
ARPC2	2226	0	0	2226	1571	135.627	119.043
DCTN5	11011	151	549	10311	7853	17.0812	16.4656
DCTD	1972	291	537	1144	2042	45.025	23.7994
SYF2	1962	0	0	1962	1777	26.1871	31.4148
POLR1B	5059	116	3522	1421	5503	19.4557	21.8769
ZFYVE9	5194	452	4278	464	5195	19.4596	21.1468
TRIB2	4391	1419	1032	1940	4406	13.0177	15.4755
RNF220	3835	0	0	3835	3010	37.7294	34.6558
SEC24C	4668	82	3129	1457	4545	32.0928	33.6366
ZEB2	5361	283	3645	1433	11433	13.5259	12.4315
OXSR1	4553	372	1584	2597	4523	39.1086	20.2665
ZNF792	3888	387	1899	1602	3888	8.42299	8.91364
HOXD11	1533	70	1017	446	1463	40.4363	40.6289
EIF1AD	2887	335	498	2054	2837	16.5548	13.4627
BOD1	1562	224	558	780	1934	28.1851	32.7029
NFKBIB	2200	53	198	1949	2307	67.0493	55.6515
DNTTIP1	1290	68	990	232	1290	41.8088	41.8876
ADAM17	4349	183	2475	1691	3553	19.0243	12.7895
SYMPK	4195	245	3825	125	4188	49.1434	44.2573
CLPTM1L	3540	0	0	3540	2147	64.8932	63.0651
KAT8	2500	0	0	2500	1823	17.9622	19.3593
ATP5A1	5818	122	1662	4034	2428	212.757	264.764
CDKN1A	2267	235	495	1537	2637	46.7617	39.8708
UVRAG	4123	241	2100	1782	5166	8.85578	7.11122
HIST1H2AG	2250	30	393	1827	498	1395.31	1262.95
DUSP12	1270	32	1023	215	1274	28.5869	26.9704
UBALD2	1593	304	495	794	1589	31.4907	18.1816
TUBA1B	3198	0	0	3198	1751	272.199	324.279
ARID1B	10194	556	6750	2888	9638	18.7114	16.7552
UBFD1	5110	381	930	3799	4931	21.5016	21.7406
CENPO	4386	425	903	3058	3157	16.9955	17.3904
KIAA0930	8119	66	1215	6838	6417	14.4933	12.1208
SLC7A6	6251	212	1548	4491	5565	18.2497	17.2096
DVL3	5254	248	2151	2855	5062	29.8798	28.6218
FGFR2	4255	273	2466	1516	5573	37.2458	16.4193
ERCC2	4153	78	2283	1792	2889	31.6058	27.1996
NUP214	7600	144	6273	1183	7600	30.3247	32.8719
POLR3E	3697	167	2127	1403	3731	17.9233	20.789
NCK2	2683	442	1143	1098	2667	24.368	11.176
MCAT	2056	46	1173	837	2093	11.1209	12.8929
RUSC1	3403	151	2709	543	4309	39.7218	34.1634
SHISA5	2369	337	723	1309	3486	29.1456	36.1678
JAGN1	1693	169	552	972	1658	21.2734	26.5556
PSMD4	1350	80	1134	136	1331	96.3119	66.1412
PTMS	1139	329	309	501	1150	127.09	107.838
IMP3	2028	944	555	529	1239	29.8711	39.3354
ALDH2	9569	61	1554	7954	2060	30.3796	26.7543
WDR83OS	599	0	315	284	763	80.0523	85.0757
HIST1H1E	754	37	660	57	785	2748.08	2105.2
TUBGCP4	2617	254	2004	359	4184	21.847	32.0936
AP3D1	5034	207	3648	1179	5056	60.5906	75.5024
SIRT2	4734	0	0	4734	2359	42.4096	48.6046
DPM2	1662	0	0	1662	1546	27.1849	24.0271
SERGEF	1566	152	1377	37	1650	12.5725	15.0194
THAP3	2053	27	528	1498	1553	14.6719	16.6683
C16orf59	1864	11	1218	635	1628	16.605	16.356
RASSF1	2060	0	0	2060	2134	39.0843	17.1668
NUP210	7193	83	5664	1446	7208	54.6725	53.3199
TBC1D2B	6086	72	2745	3269	6067	10.6451	6.38098
MAPK3	2567	1134	798	635	1933	51.102	37.4799
[truncated: 24,491 more rows]
