# Supplementary material for: DHX36 prevents the accumulation of translationally inactive mRNAs with G4-structures in untranslated regions
Source: Nat Commun. 2019 Jun 3;10:2421. doi: 10.1038/s41467-019-10432-5 (PMC6547686; doi:10.1038/s41467-019-10432-5)
Supplement: Supplementary file 8 — Supplementary Data 5 [file 41467_2019_10432_MOESM8_ESM.xlsx]

## Sheet: Ribo-seq
ID	TX_Length	5UTR_Length	CDS_Length	3UTR_Length	Length	wt_footprint	KO_footprint	LFC_footprint
MIR3687-1	0	0	0	0	0	0	0	0
ENSG00000210144	65	0	65	0	65	0	0	0
ENSG00000210151	69	0	69	0	69	0	0	0
ENSG00000210194	69	0	69	0	69	0	0	0
ENSG00000210140	65	0	65	0	65	0	0	0
MIR663A	93	0	0	93	93	0	0	0
RMRP	264	0	0	264	268	0	0	0
RPPH1	333	0	0	333	341	0	0	0
ENSG00000210100	66	0	66	0	66	0	0	0
ENSG00000210176	69	0	69	0	69	0	0	0
ENSG00000210135	73	0	73	0	73	0	0	0
SNORD80	71	0	71	0	71	0	0	0
ENSG00000210077	69	0	69	0	69	0	0	0
ENSG00000210184	59	0	59	0	59	0	0	0
ENSG00000210195	66	0	66	0	66	0	0	0
ENSG00000210112	68	0	68	0	68	0	0	0
ENSG00000228253	161	0	161	0	161	0	0	0
ENSG00000198899	634	0	634	0	634	0	0	0
MIR3648-1	0	0	0	0	0	0	0	0
ENSG00000210082	1559	0	1559	0	1559	0	0	0
ENSG00000198804	1542	0	1542	0	1542	0	0	0
ENSG00000198712	684	0	684	0	684	0	0	0
MIR3654	56	0	56	0	56	0	0	0
MIR3654	0	0	0	0	0	0	0	0
ENSG00000212907	290	0	290	0	290	0	0	0
ENSG00000211459	954	0	954	0	954	0	0	0
SNORD29	68	0	0	68	65	0	0	0
RNU86	55	0	55	0	55	0	0	0
SNORA73B	204	0	0	204	158	0	0	0
ENSG00000210107	69	0	69	0	69	0	0	0
ENSG00000198886	1371	0	1371	0	1371	0	0	0
SNORD36A	73	0	0	73	72	0	0	0
ENSG00000198938	783	0	783	0	783	0	0	0
SNORD76	81	0	81	0	81	0	0	0
SNORD84	78	0	78	0	78	0	0	0
ENSG00000198840	346	0	346	0	346	0	0	0
ENSG00000210164	68	0	68	0	68	0	0	0
SNORD36B	74	0	0	74	71	0	0	0
SNORD102	72	0	0	72	72	0	0	0
ENSG00000210174	65	0	65	0	65	0	0	0
ENSG00000198727	1141	0	1141	0	1141	0	0	0
ENSG00000198695	525	0	525	0	525	0	0	0
SNORD68	84	0	0	84	72	0	0	0
SNORD4A	72	0	0	72	72	0	0	0
ENSG00000198786	1812	0	1812	0	1812	0	0	0
ENSG00000198763	1042	0	1042	0	1042	0	0	0
ENSG00000198888	956	0	956	0	956	0	0	0
RPS16	643	41	459	143	590	2798.52	2139.88	0.387134
ENSG00000210154	68	0	68	0	68	0	0	0
ENSG00000210127	69	0	69	0	69	0	0	0
SNORD32A	84	0	0	84	82	0	0	0
SNORD63	80	0	0	80	68	0	0	0
SNORD58A	65	0	0	65	65	0	0	0
RPL38	2450	0	0	2450	392	4105.66	4229.26	-0.0427911
SNORD47	77	0	77	0	77	0	0	0
SNORD100	76	0	0	76	76	0	0	0
ENSG00000210156	70	0	70	0	70	0	0	0
SNORA71A	134	0	0	134	138	0	0	0
RPS4X	1820	0	0	1820	956	3481.45	2329.42	0.579717
HIST1H3B	472	0	472	0	472	7754.98	7621.02	0.025139
RPS15	534	145	357	32	687	359.231	283.609	0.341007
RPS18	1109	0	0	1109	542	460.146	480.676	-0.062973
RPS8	1115	0	0	1115	705	874.414	817.41	0.0972565
ENSG00000210191	71	0	71	0	71	0	0	0
RPLP1	1962	0	0	1962	512	1069.04	1068.99	6.74777e-05
RPL36	707	134	318	255	604	3090.24	3161.35	-0.0328219
GAPDH	1875	666	1008	201	1892	1191.56	1061.67	0.166516
SNORD49A	71	0	0	71	71	0	0	0
RPL11	994	0	396	598	634	1630.63	1457.93	0.161508
GNB2L1	1109	0	1109	0	1109	2680.4	2240.38	0.258705
MIR6759	65	0	65	0	65	0	0	0
SNORD110	75	0	0	75	75	0	0	0
RPS11	614	83	477	54	646	1588.49	1280.85	0.310554
RPL4	2769	93	1284	1392	1441	442.344	502.472	-0.183874
SNORD24	75	0	0	75	75	0	0	0
ENSG00000209082	75	0	75	0	75	0	0	0
RPL6	2008	0	0	2008	1130	245.261	131.561	0.898581
RPL37A	3647	686	279	2682	418	2937.2	3155.61	-0.103477
RPS14	3119	0	0	3119	786	1446.38	1448.7	-0.00231223
RPL35	785	0	0	785	447	1142.79	814.495	0.488582
HIST1H1C	642	0	642	0	732	4646.34	4994.5	-0.104246
RPL19	732	62	591	79	732	752.207	428.459	0.811971
RPL27	490	40	411	39	490	3047.2	1644.58	0.889765
SNORD57	72	0	0	72	72	0	0	0
SNORD117	76	0	0	76	76	0	0	0
SNORD25	69	0	0	69	67	0	0	0
RPS24	2814	142	870	1802	2962	1145.41	728.81	0.652249
SNORD48	64	0	0	64	64	0	0	0
RPL23	2821	133	423	2265	577	2684.47	1618.77	0.729739
HIST1H1E	754	37	660	57	785	3067.66	2498.91	0.29584
RPL8	1041	233	774	34	975	1560.95	1347.73	0.211893
RPL13AP5	612	0	0	612	0	0	0	0
MIR6820	62	0	62	0	62	0	0	0
EEF1A1	4441	992	1389	2060	3512	95.0019	157.981	-0.733717
SNORD55	74	0	74	0	74	0	0	0
RPS27	625	35	201	389	351	26.4724	26.5027	-0.00165029
MIR6783	64	0	64	0	64	0	0	0
SNORD95	68	0	0	68	63	0	0	0
MIR7111	72	0	72	0	72	0	0	0
MIR4521	60	0	60	0	60	0	0	0
MIR924	53	0	53	0	53	0	0	0
RPLP0	2591	0	0	2591	1264	198.957	149.184	0.415361
RPS19	500	245	216	39	849	2059.77	1794.43	0.198958
SNORD42A	64	0	0	64	63	0	0	0
EEF2	3164	89	2577	498	3158	1254.63	1065.5	0.235731
SNORD33	88	0	0	88	83	0	0	0
HIST1H4C	435	72	312	51	390	5599.28	5091.12	0.137258
SNORD74	81	0	0	81	72	0	0	0
MIR4747	54	0	54	0	54	0	0	0
RPS6	1387	59	750	578	829	1123.47	935.374	0.264346
HIST1H2AG	2250	30	393	1827	498	2061.48	1817.44	0.181773
MIR6886	61	0	61	0	61	0	0	0
ENO1	2266	0	0	2266	3127	2561.35	1988.63	0.365129
RPS2	1548	0	0	1548	942	69.6749	58.0088	0.264363
ACTG1	1994	147	1128	719	2105	245.245	79.3813	1.62734
RPL3	2108	0	0	2108	1338	396.11	372.24	0.0896678
RPLP2	781	394	348	39	493	1843.26	2038.99	-0.145595
HIST1H4H	397	10	312	75	374	5299.52	4796.82	0.143783
HIST1H2BD	789	24	381	384	861	2026.78	1805.56	0.166743
RPL18A	665	81	531	53	671	90.1026	61.3935	0.553475
RPL26	524	42	438	44	582	903.546	563.634	0.680838
HIST1H4E	377	0	377	0	377	3999.11	4724.36	-0.24044
MIR6807	92	0	92	0	92	0	0	0
RPL7A	1164	0	0	1164	890	187.622	157.901	0.248807
RPL5	1210	0	0	1210	1031	899.434	943.526	-0.0690448
SNORD37	66	0	0	66	66	0	0	0
ENSG00000210196	68	0	68	0	68	0	0	0
MIR6837	64	0	64	0	64	0	0	0
ACTB	2245	0	0	2245	1812	858.511	820.878	0.0646687
RPL18	3844	0	0	3844	759	658.216	372.076	0.822962
HIST1H2BC	659	6	381	272	438	1827.6	1955.29	-0.0974322
HIST1H2BJ	381	0	381	0	481	2976.69	2390.47	0.316415
MIF	939	471	348	120	0	2823.08	1918.29	0.557449
SCARNA12	270	0	0	270	270	0	0	0
HIST1H4D	367	0	367	0	367	2750.33	2454.07	0.164428
SCARNA10	330	0	0	330	330	0	0	0
RPS5	740	72	615	53	741	1297.26	813.461	0.673322
YBX1	1524	0	1124	400	1546	48.6323	38.7769	0.32671
CKB	1709	358	1146	205	1458	1515.06	1296.27	0.225009
MIR6739	75	0	75	0	75	0	0	0
RPL39	1915	0	0	1915	419	41.2635	21.6074	0.933309
PTMA	1635	0	0	1635	1125	207.199	236.612	-0.191505
EEF1G	2496	0	0	2496	1482	113.078	101.698	0.153026
MIR378I	76	0	76	0	76	0	0	0
NME2	866	267	459	140	641	1698.46	1339.78	0.342231
HSP90AA1	3510	282	2565	663	4074	944.695	943.707	0.00150962
MIR6727	65	0	65	0	65	0	0	0
COX7C	1584	100	192	1292	407	972.573	1090.29	-0.164833
RPL24	1857	0	0	1857	562	556.128	420.723	0.402545
SNORD11	85	0	0	85	84	0	0	0
SNORA71C	134	0	0	134	138	0	0	0
RPL35A	1437	267	333	837	483	1988.01	1343.44	0.565393
HIST1H4B	438	0	312	126	357	6082.73	6158.37	-0.0178296
TUBB	2904	593	1281	1030	3117	585.071	671.951	-0.199744
RPL14	7072	69	648	6355	968	99.1488	60.1748	0.720426
SNORD17	237	0	0	237	237	0	0	0
MIR4800	80	0	0	80	0	0	0	0
NPM1	1758	301	885	572	1780	393.149	185.849	1.08094
MIR6755	66	0	66	0	66	0	0	0
RPS15A	2203	96	393	1714	543	911.131	601.178	0.599865
RPS12	639	0	0	639	503	600.182	439.535	0.449421
RPS25	1462	0	0	1462	445	903.575	803.45	0.169436
HIST1H2AH	387	0	387	0	481	2422.3	1875.09	0.369418
RPL10A	1069	0	0	1069	719	626.438	673.926	-0.105418
RPL29	880	33	183	664	695	253.825	60.0577	2.07939
RPL23A	1562	613	471	478	961	215.075	119.865	0.843424
NACA	6629	282	6237	110	3472	282.654	173.327	0.705537
RPL7	1526	139	627	760	837	548.133	674.805	-0.299944
HIST1H2BK	381	0	381	0	839	549.629	561.001	-0.0295452
SNORD44	61	0	0	61	61	0	0	0
FBL	1160	114	966	80	1165	914.12	671.889	0.44416
RPL30	1129	787	342	0	554	895.355	640.167	0.484011
SNORD36C	66	0	0	66	67	0	0	0
MIR4784	77	0	77	0	77	0	0	0
SNORD101	73	0	0	73	73	0	0	0
RPL31	2328	11	240	2077	1481	555.916	468.328	0.247347
RPS10	781	0	0	781	330	63.2969	57.716	0.133161
SNORD35B	87	0	0	87	87	0	0	0
IRS4	3928	65	3774	89	3881	215.944	238.687	-0.144462
RPS9	2384	56	234	2094	713	335.644	272.364	0.301395
SNORD34	71	0	0	71	66	0	0	0
RPS13	777	0	0	777	529	623.17	456.218	0.449902
ALDOA	2447	982	1257	208	3223	1098.48	852.561	0.365633
SNORD99	74	0	0	74	80	0	0	0
RPS3A	1526	0	0	1526	1966	11.633	4.38227	1.40827
HSP90AB1	2674	214	2175	285	2895	363.188	487.283	-0.424042
HSPA8	2463	277	1941	245	2460	785.074	717.216	0.130421
LDHB	1538	333	1005	200	1600	2524.03	1678.08	0.588917
HIST1H2AC	1668	88	393	1187	546	1618.72	1574.8	0.0396848
HIST2H2BF	1954	36	381	1537	965	342.478	236.201	0.535994
UBB	1225	392	690	143	1626	765.905	677.335	0.177296
SNORD12B	91	0	0	91	103	0	0	0
BTF3	1237	219	621	397	1249	421.719	305.942	0.463023
MIR4664	71	0	71	0	71	0	0	0
PKM	2717	500	1596	621	3181	1223.63	666.684	0.876091
SCARNA2	420	0	0	420	420	0	0	0
SNORA22	134	0	0	134	134	0	0	0
RPS21	1002	42	201	759	396	2378.85	2313.24	0.0403493
GNAS	4029	552	3114	363	7128	268.801	294.95	-0.133931
COX6B1	667	192	261	214	590	1196.69	1175.19	0.0261554
TPI1	1763	337	861	565	1845	350.048	273.534	0.355831
SNORA23	182	0	0	182	189	0	0	0
SNORD83B	93	0	0	93	93	0	0	0
TUBA1B	3198	0	0	3198	1751	351.848	353.492	-0.00672523
HIST1H2AI	503	11	393	99	469	608.839	563.39	0.111927
SNORD75	60	0	0	60	60	0	0	0
MIR6894	57	0	57	0	57	0	0	0
SNORD27	72	0	0	72	72	0	0	0
MIR6748	71	0	71	0	71	0	0	0
SNORD28	75	0	0	75	75	0	0	0
MIR6832	72	0	72	0	72	0	0	0
SNORD1C	78	0	0	78	78	0	0	0
SNORD77	81	0	0	81	61	0	0	0
MIR4461	74	0	74	0	74	0	0	0
MIR6764	61	0	61	0	61	0	0	0
RPL15	2835	380	438	2017	4473	172.932	216.647	-0.32514
MIR6835	64	0	64	0	64	0	0	0
RPS7	5429	0	0	5429	728	61.0194	55.2039	0.144495
EIF5A	1511	401	465	645	1818	414.251	181.571	1.18997
HIST2H2AC	390	0	390	0	437	805.097	659.593	0.287586
SNORD4B	72	0	0	72	74	0	0	0
RPS3	2097	62	732	1303	2746	624.094	745.135	-0.255738
SNORA48	162	0	0	162	135	0	0	0
FAU	1484	0	0	1484	557	853.901	589.143	0.53545
MIR378H	83	0	83	0	83	0	0	0
RPL32	2117	100	408	1609	1720	128.046	92.2686	0.472746
ENSG00000210117	68	0	68	0	68	0	0	0
EIF4A1	1756	16	1221	519	0	545.272	195.249	1.48166
RPS28	1523	0	0	1523	382	198.585	325.037	-0.710844
OAZ1	1181	0	1181	0	1181	166.036	100.215	0.728392
ATP5B	1839	105	1590	144	1843	1222.36	828.281	0.561476
FTL	878	207	528	143	871	52.5558	70.716	-0.42818
ENSG00000210049	71	0	71	0	71	0	0	0
SCARNA5	276	0	0	276	278	0	0	0
EIF3K	1327	76	636	615	893	618.634	283.682	1.12481
SNORD59A	75	0	0	75	75	0	0	0
SNORD83A	95	0	0	95	95	0	0	0
YWHAE	2211	268	768	1175	1860	840.248	472.959	0.829099
SNORA43	140	0	0	140	0	0	0	0
SNORD104	70	0	0	70	80	0	0	0
MIR25	84	0	0	84	84	0	0	0
MIR181B2	89	0	0	89	89	0	0	0
SNORD12C	89	0	0	89	79	0	0	0
MIR6865	65	0	65	0	65	0	0	0
MIR6869	62	0	62	0	62	0	0	0
MIR4639	69	0	69	0	69	0	0	0
SNORA4	147	0	0	147	137	0	0	0
HSPA1B	2525	216	1926	383	2520	293.186	120.067	1.28797
MIR302C	68	0	0	68	68	0	0	0
RPSA	2058	0	0	2058	1185	39.9089	40.5059	-0.021421
MIR4288	67	0	67	0	67	0	0	0
PRDX1	1234	341	600	293	1315	1875.16	1407.69	0.413684
VIM	2666	629	687	1350	1495	766.548	426.386	0.846215
SNORD21	95	0	0	95	95	0	0	0
RPL17	469	0	469	0	469	205.118	162.32	0.337611
HNRNPA1	4121	615	963	2543	569	18.8175	8.74417	1.10559
RPL41	699	202	78	419	584	252.8	293.052	-0.213159
SCARNA7	330	0	0	330	330	0	0	0
SCARNA13	275	0	0	275	0	0	0	0
MIR4449	66	0	66	0	66	0	0	0
NCL	4034	241	2133	1660	2717	794.791	784.892	0.0180814
RPL12	2275	0	0	2275	660	181.214	168.643	0.103721
SNORD35A	86	0	0	86	86	0	0	0
SCARNA21	166	0	0	166	138	0	0	0
SNORD111	94	0	0	94	94	0	0	0
SNORD6	73	0	0	73	71	0	0	0
SNORA63	132	0	0	132	135	0	0	0
SCARNA16	187	0	0	187	110	0	0	0
TMSB10	496	109	135	252	482	390.962	318.378	0.296287
XRCC6	2709	655	1830	224	2326	457.022	323.377	0.499045
CALR	1903	73	1254	576	1911	866.971	868.407	-0.00238762
MIR3064	66	0	66	0	66	0	0	0
HIST1H3H	1237	10	411	816	473	1615.54	942.909	0.776825
SNORD26	75	0	0	75	75	0	0	0
RPL28	5620	0	0	5620	5121	607.471	514.082	0.240817
MIR1248	3	0	3	0	3	0	0	0
RPS27A	1159	0	0	1159	1241	96.84	53.4471	0.857479
COX7B	2471	116	243	2112	456	937.855	888.341	0.0782512
ATP5J2	774	0	0	774	330	303.881	259.795	0.226132
SNORD45C	79	0	0	79	78	0	0	0
RPS29	7062	30	204	6828	1518	344.791	335.106	0.0411045
UQCRH	687	0	0	687	771	413.894	212.706	0.960397
SNORD43	62	0	62	0	62	0	0	0
MIR6867	67	0	67	0	67	0	0	0
SNORA71B	272	0	0	272	136	0	0	0
ARF1	2006	262	546	1198	2198	308.853	198.317	0.639109
SNORA53	249	0	0	249	250	0	0	0
SNORD38A	70	0	0	70	71	0	0	0
PABPC1	3485	1129	1911	445	2803	104.738	112.922	-0.108541
SNORD54	67	0	0	67	63	0	0	0
CCT3	2150	281	1638	231	2382	450.193	293.243	0.618445
RPL37	7686	150	294	7242	1570	429.372	306.76	0.485116
HIST2H4A	0	0	0	0	0	124.893	118.307	0.0781565
ATP5I	496	0	0	496	365	310.163	186.439	0.73432
SLC25A5	1274	116	897	261	1124	522.346	629.267	-0.268666
COX6A1	767	0	0	767	572	428.126	252.857	0.759711
STMN1	2947	0	0	2947	3536	610.355	803.82	-0.397223
MIR6855	67	0	67	0	67	0	0	0
MIR6768	72	0	72	0	72	0	0	0
SNRPB	1154	163	696	295	1153	835.826	801.023	0.0613589
PRDX2	1717	0	0	1717	1038	543.495	397.102	0.452756
MALAT1	8708	0	0	8708	8751	0	0	0
USMG5	789	483	177	129	736	766.312	557.022	0.460197
HSPD1	2455	268	1722	465	2321	636.143	332.979	0.933918
ATP5G2	1976	0	0	1976	1287	423.438	231.57	0.8707
MIR5739	80	0	80	0	80	0	0	0
ATF4	2019	882	1056	81	2027	94.3526	61.2614	0.623076
HIST1H2BN	715	117	381	217	449	213.662	257.65	-0.270081
CFL1	1878	716	501	661	1257	427.972	478.857	-0.162078
SNRPD2	901	445	357	99	868	635.418	458.633	0.470365
SOD1	1746	0	0	1746	965	1165.21	997.985	0.2235
GPI	4000	170	1710	2120	4474	358.194	322.608	0.150959
SNORD96A	72	0	72	0	72	0	0	0
HIST1H2BF	1196	39	381	776	430	379.049	260.862	0.539096
HIST1H2BL	488	25	381	82	453	227.128	218.834	0.0536684
HSP90B1	3032	0	0	3032	2731	526.788	222.792	1.24152
MIR663AHG	1213	0	0	1213	1213	0	0	0
MIR1254-1	97	0	0	97	97	0	0	0
RANBP1	2177	0	0	2177	1598	138.451	88.7231	0.641988
HIST3H2A	895	56	393	446	496	981.866	264.356	1.89304
MIR663B	115	0	0	115	115	0	0	0
PDCD5	1799	61	390	1348	604	583.415	591.716	-0.0203824
HNRNPA2B1	6284	0	0	6284	3702	643.937	742.484	-0.20544
PPIA	2238	45	498	1695	2445	32.7314	49.8405	-0.606628
CCT7	2031	371	1500	160	2032	514.312	373.31	0.462269
TUBB4B	1637	148	1338	151	1466	613.95	421.901	0.541216
UCHL1	1578	0	0	1578	1124	1045.57	1212.92	-0.214195
NME1	1645	86	249	1310	362	1376.17	1156.18	0.251292
SET	2915	357	834	1724	3452	159.115	111.667	0.510863
HIST3H2BB	452	0	452	0	452	886.577	248.588	1.83449
H3F3AP4	411	0	0	411	0	0	0	0
EEF1B2	1098	375	678	45	1110	92.9416	82.1229	0.178538
SNORD46	104	0	0	104	98	0	0	0
RPL9	2153	0	0	2153	896	269.453	298.239	-0.146435
SNORD79	84	0	0	84	81	0	0	0
SNORD50B	70	0	0	70	71	0	0	0
HIST1H3D	411	0	411	0	486	671.108	432.046	0.635359
SNORD12	90	0	0	90	90	0	0	0
SNHG5	1032	0	0	1032	507	0	0	0
PTGES3	2939	0	0	2939	3399	81.0792	78.7852	0.0414067
RPL13A	2312	0	0	2312	522	0	0	0
MIR5087	76	0	76	0	76	0	0	0
TRIM28	2960	289	2508	163	2959	317.319	266.803	0.250158
HNRNPAB	1796	257	999	540	1816	345.675	405.854	-0.231544
HIST2H2AA4	0	0	0	0	0	453.166	336.162	0.430882
RPL34	2627	0	0	2627	1014	152.967	123.503	0.308672
PARP1	3958	144	3045	769	3985	310.404	205.404	0.59568
HIST1H2AB	477	0	477	0	477	1174.61	843.72	0.477345
HNRNPL	2471	367	1770	334	2159	217.706	198.237	0.135154
SNORA44	132	0	0	132	132	0	0	0
SNORD121B	81	0	0	81	11	0	0	0
PA2G4	2577	419	1185	973	2626	169.545	69.8193	1.27996
PFN1	1291	620	423	248	1365	528.562	443.628	0.252722
SNHG25	111	0	111	0	111	0	0	0
HIST1H4K	354	0	354	0	354	140.672	231.707	-0.719962
HMGA1	2159	489	324	1346	2400	91.002	56.7861	0.680351
HNRNPC	4501	2952	882	667	3251	110.111	75.909	0.53661
HNRNPH1	5564	0	0	5564	2290	530.541	538.407	-0.0212329
SNORD45A	84	0	0	84	84	0	0	0
HIST2H3A	1656	36	411	1209	0	54.8008	42.0907	0.380688
ATP5O	2839	0	0	2839	806	739.338	525.198	0.493372
MIR6733	61	0	61	0	61	0	0	0
MIR7114	61	0	61	0	61	0	0	0
TERC	451	0	451	0	451	0	0	0
CSDE1	4167	379	2535	1253	4313	172.407	187.194	-0.118715
LRRC75A-AS1	1662	0	0	1662	2456	0	0	0
HNRNPU	12852	0	0	12852	6846	286.521	228.857	0.324193
C1QBP	1169	82	849	238	921	1127.05	643.207	0.809196
NONO	3215	0	0	3215	3218	200.593	121.336	0.725259
RAN	2661	258	651	1752	2546	359.197	413.847	-0.204322
SNORD70	88	0	0	88	88	0	0	0
MYL6	1564	0	0	1564	809	178.768	40.0583	2.15789
COX5A	1268	154	453	661	769	580.506	416.048	0.48056
MIR7161	84	0	84	0	84	0	0	0
SCARNA6	265	0	0	265	266	0	0	0
SNORA67	149	0	0	149	137	0	0	0
UBA2	4023	70	1923	2030	2665	256.758	245.613	0.0640221
NDUFS5	548	87	321	140	571	1086.1	1210.65	-0.156625
ZNF711	4844	886	2424	1534	4167	100.469	77.2426	0.379277
LDHA	2416	273	999	1144	2553	254.474	256.985	-0.0141658
HNRNPK	2942	224	1395	1323	3095	214.271	218.293	-0.0268291
CCT8	2005	207	1647	151	2315	485.817	434.437	0.161266
MIR937	86	0	0	86	68	0	0	0
HINT1	1081	280	381	420	1068	758.102	476.221	0.67076
GLO1	2012	87	555	1370	2046	289.234	344.073	-0.250477
CANX	4260	200	1779	2281	4950	310.595	231.201	0.425885
H2AFZ	1880	0	0	1880	947	740.54	804.276	-0.119113
CHCHD2	901	163	456	282	815	93.6024	76.5245	0.29062
HIST2H2AB	393	0	393	0	448	594.592	706.338	-0.248458
ATP1A1	3763	363	3072	328	3917	184.271	110.208	0.741595
TMBIM6	3254	328	888	2038	3356	358.808	279.998	0.357794
SRM	1266	81	909	276	1273	117.65	86.0796	0.450754
MIR4534	60	0	60	0	60	0	0	0
MIR4722	60	0	60	0	60	0	0	0
MIR6732	60	0	60	0	60	0	0	0
MIR7156	60	0	60	0	60	0	0	0
MIR6506	0	0	0	0	0	0	0	0
TBCA	2301	30	390	1881	2447	251.862	270.461	-0.102787
PSMD8	1553	66	1053	434	1539	253.589	297.316	-0.229504
SNORD18A	72	0	0	72	70	0	0	0
BSG	1974	70	1158	746	2391	326.066	305.256	0.0951441
MIR3609	80	0	80	0	80	0	0	0
PCBP2	3077	350	1008	1719	2407	84.7681	71.843	0.238671
SNORD65	73	0	0	73	73	0	0	0
MIR4641	66	0	66	0	66	0	0	0
UQCRFS1	3475	423	825	2227	1224	217.228	201.197	0.110601
U2AF1	4694	0	0	4694	1020	447.539	120.869	1.88856
PCNA	1359	243	786	330	1058	753.673	973.58	-0.36936
SNORA10	133	0	0	133	133	0	0	0
MIR4517	79	0	79	0	79	0	0	0
TMA7	688	0	0	688	463	27.5539	36.9551	-0.423504
GPX4	919	107	594	218	1231	89.9269	107.476	-0.257187
KPNB1	6139	407	2631	3101	4453	190.247	120.712	0.6563
NAP1L1	4441	412	1176	2853	5185	253.319	201.207	0.332273
NOP56	2400	516	1785	99	2106	131.92	99.489	0.407051
HDGF	2380	315	723	1342	2798	65.4815	49.804	0.394819
RBMX	2148	155	891	1102	3418	18.0887	20.3278	-0.168357
PSMB4	2067	0	0	2067	925	577.241	510.225	0.17804
CAPNS1	1918	598	807	513	1821	133.024	237.101	-0.83381
PGAM1	1830	148	765	917	1720	8.02351	13.1387	-0.711447
MIR3685	62	0	62	0	62	0	0	0
NDUFS6	1082	18	375	689	548	565.184	814.619	-0.527404
SNORD105B	79	0	0	79	92	0	0	0
SAT1	1135	0	0	1135	1187	206.677	257.55	-0.317473
EIF1	2330	146	342	1842	1326	183.693	209.483	-0.189536
PPA1	1295	100	870	325	1302	276.516	217.11	0.348935
SNORD2	69	0	0	69	70	0	0	0
ATP5E	3665	131	156	3378	148	376.099	430.243	-0.194039
RPL36A	2240	0	0	2240	2457	11.5566	8.38765	0.462331
HIST1H1D	666	0	666	0	777	537.897	251.668	1.09581
HIST1H2AM	393	0	393	0	487	548.42	542.755	0.01498
SNORD60	86	0	0	86	83	0	0	0
MIR4745	62	0	62	0	62	0	0	0
MIR6796	62	0	62	0	62	0	0	0
MIR6079	62	0	62	0	62	0	0	0
MCM7	2975	1140	1632	203	3326	388.528	404.612	-0.0585204
SFPQ	3747	99	2124	1524	3073	340.503	299.968	0.182858
CCT2	2189	482	1467	240	2282	627.521	469.445	0.418707
PHB2	1518	0	0	1518	1443	163.813	122.64	0.417617
SUMO2	3190	149	288	2753	1066	69.9367	74.3759	-0.0887843
PARK7	1088	67	570	451	961	674.141	548.398	0.297827
EIF3G	1103	43	963	97	1011	259.479	226.745	0.194546
COX8A	507	74	210	223	507	800.132	844.455	-0.0777824
CSE1L	3553	123	2916	514	3627	311.451	229.803	0.438606
SLC25A3	6087	150	1086	4851	2037	495.334	306.289	0.693506
DYNLL1	1376	124	204	1048	984	363.608	264.403	0.459644
EDF1	809	8	420	381	1083	276.049	271.606	0.0234089
YBX3	6393	0	0	6393	1974	83.2672	50.4598	0.722603
EIF4G1	5667	414	4803	450	6247	169.321	124.494	0.443682
HNRNPUL1	3555	173	2571	811	4209	79.32	82.1701	-0.0509282
SNORA40	128	0	0	128	127	0	0	0
EIF3I	1458	72	978	408	1458	491.461	479.972	0.0341266
CCT5	3675	420	1626	1629	4032	282.484	267.09	0.0808429
PSMB3	796	0	796	0	796	663.92	337.143	0.977647
NDUFA3	963	42	255	666	354	328.585	322.15	0.0285339
ALYREF	1088	6	795	287	1066	496.673	472.397	0.0722964
EIF4G2	6769	0	0	6769	4359	82.811	99.5488	-0.265579
SNORA47	138	0	0	138	138	0	0	0
TOMM6	637	36	225	376	853	298.882	285.416	0.0665096
SRSF2	2885	173	666	2046	2655	200.365	158.49	0.338237
ARHGDIA	1906	136	615	1155	2382	180.782	169.248	0.0951117
PSMA4	4411	150	786	3475	1221	596.779	383.871	0.636574
EWSR1	7285	0	0	7285	2952	143.029	98.2023	0.542474
MIR4677	80	0	80	0	80	0	0	0
BRD2	4894	1701	2406	787	5447	52.0893	54.0426	-0.053109
FASN	8565	219	7536	810	8458	156.956	128.977	0.283244
MAZ	2698	106	1482	1110	2861	61.1961	60.0781	0.0266001
UBA1	3559	183	3177	199	3750	312.817	313.474	-0.00302686
PEBP1	1697	352	564	781	1491	243.377	164.086	0.568738
SNORA74A	198	0	0	198	200	0	0	0
MIR6819	61	0	61	0	61	0	0	0
SNORA49	136	0	0	136	137	0	0	0
HIST1H4A	372	0	372	0	372	1558.75	877.172	0.829457
SLIRP	865	9	297	559	535	928.023	757.688	0.292556
PFDN5	1980	0	0	1980	687	330.348	217.745	0.601345
HIST1H2BO	467	0	467	0	467	437.457	371.739	0.234851
ATPIF1	1855	30	183	1642	1925	933.491	629.306	0.568874
ATP5J	1179	692	327	160	664	367.241	226.897	0.694687
MYBL2	2704	265	2031	408	2777	48.0701	45.4761	0.0800296
EIF3D	2155	371	1647	137	1949	249.373	151.57	0.718317
ATP5A1	5818	122	1662	4034	2428	719.765	461.198	0.642139
SNORA33	136	0	0	136	133	0	0	0
NDUFA13	1166	503	324	339	542	546.112	547.891	-0.00469204
PRMT1	1686	506	978	202	1568	188.33	139.796	0.429937
RPS23	3437	254	432	2751	3314	169.321	148.634	0.187996
TXN	869	205	318	346	868	563.706	433.479	0.37898
ILF2	1659	126	1173	360	1841	285.386	344.907	-0.273292
ILF3	6119	317	2697	3105	7473	86.3884	61.3206	0.494459
ATP5G1	2214	0	0	2214	646	407.964	329.137	0.309753
MIR6516	4	0	4	0	4	0	0	0
RPL22	2279	0	0	2279	2085	18.5829	9.60547	0.951975
HIST1H2AD	393	0	393	0	75	799.336	922.886	-0.20735
ATP5C1	1163	79	897	187	1146	391.911	330.161	0.247356
KRTCAP2	3264	0	0	3264	547	262.41	168.571	0.638463
SNORA26	141	0	0	141	122	0	0	0
FKBP1A	1622	164	327	1131	1738	30.2464	34.1404	-0.174711
NHP2	865	150	462	253	854	152.612	166.155	-0.122661
APRT	947	45	543	359	807	261.082	138.148	0.918283
DDX39B	5159	0	0	5159	327	366.096	353.659	0.0498629
EIF3L	3220	453	1824	943	2091	133.646	84.3673	0.663655
PRKDC	13509	57	12387	1065	13508	70.604	67.5505	0.0637825
VDAC1	1953	245	852	856	2241	143.129	106.195	0.430597
TCP1	2499	281	1671	547	1999	182.937	132.598	0.464285
EIF3E	1990	0	0	1990	1508	286.9	234.838	0.288881
TOMM20	3387	221	438	2728	3385	43.5924	28.8049	0.597745
SNORD42B	67	0	0	67	67	0	0	0
MIR6784	67	0	67	0	67	0	0	0
GPX1	1146	322	612	212	1183	60.336	57.9702	0.0577066
DDX17	6441	0	0	6441	4786	97.5127	92.578	0.0749199
SNORA54	123	0	0	123	123	0	0	0
RBBP7	4031	0	0	4031	2381	377.93	232.772	0.699199
MARCKSL1	1699	346	588	765	1562	115.357	72.5624	0.668804
KPNA2	2456	620	1590	246	1980	500.127	579.061	-0.21142
CCT4	2520	297	1620	603	2349	311.584	266.812	0.223797
P4HB	2603	223	1527	853	2578	241.634	230.36	0.0689329
UBL5	513	184	222	107	531	599.773	571.722	0.0691027
MIR26A2	84	0	0	84	84	0	0	0
COX4I1	873	193	510	170	824	661.105	248.356	1.41247
PTBP1	3598	423	1674	1501	3281	58.2343	61.6116	-0.0813315
NUCKS1	6496	303	732	5461	6464	92.3427	57.6782	0.678962
UBA52	2845	58	387	2400	2811	136.644	93.8394	0.542152
EIF4B	4148	326	1836	1986	4063	8.60426	2.49708	1.7844
TMEM147	986	0	0	986	945	136.222	92.8687	0.55269
MIR6132	109	0	109	0	109	0	0	0
SSRP1	6296	0	0	6296	2819	188.649	166.735	0.178146
RHOA	2031	385	582	1064	1921	245.868	230.135	0.0954032
PRELID1	1261	212	660	389	542	40.4406	30.1769	0.422348
SLC1A5	2882	629	1626	627	3206	225.111	156.465	0.524794
CSNK2B	2487	118	687	1682	803	169.978	241.117	-0.504383
HNRNPD	4597	0	0	4597	2257	322.341	285.237	0.176426
ERH	1124	394	315	415	801	378.861	532.307	-0.490589
COX5B	738	0	0	738	505	484.348	479.072	0.0158015
ACLY	4339	131	3306	902	4369	193.962	99.9248	0.956852
PRDX6	1751	132	675	944	1670	322.677	194.281	0.731943
SSBP1	2620	0	0	2620	1339	747.574	656.989	0.186347
MIR6880	62	0	62	0	62	0	0	0
SRRM2	9353	549	8259	545	9194	76.0478	69.6412	0.126964
PRDX3	2277	0	0	2277	1629	348.572	368.373	-0.0797104
DYNLRB1	1464	15	144	1305	1244	192.067	140.577	0.450246
PTTG1	1070	403	609	58	1160	224.47	262.9	-0.227991
MIR1229	69	0	0	69	69	0	0	0
CS	3057	471	1203	1383	2976	97.1571	72.1377	0.429561
MIR6848	63	0	63	0	63	0	0	0
SNORA12	156	0	0	156	147	0	0	0
HNRNPM	2568	232	2076	260	2636	245.73	123.307	0.994813
MIR6781	64	0	64	0	64	0	0	0
SERBP1	6676	115	1164	5397	6764	45.6868	45.5793	0.00339855
ACTN4	4963	76	2736	2151	3614	156.282	59.167	1.40127
MIR6773	74	0	74	0	74	0	0	0
STIP1	2743	553	1773	417	2904	197.783	138.181	0.517356
ENSA	2818	107	354	2357	4145	79.2624	64.0335	0.307805
LSM7	529	54	312	163	520	218.382	229.546	-0.071929
AHCY	2366	387	1215	764	2538	218.093	184.144	0.244108
RPL36AL	746	160	321	265	577	261.798	193.962	0.432678
SRSF9	1704	0	0	1704	668	299.221	205.96	0.538845
RPL13	4498	76	636	3786	4726	58.8056	111.797	-0.926844
SNORA38	132	0	0	132	132	0	0	0
SNORA71D	134	0	0	134	138	0	0	0
MIR1226	75	0	0	75	75	0	0	0
SHFM1	498	0	498	0	498	684.287	716.22	-0.0658012
SCARNA9L	348	0	348	0	348	0	0	0
TARS	4314	311	2172	1831	3166	265.679	302.079	-0.185241
HSPA9	3321	126	2040	1155	3506	280.229	281.048	-0.00421027
H2AFX	1614	73	432	1109	1593	137.3	158.136	-0.203833
DDX21	4711	98	2352	2261	5021	172.889	136.53	0.340626
RPL10	2318	188	645	1485	1481	35.3675	27.6596	0.354633
SNORA25	134	0	0	134	132	0	0	0
TPT1	4735	301	519	3915	4740	38.0075	36.6935	0.0507583
SSR4	2482	0	0	2482	1030	369.827	378.506	-0.0334655
PGK1	4887	167	1254	3466	2423	326.907	341.075	-0.0612086
C14orf2	1659	60	234	1365	921	353.87	355.168	-0.00528213
PRRC2A	6893	234	6474	185	6951	36.4687	38.9151	-0.0936688
MRPL12	1028	145	597	286	1015	189.368	154.767	0.291093
NME4	1861	0	0	1861	2067	37.4092	23.3044	0.682767
PRPF8	7295	114	7008	173	7295	181.593	118.92	0.610713
XRCC5	3761	461	2199	1101	3430	308.521	269.386	0.195693
MIR4265	99	0	99	0	99	0	0	0
SNHG16	3607	0	0	3607	2538	0	0	0
MORF4L2	1983	455	867	661	2034	232.845	223.314	0.0602959
MIR6840	71	0	71	0	71	0	0	0
CALM3	2536	0	0	2536	2259	109.63	64.0348	0.775705
CDC42	2274	292	576	1406	3155	30.463	28.7742	0.0822794
H2AFY	10982	0	0	10982	1979	188.119	98.927	0.927202
KHSRP	2993	93	2136	764	3228	116.138	108.405	0.0994079
PRDX4	1005	125	816	64	921	593.172	457.617	0.374309
MIR199A1	71	0	0	71	71	0	0	0
SNORD58C	64	0	0	64	90	0	0	0
MATR3	7306	0	0	7306	5388	158.995	156.546	0.0223946
TSC22D3	2266	368	603	1295	2807	54.5292	20.8393	1.38768
SON	8813	475	7281	1057	10741	52.506	57.1438	-0.122112
HIST4H4	1918	47	312	1559	412	739.525	690.626	0.0986941
ATP5H	603	48	486	69	622	198.502	152.567	0.379708
RPS20	1826	126	429	1271	1321	180.322	149.029	0.274981
YWHAZ	5248	342	738	4168	3651	22.2036	21.3106	0.0592197
EIF3B	3745	0	0	3745	3081	198.138	174.79	0.180882
PPIB	1208	0	0	1208	512	455.801	426.292	0.0965619
SNORD51	80	0	0	80	70	0	0	0
NDUFB1	1333	0	0	1333	419	626.23	565.168	0.148013
YWHAQ	2216	164	738	1314	2254	180.548	158.34	0.189356
APP	3543	167	2256	1120	4015	150.328	158.444	-0.0758588
HIST1H3A	469	0	469	0	469	796.906	680.393	0.228041
RNPS1	2241	475	918	848	2750	82.4519	39.7983	1.05083
MIR1205	63	0	0	63	63	0	0	0
TAGLN2	1604	311	600	693	1754	244.83	230.481	0.0871322
PRKCSH	2714	0	2714	0	2714	231.098	196.648	0.232888
TCEB2	990	0	990	0	990	468.459	297.421	0.655415
PAICS	6480	161	1278	5041	3519	144.253	139.365	0.0497327
TKT	7286	0	0	7286	3090	244.605	185.522	0.398862
HMGN1	4299	0	0	4299	1304	61.0658	42.032	0.538866
TOP2A	5758	159	4596	1003	5753	187.593	170.565	0.137284
TMEM258	1692	1352	225	115	405	304.896	265.919	0.19733
MIR4320	65	0	65	0	65	0	0	0
MIR6802	65	0	65	0	65	0	0	0
MIR6887	65	0	65	0	65	0	0	0
CALM2	4502	0	0	4502	4855	288.51	336.883	-0.223626
TMED2	2560	106	606	1848	2126	129.996	61.6317	1.07671
C19orf43	910	0	910	0	910	112.548	99.6548	0.175528
PSMA7	1023	0	0	1023	1032	358.587	317.632	0.174966
DEK	3427	448	1128	1851	2871	97.1884	110.953	-0.191091
ATP6V1F	711	1	444	266	817	252.301	157.16	0.682908
G3BP1	10240	145	1401	8694	2835	221.198	205.496	0.106228
MIR4787	84	0	84	0	84	0	0	0
ZFAS1	1075	0	0	1075	986	0	0	0
FTH1	1229	235	552	442	1050	17.245	23.909	-0.471352
MRPL37	1483	77	1272	134	1483	142.444	122.068	0.222708
MKI67	12678	376	9771	2531	12495	23.764	18.8226	0.336296
RNU5F-1	117	0	0	117	72	0	0	0
SNORD1B	84	0	0	84	86	0	0	0
MIR4312	76	0	76	0	76	0	0	0
BUB3	7828	209	987	6632	2764	284.284	249.471	0.18846
MCM4	4183	209	2592	1382	4915	171.262	206.044	-0.266746
HMGB2	1889	874	630	385	1653	385.063	400.406	-0.0563689
NDUFB11	1388	825	462	101	1124	193.043	264.313	-0.453323
NDUFB8	829	0	0	829	951	273.862	220.599	0.312022
SNORD69	77	0	0	77	77	0	0	0
MIR4419A	77	0	77	0	77	0	0	0
MIR4737	81	0	81	0	81	0	0	0
GART	3571	343	921	2307	4427	216.913	177.997	0.285262
DHX9	4240	110	3813	317	4673	163.578	123.872	0.401126
MIR3192	77	0	77	0	77	0	0	0
RNU12	150	0	0	150	149	0	0	0
NDUFB7	531	62	414	55	546	161.104	105.855	0.605898
LARP1	6595	24	3060	3511	6595	30.228	9.98835	1.59747
HIST2H2BA	752	0	0	752	515	0	0	0
MRPL51	1234	462	387	385	677	585.348	395.195	0.566729
MCM3	3083	77	2427	579	3208	193.235	168.855	0.19457
YWHAB	3109	274	741	2094	3223	151.122	156.605	-0.0514162
NDUFA12	813	0	163	650	583	401.45	317.371	0.339049
EIF3A	6646	128	4149	2369	5305	154.726	143.261	0.111069
COX7A2	914	311	348	255	754	343.666	341.004	0.0112184
PSMC4	1591	198	1257	136	1914	277.789	263.878	0.0741181
DDX3X	5399	855	1989	2555	6738	1.99394	1.27566	0.643971
LGALS3BP	2405	309	1758	338	2260	262.475	290.396	-0.145841
B2M	1715	70	360	1285	987	510.096	548.797	-0.105504
GDI2	2499	0	0	2499	2412	203.711	169.324	0.266736
CSTB	2344	0	0	2344	940	145.286	113.472	0.356557
AURKAIP1	1072	401	600	71	1147	230.12	149.568	0.621581
CUTA	1378	0	0	1378	1199	155.308	129.059	0.2671
NEDD8	2300	0	0	2300	373	112.341	123.713	-0.139111
GNB1	3132	332	1023	1777	3194	84.2792	35.175	1.2606
OST4	561	174	114	273	336	257.974	209.139	0.302762
EIF2S3	2858	253	1419	1186	3465	100.851	83.8936	0.26559
LRRC59	2910	236	924	1750	2688	122.104	96.4644	0.340039
MRPL20	1693	0	0	1693	582	397.299	260.421	0.609377
SNORA8	140	0	0	140	139	0	0	0
MIR4263	83	0	83	0	83	0	0	0
TMPO	4242	356	1365	2521	6512	84.085	75.8125	0.149411
SNORD88C	91	0	0	91	97	0	0	0
GAS5	1698	0	0	1698	591	0	0	0
BCAP31	1810	430	942	438	2396	270.648	196.95	0.458586
RAD23A	1736	73	1089	574	1821	50.1054	22.3332	1.16574
PPP1CC	2797	0	0	2797	2511	219.24	40.7535	2.42749
ANP32B	1463	195	756	512	1616	206.549	223.364	-0.112912
PPDPF	868	196	345	327	777	101.29	88.0775	0.201644
SNRNP70	3221	0	0	3221	1991	136.713	111.958	0.28819
MIR378J	109	0	109	0	109	0	0	0
PHB	1832	73	819	940	2048	86.7119	76.0984	0.188362
SNORA27	134	0	0	134	126	0	0	0
FARSA	1814	19	1527	268	1853	158.915	144.816	0.134033
HNRNPF	2755	487	1248	1020	3369	225.015	184.736	0.284555
SNORD52	67	0	0	67	64	0	0	0
MIR4256	64	0	64	0	64	0	0	0
MIR6806	64	0	64	0	64	0	0	0
MIR6772	64	0	64	0	64	0	0	0
POLD2	2158	650	1410	98	2311	33.0889	34.5262	-0.0613424
RUVBL2	1478	13	780	685	1488	191.403	143.17	0.418882
MIR4459	66	0	66	0	66	0	0	0
MIR4459	63	0	63	0	63	0	0	0
MIR4498	66	0	66	0	66	0	0	0
MIR6825	66	0	66	0	66	0	0	0
RPN2	2515	311	1896	308	2408	193.605	182.406	0.0859626
MIR648	94	0	0	94	94	0	0	0
MDH2	2209	94	1017	1098	2730	256.557	238.982	0.102377
PLP2	1079	75	459	545	730	134.828	181.443	-0.428394
MRPS24	1727	0	0	1727	90	193.126	163.486	0.240374
NOP10	554	104	195	255	535	260.958	224.713	0.215733
MIR933	77	0	0	77	77	0	0	0
NDUFA11	2406	78	687	1641	2938	306.108	268.673	0.188189
MIR4505	73	0	73	0	73	0	0	0
PABPC4	3592	0	0	3592	2958	61.6134	32.7299	0.912614
DHFR	3917	494	564	2859	3600	1.5101	0.345085	2.1264
ODC1	2653	511	1386	756	2626	115.761	56.5397	1.0338
TFDP1	2648	212	1233	1203	2694	12.6145	18.2914	-0.536047
MIR4322	73	0	73	0	73	0	0	0
NOLC1	3967	235	2130	1602	3970	82.0285	50.6205	0.696393
CDKN2A	1218	271	471	476	2075	96.6982	41.8992	1.20655
SF3B5	693	76	261	356	737	304.158	257.552	0.239956
KDELR1	1557	195	639	723	1557	185.008	179.364	0.0446971
IPO5	6003	180	3348	2475	6002	161.307	151.415	0.0913003
C19orf48	1666	922	354	390	2246	56.3616	63.3377	-0.168349
UBE2C	914	301	423	190	1259	191.14	264.887	-0.470745
MIR1227	88	0	0	88	88	0	0	0
EIF6	1289	265	738	286	1469	156.377	144.597	0.11299
NAA10	1772	319	708	745	1118	118.215	47.2472	1.32309
GANAB	3906	16	2901	989	4017	154.617	160.855	-0.0570615
HIST1H2AK	460	0	460	0	460	160.695	106.689	0.590909
BRIX1	2380	0	0	2380	1273	240.131	202.704	0.244446
RCC2	4087	188	1569	2330	4163	67.155	80.5208	-0.261863
EIF3M	5051	63	1125	3863	1125	281.99	235.599	0.25931
PTMS	1139	329	309	501	1150	130.273	102.128	0.351157
CKS2	613	95	240	278	616	385.929	383.287	0.00991036
MIR6766	72	0	72	0	72	0	0	0
ARPC3	1098	0	0	1098	953	173.068	139.185	0.314333
LSM3	3815	503	309	3003	695	221.084	218.546	0.0166576
SHMT2	3416	0	0	3416	2829	208.423	136.948	0.605883
CD63	1233	437	717	79	2060	306.436	180.58	0.762944
EIF4EBP1	1020	233	357	430	859	71.0117	90.4819	-0.349568
PLS3	3280	87	1893	1300	4264	255.461	239.054	0.0957661
ANP32A	3711	0	0	3711	2466	125.644	109.701	0.195763
FKBP4	3732	187	1380	2165	3741	139.611	111.297	0.326995
SCML1	4615	0	0	4615	2937	27.7906	6.79405	2.03209
SSR2	5166	0	0	5166	1124	196.029	197.276	-0.00914831
SRSF3	4222	116	495	3611	3600	171.415	143.667	0.254763
MLF2	1969	645	747	577	1923	73.5088	63.8053	0.204238
TUFM	2071	139	1368	564	2013	289.036	235.242	0.297102
SYNCRIP	6449	207	1689	4553	8334	102.029	124.123	-0.282789
SCARNA9	353	0	0	353	353	0	0	0
EIF4H	2679	139	747	1793	2546	42.4253	51.5157	-0.280081
NDUFB4	1426	32	363	1031	1560	255.705	215.45	0.247126
HACD3	3228	166	1089	1973	3208	166.944	126.051	0.405354
ZNF146	3780	1449	879	1452	3607	59.7504	73.058	-0.290089
SLC25A1	1648	157	936	555	1946	44.0358	25.2965	0.799715
PGD	1885	38	1452	395	2545	241.556	205.401	0.233913
SNORD15B	146	0	0	146	146	0	0	0
VDAC2	1557	213	885	459	2108	32.6323	28.1183	0.214784
IMPDH2	1643	40	1545	58	1691	188.539	163.044	0.2096
TBCB	1473	575	735	163	1258	143.081	190.516	-0.413078
NDUFA7	601	38	342	221	585	184.717	154.294	0.259633
UBE2S	2548	188	669	1691	1191	94.4543	78.5407	0.266173
CD81	5235	0	0	5235	1648	198.904	193.534	0.039485
NDUFB2	1666	74	318	1274	355	632.453	388.951	0.701368
POLR2I	913	490	378	45	550	137.049	142.28	-0.0540407
SRSF1	1513	209	747	557	5643	6.441	6.07563	0.0842372
2017-09-02	3701	528	1086	2087	4155	94.1114	98.8071	-0.0702445
SNRPA	1621	550	849	222	1629	129.984	104.873	0.309688
PPP2R1A	5380	58	1770	3552	2509	162.36	165.765	-0.029943
HIST1H2AL	470	0	470	0	470	166.585	305.481	-0.87482
NDUFB10	830	82	507	241	697	498.865	252.009	0.985171
AP2M1	2091	314	1302	475	1940	169.075	118.497	0.512809
TRAP1	2296	89	2115	92	2237	162.169	99.4045	0.706109
MIR1244-2	0	0	0	0	0	0	0	0
MIR1244-2	0	0	0	0	0	0	0	0
MIR1244-2	0	0	0	0	0	0	0	0
MIR6821	74	0	74	0	74	0	0	0
SF3A2	1963	435	1395	133	1650	90.669	78.8949	0.200675
NUP155	8143	204	4176	3763	4747	129.895	94.2406	0.462921
SCD	5362	381	1080	3901	5468	85.8846	55.9374	0.618577
MORF4L1	2359	204	1089	1066	2159	69.0145	34.5978	0.996198
DAZAP1	2290	205	1137	948	2293	100.394	82.394	0.285059
MIR4292	67	0	67	0	67	0	0	0
MIR3124	67	0	67	0	67	0	0	0
C1orf43	1861	230	450	1181	2763	34.6091	22.4756	0.622769
FHL1	2878	711	843	1324	4137	40.707	29.6682	0.456346
IARS	4656	267	3789	600	4711	123.287	160.447	-0.380073
HMGB1	5485	184	648	4653	3426	20.603	35.861	-0.799532
CCT6A	2719	219	1596	904	2664	96.5084	200.149	-1.05234
SRP9	1596	104	249	1243	1620	8.94091	6.77637	0.399857
RBM42	1680	105	1443	132	1650	161.243	155.294	0.0542341
UBAP2L	3997	167	3240	590	5128	77.4467	70.0166	0.145505
ESD	2410	0	361	2049	1192	326.861	283.392	0.205878
SRP14	1077	72	411	594	1180	234.971	257.341	-0.131198
PSMG1	2154	466	867	821	1140	84.87	75.2545	0.173475
SNORD5	75	0	0	75	73	0	0	0
PRRC2C	10366	242	8460	1664	10384	43.8963	47.2316	-0.105651
GLRX3	3827	22	1008	2797	1600	212.034	197.22	0.104489
PCBP1	1750	290	1071	389	1750	234.752	183.649	0.354185
SNORD98	67	0	67	0	67	0	0	0
TOMM5	3071	0	216	2855	905	154.535	121.751	0.343997
UBC	3745	1577	2058	110	2585	173.507	163.397	0.0866119
UQCR10	916	30	192	694	975	206.796	131.67	0.651278
SPEN	12232	204	10995	1033	12187	14.4114	13.9457	0.0473868
HSD17B10	960	28	786	146	963	216.604	245.14	-0.178545
GNL3	2118	0	0	2118	2128	147.508	179.862	-0.286095
KLHL15	6272	256	1815	4201	6276	88.1514	63.8393	0.465532
CST3	3286	83	441	2762	2455	147.958	134.677	0.135683
COPS6	1432	37	984	411	1425	246.471	124.737	0.982523
SLC25A39	1607	175	1056	376	1610	28.6683	26.8236	0.09595
HMGN2	1496	0	0	1496	1969	41.1469	32.2421	0.351828
HUWE1	14796	458	13125	1213	14741	35.2057	32.5967	0.11108
DAD1	731	112	342	277	697	342.061	289.846	0.238966
EIF3F	7540	626	1074	5840	1257	68.4508	80.9144	-0.241326
GADD45GIP1	1782	24	669	1089	763	207.742	119.795	0.79422
NOC2L	4201	0	0	4201	2421	83.4758	82.942	0.00925507
ATP5D	997	101	507	389	996	139.397	86.6191	0.686436
SNORA52	134	0	0	134	134	0	0	0
HES4	1040	199	744	97	1040	36.1282	28.1647	0.359226
CCNI	2772	577	1134	1061	1873	59.1816	55.1419	0.101998
CCNG1	2458	224	888	1346	2468	90.085	102.01	-0.17935
SNORA21	132	0	0	132	133	0	0	0
H3F3B	2705	133	411	2161	2861	72.7504	72.2282	0.0103928
ERGIC3	2846	0	0	2846	1366	200.781	172.598	0.218206
FLNA	8486	249	7920	317	8510	36.4127	29.8825	0.285132
SNORA45A	130	0	130	0	130	0	0	0
SSB	2463	1909	554	0	2093	260.996	244.5	0.0941929
ZNF207	13781	169	1485	12127	2258	65.7594	82.1036	-0.320244
SAE1	2313	102	900	1311	2618	134.814	146.653	-0.121435
CDC37	1608	54	1137	417	1590	161.391	138.794	0.217613
KHDRBS1	2757	167	1332	1258	3731	1.81143	0.921072	0.974974
PET100	219	20	135	64	419	297.363	194.492	0.612512
UBE2E1	1511	219	582	710	1931	99.1133	62.0878	0.67476
SF1	3470	338	1920	1212	4227	40.3971	84.5668	-1.06582
MRPS34	1040	31	678	331	1024	213.752	131.823	0.697332
NDUFS8	3072	0	0	3072	804	162.323	129.678	0.323931
FDPS	2017	0	0	2017	1440	171.292	69.3309	1.30487
SSU72	4176	27	462	3687	1303	58.6491	49.5512	0.243184
DDOST	2126	143	1371	612	1699	203.079	177.552	0.193798
LINC00493	492	0	492	0	492	0	0	0
CCNB1	2169	253	1302	614	2167	319.065	254.828	0.324325
PEG10	6618	479	978	5161	6628	50.8598	0.869781	5.8681
MRPL36	793	686	107	0	614	104.113	149.34	-0.520446
SRRM1	4011	315	2715	981	4150	22.5329	16.4234	0.456256
MRFAP1	2049	653	384	1012	2182	91.7776	86.1677	0.0909939
CTNNB1	3737	280	2346	1111	3720	231.344	253.393	-0.131336
HIGD2A	668	73	321	274	611	115.775	137.02	-0.243061
VDAC3	1355	68	852	435	1540	269.619	276.059	-0.0340543
STRAP	1866	313	1053	500	1905	220.993	174.997	0.336669
MIR6126	86	0	86	0	86	0	0	0
IRAK1	3666	168	2139	1359	3571	7.34971	8.78148	-0.256745
LBR	3812	164	1848	1800	3973	195.41	121.469	0.685912
GPS1	4076	0	0	4076	2359	104.278	94.2351	0.146097
SNORD93	74	0	0	74	74	0	0	0
PHGDH	3180	0	0	3180	2015	261.23	322.823	-0.305422
SNHG8	619	0	619	0	619	0	0	0
DDX5	2554	402	1845	307	3759	300.806	291.153	0.0470557
NUDC	1800	123	996	681	1813	216.183	121.254	0.834216
HSPA4	4825	289	2523	2013	3385	227.979	211.57	0.107765
SNORD91B	95	0	0	95	86	0	0	0
DCXR	887	50	735	102	829	103.81	11.7092	3.14812
LSM14A	3596	77	1392	2127	3772	45.8266	62.6736	-0.451664
CDC20	1777	203	1500	74	1674	148.654	126.335	0.234702
PSMA3	1279	0	0	1279	998	362.146	375.488	-0.0521952
C6orf48	1053	727	228	98	860	44.2169	69.3749	-0.649804
MIR1914	80	0	80	0	80	0	0	0
PSMA1	1527	531	717	279	2057	280.494	363.277	-0.373099
PGRMC1	1911	111	588	1212	1919	197.681	158.534	0.31838
SNORA9	133	0	0	133	133	0	0	0
MIR302D	68	0	0	68	68	0	0	0
MIR6804	68	0	68	0	68	0	0	0
PSMB7	980	14	834	132	626	323.65	271.878	0.251474
SKP1	9474	184	492	8798	2699	167.552	211.038	-0.332892
C12orf57	980	305	312	363	1088	1295.58	6599.36	-2.34873
MIR4321	13	0	13	0	13	0	0	0
SMC1A	9930	340	3636	5954	9930	86.8587	91.0314	-0.0676931
DNMT1	5408	236	4851	321	5400	63.8411	62.1819	0.0379902
LMNB1	3475	886	990	1599	3403	143.156	182.629	-0.351326
CLIC1	1560	573	726	261	1774	257.489	206.13	0.320955
PAIP2	2297	991	384	922	1664	112.718	142.187	-0.335069
LAPTM4B	3173	680	954	1539	2238	110.538	153.994	-0.478328
PMAIP1	1948	230	165	1553	1936	182.565	168.384	0.116654
SF3B1	6526	92	3915	2519	5969	140.558	140.493	0.000667313
NUTF2	2321	283	384	1654	886	68.9303	39.7412	0.794487
MIR6879	66	0	66	0	66	0	0	0
UBE2V1	2536	379	513	1644	2238	15.306	31.5579	-1.04386
HPRT1	1407	159	657	591	1415	270.898	295.651	-0.126145
ZNF703	3349	229	1773	1347	3349	57.3068	48.0436	0.254357
BCCIP	2337	12	879	1446	2965	130.179	120.487	0.111618
PSMC5	1579	308	1221	50	1495	284.836	252.674	0.172854
TUBA1C	3001	275	1350	1376	2118	158.833	131.926	0.26778
GNG5	920	474	207	239	777	97.997	86.5071	0.179917
PSAP	2872	154	1575	1143	2834	215.683	222.66	-0.0459297
SNORD66	76	0	0	76	76	0	0	0
PSMD3	2888	0	0	2888	2187	144.341	100.303	0.525112
SNORD19	76	0	0	76	76	0	0	0
TPX2	3605	528	2352	725	3662	89.7231	103.065	-0.200001
UBE2M	1508	579	552	377	1524	86.9992	55.5302	0.64772
SDHB	1153	151	843	159	1145	174.205	159.14	0.130489
RPN1	2314	49	1824	441	2341	178.404	186.726	-0.0657745
PSMB1	1939	0	0	1939	917	708.031	624.194	0.181818
CDC123	1542	280	1011	251	1365	180.972	144.458	0.325114
MTHFD1	6814	229	3063	3522	3270	121.916	98.7739	0.303683
SNORA69	137	0	0	137	132	0	0	0
CLTC	7760	274	5028	2458	8587	198.389	249.466	-0.33051
RNASEK	1485	0	0	1485	221	268.651	215.352	0.319035
MIR1306	85	0	0	85	0	0	0	0
GUK1	2548	0	0	2548	1280	21.6749	19.6468	0.141724
LUC7L3	7040	189	1299	5552	3517	120.674	122.042	-0.0162627
CAPRIN1	4108	189	2130	1789	6861	127.19	127.565	-0.00424727
DDX24	5573	0	0	5573	2948	151.963	131.813	0.205226
MARS	3592	686	1641	1265	2847	112.86	95.7693	0.236897
SCARNA17	144	0	0	144	381	0	0	0
OAT	2048	93	1320	635	2092	268.941	211.232	0.34846
SNORA64	134	0	0	134	134	0	0	0
SNRPC	1054	287	543	224	1217	156.712	145.407	0.108018
SF3B2	3932	0	0	3932	2894	144.47	162.716	-0.171585
DNAJA1	2381	183	1194	1004	1538	341.378	346.653	-0.0221221
ATP6V0C	1175	234	468	473	1231	218.909	130.842	0.742501
XPO1	6776	676	249	5851	4830	132.217	135.915	-0.0397967
NDUFB9	1319	47	666	606	719	258.909	185.61	0.480168
MIR4311	100	0	100	0	100	0	0	0
CDK1	1948	201	894	853	3318	292.963	296.607	-0.0178341
CDK2AP1	1812	824	264	724	2156	15.8165	10.8688	0.541196
MYL12B	1210	344	519	347	1053	140.777	87.2636	0.689953
MAPRE1	2623	139	807	1677	2623	115.325	72.0486	0.678655
APOA1BP	1121	0	1121	0	1121	107.304	76.8865	0.480896
BANF1	1155	508	270	377	1064	121.094	90.5942	0.418633
DPM3	517	77	369	71	547	216.994	108.543	0.999382
CYBA	797	139	588	70	723	233.793	129.289	0.854627
HIST1H2AE	509	0	393	116	564	315.43	912.636	-1.53272
PAPOLA	4519	220	2238	2061	8321	35.2533	0.924108	5.25203
ATP2A2	5702	493	153	5056	8314	155.452	71.3139	1.1242
AK2	3586	42	699	2845	5771	23.3533	16.1053	0.536063
SNORA57	149	0	0	149	149	0	0	0
MIR6723	89	0	89	0	89	0	0	0
MRPS15	2127	0	0	2127	965	151.133	139.487	0.115687
ANXA5	1762	286	963	513	1599	253.093	294.29	-0.21757
EIF4A2	5327	0	0	5327	1886	57.2496	66.179	-0.209104
ATIC	2275	391	1776	108	2084	161.138	147.004	0.13244
BRK1	1233	110	228	895	1176	77.889	79.2903	-0.0257245
GOT2	2462	129	1293	1040	2462	133.936	95.3328	0.490495
RAC1	2323	213	579	1531	2398	19.9728	9.19557	1.11894
NHP2L1	1732	0	1732	0	1732	136.049	82.8448	0.715636
EIF3H	3959	24	1059	2876	1275	170.1	162.082	0.0696588
DHX36	6733	81	3027	3625	3611	28.5541	2.63608	3.43674
BAG6	3815	314	3399	102	3821	29.4024	11.2347	1.38789
FDFT1	2289	532	1062	695	4387	130.223	72.0869	0.853166
CHD4	6554	147	5814	593	6545	66.0418	69.1133	-0.065583
STOML2	1296	101	936	259	1431	92.4001	98.6664	-0.0946635
LSM4	986	51	378	557	1825	67.3123	55.4732	0.279075
NASP	3659	0	0	3659	3291	106.763	102.573	0.0577602
ARPC1A	1565	124	1113	328	1607	33.2701	0.675449	5.62014
TMEM106C	1515	113	753	649	1588	35.8716	23.6131	0.603234
CBX3	2128	428	552	1148	2453	100.169	127.585	-0.34902
ATP5F1	3156	606	771	1779	2013	154.521	166.301	-0.105993
PSMC1	4448	103	1323	3022	1586	5.5237	7.46412	-0.434269
AP2S1	935	226	429	280	1254	174.324	174.498	-0.00143929
PSIP1	3391	344	1593	1454	3964	30.7127	51.8825	-0.756393
C14orf166	7075	165	735	6175	1051	235.127	286.629	-0.285743
SNORA20	132	0	0	132	132	0	0	0
HDLBP	6372	228	3807	2337	6535	58.6536	37.3514	0.651043
STUB1	1472	250	912	310	1028	78.8425	52.1432	0.596485
SNORA51	140	0	0	140	132	0	0	0
PPIF	2190	71	624	1495	2200	136.171	133.349	0.0302123
SIGMAR1	1743	428	405	910	1734	46.1284	38.1193	0.275127
UHRF1	5197	0	5197	0	5197	45.5562	39.222	0.215979
MIR581	96	0	0	96	96	0	0	0
NCAPD2	5548	799	4206	543	4806	77.8138	68.4901	0.184128
GLA	1358	5	669	684	1418	311.107	152.945	1.02439
RBM39	4580	0	0	4580	3019	33.8153	71.7699	-1.08568
DMKN	2811	0	0	2811	2536	65.2807	43.0876	0.599372
MIR6757	69	0	69	0	69	0	0	0
FXYD5	1580	778	537	265	1636	154.915	219.866	-0.505145
ECHS1	1617	356	873	388	1329	188.493	197.092	-0.0643579
APLP2	3727	72	2292	1363	3992	58.647	38.5424	0.605598
TMEM230	1735	421	363	951	1795	14.0935	10.8606	0.375896
TIMM50	2572	133	1371	1068	2572	128.387	125.476	0.0330874
CKAP2	3629	90	2052	1487	4325	65.7698	96.0325	-0.546091
CCDC124	938	44	672	222	1083	141.381	142.72	-0.0135992
AKR1B1	1930	0	0	1930	1398	121.695	133.458	-0.133115
CSNK1E	2791	261	1251	1279	348	0	0	0
SNORA14B	135	0	0	135	135	0	0	0
U2AF2	3022	959	1416	647	3131	127.25	202.034	-0.666928
MRPL4	1620	27	1074	519	2404	90.3339	81.4231	0.149828
H2AFV	3804	106	345	3353	4704	54.7872	24.8461	1.14079
C19orf53	504	0	243	261	909	93.2169	73.3232	0.346318
PCMT1	1984	284	858	842	1849	301.55	288.891	0.0618718
MBD3	5518	170	780	4568	2499	18.2074	12.2039	0.577144
SNORD38B	67	0	0	67	69	0	0	0
DDX39A	1471	102	1284	85	1540	62.9626	52.8227	0.253333
RFC3	2402	130	1071	1201	2865	130.596	188.28	-0.527766
TPM3	4041	0	0	4041	11580	25.8125	17.705	0.543887
DDB1	4506	398	3423	685	4325	149.339	137.408	0.120124
SRPK1	4762	0	0	4762	4390	37.2784	40.4601	-0.118157
SKP2	3759	196	1275	2288	3504	101.984	83.1565	0.294439
SNORA61	130	0	0	130	130	0	0	0
MIR922	81	0	0	81	0	0	0	0
NOP58	2046	226	1590	230	1965	138.766	116.65	0.250466
HM13	3932	95	432	3405	3489	161.641	151.995	0.0887687
CYC1	1832	0	0	1832	1234	131.648	117.995	0.157959
SCARNA4	129	0	129	0	129	0	0	0
MIR6888	67	0	67	0	67	0	0	0
MIR4728	67	0	67	0	67	0	0	0
MIR6730	67	0	67	0	67	0	0	0
MIR6730	21	0	21	0	21	0	0	0
SNORA28	126	0	126	0	126	0	0	0
MIR6075	95	0	95	0	95	0	0	0
S100A10	1202	660	294	248	1055	234.024	216.549	0.111962
SRSF11	4008	0	0	4008	2792	48.8572	33.6234	0.539092
MRPS12	1220	341	417	462	1134	130.375	107.998	0.27166
HN1	3084	0	3084	0	3084	154.428	154.172	0.00239357
MIR5047	100	0	100	0	100	0	0	0
TOMM40	1725	180	1086	459	1802	60.947	41.6498	0.549235
EEF1D	3718	0	0	3718	3160	79.4239	70.0661	0.180854
MAT2A	2819	123	1188	1508	2580	101.697	77.9763	0.383165
ETFA	2287	81	1002	1204	1354	148.902	90.6994	0.715192
WDR83OS	599	0	315	284	763	174.257	200.071	-0.199294
NT5DC2	2047	401	1563	83	2233	39.5817	10.4408	1.9225
DEGS1	2101	166	972	963	2063	263.529	169.005	0.640893
SNORD97	142	0	0	142	142	0	0	0
PSMD4	1350	80	1134	136	1331	132.615	107.933	0.297105
NSUN2	3558	0	0	3558	3372	40.8948	30.2438	0.435266
ETF1	3874	449	1215	2210	4264	79.0435	87.396	-0.144919
PAF1	2066	331	1596	139	2357	131.142	117.054	0.163954
LARS	4766	167	3531	1068	4849	107.327	103.592	0.0511
RNASEH2A	1165	94	900	171	1142	187.676	151.106	0.312681
HSPA5	3908	204	1965	1739	3970	185.764	233.204	-0.32812
DHCR24	4250	99	1551	2600	4286	57.6813	45.1083	0.354704
DYNC1H1	14333	164	13941	228	14340	41.4624	59.9526	-0.532008
HNRNPA3	5688	51	1071	4566	5735	3.90212	4.79161	-0.296184
RPL7L1	4476	276	768	3432	1275	38.6341	37.2427	0.0529157
SNORD10	142	0	0	142	148	0	0	0
PRPF19	2157	206	1515	436	2340	135.228	132.189	0.0327915
NT5C3B	1729	0	0	1729	1646	3.18272	2.2487	0.500981
SEC13	2374	0	0	2374	2174	154.241	124.144	0.31317
PSMA6	4730	0	0	4730	1283	115.368	71.8982	0.682208
PPP2CA	4649	281	930	3438	2550	180.501	202.142	-0.163361
PRRC2B	11042	55	6690	4297	11059	9.90588	8.69128	0.188696
STRA13	796	0	796	0	796	43.4996	21.9963	0.983709
DNPH1	834	0	732	102	797	187.225	128.111	0.547375
DYNLT1	2891	2173	204	514	772	94.5873	74.3425	0.347455
SMARCA4	5691	281	4944	466	5875	33.1129	29.6319	0.160237
CLNS1A	2993	91	714	2188	1373	133.99	95.8048	0.483951
TCOF1	5240	0	0	5240	5994	19.5109	14.7907	0.399566
C16orf13	968	0	968	0	968	31.0982	21.8277	0.510651
ECH1	1411	233	987	191	1263	153.76	216.232	-0.491897
GSTO1	1052	356	642	54	1310	270.169	111.025	1.28297
MIR1290	78	0	0	78	78	0	0	0
CDK4	2076	366	912	798	1485	132.458	98.4004	0.428795
GLTSCR2	1522	0	1522	0	1522	32.5032	23.3216	0.478898
SNORA31	139	0	0	139	56	0	0	0
MYC	2351	555	1320	476	2366	92.3967	91.8365	0.00877357
UXT	894	0	0	894	494	202.757	168.878	0.263769
PRC1	4087	1212	1821	1054	2853	56.314	42.727	0.398337
MYH9	7501	231	5883	1387	7554	79.6099	43.8834	0.859258
ANXA2	3528	0	0	3528	1812	55.8489	45.964	0.281019
FKBP8	1710	64	1239	407	1795	45.313	24.3839	0.893969
CLTA	1890	126	783	981	1236	132.594	66.4348	0.996994
SNORD50A	75	0	75	0	75	0	0	0
LSM12	2308	148	588	1572	2484	0.475155	0.242026	0.970321
APEX1	1803	0	0	1803	1553	155.668	110.333	0.496604
ERI3	1684	182	1014	488	1755	73.6154	72.401	0.0239977
C17orf89	560	0	560	0	560	86.0983	58.0256	0.569287
EIF4G3	5802	195	4758	849	6970	24.8927	20.2551	0.297424
HAX1	1284	0	0	1284	1179	60.41	57.0715	0.0820155
ANAPC5	6149	0	0	6149	2732	64.1739	41.7905	0.6188
SNORA6	151	0	0	151	149	0	0	0
GMNN	1262	332	630	300	1357	278.53	293.444	-0.0752522
H1FX	1507	375	642	490	1500	153.576	135.284	0.18296
TAF15	2191	0	2191	0	2191	158.192	110.514	0.517444
DCTPP1	1222	95	513	614	1120	120.226	109.383	0.136359
BZW1	6875	455	1260	5160	3463	127.171	184.36	-0.535752
EPRS	5014	270	4539	205	5015	135.078	95.8801	0.494485
ADSL	1808	56	1278	474	1563	108.187	49.673	1.12298
ROMO1	498	180	240	78	405	539.254	425.445	0.341992
PPM1G	3752	0	0	3752	2302	114.074	110.226	0.049505
PSMB5	1294	264	792	238	1454	143.194	99.1757	0.529908
MDH1	1650	435	1005	210	1758	295.882	269.146	0.136632
SRSF6	4325	106	1035	3184	4014	37.4056	19.2203	0.960587
DNAJC7	2022	237	1485	300	1740	95.0098	63.5918	0.579228
USF2	1634	37	1041	556	1709	12.2919	14.9926	-0.286522
MRPL55	1423	1174	168	81	906	194.508	90.7271	1.10022
SURF4	2984	130	810	2044	3399	67.0329	49.997	0.42302
DHX15	3028	0	0	3028	3015	145.124	122.144	0.248701
MRPL3	1706	148	1047	511	1764	124.012	132.868	-0.0995132
CNOT1	8471	333	7131	1007	8531	29.8957	32.4949	-0.120271
MIR196A1	70	0	0	70	70	0	0	0
RPL27A	4916	403	447	4066	4879	11.5551	9.64383	0.260827
PGAM5	2834	58	870	1906	3254	55.2845	37.2774	0.568561
PFKP	2769	224	2331	214	2969	124.383	92.6337	0.425176
PDIA6	2682	338	1479	865	2445	261.43	218.343	0.259827
MTA1	2888	1608	768	512	2840	28.3066	26.1426	0.114732
CSRP2	5078	0	0	5078	923	153.136	80.3092	0.931168
SUPT16H	4684	339	3144	1201	4684	79.0002	77.0432	0.0361882
FUS	5119	105	1581	3433	5119	141.49	134.422	0.0739303
DANCR	904	0	0	904	855	0	0	0
LTA4H	6109	0	0	6109	2446	211.445	128.108	0.722917
LINC00273	1452	0	0	1452	1452	0	0	0
HNRNPH3	3356	0	0	3356	2297	93.7686	86.6464	0.113964
MEA1	1089	155	558	376	749	126.631	103.413	0.292211
TXNDC5	2964	38	1299	1627	566	47.6555	54.2372	-0.186636
CTPS1	3201	508	1776	917	3462	82.4462	105.553	-0.356439
SND1	3476	194	2733	549	3508	111.924	117.148	-0.0658123
S100A11	594	120	318	156	594	220.774	205.882	0.100752
CENPF	10307	168	9345	794	10296	55.5389	47.8345	0.215443
PIN1	1670	0	0	1670	1173	5.44188	1.1095	2.29316
NDUFA1	766	425	213	128	428	1143.21	1251.32	-0.13036
SMARCB1	1728	207	1185	336	1687	61.0766	49.3382	0.307909
PTOV1	1875	170	1251	454	1746	72.4558	45.3218	0.676884
BCLAF1	7263	253	2763	4247	7263	41.5107	0.521778	6.31118
MIR600	98	0	0	98	0	0	0	0
DNAJC8	1759	27	762	970	1764	47.3023	50.0429	-0.0812534
COA6	1013	545	240	228	1119	210.803	112.601	0.90467
SNORA5A	134	0	0	134	134	0	0	0
TMEM259	2748	183	1863	702	2634	22.0846	18.8513	0.228365
POP7	927	262	423	242	932	156.33	168.283	-0.106294
PSMC3	1544	158	1320	66	1580	143.292	107.196	0.418704
NDUFS7	3356	0	0	3356	786	120.022	86.9023	0.465828
ADRM1	1530	205	1224	101	1480	160.415	175.577	-0.130294
MIR6728	89	0	89	0	89	0	0	0
RARS	2146	54	1983	109	2138	162.547	131.703	0.303567
MIR4644	84	0	84	0	84	0	0	0
MCM5	4599	0	0	4599	2546	99.9408	78.722	0.344303
MIR194-1	85	0	0	85	85	0	0	0
POLR2L	892	37	204	651	876	227.906	223.887	0.025668
PLD3	2180	397	1473	310	2408	115.205	128.917	-0.162238
ARPC2	2226	0	0	2226	1571	94.8911	72.587	0.386557
JUN	3540	1257	996	1287	3323	87.1032	69.7624	0.320272
CIRBP	1606	85	792	729	3472	94.5796	120.799	-0.353004
CSNK2A1	4416	376	1176	2864	2836	16.1329	22.4224	-0.47491
SGTA	2330	162	942	1226	2315	49.7606	46.0519	0.111741
SNORD89	114	0	0	114	114	0	0	0
PPP1R14B	982	268	444	270	987	10.7987	8.48317	0.348146
NDUFAB1	843	13	225	605	667	561.941	451.843	0.314596
SF3A3	3673	956	1506	1211	2836	94.4093	102.952	-0.12497
CERS2	2544	426	1143	975	2544	59.8048	25.2902	1.24165
GTPBP4	5075	461	1905	2709	2517	136.153	132.25	0.0419607
AURKB	1254	78	1038	138	1300	135.398	82.6674	0.711809
TALDO1	1346	153	1014	179	1243	207.702	214.713	-0.0478942
DBI	842	0	0	842	1436	254.711	219.451	0.214962
SNORD87	89	0	0	89	76	0	0	0
SNORA74B	201	0	0	201	204	0	0	0
MDK	1339	150	471	718	1683	30.9002	43.0287	-0.47767
EIF2S2	2656	222	1002	1432	2592	37.2045	30.0087	0.310087
NGRN	7237	8	876	6353	1663	24.6881	22.8582	0.111099
SUB1	4273	0	0	4273	3507	94.5712	120.708	-0.352045
NUP205	6266	26	6039	201	6265	78.6802	88.6073	-0.171423
ACOT7	2429	992	1113	324	2389	43.3701	60.4431	-0.478867
SUPT5H	3770	247	3252	271	3868	44.7364	35.7116	0.325048
SNRNP200	7165	78	6411	676	7219	81.1879	74.7943	0.118335
HNRNPDL	3781	176	1263	2342	4245	150.24	102.217	0.555629
ITM2B	10137	203	801	9133	1896	193.712	196.085	-0.0175658
ST13	3595	482	1110	2003	3581	11.2657	9.69526	0.216565
RRM1	3166	214	210	2742	3191	194.688	150.458	0.371801
MZT2B	933	355	477	101	284	37.8621	24.487	0.628718
RUVBL1	2126	751	948	427	1768	151.853	124.798	0.283079
IPO7	6191	142	3117	2932	6192	58.7638	67.9331	-0.209184
ARF5	1509	0	0	1509	1096	185.375	289.822	-0.644718
KDM1A	3059	104	2631	324	3107	82.748	88.451	-0.0961529
DDX56	3028	1156	1128	744	2872	81.6249	71.5691	0.18967
PTP4A2	1551	0	0	1551	3929	14.4652	15.983	-0.143942
UQCRC1	1985	417	1443	125	1617	159.262	169.559	-0.0903847
MIR558	94	0	0	94	94	0	0	0
SNORA84	133	0	0	133	46	0	0	0
NDRG1	3983	0	0	3983	3478	38.9994	46.7879	-0.262677
COA1	3223	392	441	2390	3249	81.3075	64.6976	0.329672
TYMS	1662	139	942	581	589	248.288	189.274	0.391536
ATOX1	4341	110	222	4009	489	218.731	237.943	-0.121458
ARL6IP1	2409	212	612	1585	2264	66.9398	63.2685	0.0813756
HNRNPA0	8726	310	918	7498	2967	140.473	104.303	0.429509
MIR6895	78	0	78	0	78	0	0	0
MRPS2	1640	209	891	540	1950	86.9298	84.8143	0.0355429
ZWINT	1961	0	0	1961	1851	84.0629	96.1815	-0.194288
RRP1B	5090	117	2277	2696	5087	39.9316	38.4426	0.0548236
SNORD45B	72	0	0	72	71	0	0	0
PFDN6	1917	84	312	1521	733	301.62	247.576	0.28486
LMAN2	1800	205	1071	524	1832	102.115	90.5038	0.174143
ADIPOR1	2177	299	1128	750	2423	20.9564	13.6239	0.621214
FKBP3	1684	411	675	598	1344	164.484	148.041	0.151949
VARS	4312	441	3795	76	4292	80.8122	65.0098	0.313912
FOXC1	3926	474	1662	1790	3449	25.0202	28.3736	-0.181449
CNN3	2165	384	990	791	2288	90.4205	66.7623	0.437611
TECR	1171	137	927	107	1157	137.642	73.7744	0.899719
MRPL41	1262	788	414	60	604	229.815	186.444	0.301729
PFDN2	677	85	465	127	637	235.594	237.147	-0.00947878
VCP	4370	896	2421	1053	3859	193.238	202.97	-0.0708873
MIR181A2	110	0	0	110	110	0	0	0
MIR6884	78	0	78	0	78	0	0	0
2017-09-15	1840	0	1840	0	1840	80.7015	112.306	-0.476763
CDC25B	3597	697	1743	1157	4290	21.1276	37.4034	-0.824011
EMD	1379	288	765	326	1339	130.103	122.322	0.0889696
SNORA7B	139	0	0	139	139	0	0	0
SLC16A1	4374	832	1503	2039	4668	196.188	168.164	0.222367
NDUFV2	942	117	759	66	930	150.622	107.344	0.488687
TRAPPC1	811	116	438	257	869	193.736	169.723	0.190909
YARS	3238	909	1587	742	2869	99.4257	142.832	-0.522624
COPZ1	1897	37	534	1326	2020	48.7944	27.4451	0.830144
CDK16	3158	420	1509	1229	3983	6.34266	1.97161	1.68521
SRSF7	2857	159	414	2284	2489	120.083	120.557	-0.00568345
RAB5C	1912	456	651	805	2031	114.662	78.1637	0.552811
PSME3	3366	490	696	2180	3803	72.5921	45.5143	0.673481
TOMM22	2040	31	429	1580	1379	77.36	37.1274	1.05908
AP3D1	5034	207	3648	1179	5056	27.7132	30.4794	-0.137256
WNK1	11804	643	8502	2659	11946	19.2568	12.9078	0.577088
PSMB6	852	51	720	81	872	286.693	164.868	0.798192
NGFRAP1	1354	0	1354	0	1354	187.031	108.7	0.78292
THRAP3	4432	224	2868	1340	4431	51.1884	55.7273	-0.122565
TCERG1	4654	38	3297	1319	4201	41.8727	40.9301	0.032847
SARS	1882	11	1611	260	4884	125.244	147.251	-0.233534
RRM2	3673	291	1350	2032	3434	137.449	107.037	0.360784
ASNS	2356	529	1686	141	2526	153.656	219.22	-0.512673
TPM4	2666	260	747	1659	3003	18.5466	15.8593	0.225812
MIR6752	71	0	71	0	71	0	0	0
CHCHD10	1171	569	429	173	691	15.5215	8.25197	0.911376
BCOR	6390	363	5166	861	6746	17.2954	34.2722	-0.986609
PSMD12	4406	108	1371	2927	1797	140.273	139.296	0.0100834
PSMD2	3449	558	2727	164	3165	125.784	49.9368	1.33276
HDAC1	2409	0	0	2409	2091	133.204	92.5409	0.52547
CTNNA1	3756	90	2721	945	4224	122.321	125.04	-0.0317173
SMC4	5471	451	3867	1153	5504	95.3578	78.0022	0.289833
MIR186	86	0	0	86	86	0	0	0
MIR4319	85	0	85	0	85	0	0	0
XPOT	6414	529	2889	2996	3947	33.4947	28.4887	0.233535
STAU1	3684	411	1734	1539	3825	52.4267	56.632	-0.111314
SNRPA1	2440	0	0	2440	1059	42.4551	44.3093	-0.0616702
SNORA65	130	0	0	130	136	0	0	0
SMS	1837	252	1101	484	1839	27.7235	29.9736	-0.112579
TSPAN3	6467	274	762	5431	3853	92.1778	54.7243	0.752227
NSA2	1199	370	570	259	1130	39.2835	23.4862	0.742085
LMNB2	4671	63	1863	2745	4644	36.5772	39.3501	-0.10542
FAM127B	1259	0	1259	0	1259	23.3988	18.6797	0.324948
TIMP1	1095	75	411	609	916	162.029	166.105	-0.0358432
PES1	2760	992	1350	418	2871	69.4477	26.6138	1.38372
RCC1	2844	285	1266	1293	2776	47.624	48.6236	-0.0299673
PRKAR1A	4327	207	1146	2974	5235	171.443	200.447	-0.225491
YTHDF2	2925	362	1740	823	3063	44.0526	46.2714	-0.070892
ALDH18A1	3359	138	2388	833	3463	75.689	14.8362	2.35088
SRSF5	3044	0	0	3044	1382	171.961	221.927	-0.368002
IARS2	3560	115	3039	406	3549	118.412	81.9119	0.531665
CNBP	1664	161	534	969	3384	46.4412	82.0165	-0.820495
ITGB1	3784	136	2397	1251	4087	65.4957	76.5865	-0.225687
RRP36	1159	10	780	369	1159	82.4325	71.6899	0.201441
MIR4421	69	0	69	0	69	0	0	0
MIR6782	69	0	69	0	69	0	0	0
POLR1D	2118	92	129	1897	3020	49.1666	48.603	0.0166329
PPP5C	4675	0	0	4675	2232	80.2331	75.5708	0.0863675
HELLS	4987	0	933	4054	3346	103.833	144.91	-0.480888
NUSAP1	2409	264	1281	864	2454	48.3669	37.8931	0.352077
EI24	2455	428	1023	1004	2456	12.1331	3.99039	1.6041
PNN	3576	67	2154	1355	3606	57.7808	69.8514	-0.273695
MTPN	3738	216	357	3165	0	51.2579	66.7287	-0.380526
EBP	1775	823	693	259	1157	190.253	106.121	0.842203
CAPZA1	3020	672	861	1487	2740	55.3935	67.2513	-0.279841
DDT	1048	0	0	1048	464	187.779	114.026	0.719668
KARS	2421	122	1878	421	2193	110.735	90.4313	0.292214
KXD1	1592	305	531	756	1627	26.3062	24.3624	0.110742
MIR6801	79	0	79	0	79	0	0	0
RNU6ATAC	126	0	0	126	125	0	0	0
MIR5699	90	0	90	0	90	0	0	0
SRRT	1607	0	1500	107	3013	24.3205	0.426889	5.82885
NUDT5	3433	396	660	2377	962	180.867	164.724	0.134878
TMED4	2322	53	684	1585	3782	24.2141	16.068	0.591627
MCM2	3622	244	2715	663	3506	94.72	85.3187	0.150805
ZNF664	5108	1830	786	2492	4051	13.8455	10.9986	0.33207
DKC1	2577	210	1545	822	4264	92.7326	106.492	-0.199595
AES	1884	180	795	909	1943	27.2384	14.0868	0.951249
ACIN1	4935	328	4026	581	5002	21.4953	15.0307	0.51608
MIR6780B	79	0	79	0	79	0	0	0
MIR3607	79	0	79	0	79	0	0	0
WBP11	4646	234	1926	2486	2674	30.991	23.4403	0.402843
NOL7	1184	32	774	378	874	143.672	123.738	0.215489
GABARAP	1634	440	354	840	893	205.474	180.747	0.184983
CNPY2	1214	541	549	124	1476	100.944	74.2985	0.442145
GCN1	8675	13	8016	646	8668	36.1349	29.6574	0.284992
HOXB-AS3	743	0	0	743	1173	0	0	0
MIR636	99	0	0	99	84	0	0	0
GSK3A	3524	1714	1206	604	2179	39.5453	41.854	-0.0818573
SFXN1	4231	254	969	3008	2991	86.4093	85.9252	0.0081052
DUS1L	2151	486	1422	243	1884	29.8778	30.0927	-0.0103393
GRAMD1A	2695	192	2175	328	2640	15.3024	4.92781	1.63454
CSK	2767	729	1353	685	2740	36.1114	28.5077	0.341092
NDUFAF3	2012	1134	555	323	1691	98.0712	71.5458	0.454957
RANGAP1	4222	1470	1764	988	4589	83.9321	61.6725	0.444589
MYBBP1A	4807	307	3987	513	3530	61.6702	32.5485	0.921962
SF3A1	5143	155	2382	2606	4925	58.5622	40.4102	0.535239
EFTUD2	4548	298	2919	1331	4412	104.89	73.8173	0.50684
NENF	949	57	519	373	949	24.7608	16.1276	0.618495
SNORD9	104	0	0	104	103	0	0	0
MIR6797	72	0	72	0	72	0	0	0
MIR4324	72	0	72	0	72	0	0	0
CD320	1250	65	849	336	1251	97.0217	76.0751	0.350879
GMPS	8751	335	2082	6334	2456	115.613	104.164	0.150446
IK	1964	0	0	1964	1854	69.4829	71.9457	-0.0502498
SNORA45B	131	0	131	0	131	0	0	0
PDIA4	2903	233	1938	732	2952	150.563	136.31	0.143475
ISYNA1	2420	218	1677	525	2553	25.3584	39.9665	-0.656307
IDH3B	1620	0	0	1620	1843	111.044	86.3639	0.362627
CAPZB	2068	494	783	791	2907	133.101	143.961	-0.113156
PRMT5	2531	224	1914	393	1960	97.368	95.6849	0.0251562
QARS	2827	402	2328	97	2821	51.5693	45.7516	0.172687
CSNK1A1	6067	433	978	4656	2795	54.5191	81.1937	-0.574597
SLC38A1	8066	695	1464	5907	9973	47.9002	29.214	0.713353
PRPS1	2073	122	957	994	2156	102.564	95.742	0.0992996
ADAMTS1	5191	455	2904	1832	4651	82.9206	113.513	-0.45305
EID1	2298	291	564	1443	2091	139.814	97.3822	0.521774
CYB5R3	3938	0	0	3938	3517	42.1802	14.0271	1.58828
ZFR	4738	103	3225	1410	4715	45.8612	53.0521	-0.210131
PPP1CA	1677	0	0	1677	1271	114.638	106.032	0.112585
NUP133	5207	92	3471	1644	4170	119.561	80.9449	0.562729
RRP1	3022	117	1386	1519	1807	98.8531	77.3807	0.353308
PSENEN	603	140	306	157	834	192.243	202.775	-0.0769483
NUP153	6030	447	4521	1062	6030	43.3344	43.4399	-0.00350797
DRG1	1746	161	1104	481	1450	139.545	88.159	0.662545
PTPN11	6101	198	1782	4121	6577	32.283	20.1359	0.680978
LAMTOR4	730	35	414	281	612	246.979	200.739	0.299066
COX17	684	93	192	399	423	42.3327	32.0518	0.401356
EXOSC10	2808	50	2658	100	2842	36.1975	23.3728	0.631038
LONP1	3236	158	2880	198	3398	28.7456	20.7005	0.473656
HLA-C	1880	0	0	1880	1586	108.405	221.625	-1.03168
MIR564	94	0	0	94	21	0	0	0
URI1	3444	297	1608	1539	3571	14.363	12.3528	0.217503
CALM1	4242	248	450	3544	4256	89.2703	98.5147	-0.142157
EIF4A3	1734	222	1236	276	1734	229.954	215.438	0.0940721
HMGN3	872	129	300	443	1277	83.1078	100.972	-0.280896
CAND1	11251	437	3693	7121	5992	124.011	91.8472	0.433156
CAP1	3105	561	1428	1116	2773	78.3196	77.374	0.0175243
HLA-A	5422	0	1185	4237	1611	90.0449	133.568	-0.568853
PDIA3	3727	148	1518	2061	3047	82.073	92.4064	-0.171083
ACP1	1552	96	477	979	1882	74.8765	64.0704	0.224852
JTB	1287	436	441	410	1478	56.3365	44.1321	0.352234
HSPE1	950	443	309	198	345	135.194	140.018	-0.0505808
RABL6	3949	0	0	3949	3890	18.9559	20.0931	-0.0840489
SLIT2	6390	252	4590	1548	6406	26.5952	15.2179	0.805356
PLK1	4135	0	0	4135	2164	114.505	106.396	0.105966
MT2A	903	0	0	903	419	32.3281	22.3446	0.532843
UBE2T	922	150	594	178	912	283.159	231.786	0.288818
PPP4C	1447	0	0	1447	1486	117.112	96.5818	0.278063
HIST2H2BE	2194	12	381	1801	2223	112.408	81.2122	0.468971
VBP1	1686	117	594	975	2044	120.489	161.377	-0.42153
WDR18	1501	0	1289	212	1551	106.418	78.2942	0.44276
NPM3	877	23	537	317	877	135.281	126.662	0.0949747
GHITM	2128	193	1038	897	2449	201.313	215.678	-0.0994382
SMC3	4114	126	3654	334	4112	92.5785	109.164	-0.237746
PRCC	2105	272	1476	357	2123	43.6074	41.2817	0.0790687
ATP5L	1582	0	0	1582	1391	120.787	135.679	-0.167731
CKAP5	7121	47	6099	975	6714	60.3331	68.0715	-0.174098
DCAF7	1354	196	1029	129	6381	0.015297	0.0135272	0.16585
ARL2	1228	0	0	1228	546	77.1652	77.5028	-0.00629798
AHSA1	1402	160	1017	225	1400	156.294	131.57	0.24843
STARD7	3368	384	1113	1871	2959	37.5653	32.9798	0.187813
CHCHD3	1598	145	684	769	1590	35.933	33.76	0.0899919
TIMM23	1349	0	1349	0	1349	46.3305	35.3051	0.392076
TOP1	3738	250	2298	1190	3529	85.8873	106.336	-0.30811
SNRNP40	1928	0	0	1928	1624	95.6133	94.537	0.0163321
NOP2	3038	489	2427	122	2981	50.7997	50.6531	0.00416933
MRPL18	1075	0	0	1075	977	111.139	111.395	-0.00331928
MIR6514	70	0	70	0	70	0	0	0
SNORD18B	72	0	0	72	70	0	0	0
SNHG1	2768	0	0	2768	1118	0	0	0
CLPTM1L	3540	0	0	3540	2147	46.6073	36.2971	0.360693
ADAR	6625	200	3681	2744	7092	29.0939	15.7891	0.881746
SIVA1	1244	55	474	715	771	117.921	146.831	-0.316334
SOX4	5852	1767	1425	2660	4878	31.3122	22.0623	0.505122
ARL6IP4	1782	0	0	1782	1871	77.1052	37.4568	1.04158
RAB7A	2244	246	624	1374	2232	95.9938	104.645	-0.124489
FOXM1	3475	114	2406	955	3199	7.66353	7.26566	0.0769049
COMMD4	3225	14	600	2611	2203	64.5289	59.2359	0.123472
SRSF4	2387	235	1485	667	2530	66.6396	73.7507	-0.146275
SNORD124	104	0	0	104	103	0	0	0
UBE2N	5186	378	459	4349	2552	29.1893	23.6067	0.306232
C20orf27	1886	811	525	550	2129	44.3805	28.9673	0.615483
TFG	3271	0	0	3271	2114	88.4972	102.731	-0.215166
YWHAH	1879	212	219	1448	1793	83.0105	43.1989	0.942283
SMARCE1	5840	781	1236	3823	2421	14.0349	8.51397	0.721048
MRPL24	990	471	519	0	927	126.997	65.155	0.962836
FUBP1	2524	88	1968	468	2758	2.88902	2.34336	0.301885
AGPAT1	2496	580	852	1064	2279	19.2382	6.86031	1.48749
CCND2	6480	269	870	5341	6396	18.8848	10.6323	0.828712
CENPM	1002	242	441	319	1693	38.0181	26.4122	0.525465
ATXN2L	4574	0	0	4574	4430	23.5718	18.4298	0.355004
SF3B6	770	214	378	178	771	287.129	298.9	-0.0579636
CLPP	1155	123	834	198	1151	72.4376	47.1596	0.619177
FKBP11	4957	0	0	4957	1337	48.4698	27.8897	0.797332
C21orf33	1674	93	807	774	1667	70.5504	62.1507	0.182881
MRPL23	919	22	492	405	742	163.424	137.766	0.246398
UNG	2234	179	777	1278	2366	78.1118	71.294	0.131758
SCARNA22	125	0	0	125	125	0	0	0
CNIH4	4125	75	420	3630	2376	163.739	49.0685	1.73851
MIR4748	82	0	82	0	82	0	0	0
WARS	3092	619	1416	1057	2968	71.9314	75.6131	-0.0720135
GARS	2634	241	2220	173	2749	114.456	146.571	-0.356804
MIR647	96	0	0	96	96	0	0	0
POLR2A	6738	0	6738	0	6738	50.5732	48.6767	0.0551406
BOLA3	2982	0	0	2982	554	24.468	21.369	0.195368
WTAP	3656	1757	1191	708	3500	38.9592	34.3567	0.181368
RAC3	1090	138	579	373	1060	28.4095	52.7205	-0.891967
SAMD4B	4519	1035	2085	1399	4499	6.82616	3.06911	1.153
MIR6735	73	0	73	0	73	0	0	0
MIR5693	73	0	73	0	73	0	0	0
SSNA1	1170	0	0	1170	937	56.7271	33.3398	0.766775
TPR	9708	297	7092	2319	9009	53.7474	42.0783	0.353111
CHAF1A	3339	101	2871	367	3343	35.2239	21.8924	0.6861
LOC729506	1591	0	1591	0	1591	0	0	0
NUDT19	2967	0	1128	1839	2967	50.4405	46.3946	0.120623
MIEN1	1006	292	348	366	754	44.3174	23.0751	0.941506
COCH	2688	546	1317	825	1860	145.342	109.873	0.403612
ANP32E	1339	236	684	419	3553	71.1253	51.1915	0.474451
DSTN	3617	346	498	2773	1746	93.3641	104.012	-0.155809
KIF5B	5877	458	2892	2527	5889	63.633	61.696	0.0445975
SNORD105	85	0	0	85	85	0	0	0
CBR1	1924	175	522	1227	1471	166.613	117.282	0.506516
CCNL2	4452	0	0	4452	3631	9.72556	9.81972	-0.0138991
PDLIM1	1452	109	990	353	1580	75.1799	82.2721	-0.130055
XRN2	3437	95	2853	489	3435	89.1395	98.8677	-0.149433
NUP188	5689	21	5250	418	5654	61.201	62.1788	-0.0228672
NDUFA2	804	202	300	302	847	225.099	228.671	-0.0227137
NAA20	1604	635	501	468	1333	157.674	123.041	0.357803
IGF2BP1	8274	334	1734	6206	8769	25.9665	23.0532	0.171678
TARDBP	5367	356	1245	3766	4217	50.5405	62.7216	-0.311517
SLMO2	1827	0	1827	0	1827	0.155602	0.00126985	6.10836
SNORD61	73	0	0	73	73	0	0	0
TRIP13	2672	356	1299	1017	2861	44.0237	36.8219	0.25771
COPS3	1699	209	1212	278	1988	169.491	107.241	0.660347
CCDC86	1893	54	1083	756	1851	32.5102	24.4255	0.41249
HCFC1	8869	967	6108	1794	8426	21.3895	18.8671	0.181021
VPS25	1101	40	531	530	1102	99.9585	91.9937	0.119793
UQCR11	1335	0	1335	0	1335	110.059	112.79	-0.0353617
AMD1	3438	336	1005	2097	3618	23.9838	16.5199	0.537828
SNHG9	275	0	0	275	233	0	0	0
MRPL32	2734	11	324	2399	892	129.247	119.237	0.116298
RABAC1	821	98	558	165	807	165.125	160.357	0.042271
YDJC	1613	0	0	1613	1338	39.207	30.3846	0.36776
DBNDD2	1537	581	486	470	1309	23.5994	20.1918	0.22497
XPO7	4861	100	3264	1497	4863	38.8754	39.5791	-0.0258806
CNOT7	6913	299	858	5756	3560	15.5203	15.3337	0.0174495
PSMD6	4583	0	0	4583	1841	214.834	251.921	-0.229748
MIR6834	81	0	81	0	81	0	0	0
GNB2	1878	482	1023	373	1664	112.827	124.063	-0.136959
ATP6V1E1	1402	183	681	538	1405	72.3751	83.4388	-0.205222
AKT2	5300	299	1446	3555	5300	14.867	8.22507	0.853935
SNHG6	648	0	0	648	353	0	0	0
MSH6	7476	152	4083	3241	4445	58.1624	55.466	0.0684819
COPE	1141	49	927	165	1134	41.552	33.1808	0.32456
LAMTOR5	1830	0	0	1830	732	75.6436	39.5192	0.936647
SCAMP2	3162	0	0	3162	1291	98.5878	84.6669	0.219609
HEATR1	8447	115	6435	1897	6389	40.6366	31.0661	0.387428
EZR	3096	169	1761	1166	3233	101.281	92.4842	0.131083
GDI1	4069	0	0	4069	2481	62.6669	31.4418	0.994997
UBE2L3	3451	0	0	3451	3743	9.87516	6.74902	0.549058
FANCI	4743	86	3987	670	4318	38.0582	29.7545	0.355089
IMP3	2028	944	555	529	1239	130.194	83.723	0.636961
HP1BP3	4822	1501	1206	2115	3921	34.62	39.2175	-0.179887
DAZAP2	3664	0	0	3664	2764	42.652	30.5466	0.481588
TIMM17B	1528	22	171	1335	1073	53.4283	59.0201	-0.1436
COASY	2458	456	1695	307	2557	22.0471	6.26016	1.81615
PHF5A	1086	72	333	681	1065	88.6016	67.0822	0.401398
DARS2	3506	727	1938	841	3348	114.878	60.8132	0.917635
RBBP4	7943	159	1278	6506	5858	28.4785	32.7144	-0.200046
MRPS21	1541	0	1541	0	1541	189.456	144.937	0.386435
CPNE1	2147	323	1614	210	1824	48.6252	55.7043	-0.196081
MIR6721	78	0	78	0	78	0	0	0
AP2B1	5763	0	5763	0	5763	38.0676	25.9407	0.553328
UBR4	15906	28	15552	326	15882	18.6028	20.9983	-0.174744
MRPL39	1199	42	1062	95	1171	210.138	213.281	-0.0214183
PSAT1	2188	68	1113	1007	2256	80.4555	77.6358	0.0514683
UFC1	1114	246	504	364	1122	106.758	79.614	0.423246
NABP2	1775	498	636	641	1401	50.5479	27.0828	0.90025
COA4	1038	394	291	353	816	65.0574	56.4706	0.20421
KLHDC3	1909	195	1149	565	2019	29.9626	37.5901	-0.32718
MRPL28	2229	0	0	2229	1140	211.933	126.641	0.742859
SEC61B	687	0	0	687	562	195.744	221.936	-0.181175
MAP2K2	1734	254	1203	277	1733	36.2016	35.5126	0.0277217
SNORA72	132	0	0	132	132	0	0	0
POLR2G	1556	32	126	1398	837	194.288	199.686	-0.0395362
SNRPF	1389	146	261	982	793	466.786	242.541	0.94453
KRT8	2862	0	0	2862	2130	70.6785	58.7705	0.266175
PMPCA	3341	0	0	3341	2141	120.852	111.515	0.116003
SF3B3	9720	211	3654	5855	9720	77.4106	78.9059	-0.0276017
METAP2	3601	229	1437	1935	3504	120.079	86.5404	0.472534
POLR2E	1286	59	615	612	1613	54.962	43.2643	0.34525
GLRX5	1863	0	412	1451	1171	43.5738	33.9899	0.358345
MIR4746	71	0	71	0	71	0	0	0
MRPL42	15582	161	429	14992	3247	49.0336	43.2394	0.18142
SNORA70	153	0	0	153	135	0	0	0
GNL2	2409	0	0	2409	2356	101.547	98.3641	0.0459434
GOLM1	3046	169	1206	1671	3263	45.6244	33.8048	0.432566
ATP6AP1	4515	0	400	4115	2100	109.495	116.515	-0.0896499
MRPL43	2134	54	648	1432	2191	95.4522	89.2896	0.0962853
PSMA2	4251	14	69	4168	1464	286.622	269.303	0.0899187
LRRC41	4455	1651	1863	941	2874	59.5326	51.3619	0.212977
GSR	3119	91	1569	1459	3160	64.0094	69.8522	-0.12602
BUD31	1139	529	435	175	650	93.6644	116.306	-0.31235
TTLL12	3385	64	1935	1386	3383	37.1789	24.6436	0.593251
MIR28	86	0	0	86	86	0	0	0
CLPTM1	2732	465	1968	299	2841	50.4215	30.2551	0.736842
ACTR2	3861	157	1185	2519	3937	48.0721	63.4381	-0.400142
SRP68	2649	162	1884	603	3058	49.4128	57.9828	-0.230736
PDAP1	2546	281	546	1719	2580	19.0877	22.2861	-0.22349
EIF1AX	4427	204	435	3788	4431	16.756	14.7728	0.181723
PIGT	2245	90	1737	418	2277	40.7374	38.4189	0.0845356
BASP1	1878	260	684	934	1888	23.3261	15.2645	0.611732
MAD2L2	1860	929	636	295	1328	46.5937	48.9458	-0.0710487
NRD1	4022	0	4022	0	4022	44.3807	22.4723	0.981753
UROD	1848	0	0	1848	1458	97.7159	78.2472	0.320551
ARGLU1	3390	245	822	2323	1751	31.7875	31.6677	0.0054473
EBPL	1026	0	0	1026	1159	1.642	1.82102	-0.149206
CDKN2AIPNL	1223	44	351	828	1254	40.2391	22.7199	0.824614
MIR6853	74	0	74	0	74	0	0	0
MIR4655	74	0	74	0	74	0	0	0
RAB1B	2007	147	606	1254	1955	29.3577	40.0482	-0.447985
NARS	3099	456	1647	996	2865	153.481	154.038	-0.00522619
KRT18	2088	0	0	2088	1400	32.7049	16.5186	0.985372
POLE	8011	32	933	7046	8005	17.5615	19.955	-0.184324
SNORD72	80	0	0	80	80	0	0	0
PCNP	2342	121	537	1684	2239	22.2672	19.7395	0.173826
AKT1	8396	0	0	8396	3248	12.2226	12.9742	-0.0860875
NCOA4	4082	0	4082	0	4082	48.7989	41.4754	0.234588
ZIC2	2983	293	1599	1091	2975	28.0139	22.9571	0.287191
SNORD127	86	0	0	86	99	0	0	0
NAE1	1909	193	1587	129	1920	123.623	136.503	-0.142984
CHMP2A	913	161	669	83	1036	122.121	86.2144	0.502306
EBNA1BP2	1503	149	1086	268	1518	155.759	144.137	0.111874
MRPS26	1127	124	618	385	1039	84.4982	95.1938	-0.171945
SAFB	3042	107	2748	187	3112	109.076	90.471	0.269804
HOXA9	2060	73	819	1168	563	22.0853	14.9754	0.560461
UQCRC2	2615	764	1362	489	2211	137.465	126.525	0.119641
DDX1	2817	389	2223	205	2741	157.029	104.866	0.582479
PKN1	3069	165	2829	75	3136	15.0379	16.8031	-0.160114
MZT2A	2826	0	0	2826	693	49.7591	26.1248	0.929514
TMEM183B	0	0	0	0	0	0	0	0
AARS	3477	144	2907	426	3344	96.7362	87.012	0.15284
SNORA18	132	0	0	132	132	0	0	0
MIR604	94	0	0	94	94	0	0	0
RAVER1	3595	82	2271	1242	3592	30.5515	30.3778	0.00822555
RPA2	1752	300	813	639	1956	88.414	135.664	-0.617686
LINC01420	694	0	694	0	694	0	0	0
CAST	4506	186	2253	2067	4864	18.0968	19.0906	-0.0771237
RAD21	3749	288	1896	1565	3494	60.9244	60.9265	-4.97265e-05
MIR4678	74	0	74	0	74	0	0	0
CD164	4963	0	0	4963	3112	34.4509	4.66231	2.88516
GTF3A	1919	0	0	1919	1333	12.4766	13.0223	-0.0617546
ZRANB2	3677	0	0	3677	2986	28.4296	37.3889	-0.395204
MRPL14	959	132	438	389	774	164.756	113.765	0.53427
UQCRQ	874	0	0	874	1508	182.443	170.194	0.100265
TACC3	2781	106	2517	158	2837	61.1109	66.3264	-0.118152
ABCE1	3921	515	1800	1606	3910	38.9474	41.7111	-0.0989019
RPS19BP1	2801	0	0	2801	1018	49.5526	44.6641	0.149842
PFN2	2261	253	423	1585	2106	30.8181	34.1192	-0.146801
PQBP1	1428	0	0	1428	1268	61.7007	48.6866	0.341756
SMARCC1	6375	120	3318	2937	5757	45.9921	27.5359	0.740051
KDELR2	2884	185	639	2060	2860	51.8189	50.3645	0.0410704
CORO1C	3921	49	1584	2288	4270	64.2211	47.3307	0.440263
ZNF227	3043	205	2400	438	3135	20.5286	12.2672	0.742782
PCBD1	1006	251	315	440	1412	71.0851	60.8349	0.224645
MTHFD2	4456	80	1053	3323	2285	61.3847	86.7645	-0.499219
EEF1E1	1077	57	525	495	787	184.333	160.623	0.198635
YME1L1	3994	149	2322	1523	4398	70.4886	67.8881	0.0542305
USP9X	12401	633	7713	4055	12401	50.9775	37.4085	0.446484
PSMB2	2701	412	606	1683	4845	83.4504	74.0651	0.172123
BIRC5	2711	131	498	2082	2700	60.0711	69.6378	-0.213196
PNISR	5112	205	2418	2489	3113	26.4859	39.7922	-0.587243
KIF23	3713	220	2883	610	3723	49.5177	43.2579	0.194976
MED10	1141	111	408	622	1028	82.9864	97.6434	-0.234645
SOD2	14266	161	669	13436	1775	83.7139	87.9943	-0.071942
NELFCD	3581	0	0	3581	2305	58.1583	32.9373	0.820244
CALU	4225	943	972	2310	6194	38.5342	35.4747	0.119346
CAPN2	4130	0	0	4130	3727	32.1603	17.463	0.880942
USP11	3515	354	2763	398	3290	77.7623	108.439	-0.479736
SCARNA1	166	0	0	166	166	0	0	0
AUP1	1695	310	1233	152	1498	52.3506	46.8861	0.159043
SNRPG	1093	768	195	130	579	42.0486	32.7956	0.358546
SNX5	3087	0	0	3087	2542	19.2737	21.2282	-0.139342
STAG2	6045	290	3696	2059	6579	46.6084	68.5029	-0.555565
MTA2	3058	390	2007	661	3069	53.3759	63.638	-0.253696
VRK1	1745	149	1191	405	1703	120.084	116.051	0.0492846
SF3B4	2085	585	1275	225	1993	70.4052	83.8077	-0.251398
XBP1	2173	0	0	2173	1820	28.1309	20.0224	0.49052
MIR3176	90	0	90	0	90	0	0	0
MIR614	90	0	0	90	90	0	0	0
BAX	1358	0	657	701	1305	49.4764	47.1066	0.0708099
ZMYND19	1375	227	684	464	1370	38.6249	25.8762	0.577887
POLR3K	1392	42	327	1023	824	128.664	84.5045	0.606503
SNORD88B	91	0	0	91	97	0	0	0
HIST2H3D	411	0	411	0	457	88.3057	51.9804	0.764527
TROAP	2771	111	2607	53	2667	36.6809	12.1051	1.59933
FBXO7	6884	0	0	6884	2315	32.8677	18.7152	0.812427
MARCKS	4304	0	4304	0	4304	44.7451	50.6189	-0.177943
SARNP	2242	0	0	2242	930	170.123	145.041	0.230116
NAP1L4	2511	141	1128	1242	2518	58.7906	67.01	-0.188788
ELOF1	1019	64	252	703	1019	35.4301	20.3987	0.796468
RBX1	1871	0	0	1871	906	259.76	198.306	0.389449
NDUFS3	1769	0	0	1769	953	177.354	166.733	0.0890917
FAM96B	718	0	0	718	855	77.0758	55.9018	0.463376
RTN3	4937	154	3099	1684	4976	43.4159	44.8371	-0.0464684
ARF3	4105	335	546	3224	3537	38.6212	21.855	0.821401
EIF5	5945	676	1296	3973	6269	39.1018	65.9366	-0.753829
SNORA62	154	0	0	154	154	0	0	0
CCNA2	2797	304	1299	1194	2544	77.8483	73.2581	0.0876761
AP1B1	4176	187	2850	1139	4178	41.312	37.9909	0.120904
AP3S1	1730	557	582	591	1289	33.2612	30.5076	0.124668
ANKLE2	10890	0	0	10890	4482	19.1752	24.5206	-0.354736
DROSHA	5305	245	4125	935	5497	20.0719	22.815	-0.184797
SCARNA8	131	0	0	131	131	0	0	0
GTF2I	979	43	825	111	4335	61.4861	52.7688	0.220571
HNRNPR	7646	272	1608	5766	7840	66.5508	53.1361	0.324758
MDM2	12633	302	1494	10837	7565	21.6352	19.7152	0.134066
VPS29	1523	66	549	908	1393	116.103	104.895	0.146458
SCAMP3	1537	279	966	292	1572	45.9578	33.65	0.449692
YWHAG	3750	223	744	2783	3747	43.9356	49.44	-0.170285
SLC38A2	4888	445	1521	2922	4884	76.6889	88.7676	-0.211013
MCRS1	2450	0	0	2450	1994	45.4111	32.1224	0.499452
RNF187	3017	428	708	1881	3133	38.9513	30.0294	0.375285
KIF22	2505	637	1794	74	2423	78.3949	84.6648	-0.111001
ABCF1	3481	112	2538	831	3464	38.3501	32.3957	0.243421
RAP1B	13438	231	555	12652	2151	24.6721	11.1346	1.14776
CLN6	2243	159	936	1148	2242	29.1546	21.1934	0.46009
PRR13	1375	0	0	1375	1195	10.283	7.50657	0.453984
NOL11	2947	115	2160	672	2624	95.838	123.678	-0.367916
ZNF121	1563	232	1173	158	1675	38.1346	47.5476	-0.318264
ARCN1	4038	165	1659	2214	4015	73.7415	79.3764	-0.106232
HSBP1	8784	234	231	8319	1989	64.7629	64.7122	0.00112985
FAM50A	1470	0	0	1470	1352	92.51	128.813	-0.477593
LAS1L	5205	60	876	4269	2489	62.9578	50.0043	0.332327
ASF1B	2059	500	609	950	1731	82.765	87.6924	-0.08343
SKI	5613	72	2187	3354	5707	6.26938	4.60661	0.444534
MCM6	3736	61	2466	1209	3787	123.198	117.089	0.0733727
HOXA10	2541	0	1233	1308	1963	13.07	11.7576	0.152653
MAP1B	12036	298	7407	4331	11979	30.7858	20.3142	0.599752
MIR6750	75	0	75	0	75	0	0	0
HAT1	3845	0	0	3845	1670	164.358	169.817	-0.0471389
PSMD7	1670	140	975	555	1670	117.788	109.185	0.109417
HOXB9	2581	87	753	1741	2700	16.1418	15.0474	0.101281
EPN1	16219	311	1731	14177	3263	14.4109	10.6177	0.440653
SEC61A1	3635	184	1431	2020	3636	59.575	52.3268	0.187154
HDGFRP2	2340	0	2340	0	2340	55.6123	34.6434	0.682808
ZNF460	3350	322	1689	1339	3849	28.7208	28.0393	0.0346444
WHSC1	17077	0	17077	0	17077	8.71022	9.57357	-0.136333
SNORA38B	131	0	0	131	132	0	0	0
DIAPH1	5795	141	3819	1835	5790	15.2377	15.5905	-0.0330199
OGT	7243	0	0	7243	5482	30.2271	23.7276	0.349263
SQLE	2961	898	1725	338	2989	79.2148	47.7315	0.730816
UBL7	1427	171	1143	113	1891	73.5541	46.1588	0.672188
SEC23B	3411	432	2304	675	3747	85.7994	90.7524	-0.0809673
RSL24D1	2015	177	492	1346	1473	40.3965	42.5783	-0.0758862
VAMP3	2205	115	303	1787	2205	35.8723	36.4879	-0.0245472
HN1L	3683	0	3683	0	3683	33.984	27.0807	0.32758
SNORA13	133	0	0	133	133	0	0	0
PITPNB	2963	115	816	2032	3034	43.2426	37.7264	0.196874
SNX3	1755	339	489	927	1760	49.0831	43.1496	0.185875
SMG5	4559	145	3051	1363	4563	11.4245	12.9048	-0.175762
HNRNPU-AS1	2849	0	2849	0	2849	0	0	0
SMARCD1	3658	398	1548	1712	3429	22.6625	17.9053	0.339903
HDDC2	1350	42	216	1092	1615	59.7868	51.2205	0.223102
UBE2E3	1570	393	624	553	2097	20.6204	16.8295	0.293064
API5	3714	125	1515	2074	3830	25.5251	41.0288	-0.684699
CCAR1	4683	119	3453	1111	4759	26.8693	31.7726	-0.241816
MIR4691	85	0	85	0	85	0	0	0
MIR1224	85	0	0	85	85	0	0	0
NUP107	6457	332	2778	3347	3124	99.7866	71.0568	0.489868
LENG8	5146	138	2514	2494	3476	11.2958	11.3372	-0.00527746
C21orf59	2503	343	738	1422	1427	130.567	123.155	0.0843144
CCAR2	4853	249	2772	1832	4165	20.7051	28.693	-0.470693
MIR631	75	0	0	75	75	0	0	0
MIR4693	75	0	75	0	75	0	0	0
PPT1	2340	14	447	1879	2504	70.4783	68.2488	0.0463748
PDCD2L	1171	47	1077	47	1157	98.3074	85.9097	0.194477
NUP62	3479	496	1569	1414	3283	30.3983	30.1064	0.01392
XPO5	5364	211	3615	1538	5364	61.2959	55.1413	0.152655
ELOVL5	3081	371	981	1729	3950	61.8986	63.4348	-0.0353672
EXO1	3473	593	2541	339	3462	20.6144	18.8584	0.128439
RAD51C	2591	71	1131	1389	1513	58.9005	50.9668	0.208718
RNF10	3825	461	2436	928	3847	14.0781	11.7955	0.255196
DDX42	3939	204	2817	918	4011	44.5435	20.6881	1.10638
DDX46	5689	158	3099	2432	5851	82.7426	51.4765	0.684706
SNHG7	2357	0	0	2357	2284	0	0	0
SLC29A1	2485	491	1371	623	2985	47.8731	39.8869	0.263294
TXLNA	5012	281	1641	3090	4796	33.8934	33.7556	0.00587733
PPP2R5C	4481	96	1668	2717	5035	44.2707	51.4428	-0.216612
DNM2	3588	150	2601	837	3805	23.9054	14.2741	0.743896
SARAF	2154	258	1020	876	2155	82.644	96.1099	-0.217773
SNHG15	509	0	0	509	803	0	0	0
DSP	9796	341	8616	839	9730	19.403	26.0605	-0.425566
CDV3	3621	202	333	3086	4520	21.3704	20.4756	0.0617052
TRA2B	4485	0	0	4485	4288	94.3047	84.5526	0.157479
KIAA1191	2991	534	918	1539	2830	3.28503	0.149612	4.44744
COA3	771	23	321	427	808	106.001	55.9757	0.921193
MRPS7	1406	227	729	450	1267	116.187	89.5947	0.37496
TLE3	7809	0	0	7809	5910	9.79166	13.4667	-0.459731
MRPL38	1888	538	1143	207	1575	71.3858	72.2581	-0.017522
MRPL27	2441	37	285	2119	703	162.528	149.197	0.123469
SNORA24	135	0	0	135	131	0	0	0
PFDN1	1352	48	369	935	1324	47.4073	55.8631	-0.236782
RTCB	2027	99	1518	410	2066	137.176	86.5755	0.663991
NUP210	7193	83	5664	1446	7208	27.2494	24.6	0.14756
NDUFV1	1748	0	0	1748	1631	81.9942	73.6762	0.154321
PPP2R2A	3940	329	1344	2267	4007	47.8816	40.1424	0.254339
BABAM1	1472	193	990	289	1498	29.9012	26.1521	0.19327
CIB1	1247	162	576	509	1211	43.7125	23.8568	0.873618
TAF9	1461	467	795	199	1012	53.0485	27.6847	0.938198
FSTL1	5943	357	927	4659	3778	30.8519	40.8031	-0.403308
ATN1	4351	237	3573	541	4419	8.48149	5.16845	0.714477
USP22	5220	204	1578	3438	5220	38.8013	37.2139	0.0602618
LINC00657	5343	0	5343	0	5343	0	0	0
FAM208B	8626	625	7293	708	8626	17.533	18.4882	-0.0765276
MIR454	115	0	0	115	115	0	0	0
LINC00998	1127	0	1127	0	1127	0	0	0
MYEOV2	989	0	989	0	989	185.671	147.45	0.332521
HOXD10	1989	255	1023	711	1804	1.20698	0.979402	0.301151
GLUD1	3039	97	1677	1265	3476	29.4184	22.8731	0.363053
TXN2	1736	467	501	768	1336	42.1904	27.9268	0.595247
TK1	1628	239	705	684	1595	67.1938	87.1108	-0.374519
MCMBP	4169	170	1929	2070	4496	47.9715	58.5003	-0.286261
PPIH	752	22	534	196	800	107.689	138.3	-0.360927
SMARCD2	2716	266	1596	854	2770	32.1837	30.4925	0.0778733
CCNB2	1556	191	1197	168	1549	112.83	117.4	-0.0572812
TTC3	10363	2747	6078	1538	9101	4.57547	3.95492	0.210222
UBQLN1	6055	0	0	6055	4168	40.6244	32.789	0.309126
MTCH1	2057	125	1170	762	2409	33.2227	39.2596	-0.240869
LRP3	3807	202	2313	1292	3494	3.36798	3.4331	-0.0276202
GPATCH4	2464	0	0	2464	2155	41.9864	17.9067	1.22938
ANAPC11	918	195	255	468	1582	142.537	130.838	0.123554
MIDN	3790	515	1407	1868	3793	22.5311	23.4149	-0.0555067
BTBD2	2649	21	1578	1050	2618	10.7871	3.38974	1.66977
CTBP1	4250	592	507	3151	1878	31.4098	32.5912	-0.0532661
BLOC1S1	1229	14	429	786	635	68.5454	34.3664	0.99604
SCARNA18	134	0	0	134	134	0	0	0
MIR6857	93	0	93	0	93	0	0	0
MRPS30	4331	0	0	4331	1672	80.8287	59.0889	0.451974
RBM15	4244	900	2934	410	3431	14.8286	19.107	-0.365697
FIS1	1005	383	243	379	739	126.576	142.929	-0.175293
ZNF593	698	42	471	185	649	83.883	71.8271	0.223847
CDC45	2090	256	1701	133	2073	67.0317	44.0917	0.604325
MRPS27	4435	0	0	4435	2823	45.0304	30.1166	0.580325
TMED9	1473	57	708	708	1393	130.687	115.361	0.179959
SDCCAG3	2314	212	1239	863	2349	12.6113	5.96267	1.08056
DDX6	4538	306	1452	2780	6320	29.4118	37.8463	-0.363746
SNRPD3	1763	587	381	795	3522	131.57	72.1144	0.867462
CDK2	2598	209	120	2269	2301	65.762	46.1186	0.511896
PPAN	1657	106	1422	129	215	58.1671	55.4657	0.0686063
DHX30	4065	407	3585	73	5126	45.0864	43.6937	0.045266
PXMP2	957	65	588	304	957	29.2925	34.9903	-0.256416
CD151	1803	0	0	1803	1549	96.3001	101.219	-0.0718702
NDUFC1	1257	830	231	196	1453	131.441	110.422	0.251386
USP1	3996	815	2358	823	4198	48.852	60.8731	-0.317381
MRPL21	764	17	453	294	709	130.02	125.489	0.0511723
SCARB1	5527	0	0	5527	2742	55.272	27.964	0.982953
MRPS33	4241	100	321	3820	817	103.582	85.1556	0.282597
PWP1	2621	168	1506	947	1853	122.264	81.4579	0.585867
NDUFS2	2064	239	1374	451	2275	136.869	153.224	-0.162845
EXOSC2	2766	0	0	2766	2609	62.5432	71.3327	-0.189708
STRN4	3628	451	2283	894	3210	18.663	7.51553	1.31212
SLC3A2	2222	159	1896	167	2902	87.5513	91.6106	-0.0653852
SKIV2L2	4192	254	3129	809	3711	72.1921	55.2094	0.386921
MIR589	99	0	0	99	99	0	0	0
SNORA68	133	0	0	133	133	0	0	0
MRPS18B	1610	0	0	1610	1534	103.29	95.9668	0.106092
TAF7	2334	777	1050	507	2295	100.018	140.478	-0.49008
GTF3C6	952	210	642	100	950	50.4017	54.2175	-0.105284
PTP4A1	5088	1153	522	3413	5089	18.8633	27.5243	-0.5451
PSMD1	3326	162	2862	302	3325	117.043	139.1	-0.249082
KIAA0100	7407	75	6708	624	6970	12.7127	10.4844	0.278002
YY1	6697	260	1245	5192	3159	46.6456	53.3729	-0.194363
ACTR1A	3519	0	0	3519	2873	63.2657	58.7013	0.108029
PFKL	6007	0	0	6007	3412	46.0187	69.4454	-0.593648
CSTF3	2797	140	2154	503	3181	147.277	82.2939	0.839667
VCL	6489	94	3201	3194	5486	42.7789	49.7236	-0.217027
MIR3682	84	0	84	0	84	0	0	0
CASC3	4116	226	2112	1778	4180	18.6288	17.6193	0.0803737
DTYMK	1232	208	639	385	1209	49.8467	22.3808	1.1552
AURKA	2248	268	1212	768	2547	63.4025	65.1054	-0.0382369
RSL1D1	1470	68	120	1282	5135	72.1392	63.0795	0.193609
SRCAP	11754	385	9693	1676	10474	9.88334	11.8281	-0.259124
ATP1B3	1951	186	135	1630	1853	107.906	91.1582	0.243328
DNAH14	13763	215	13548	0	14457	33.8338	40.1388	-0.246526
IDI1	2301	167	855	1279	1963	172.135	76.9333	1.16185
PDCD6	3763	0	0	3763	2019	55.6332	70.82	-0.348205
NOP14	3538	66	2574	898	3288	52.3838	43.6433	0.263355
MIR218-1	110	0	0	110	110	0	0	0
WDR43	3533	56	2034	1443	3531	50.9708	47.6933	0.0958824
MIR4429	73	0	73	0	73	0	0	0
MIR302B	73	0	0	73	73	0	0	0
MIR4659B	0	0	0	0	0	0	0	0
ANAPC7	3045	1	1800	1244	3644	61.3166	47.8203	0.358648
TMEM123	3579	421	627	2531	3590	28.1069	16.4963	0.768746
DDX23	3248	80	2463	705	3267	40.8912	31.0462	0.397363
WDR77	2576	207	1029	1340	2320	75.9785	62.2708	0.287031
PYCR2	3149	0	0	3149	1771	68.4939	30.4101	1.1714
MRPL33	729	0	0	729	518	143.586	106.149	0.435821
ATPAF1	1827	36	1056	735	2152	44.9664	18.1035	1.31253
MIR1200	76	0	0	76	76	0	0	0
CDC6	4810	471	1683	2656	3053	74.3252	60.8946	0.287533
SLBP	1977	367	813	797	2232	27.9081	48.2446	-0.789662
UBE2D3	4819	0	0	4819	5137	15.9615	13.1072	0.284217
HSPB11	915	390	435	90	601	176.637	226.73	-0.360186
ALDH1A2	4098	768	1557	1773	3799	26.7262	14.8167	0.850987
C20orf24	1170	163	264	743	471	67.8533	36.5954	0.890739
CENPH	1389	87	744	558	1389	81.0856	39.2818	1.04557
RAD23B	4119	351	1230	2538	4442	34.2933	34.427	-0.00561357
PUM1	5375	100	3570	1705	5385	27.7967	22.4523	0.308038
PCNA-AS1	0	0	0	0	0	0	0	0
DPM1	1161	32	864	265	1047	194.475	172.181	0.175658
CYSTM1	1336	664	294	378	910	75.8093	101.215	-0.416972
ANKRD10	2495	135	1263	1097	3095	8.67422	3.97424	1.12586
ARF4	1660	268	543	849	1740	84.6924	74.9692	0.175932
DCTN2	2061	268	1206	587	2020	90.8679	73.8094	0.299963
CAMTA1	8444	207	5022	3215	9283	44.576	39.1938	0.185637
AAAS	2016	0	0	2016	1837	49.4335	25.9356	0.930529
TXNL4A	3504	201	429	2874	1808	64.579	33.1431	0.962335
MYH10	7762	139	6024	1599	7762	60.7746	33.5391	0.857605
TRAPPC5	790	187	567	36	850	122.833	67.245	0.86919
VKORC1	1077	211	471	395	998	75.4254	63.6924	0.243926
BEX1	864	240	378	246	862	122.167	109.988	0.151507
MAD2L1	5468	340	618	4510	1436	106.855	109.541	-0.0358162
TUBG1	1611	62	1356	193	1863	51.958	31.6589	0.714717
WBSCR22	1486	0	1486	0	1486	111.678	98.9057	0.175218
PAK4	2855	252	1776	827	3064	26.2248	13.8557	0.920403
TNPO2	5122	358	2694	2070	5452	31.496	25.829	0.286167
FAAP20	4478	0	0	4478	6402	15.3853	15.147	0.022519
ATP6V0B	2432	0	0	2432	2068	131.042	118.729	0.142356
PDXP	2010	56	891	1063	2005	7.46079	5.78371	0.367277
BAZ1B	6102	339	4452	1311	6115	33.996	33.861	0.00574026
HSD17B4	5540	0	0	5540	2938	66.8651	53.9488	0.309657
KTN1	6241	0	0	6241	4913	17.8325	16.3147	0.128329
CARM1	3330	190	1827	1313	2963	27.7133	11.7354	1.23964
HEXB	2021	912	996	113	2100	94.5076	44.2501	1.09473
EZH2	3641	127	1005	2509	3036	17.5795	10.7703	0.706784
DNTTIP2	5897	58	2271	3568	2722	36.3144	39.6622	-0.12722
DONSON	2332	5	1527	800	2522	39.8282	43.3453	-0.122082
SYNGR2	2325	59	675	1591	1694	29.8999	29.2727	0.0305838
RDX	4491	320	1752	2419	5548	48.4774	52.6872	-0.120138
POLR2K	1021	0	0	1021	971	96.8585	126.656	-0.386961
MIR4766	76	0	76	0	76	0	0	0
SLMO2-ATP5E	0	0	0	0	0	0	0	0
SEC11A	3626	0	0	3626	1643	103.671	78.9051	0.393818
C5orf15	2358	203	798	1357	2281	47.7877	43.9287	0.121473
SCAF4	4193	383	3444	366	4269	24.2588	31.3033	-0.367793
CHERP	4173	152	2751	1270	3296	31.6093	30.7573	0.039419
THOP1	4804	203	2070	2531	2550	40.9855	32.8607	0.318742
FARSB	3369	264	1770	1335	2676	69.2309	63.2732	0.12982
CEBPG	4109	662	453	2994	3860	21.0886	18.3112	0.203727
TNPO1	11183	426	2697	8060	8708	32.5184	30.3829	0.0979936
SPCS1	1082	205	510	367	841	122.98	99.7724	0.301708
GTF3C5	2406	323	1560	523	2441	29.0966	32.5259	-0.160733
NDUFA8	844	142	519	183	843	153.331	139.125	0.140267
TTC37	5706	299	4695	712	5704	28.7998	31.9841	-0.151291
OXA1L	1750	318	1260	172	1719	68.4686	65.1086	0.0725933
KIF11	4860	90	3171	1599	5078	76.5116	87.5992	-0.195237
FBN2	11132	975	8739	1418	10724	36.3255	30.5116	0.251617
TRAPPC3	2428	0	0	2428	1664	85.8507	67.5284	0.346331
TAF10	1215	478	657	80	759	31.9756	22.0141	0.538523
ALG3	1697	455	1197	45	1832	23.0767	2.51752	3.19585
DDX47	2689	0	0	2689	1817	93.7585	73.1611	0.357868
TMEM256	486	53	342	91	317	210.422	118.279	0.831086
SETD5	6827	435	4329	2063	7110	5.402	7.47922	-0.46932
MAGOH	756	162	441	153	755	220.885	267.949	-0.278662
PDCD2	3378	79	1035	2264	4443	20.2895	17.2077	0.237666
TIPIN	1744	86	906	752	1280	72.8331	33.1881	1.1339
NEAT1	22743	0	0	22743	22641	0	0	0
DDRGK1	1306	58	945	303	1254	85.8965	64.6063	0.410919
MGST1	2152	0	0	2152	2354	121.204	2.00134	5.91962
LINC00665	1863	0	0	1863	2125	0	0	0
SNF8	2319	383	777	1159	1213	53.0602	34.1802	0.634454
KAT2A	3109	54	2514	541	3112	20.3941	14.6828	0.473997
PLEKHJ1	1206	72	450	684	1235	49.0103	32.3605	0.598836
MAGT1	4047	87	1104	2856	4021	65.1999	66.0747	-0.0192279
ICMT	4771	29	855	3887	4708	13.6797	11.5298	0.246649
PRPF38A	5274	186	939	4149	2772	35.9327	34.8411	0.0445059
C6orf62	4134	2168	690	1276	2266	3.71953	2.65392	0.48684
MIR3186	85	0	85	0	85	0	0	0
TM9SF2	3430	190	1992	1248	3515	129.66	140.471	-0.115538
WBP2	1944	123	786	1035	1944	52.8944	58.3636	-0.141951
NDC1	5134	599	2025	2510	4825	33.6425	33.2733	0.0159195
SEPHS1	3273	376	1179	1718	3260	8.21559	6.18148	0.410354
CDT1	3240	619	1641	980	2675	35.6446	31.9408	0.158278
PHF10	4285	0	0	4285	1192	29.0153	8.40915	1.78666
C9orf142	812	0	812	0	812	65.7165	68.773	-0.0655857
MIR1238	83	0	0	83	83	0	0	0
PAFAH1B3	1098	357	696	45	960	103.8	68.8975	0.591276
WLS	2748	254	1626	868	2980	112.316	83.0251	0.435939
EPB41L2	4457	182	3018	1257	4617	33.238	23.2101	0.518062
PUF60	2412	556	1680	176	2065	55.3998	57.1798	-0.045624
RAE1	3251	0	0	3251	2170	103.279	111.476	-0.110185
PITRM1	3487	69	3117	301	2901	41.0038	42.5607	-0.053763
UBE2V2	4373	55	438	3880	1524	73.2853	103.883	-0.503358
SNORA56	129	0	0	129	0	0	0	0
RAI14	5092	287	2943	1862	5856	27.712	5.79024	2.25862
CHTOP	2553	0	0	2553	2055	33.7741	14.6487	1.20509
REEP5	3326	349	570	2407	3116	53.4252	54.3251	-0.0240981
PPP6R1	3961	567	2646	748	3637	15.9831	15.7155	0.0243575
SNORA81	198	0	0	198	75	0	0	0
BRD4	7169	222	4089	2858	7453	10.9894	14.0725	-0.356737
PTDSS1	5177	326	1422	3429	2562	42.7826	25.9676	0.72029
MYDGF	1018	36	522	460	1051	97.7009	82.6439	0.241461
SH3GL1	2516	179	1107	1230	2540	20.1673	21.5839	-0.0979329
LRPPRC	6335	58	4185	2092	6619	78.713	74.6374	0.0767022
COLGALT1	3704	120	1869	1715	3593	27.7006	28.2517	-0.0284194
PHF6	4759	202	1098	3459	4936	79.0771	86.077	-0.122366
NELFE	1855	0	0	1855	1365	68.5043	62.8679	0.123869
MEPCE	3030	388	2070	572	3262	16.1059	11.8345	0.444558
RBM4	2321	777	1095	449	3092	24.6063	17.5635	0.486424
PEF1	1629	23	855	751	2217	6.97095	3.16283	1.13989
TM9SF3	6141	217	1770	4154	6140	52.1936	38.119	0.453352
LUC7L2	2837	0	0	2837	716	74.5544	101.351	-0.44299
SPTBN1	9075	385	6468	2222	13024	7.18018	9.139	-0.347973
SRP72	3983	721	2016	1246	3876	24.8568	17.0151	0.546798
MCL1	3932	60	1053	2819	4083	41.948	37.1735	0.174323
SNORD22	126	0	0	126	126	0	0	0
PSMC2	3054	411	1302	1341	3210	137.041	135.852	0.0125717
ARPP19	5301	272	339	4690	5739	2.72486	4.93089	-0.855429
MDC1	7576	648	6270	658	7368	22.8778	25.9499	-0.181773
LAMC1	7889	257	4830	2802	7889	49.5995	29.5909	0.745152
POLE3	2396	0	0	2396	2367	22.6481	27.5573	-0.283033
TRRAP	12677	209	11580	888	12598	9.76158	11.2764	-0.2081
CACYBP	2766	448	687	1631	3315	47.8273	29.4264	0.700704
DLD	3755	281	1530	1944	3613	108.707	96.537	0.171289
TMEM205	1034	427	570	37	1295	94.4352	94.7458	-0.00473723
TTC1	1467	110	879	478	1482	92.5878	113.805	-0.297667
AKIRIN2	1662	525	612	525	1932	53.6603	58.3437	-0.12072
BUB1B	3725	195	3153	377	3570	58.3329	57.3286	0.0250543
RBM10	3747	742	2793	212	3433	10.1069	9.85937	0.0357696
MAPK1	11022	189	1083	9750	6080	111.014	96.7788	0.197977
PPHLN1	3377	72	1305	2000	4585	24.9534	3.68953	2.75739
MRTO4	2315	297	720	1298	2273	65.7212	66.2523	-0.0116115
TXNRD1	4277	746	1647	1884	4610	45.6381	28.729	0.667712
THOC2	5609	32	4782	795	5610	41.5291	42.3987	-0.0298967
CRKL	5325	509	912	3904	5325	17.538	11.6696	0.587688
MED24	3896	419	3045	432	3737	22.159	15.1722	0.546433
GLUL	6132	0	0	6132	8561	47.43	29.9498	0.663236
SHKBP1	2363	49	2124	190	2365	36.0013	40.4317	-0.167433
CENPV	1770	20	528	1222	1164	50.2866	37.8254	0.410809
HDAC3	1959	80	1287	592	1945	29.0474	21.5015	0.433954
NDUFA9	8363	20	1134	7209	1609	115.71	71.8532	0.687382
C8orf59	827	0	0	827	718	52.485	36.9522	0.506233
OCIAD1	1916	0	0	1916	2332	76.2151	63.87	0.254935
RPUSD3	2491	0	0	2491	1227	50.5702	56.9721	-0.171965
VMA21	4717	105	306	4306	4736	10.8419	9.17728	0.240455
ATAD2	5565	108	4173	1284	5564	33.5292	42.0231	-0.325756
SNHG3	2614	0	0	2614	2095	0	0	0
PPIL1	1739	252	501	986	1733	42.4894	40.7609	0.0599156
CBX1	2422	481	558	1383	2676	29.1187	35.7571	-0.296275
RACGAP1	3229	224	1899	1106	3459	58.9802	48.3543	0.286581
PDS5A	7176	540	4014	2622	7594	19.2803	21.2842	-0.142648
MIR1282	101	0	0	101	0	0	0	0
ZNF226	2605	180	2412	13	3299	35.2537	42.7144	-0.276941
NOB1	1734	30	1239	465	1775	11.8878	24.1463	-1.02226
MYL6B	1258	0	0	1258	1064	23.7921	22.229	0.0980353
RCN2	6347	223	954	5170	2267	92.9147	69.5095	0.418691
CUL1	3064	279	2331	454	3209	51.2331	46.3491	0.144532
SERF2	2792	23	327	2442	1855	2.42786	2.87466	-0.243614
FBXO5	2610	0	0	2610	2465	30.5489	51.1749	-0.744297
SRPR	3026	0	3026	0	3026	43.1946	36.0194	0.26207
CPSF6	6616	110	1656	4850	6665	28.0193	21.3608	0.391439
G6PC3	1533	231	1041	261	1831	57.4731	34.5946	0.732323
LARP4	6427	112	2175	4140	6709	40.9502	33.573	0.286561
EID2	1629	254	711	664	1392	79.9912	67.596	0.2429
EMC4	1201	0	0	1201	877	101.626	99.7191	0.0273275
POLDIP2	2121	74	1107	940	2343	42.9181	19.4278	1.14342
DENR	2769	186	597	1986	2722	30.027	22.3752	0.424343
DNAAF5	3410	20	2568	822	3308	31.3915	30.1599	0.0577404
MGEA5	5155	396	2751	2008	5202	35.9241	45.0874	-0.327764
ABCF2	3546	110	1872	1564	4967	61.8432	53.5415	0.207954
TSPYL1	3326	73	1314	1939	5259	53.4697	49.8864	0.100073
DAP3	2089	124	1197	768	2217	33.4324	70.8966	-1.08445
LTV1	1847	134	1428	285	1814	106.786	140.297	-0.393758
TOMM7	778	72	168	538	779	132.104	80.9286	0.706946
VPS4A	4100	156	1314	2630	2176	31.9019	26.9566	0.242996
MOB1A	4885	194	651	4040	1329	87.4093	81.0295	0.109338
MIR3662	95	0	95	0	95	0	0	0
PRPF6	3044	111	2826	107	3101	63.438	59.1285	0.101492
NOC4L	1632	41	1551	40	1685	46.9537	45.7407	0.0377596
IPO4	3646	177	3246	223	3581	44.9279	35.9671	0.320926
AKR1A1	1818	747	978	93	1580	81.6282	82.8143	-0.020812
COPA	4789	230	3675	884	5457	66.9269	62.3649	0.10185
DDAH1	4017	502	549	2966	4482	17.6048	22.1975	-0.334411
VPS72	4267	0	0	4267	1564	61.1238	64.1452	-0.069606
VWA9	2873	0	2873	0	2873	13.8808	7.01156	0.985182
SMARCC2	4271	106	3459	706	5681	11.067	6.14057	0.849715
AGAP3	3751	0	0	3751	5606	5.13326	4.35258	0.237954
PAIP1	2782	233	1440	1109	2875	12.1175	9.31448	0.379509
CDC16	2211	198	1863	150	2293	58.3583	29.9764	0.961087
TMX2	1697	5	348	1344	1446	14.2995	5.087	1.4909
GOLPH3	2721	316	897	1508	2676	37.2408	42.7536	-0.199157
LSM2	876	227	288	361	880	100.899	108.77	-0.108368
USP39	2177	10	1698	469	2795	46.0386	48.4833	-0.0746424
ZC3H15	2138	227	1281	630	2133	93.8722	92.817	0.0163087
CIRH1A	2254	0	2254	0	2254	77.5715	56.2092	0.464713
ECI2	3870	0	0	3870	1305	87.5238	46.3277	0.917786
ASPM	10887	257	10434	196	10888	16.254	12.5438	0.373794
MTHFD1L	3604	274	2937	393	3673	38.2836	42.6776	-0.156749
ATXN10	3329	265	1428	1636	3330	89.0634	103.279	-0.21364
STT3A	4558	159	2118	2281	4314	87.3446	66.603	0.391126
RTFDC1	2212	107	921	1184	1745	42.0939	6.78302	2.63343
CCNH	2391	53	768	1570	1638	80.759	100.591	-0.316803
RBM25	6910	285	2532	4093	4303	46.9191	46.7657	0.00472446
IMPDH1	2881	351	1800	730	2735	18.6214	8.25896	1.17283
TOP2B	5389	202	4866	321	5316	40.7345	38.2383	0.0912305
MLST8	1861	364	978	519	1892	21.2947	7.69386	1.4686
POLR2B	4108	413	3525	170	4131	80.5701	63.861	0.335305
HARS	3494	1820	1323	351	2004	74.3049	74.2445	0.00117318
SPINT2	1802	435	759	608	1802	178.532	195.793	-0.133146
SNORA55	135	0	0	135	137	0	0	0
SNRPD1	4909	163	360	4386	1628	140.949	113.573	0.311551
MFN2	4539	322	2274	1943	4677	37.0713	35.8113	0.0498864
LAMB1	5766	185	5433	148	5846	47.0517	41.1789	0.192337
MIR877	86	0	0	86	86	0	0	0
PMF1	1068	9	618	441	642	57.4053	55.7275	0.0427938
SNORA11B	129	0	0	129	127	0	0	0
BRD7	5370	160	1956	3254	2312	5.30255	6.30311	-0.249334
PPRC1	5330	39	4995	296	5374	11.6163	8.25961	0.491955
KDM5C	6096	533	4140	1423	6862	22.5622	25.4067	-0.171294
HSD17B12	4292	0	0	4292	2545	85.0446	91.8184	-0.110562
[truncated: 24,491 more rows]

## Sheet: SILAC
ID	TX_Length	5UTR_Length	CDS_Length	3UTR_Length	Length	SILAC_WT_1	SILAC_KO_1	LFC_SILAC_WT_KO
MIR3687-1	0	0	0	0	0	0	0	0
ENSG00000210144	65	0	65	0	65	0	0	0
ENSG00000210151	69	0	69	0	69	0	0	0
ENSG00000210194	69	0	69	0	69	0	0	0
ENSG00000210140	65	0	65	0	65	0	0	0
MIR663A	93	0	0	93	93	0	0	0
RMRP	264	0	0	264	268	0	0	0
RPPH1	333	0	0	333	341	0	0	0
ENSG00000210100	66	0	66	0	66	0	0	0
ENSG00000210176	69	0	69	0	69	0	0	0
ENSG00000210135	73	0	73	0	73	0	0	0
SNORD80	71	0	71	0	71	0	0	0
ENSG00000210077	69	0	69	0	69	0	0	0
ENSG00000210184	59	0	59	0	59	0	0	0
ENSG00000210195	66	0	66	0	66	0	0	0
ENSG00000210112	68	0	68	0	68	0	0	0
ENSG00000228253	161	0	161	0	161	0	0	0
ENSG00000198899	634	0	634	0	634	0	0	0
MIR3648-1	0	0	0	0	0	0	0	0
ENSG00000210082	1559	0	1559	0	1559	0	0	0
ENSG00000198804	1542	0	1542	0	1542	0	0	0
ENSG00000198712	684	0	684	0	684	0	0	0
MIR3654	56	0	56	0	56	0	0	0
MIR3654	0	0	0	0	0	0	0	0
ENSG00000212907	290	0	290	0	290	0	0	0
ENSG00000211459	954	0	954	0	954	0	0	0
SNORD29	68	0	0	68	65	0	0	0
RNU86	55	0	55	0	55	0	0	0
SNORA73B	204	0	0	204	158	0	0	0
ENSG00000210107	69	0	69	0	69	0	0	0
ENSG00000198886	1371	0	1371	0	1371	0	0	0
SNORD36A	73	0	0	73	72	0	0	0
ENSG00000198938	783	0	783	0	783	0	0	0
SNORD76	81	0	81	0	81	0	0	0
SNORD84	78	0	78	0	78	0	0	0
ENSG00000198840	346	0	346	0	346	0	0	0
ENSG00000210164	68	0	68	0	68	0	0	0
SNORD36B	74	0	0	74	71	0	0	0
SNORD102	72	0	0	72	72	0	0	0
ENSG00000210174	65	0	65	0	65	0	0	0
ENSG00000198727	1141	0	1141	0	1141	0	0	0
ENSG00000198695	525	0	525	0	525	0	0	0
SNORD68	84	0	0	84	72	0	0	0
SNORD4A	72	0	0	72	72	0	0	0
ENSG00000198786	1812	0	1812	0	1812	0	0	0
ENSG00000198763	1042	0	1042	0	1042	0	0	0
ENSG00000198888	956	0	956	0	956	0	0	0
RPS16	643	41	459	143	590	0	0	0
ENSG00000210154	68	0	68	0	68	0	0	0
ENSG00000210127	69	0	69	0	69	0	0	0
SNORD32A	84	0	0	84	82	0	0	0
SNORD63	80	0	0	80	68	0	0	0
SNORD58A	65	0	0	65	65	0	0	0
RPL38	2450	0	0	2450	392	156669500	426625000	-1.44524
SNORD47	77	0	77	0	77	0	0	0
SNORD100	76	0	0	76	76	0	0	0
ENSG00000210156	70	0	70	0	70	0	0	0
SNORA71A	134	0	0	134	138	0	0	0
RPS4X	1820	0	0	1820	956	11958500000	16139500000	-0.432559
HIST1H3B	472	0	472	0	472	0	0	0
RPS15	534	145	357	32	687	4622500000	5193250000	-0.167964
RPS18	1109	0	0	1109	542	23737500000	26448000000	-0.155991
RPS8	1115	0	0	1115	705	6597250000	7357250000	-0.157302
ENSG00000210191	71	0	71	0	71	0	0	0
RPLP1	1962	0	0	1962	512	0	0	0
RPL36	707	134	318	255	604	1216300000	1104950000	0.138518
GAPDH	1875	666	1008	201	1892	64188000000	58858500000	0.125053
SNORD49A	71	0	0	71	71	0	0	0
RPL11	994	0	396	598	634	1978500000	2778150000	-0.489717
GNB2L1	1109	0	1109	0	1109	15452500000	17792000000	-0.203388
MIR6759	65	0	65	0	65	0	0	0
SNORD110	75	0	0	75	75	0	0	0
RPS11	614	83	477	54	646	4966350000	8031900000	-0.693555
RPL4	2769	93	1284	1392	1441	13741500000	14164500000	-0.0437402
SNORD24	75	0	0	75	75	0	0	0
ENSG00000209082	75	0	75	0	75	0	0	0
RPL6	2008	0	0	2008	1130	9390550000	9832050000	-0.0662826
RPL37A	3647	686	279	2682	418	36081000	178730500	-2.30847
RPS14	3119	0	0	3119	786	16233500000	17067000000	-0.0722354
RPL35	785	0	0	785	447	700565000	1261550000	-0.848607
HIST1H1C	642	0	642	0	732	45110000	357110000	-2.98485
RPL19	732	62	591	79	732	7377750000	8263250000	-0.163528
RPL27	490	40	411	39	490	12114750000	11694550000	0.0509283
SNORD57	72	0	0	72	72	0	0	0
SNORD117	76	0	0	76	76	0	0	0
SNORD25	69	0	0	69	67	0	0	0
RPS24	2814	142	870	1802	2962	1090100000	2521300000	-1.20971
SNORD48	64	0	0	64	64	0	0	0
RPL23	2821	133	423	2265	577	1964700000	2483250000	-0.33792
HIST1H1E	754	37	660	57	785	0	0	0
RPL8	1041	233	774	34	975	8896550000	10731000000	-0.270467
RPL13AP5	612	0	0	612	0	0	0	0
MIR6820	62	0	62	0	62	0	0	0
EEF1A1	4441	992	1389	2060	3512	0	0	0
SNORD55	74	0	74	0	74	0	0	0
RPS27	625	35	201	389	351	1830900000	2115150000	-0.208207
MIR6783	64	0	64	0	64	0	0	0
SNORD95	68	0	0	68	63	0	0	0
MIR7111	72	0	72	0	72	0	0	0
MIR4521	60	0	60	0	60	0	0	0
MIR924	53	0	53	0	53	0	0	0
RPLP0	2591	0	0	2591	1264	10964000	48666000	-2.15014
RPS19	500	245	216	39	849	8051700000	11855000000	-0.55813
SNORD42A	64	0	0	64	63	0	0	0
EEF2	3164	89	2577	498	3158	115585000000	134010000000	-0.213386
SNORD33	88	0	0	88	83	0	0	0
HIST1H4C	435	72	312	51	390	0	0	0
SNORD74	81	0	0	81	72	0	0	0
MIR4747	54	0	54	0	54	0	0	0
RPS6	1387	59	750	578	829	10189050000	8223500000	0.309195
HIST1H2AG	2250	30	393	1827	498	0	0	0
MIR6886	61	0	61	0	61	0	0	0
ENO1	2266	0	0	2266	3127	66714000000	73054500000	-0.130984
RPS2	1548	0	0	1548	942	3534700000	4234950000	-0.260757
ACTG1	1994	147	1128	719	2105	0	0	0
RPL3	2108	0	0	2108	1338	1996700000	711100000	1.48949
RPLP2	781	394	348	39	493	300845000	2295800000	-2.9319
HIST1H4H	397	10	312	75	374	0	0	0
HIST1H2BD	789	24	381	384	861	0	0	0
RPL18A	665	81	531	53	671	2756300000	2718900000	0.0197098
RPL26	524	42	438	44	582	8134350000	9073700000	-0.157664
HIST1H4E	377	0	377	0	377	0	0	0
MIR6807	92	0	92	0	92	0	0	0
RPL7A	1164	0	0	1164	890	3111550000	5252100000	-0.755261
RPL5	1210	0	0	1210	1031	5023100000	5607450000	-0.158767
SNORD37	66	0	0	66	66	0	0	0
ENSG00000210196	68	0	68	0	68	0	0	0
MIR6837	64	0	64	0	64	0	0	0
ACTB	2245	0	0	2245	1812	0	0	0
RPL18	3844	0	0	3844	759	11020000000	13264500000	-0.267446
HIST1H2BC	659	6	381	272	438	0	0	0
HIST1H2BJ	381	0	381	0	481	0	0	0
MIF	939	471	348	120	0	16859500000	11763000000	0.519306
SCARNA12	270	0	0	270	270	0	0	0
HIST1H4D	367	0	367	0	367	0	0	0
SCARNA10	330	0	0	330	330	0	0	0
RPS5	740	72	615	53	741	5445200000	6415250000	-0.23652
YBX1	1524	0	1124	400	1546	13056500000	16633500000	-0.349324
CKB	1709	358	1146	205	1458	80643500000	105650000000	-0.389663
MIR6739	75	0	75	0	75	0	0	0
RPL39	1915	0	0	1915	419	0	0	0
PTMA	1635	0	0	1635	1125	706935000	804175000	-0.185932
EEF1G	2496	0	0	2496	1482	16444500000	26236000000	-0.673943
MIR378I	76	0	76	0	76	0	0	0
NME2	866	267	459	140	641	0	0	0
HSP90AA1	3510	282	2565	663	4074	134590000000	178480000000	-0.407191
MIR6727	65	0	65	0	65	0	0	0
COX7C	1584	100	192	1292	407	0	0	0
RPL24	1857	0	0	1857	562	537540000	571285000	-0.0878385
SNORD11	85	0	0	85	84	0	0	0
SNORA71C	134	0	0	134	138	0	0	0
RPL35A	1437	267	333	837	483	5531250000	5927650000	-0.0998547
HIST1H4B	438	0	312	126	357	0	0	0
TUBB	2904	593	1281	1030	3117	29831000000	42286000000	-0.503368
RPL14	7072	69	648	6355	968	7114050000	7644650000	-0.103779
SNORD17	237	0	0	237	237	0	0	0
MIR4800	80	0	0	80	0	0	0	0
NPM1	1758	301	885	572	1780	25270000000	23267500000	0.119109
MIR6755	66	0	66	0	66	0	0	0
RPS15A	2203	96	393	1714	543	5442300000	5773150000	-0.0851422
RPS12	639	0	0	639	503	6323050000	6816000000	-0.108305
RPS25	1462	0	0	1462	445	9175800000	8457550000	0.117594
HIST1H2AH	387	0	387	0	481	0	0	0
RPL10A	1069	0	0	1069	719	3111250000	3634200000	-0.224143
RPL29	880	33	183	664	695	92927000	110020000	-0.243596
RPL23A	1562	613	471	478	961	230405000	947320000	-2.03968
NACA	6629	282	6237	110	3472	1039400000	837020000	0.312417
RPL7	1526	139	627	760	837	9868000000	10971050000	-0.152872
HIST1H2BK	381	0	381	0	839	0	0	0
SNORD44	61	0	0	61	61	0	0	0
FBL	1160	114	966	80	1165	1179100000	1414360000	-0.262463
RPL30	1129	787	342	0	554	8316600000	11013150000	-0.405161
SNORD36C	66	0	0	66	67	0	0	0
MIR4784	77	0	77	0	77	0	0	0
SNORD101	73	0	0	73	73	0	0	0
RPL31	2328	11	240	2077	1481	7545950000	8797300000	-0.221358
RPS10	781	0	0	781	330	824700000	2252000000	-1.44927
SNORD35B	87	0	0	87	87	0	0	0
IRS4	3928	65	3774	89	3881	15099000000	13810500000	0.128687
RPS9	2384	56	234	2094	713	10955500000	13714500000	-0.324047
SNORD34	71	0	0	71	66	0	0	0
RPS13	777	0	0	777	529	11432500000	12724500000	-0.154468
ALDOA	2447	982	1257	208	3223	49996500000	58009000000	-0.21445
SNORD99	74	0	0	74	80	0	0	0
RPS3A	1526	0	0	1526	1966	15357000000	18304000000	-0.253263
HSP90AB1	2674	214	2175	285	2895	88462500000	125180000000	-0.500866
HSPA8	2463	277	1941	245	2460	87008500000	114180000000	-0.392082
LDHB	1538	333	1005	200	1600	15080000000	11437500000	0.398865
HIST1H2AC	1668	88	393	1187	546	9936000	16898000	-0.766115
HIST2H2BF	1954	36	381	1537	965	0	0	0
UBB	1225	392	690	143	1626	0	0	0
SNORD12B	91	0	0	91	103	0	0	0
BTF3	1237	219	621	397	1249	420760000	228470000	0.880993
MIR4664	71	0	71	0	71	0	0	0
PKM	2717	500	1596	621	3181	226465000	195614000	0.211278
SCARNA2	420	0	0	420	420	0	0	0
SNORA22	134	0	0	134	134	0	0	0
RPS21	1002	42	201	759	396	2664700000	4010050000	-0.589647
GNAS	4029	552	3114	363	7128	983100000	1609425000	-0.711135
COX6B1	667	192	261	214	590	1744300000	2158000000	-0.307047
TPI1	1763	337	861	565	1845	25703500000	26589500000	-0.0488918
SNORA23	182	0	0	182	189	0	0	0
SNORD83B	93	0	0	93	93	0	0	0
TUBA1B	3198	0	0	3198	1751	0	0	0
HIST1H2AI	503	11	393	99	469	0	0	0
SNORD75	60	0	0	60	60	0	0	0
MIR6894	57	0	57	0	57	0	0	0
SNORD27	72	0	0	72	72	0	0	0
MIR6748	71	0	71	0	71	0	0	0
SNORD28	75	0	0	75	75	0	0	0
MIR6832	72	0	72	0	72	0	0	0
SNORD1C	78	0	0	78	78	0	0	0
SNORD77	81	0	0	81	61	0	0	0
MIR4461	74	0	74	0	74	0	0	0
MIR6764	61	0	61	0	61	0	0	0
RPL15	2835	380	438	2017	4473	6036400000	6862550000	-0.185056
MIR6835	64	0	64	0	64	0	0	0
RPS7	5429	0	0	5429	728	3494250000	5016700000	-0.521756
EIF5A	1511	401	465	645	1818	0	0	0
HIST2H2AC	390	0	390	0	437	0	0	0
SNORD4B	72	0	0	72	74	0	0	0
RPS3	2097	62	732	1303	2746	17364000000	19468000000	-0.165005
SNORA48	162	0	0	162	135	0	0	0
FAU	1484	0	0	1484	557	13348000	49388500	-1.88755
MIR378H	83	0	83	0	83	0	0	0
RPL32	2117	100	408	1609	1720	2448550000	2744000000	-0.164353
ENSG00000210117	68	0	68	0	68	0	0	0
EIF4A1	1756	16	1221	519	0	34396500000	48156500000	-0.485469
RPS28	1523	0	0	1523	382	4603250000	5275150000	-0.196559
OAZ1	1181	0	1181	0	1181	0	0	0
ATP5B	1839	105	1590	144	1843	43223000000	47904500000	-0.148362
FTL	878	207	528	143	871	301620000	374310000	-0.311501
ENSG00000210049	71	0	71	0	71	0	0	0
SCARNA5	276	0	0	276	278	0	0	0
EIF3K	1327	76	636	615	893	2033850000	2019150000	0.0104652
SNORD59A	75	0	0	75	75	0	0	0
SNORD83A	95	0	0	95	95	0	0	0
YWHAE	2211	268	768	1175	1860	14159000000	20455500000	-0.530769
SNORA43	140	0	0	140	0	0	0	0
SNORD104	70	0	0	70	80	0	0	0
MIR25	84	0	0	84	84	0	0	0
MIR181B2	89	0	0	89	89	0	0	0
SNORD12C	89	0	0	89	79	0	0	0
MIR6865	65	0	65	0	65	0	0	0
MIR6869	62	0	62	0	62	0	0	0
MIR4639	69	0	69	0	69	0	0	0
SNORA4	147	0	0	147	137	0	0	0
HSPA1B	2525	216	1926	383	2520	0	0	0
MIR302C	68	0	0	68	68	0	0	0
RPSA	2058	0	0	2058	1185	22782500000	26056500000	-0.193717
MIR4288	67	0	67	0	67	0	0	0
PRDX1	1234	341	600	293	1315	13104000000	14064000000	-0.102
VIM	2666	629	687	1350	1495	8026750000	3779450000	1.08664
SNORD21	95	0	0	95	95	0	0	0
RPL17	469	0	469	0	469	0	0	0
HNRNPA1	4121	615	963	2543	569	0	0	0
RPL41	699	202	78	419	584	0	0	0
SCARNA7	330	0	0	330	330	0	0	0
SCARNA13	275	0	0	275	0	0	0	0
MIR4449	66	0	66	0	66	0	0	0
NCL	4034	241	2133	1660	2717	11717500000	22148500000	-0.918544
RPL12	2275	0	0	2275	660	8396950000	8652800000	-0.0433017
SNORD35A	86	0	0	86	86	0	0	0
SCARNA21	166	0	0	166	138	0	0	0
SNORD111	94	0	0	94	94	0	0	0
SNORD6	73	0	0	73	71	0	0	0
SNORA63	132	0	0	132	135	0	0	0
SCARNA16	187	0	0	187	110	0	0	0
TMSB10	496	109	135	252	482	15073500	11390500	0.404183
XRCC6	2709	655	1830	224	2326	5425600000	7572950000	-0.481073
CALR	1903	73	1254	576	1911	4676650000	5140650000	-0.136475
MIR3064	66	0	66	0	66	0	0	0
HIST1H3H	1237	10	411	816	473	0	0	0
SNORD26	75	0	0	75	75	0	0	0
RPL28	5620	0	0	5620	5121	3067350000	3420450000	-0.157193
MIR1248	3	0	3	0	3	0	0	0
RPS27A	1159	0	0	1159	1241	0	0	0
COX7B	2471	116	243	2112	456	0	0	0
ATP5J2	774	0	0	774	330	0	0	0
SNORD45C	79	0	0	79	78	0	0	0
RPS29	7062	30	204	6828	1518	3160900000	3395950000	-0.10348
UQCRH	687	0	0	687	771	620710000	523605000	0.245441
SNORD43	62	0	62	0	62	0	0	0
MIR6867	67	0	67	0	67	0	0	0
SNORA71B	272	0	0	272	136	0	0	0
ARF1	2006	262	546	1198	2198	0	0	0
SNORA53	249	0	0	249	250	0	0	0
SNORD38A	70	0	0	70	71	0	0	0
PABPC1	3485	1129	1911	445	2803	0	0	0
SNORD54	67	0	0	67	63	0	0	0
CCT3	2150	281	1638	231	2382	25058000000	26727000000	-0.0930266
RPL37	7686	150	294	7242	1570	499760000	555155000	-0.151655
HIST2H4A	0	0	0	0	0	0	0	0
ATP5I	496	0	0	496	365	189435000	177885000	0.090758
SLC25A5	1274	116	897	261	1124	10889500000	13315500000	-0.290169
COX6A1	767	0	0	767	572	0	0	0
STMN1	2947	0	0	2947	3536	3354150000	4204750000	-0.326073
MIR6855	67	0	67	0	67	0	0	0
MIR6768	72	0	72	0	72	0	0	0
SNRPB	1154	163	696	295	1153	0	0	0
PRDX2	1717	0	0	1717	1038	9287250000	10551050000	-0.184063
MALAT1	8708	0	0	8708	8751	0	0	0
USMG5	789	483	177	129	736	445870000	348205000	0.356686
HSPD1	2455	268	1722	465	2321	33065500000	42472000000	-0.361185
ATP5G2	1976	0	0	1976	1287	0	0	0
MIR5739	80	0	80	0	80	0	0	0
ATF4	2019	882	1056	81	2027	0	0	0
HIST1H2BN	715	117	381	217	449	0	0	0
CFL1	1878	716	501	661	1257	778650000	3897150000	-2.32337
SNRPD2	901	445	357	99	868	1281035000	1378135000	-0.105407
SOD1	1746	0	0	1746	965	6971100000	7634750000	-0.131195
GPI	4000	170	1710	2120	4474	30608000000	50106500000	-0.711089
SNORD96A	72	0	72	0	72	0	0	0
HIST1H2BF	1196	39	381	776	430	0	0	0
HIST1H2BL	488	25	381	82	453	0	0	0
HSP90B1	3032	0	0	3032	2731	39669500000	24727000000	0.681943
MIR663AHG	1213	0	0	1213	1213	0	0	0
MIR1254-1	97	0	0	97	97	0	0	0
RANBP1	2177	0	0	2177	1598	844800000	3418200000	-2.01656
HIST3H2A	895	56	393	446	496	0	0	0
MIR663B	115	0	0	115	115	0	0	0
PDCD5	1799	61	390	1348	604	2327000000	2228850000	0.0621717
HNRNPA2B1	6284	0	0	6284	3702	14240500000	20485000000	-0.524568
PPIA	2238	45	498	1695	2445	191360000	94891000	1.01195
CCT7	2031	371	1500	160	2032	17773000000	15374500000	0.209148
TUBB4B	1637	148	1338	151	1466	156635000000	219705000000	-0.488161
UCHL1	1578	0	0	1578	1124	12674000000	16547500000	-0.384741
NME1	1645	86	249	1310	362	0	0	0
SET	2915	357	834	1724	3452	9077100000	12237000000	-0.430947
HIST3H2BB	452	0	452	0	452	56470000	37013000	0.609453
H3F3AP4	411	0	0	411	0	0	0	0
EEF1B2	1098	375	678	45	1110	1894150000	2563800000	-0.436733
SNORD46	104	0	0	104	98	0	0	0
RPL9	2153	0	0	2153	896	793070000	903275000	-0.187717
SNORD79	84	0	0	84	81	0	0	0
SNORD50B	70	0	0	70	71	0	0	0
HIST1H3D	411	0	411	0	486	0	0	0
SNORD12	90	0	0	90	90	0	0	0
SNHG5	1032	0	0	1032	507	0	0	0
PTGES3	2939	0	0	2939	3399	5554050000	5652100000	-0.0252468
RPL13A	2312	0	0	2312	522	0	0	0
MIR5087	76	0	76	0	76	0	0	0
TRIM28	2960	289	2508	163	2959	22868500000	24861000000	-0.120523
HNRNPAB	1796	257	999	540	1816	1278300000	1841600000	-0.526733
HIST2H2AA4	0	0	0	0	0	0	0	0
RPL34	2627	0	0	2627	1014	1866450000	2556100000	-0.453647
PARP1	3958	144	3045	769	3985	10164750000	7208350000	0.495834
HIST1H2AB	477	0	477	0	477	0	0	0
HNRNPL	2471	367	1770	334	2159	2627500000	1920250000	0.452397
SNORA44	132	0	0	132	132	0	0	0
SNORD121B	81	0	0	81	11	0	0	0
PA2G4	2577	419	1185	973	2626	13708500000	8724000000	0.652009
PFN1	1291	620	423	248	1365	5632050000	8678700000	-0.623819
SNHG25	111	0	111	0	111	0	0	0
HIST1H4K	354	0	354	0	354	0	0	0
HMGA1	2159	489	324	1346	2400	0	0	0
HNRNPC	4501	2952	882	667	3251	93303000	67891000	0.458703
HNRNPH1	5564	0	0	5564	2290	6818950000	8892000000	-0.382958
SNORD45A	84	0	0	84	84	0	0	0
HIST2H3A	1656	36	411	1209	0	0	0	0
ATP5O	2839	0	0	2839	806	2690100000	2948550000	-0.132346
MIR6733	61	0	61	0	61	0	0	0
MIR7114	61	0	61	0	61	0	0	0
TERC	451	0	451	0	451	0	0	0
CSDE1	4167	379	2535	1253	4313	7230500000	7629250000	-0.0774458
LRRC75A-AS1	1662	0	0	1662	2456	0	0	0
HNRNPU	12852	0	0	12852	6846	19601000000	25310000000	-0.36878
C1QBP	1169	82	849	238	921	3672750000	6636550000	-0.853573
NONO	3215	0	0	3215	3218	14963500000	16461000000	-0.137604
RAN	2661	258	651	1752	2546	4231000000	9710400000	-1.19853
SNORD70	88	0	0	88	88	0	0	0
MYL6	1564	0	0	1564	809	30646000	22543000	0.443019
COX5A	1268	154	453	661	769	1466950000	970295000	0.596324
MIR7161	84	0	84	0	84	0	0	0
SCARNA6	265	0	0	265	266	0	0	0
SNORA67	149	0	0	149	137	0	0	0
UBA2	4023	70	1923	2030	2665	7426450000	8556350000	-0.204323
NDUFS5	548	87	321	140	571	110008500	159905000	-0.5396
ZNF711	4844	886	2424	1534	4167	0	0	0
LDHA	2416	273	999	1144	2553	29230000000	25864500000	0.176477
HNRNPK	2942	224	1395	1323	3095	18941500000	21545000000	-0.185803
CCT8	2005	207	1647	151	2315	33537500000	27595000000	0.281368
MIR937	86	0	0	86	68	0	0	0
HINT1	1081	280	381	420	1068	5107100000	7343450000	-0.523954
GLO1	2012	87	555	1370	2046	5241000000	6894750000	-0.395656
CANX	4260	200	1779	2281	4950	6342150000	11001500000	-0.794656
H2AFZ	1880	0	0	1880	947	0	0	0
CHCHD2	901	163	456	282	815	0	0	0
HIST2H2AB	393	0	393	0	448	0	0	0
ATP1A1	3763	363	3072	328	3917	10394500000	10525500000	-0.0180684
TMBIM6	3254	328	888	2038	3356	0	0	0
SRM	1266	81	909	276	1273	3040150000	3965550000	-0.383378
MIR4534	60	0	60	0	60	0	0	0
MIR4722	60	0	60	0	60	0	0	0
MIR6732	60	0	60	0	60	0	0	0
MIR7156	60	0	60	0	60	0	0	0
MIR6506	0	0	0	0	0	0	0	0
TBCA	2301	30	390	1881	2447	2659950000	2807200000	-0.0777327
PSMD8	1553	66	1053	434	1539	1333950000	1655400000	-0.311475
SNORD18A	72	0	0	72	70	0	0	0
BSG	1974	70	1158	746	2391	3011650000	2403250000	0.325567
MIR3609	80	0	80	0	80	0	0	0
PCBP2	3077	350	1008	1719	2407	13408000000	14124500000	-0.0751057
SNORD65	73	0	0	73	73	0	0	0
MIR4641	66	0	66	0	66	0	0	0
UQCRFS1	3475	423	825	2227	1224	0	0	0
U2AF1	4694	0	0	4694	1020	2679750000	1752150000	0.612972
PCNA	1359	243	786	330	1058	5195200000	7058700000	-0.442223
SNORA10	133	0	0	133	133	0	0	0
MIR4517	79	0	79	0	79	0	0	0
TMA7	688	0	0	688	463	0	0	0
GPX4	919	107	594	218	1231	270595000	313540000	-0.212514
KPNB1	6139	407	2631	3101	4453	15630500000	17194000000	-0.137541
NAP1L1	4441	412	1176	2853	5185	8301100000	8292400000	0.00151282
NOP56	2400	516	1785	99	2106	0	0	0
HDGF	2380	315	723	1342	2798	832470000	1466400000	-0.816809
RBMX	2148	155	891	1102	3418	0	0	0
PSMB4	2067	0	0	2067	925	627820000	570680000	0.137669
CAPNS1	1918	598	807	513	1821	1641100000	1988700000	-0.277163
PGAM1	1830	148	765	917	1720	14623500000	20176500000	-0.464387
MIR3685	62	0	62	0	62	0	0	0
NDUFS6	1082	18	375	689	548	132383000	136756500	-0.0468915
SNORD105B	79	0	0	79	92	0	0	0
SAT1	1135	0	0	1135	1187	0	0	0
EIF1	2330	146	342	1842	1326	468765000	735565000	-0.649988
PPA1	1295	100	870	325	1302	2271200000	5402150000	-1.25008
SNORD2	69	0	0	69	70	0	0	0
ATP5E	3665	131	156	3378	148	0	0	0
RPL36A	2240	0	0	2240	2457	0	0	0
HIST1H1D	666	0	666	0	777	0	0	0
HIST1H2AM	393	0	393	0	487	0	0	0
SNORD60	86	0	0	86	83	0	0	0
MIR4745	62	0	62	0	62	0	0	0
MIR6796	62	0	62	0	62	0	0	0
MIR6079	62	0	62	0	62	0	0	0
MCM7	2975	1140	1632	203	3326	13976000000	17476000000	-0.322423
SFPQ	3747	99	2124	1524	3073	9946450000	12149500000	-0.288643
CCT2	2189	482	1467	240	2282	28558500000	27971000000	0.0299884
PHB2	1518	0	0	1518	1443	16448000000	15852500000	0.0532018
SUMO2	3190	149	288	2753	1066	0	0	0
PARK7	1088	67	570	451	961	6320050000	11272500000	-0.8348
EIF3G	1103	43	963	97	1011	6322300000	5377750000	0.233447
COX8A	507	74	210	223	507	0	0	0
CSE1L	3553	123	2916	514	3627	12486000000	14345000000	-0.200237
SLC25A3	6087	150	1086	4851	2037	4474350000	3883700000	0.204246
DYNLL1	1376	124	204	1048	984	1312650000	1491200000	-0.183991
EDF1	809	8	420	381	1083	1362550000	2187350000	-0.682875
YBX3	6393	0	0	6393	1974	2385850000	4087350000	-0.776662
EIF4G1	5667	414	4803	450	6247	461205000	455050000	0.0193831
HNRNPUL1	3555	173	2571	811	4209	3091950000	2804350000	0.140851
SNORA40	128	0	0	128	127	0	0	0
EIF3I	1458	72	978	408	1458	5981150000	5874150000	0.0260428
CCT5	3675	420	1626	1629	4032	21225000000	21884500000	-0.0441449
PSMB3	796	0	796	0	796	915640000	973510000	-0.0884153
NDUFA3	963	42	255	666	354	20708000	17518000	0.24135
ALYREF	1088	6	795	287	1066	2547650000	2448800000	0.0570921
EIF4G2	6769	0	0	6769	4359	1324050000	1772400000	-0.420747
SNORA47	138	0	0	138	138	0	0	0
TOMM6	637	36	225	376	853	9640900	24519000	-1.34666
SRSF2	2885	173	666	2046	2655	6058150000	6071250000	-0.00311628
ARHGDIA	1906	136	615	1155	2382	1615050000	5922800000	-1.8747
PSMA4	4411	150	786	3475	1221	2184350000	2384450000	-0.126452
EWSR1	7285	0	0	7285	2952	580245000	588555000	-0.0205151
MIR4677	80	0	80	0	80	0	0	0
BRD2	4894	1701	2406	787	5447	85137000	78562000	0.115955
FASN	8565	219	7536	810	8458	108525000000	128250000000	-0.240931
MAZ	2698	106	1482	1110	2861	400710000	549065000	-0.454418
UBA1	3559	183	3177	199	3750	31608500000	39167500000	-0.309344
PEBP1	1697	352	564	781	1491	4917650000	8303500000	-0.755751
SNORA74A	198	0	0	198	200	0	0	0
MIR6819	61	0	61	0	61	0	0	0
SNORA49	136	0	0	136	137	0	0	0
HIST1H4A	372	0	372	0	372	2377700000	5225100000	-1.13589
SLIRP	865	9	297	559	535	1234350000	1525350000	-0.305389
PFDN5	1980	0	0	1980	687	18514500	18298750	0.0169105
HIST1H2BO	467	0	467	0	467	0	0	0
ATPIF1	1855	30	183	1642	1925	294440000	205394500	0.519576
ATP5J	1179	692	327	160	664	64419500	40855000	0.656985
MYBL2	2704	265	2031	408	2777	0	0	0
EIF3D	2155	371	1647	137	1949	5337100000	4318100000	0.305659
ATP5A1	5818	122	1662	4034	2428	30657500000	34907000000	-0.187276
SNORA33	136	0	0	136	133	0	0	0
NDUFA13	1166	503	324	339	542	1285525000	1413310000	-0.13672
PRMT1	1686	506	978	202	1568	2332200000	3383850000	-0.536974
RPS23	3437	254	432	2751	3314	1894250000	6885000000	-1.86183
TXN	869	205	318	346	868	0	0	0
ILF2	1659	126	1173	360	1841	2024550000	2812750000	-0.47438
ILF3	6119	317	2697	3105	7473	6729300000	6081000000	0.146148
ATP5G1	2214	0	0	2214	646	0	0	0
MIR6516	4	0	4	0	4	0	0	0
RPL22	2279	0	0	2279	2085	7018500000	8056000000	-0.198901
HIST1H2AD	393	0	393	0	75	0	0	0
ATP5C1	1163	79	897	187	1146	1208650000	1199550000	0.0109032
KRTCAP2	3264	0	0	3264	547	0	0	0
SNORA26	141	0	0	141	122	0	0	0
FKBP1A	1622	164	327	1131	1738	4192400000	9534000000	-1.18531
NHP2	865	150	462	253	854	390315000	458220000	-0.231402
APRT	947	45	543	359	807	7180200000	8830000000	-0.298389
DDX39B	5159	0	0	5159	327	8878900000	9721300000	-0.130768
EIF3L	3220	453	1824	943	2091	3404950000	3255600000	0.0647102
PRKDC	13509	57	12387	1065	13508	21707000000	27133000000	-0.321888
VDAC1	1953	245	852	856	2241	921050000	1254950000	-0.446279
TCP1	2499	281	1671	547	1999	17383500000	20967000000	-0.270402
EIF3E	1990	0	0	1990	1508	2851600000	3021600000	-0.0835411
TOMM20	3387	221	438	2728	3385	159290000	156599000	0.0245807
SNORD42B	67	0	0	67	67	0	0	0
MIR6784	67	0	67	0	67	0	0	0
GPX1	1146	322	612	212	1183	886095000	1348450000	-0.605769
DDX17	6441	0	0	6441	4786	6492600000	8733400000	-0.427747
SNORA54	123	0	0	123	123	0	0	0
RBBP7	4031	0	0	4031	2381	9201000000	10059650000	-0.128718
MARCKSL1	1699	346	588	765	1562	0	0	0
KPNA2	2456	620	1590	246	1980	10948500000	14899500000	-0.444531
CCT4	2520	297	1620	603	2349	28021500000	25360000000	0.143979
P4HB	2603	223	1527	853	2578	6049000000	7530500000	-0.316049
UBL5	513	184	222	107	531	671655000	770675000	-0.198402
MIR26A2	84	0	0	84	84	0	0	0
COX4I1	873	193	510	170	824	1881200000	1070835000	0.812917
PTBP1	3598	423	1674	1501	3281	5338200000	4532950000	0.235903
NUCKS1	6496	303	732	5461	6464	175415000	137333500	0.353089
UBA52	2845	58	387	2400	2811	42406000	143165000	-1.75534
EIF4B	4148	326	1836	1986	4063	3203900000	3668850000	-0.195499
TMEM147	986	0	0	986	945	0	0	0
MIR6132	109	0	109	0	109	0	0	0
SSRP1	6296	0	0	6296	2819	2105700000	2407000000	-0.192936
RHOA	2031	385	582	1064	1921	2542850000	3134000000	-0.301559
PRELID1	1261	212	660	389	542	0	0	0
SLC1A5	2882	629	1626	627	3206	2108650000	1403700000	0.587085
CSNK2B	2487	118	687	1682	803	0	0	0
HNRNPD	4597	0	0	4597	2257	2681400000	5233950000	-0.964914
ERH	1124	394	315	415	801	56543000	132679500	-1.23053
COX5B	738	0	0	738	505	81880000	202960000	-1.30961
ACLY	4339	131	3306	902	4369	23540500000	18326500000	0.361214
PRDX6	1751	132	675	944	1670	15731000000	13480500000	0.222736
SSBP1	2620	0	0	2620	1339	4376150000	4798750000	-0.132996
MIR6880	62	0	62	0	62	0	0	0
SRRM2	9353	549	8259	545	9194	5205950000	5962800000	-0.195828
PRDX3	2277	0	0	2277	1629	7345350000	7694250000	-0.0669495
DYNLRB1	1464	15	144	1305	1244	433785000	587170000	-0.436798
PTTG1	1070	403	609	58	1160	0	0	0
MIR1229	69	0	0	69	69	0	0	0
CS	3057	471	1203	1383	2976	14594850000	10220950000	0.51393
MIR6848	63	0	63	0	63	0	0	0
SNORA12	156	0	0	156	147	0	0	0
HNRNPM	2568	232	2076	260	2636	26330000000	19364000000	0.443331
MIR6781	64	0	64	0	64	0	0	0
SERBP1	6676	115	1164	5397	6764	22656000	2943500	2.94429
ACTN4	4963	76	2736	2151	3614	9865550000	10345250000	-0.0684971
MIR6773	74	0	74	0	74	0	0	0
STIP1	2743	553	1773	417	2904	7980800000	8717700000	-0.127414
ENSA	2818	107	354	2357	4145	434720000	830740000	-0.934311
LSM7	529	54	312	163	520	7067800	36312000	-2.36111
AHCY	2366	387	1215	764	2538	6628150000	7964800000	-0.265032
RPL36AL	746	160	321	265	577	0	0	0
SRSF9	1704	0	0	1704	668	1571400000	1139530000	0.463612
RPL13	4498	76	636	3786	4726	17094000000	22137500000	-0.373002
SNORA38	132	0	0	132	132	0	0	0
SNORA71D	134	0	0	134	138	0	0	0
MIR1226	75	0	0	75	75	0	0	0
SHFM1	498	0	498	0	498	0	0	0
SCARNA9L	348	0	348	0	348	0	0	0
TARS	4314	311	2172	1831	3166	10478350000	13653000000	-0.381806
HSPA9	3321	126	2040	1155	3506	24016500000	34132000000	-0.507099
H2AFX	1614	73	432	1109	1593	0	0	0
DDX21	4711	98	2352	2261	5021	4309600000	3239650000	0.411716
RPL10	2318	188	645	1485	1481	31408000	39166500	-0.318488
SNORA25	134	0	0	134	132	0	0	0
TPT1	4735	301	519	3915	4740	1662350000	2433100000	-0.549571
SSR4	2482	0	0	2482	1030	2242550000	2442250000	-0.123071
PGK1	4887	167	1254	3466	2423	14645500000	32180500000	-1.13573
C14orf2	1659	60	234	1365	921	0	0	0
PRRC2A	6893	234	6474	185	6951	2434750000	5201100000	-1.09504
MRPL12	1028	145	597	286	1015	0	0	0
NME4	1861	0	0	1861	2067	435315000	331400000	0.393486
PRPF8	7295	114	7008	173	7295	8640850000	8967850000	-0.0535889
XRCC5	3761	461	2199	1101	3430	12965000000	12723000000	0.0271833
MIR4265	99	0	99	0	99	0	0	0
SNHG16	3607	0	0	3607	2538	0	0	0
MORF4L2	1983	455	867	661	2034	76674500	46432000	0.723627
MIR6840	71	0	71	0	71	0	0	0
CALM3	2536	0	0	2536	2259	0	0	0
CDC42	2274	292	576	1406	3155	49815500	238070000	-2.25672
H2AFY	10982	0	0	10982	1979	0	0	0
KHSRP	2993	93	2136	764	3228	15600500000	17166000000	-0.137962
PRDX4	1005	125	816	64	921	4589500000	4817150000	-0.0698429
MIR199A1	71	0	0	71	71	0	0	0
SNORD58C	64	0	0	64	90	0	0	0
MATR3	7306	0	0	7306	5388	1797150000	1760800000	0.0294798
TSC22D3	2266	368	603	1295	2807	0	0	0
SON	8813	475	7281	1057	10741	495820000	374015000	0.40672
HIST4H4	1918	47	312	1559	412	0	0	0
ATP5H	603	48	486	69	622	200203500	231439500	-0.209168
RPS20	1826	126	429	1271	1321	6678150000	9834650000	-0.558425
YWHAZ	5248	342	738	4168	3651	8042600000	9543150000	-0.246804
EIF3B	3745	0	0	3745	3081	10347950000	10471000000	-0.0170542
PPIB	1208	0	0	1208	512	3578700000	4604400000	-0.363578
SNORD51	80	0	0	80	70	0	0	0
NDUFB1	1333	0	0	1333	419	17612650	17216950	0.0327824
YWHAQ	2216	164	738	1314	2254	4997550000	4629050000	0.110505
APP	3543	167	2256	1120	4015	461225000	470695000	-0.0293218
HIST1H3A	469	0	469	0	469	0	0	0
RNPS1	2241	475	918	848	2750	257504000	330383000	-0.359545
MIR1205	63	0	0	63	63	0	0	0
TAGLN2	1604	311	600	693	1754	14047500000	13264000000	0.0827975
PRKCSH	2714	0	2714	0	2714	4799000000	5084150000	-0.0832728
TCEB2	990	0	990	0	990	1638000000	1679000000	-0.0356669
PAICS	6480	161	1278	5041	3519	5663750000	7246000000	-0.355427
TKT	7286	0	0	7286	3090	13457500000	16857500000	-0.32498
HMGN1	4299	0	0	4299	1304	0	0	0
TOP2A	5758	159	4596	1003	5753	422800000	629275000	-0.573715
TMEM258	1692	1352	225	115	405	0	0	0
MIR4320	65	0	65	0	65	0	0	0
MIR6802	65	0	65	0	65	0	0	0
MIR6887	65	0	65	0	65	0	0	0
CALM2	4502	0	0	4502	4855	0	0	0
TMED2	2560	106	606	1848	2126	700345000	650875000	0.105685
C19orf43	910	0	910	0	910	582040000	555685000	0.066851
PSMA7	1023	0	0	1023	1032	2349900000	2596650000	-0.144052
DEK	3427	448	1128	1851	2871	525440000	631535000	-0.265337
ATP6V1F	711	1	444	266	817	220765000	264625000	-0.261438
G3BP1	10240	145	1401	8694	2835	6071350000	8033550000	-0.40402
MIR4787	84	0	84	0	84	0	0	0
ZFAS1	1075	0	0	1075	986	0	0	0
FTH1	1229	235	552	442	1050	47394500	68537500	-0.532174
MRPL37	1483	77	1272	134	1483	418020000	424905000	-0.0235684
MKI67	12678	376	9771	2531	12495	0	0	0
RNU5F-1	117	0	0	117	72	0	0	0
SNORD1B	84	0	0	84	86	0	0	0
MIR4312	76	0	76	0	76	0	0	0
BUB3	7828	209	987	6632	2764	4853400000	5337650000	-0.137209
MCM4	4183	209	2592	1382	4915	7208500000	9233400000	-0.357163
HMGB2	1889	874	630	385	1653	1190835000	1134580000	0.0698152
NDUFB11	1388	825	462	101	1124	0	0	0
NDUFB8	829	0	0	829	951	78360500	98735500	-0.333442
SNORD69	77	0	0	77	77	0	0	0
MIR4419A	77	0	77	0	77	0	0	0
MIR4737	81	0	81	0	81	0	0	0
GART	3571	343	921	2307	4427	14338500000	14962000000	-0.0614089
DHX9	4240	110	3813	317	4673	15784000000	15008500000	0.0726831
MIR3192	77	0	77	0	77	0	0	0
RNU12	150	0	0	150	149	0	0	0
NDUFB7	531	62	414	55	546	67550000	61738000	0.129797
LARP1	6595	24	3060	3511	6595	2030300000	1014745000	1.00058
HIST2H2BA	752	0	0	752	515	0	0	0
MRPL51	1234	462	387	385	677	22715000	17471000	0.378683
MCM3	3083	77	2427	579	3208	10847450000	11915500000	-0.135484
YWHAB	3109	274	741	2094	3223	7012250000	8340600000	-0.250274
NDUFA12	813	0	163	650	583	295475000	439380000	-0.572433
EIF3A	6646	128	4149	2369	5305	23655000000	25325500000	-0.0984456
COX7A2	914	311	348	255	754	55469500	107445500	-0.953838
PSMC4	1591	198	1257	136	1914	6352800000	7689200000	-0.275441
DDX3X	5399	855	1989	2555	6738	9869650000	12403000000	-0.329618
LGALS3BP	2405	309	1758	338	2260	1478500000	1968450000	-0.412926
B2M	1715	70	360	1285	987	0	0	0
GDI2	2499	0	0	2499	2412	11231500000	13355500000	-0.249883
CSTB	2344	0	0	2344	940	1545700000	1628450000	-0.0752391
AURKAIP1	1072	401	600	71	1147	0	0	0
CUTA	1378	0	0	1378	1199	2936800000	1571100000	0.90247
NEDD8	2300	0	0	2300	373	0	0	0
GNB1	3132	332	1023	1777	3194	2248100000	2081650000	0.110979
OST4	561	174	114	273	336	0	0	0
EIF2S3	2858	253	1419	1186	3465	0	0	0
LRRC59	2910	236	924	1750	2688	3562750000	3085200000	0.207627
MRPL20	1693	0	0	1693	582	152855000	168725000	-0.14251
SNORA8	140	0	0	140	139	0	0	0
MIR4263	83	0	83	0	83	0	0	0
TMPO	4242	356	1365	2521	6512	47761000	19856000	1.26626
SNORD88C	91	0	0	91	97	0	0	0
GAS5	1698	0	0	1698	591	0	0	0
BCAP31	1810	430	942	438	2396	1127850000	1500950000	-0.412301
RAD23A	1736	73	1089	574	1821	842780000	550070000	0.615541
PPP1CC	2797	0	0	2797	2511	485615000	216315000	1.16668
ANP32B	1463	195	756	512	1616	637820000	1510700000	-1.244
PPDPF	868	196	345	327	777	0	0	0
SNRNP70	3221	0	0	3221	1991	3473150000	3704450000	-0.0930146
MIR378J	109	0	109	0	109	0	0	0
PHB	1832	73	819	940	2048	9535200000	11183750000	-0.230069
SNORA27	134	0	0	134	126	0	0	0
FARSA	1814	19	1527	268	1853	5636200000	3666350000	0.620378
HNRNPF	2755	487	1248	1020	3369	14149000000	15531500000	-0.134497
SNORD52	67	0	0	67	64	0	0	0
MIR4256	64	0	64	0	64	0	0	0
MIR6806	64	0	64	0	64	0	0	0
MIR6772	64	0	64	0	64	0	0	0
POLD2	2158	650	1410	98	2311	487900000	543665000	-0.156132
RUVBL2	1478	13	780	685	1488	8069000000	7499650000	0.105567
MIR4459	66	0	66	0	66	0	0	0
MIR4459	63	0	63	0	63	0	0	0
MIR4498	66	0	66	0	66	0	0	0
MIR6825	66	0	66	0	66	0	0	0
RPN2	2515	311	1896	308	2408	7624100	4376500	0.800789
MIR648	94	0	0	94	94	0	0	0
MDH2	2209	94	1017	1098	2730	11566500000	12332500000	-0.0925129
PLP2	1079	75	459	545	730	68318500	96719000	-0.501523
MRPS24	1727	0	0	1727	90	241770000	472500000	-0.966679
NOP10	554	104	195	255	535	159530000	188705000	-0.242305
MIR933	77	0	0	77	77	0	0	0
NDUFA11	2406	78	687	1641	2938	2887200	7945800	-1.46052
MIR4505	73	0	73	0	73	0	0	0
PABPC4	3592	0	0	3592	2958	1906400000	2326500000	-0.28731
DHFR	3917	494	564	2859	3600	797040000	831255000	-0.060639
ODC1	2653	511	1386	756	2626	0	0	0
TFDP1	2648	212	1233	1203	2694	0	0	0
MIR4322	73	0	73	0	73	0	0	0
NOLC1	3967	235	2130	1602	3970	671425000	412955000	0.701242
CDKN2A	1218	271	471	476	2075	4262600000	2891150000	0.56009
SF3B5	693	76	261	356	737	109457000	238485000	-1.12353
KDELR1	1557	195	639	723	1557	0	0	0
IPO5	6003	180	3348	2475	6002	7716100000	8643500000	-0.163744
C19orf48	1666	922	354	390	2246	0	0	0
UBE2C	914	301	423	190	1259	549715000	727710000	-0.40468
MIR1227	88	0	0	88	88	0	0	0
EIF6	1289	265	738	286	1469	4754600000	5370900000	-0.17584
NAA10	1772	319	708	745	1118	1089195000	2619550000	-1.26606
GANAB	3906	16	2901	989	4017	23828500000	33050500000	-0.471984
HIST1H2AK	460	0	460	0	460	0	0	0
BRIX1	2380	0	0	2380	1273	501460000	527170000	-0.0721336
RCC2	4087	188	1569	2330	4163	6433450000	9630850000	-0.582071
EIF3M	5051	63	1125	3863	1125	1308450000	1908750000	-0.544769
PTMS	1139	329	309	501	1150	145685000	489000000	-1.74698
CKS2	613	95	240	278	616	766020000	873250000	-0.189013
MIR6766	72	0	72	0	72	0	0	0
ARPC3	1098	0	0	1098	953	896645000	1158200000	-0.369276
LSM3	3815	503	309	3003	695	1196900000	1186700000	0.0123474
SHMT2	3416	0	0	3416	2829	11540000000	10786500000	0.0974164
CD63	1233	437	717	79	2060	0	0	0
EIF4EBP1	1020	233	357	430	859	66861500	89958500	-0.428084
PLS3	3280	87	1893	1300	4264	5214250000	6446700000	-0.306101
ANP32A	3711	0	0	3711	2466	4157400000	6877700000	-0.726245
FKBP4	3732	187	1380	2165	3741	12963500000	12195250000	0.0881359
SCML1	4615	0	0	4615	2937	144870000	26260500	2.46379
SSR2	5166	0	0	5166	1124	0	0	0
SRSF3	4222	116	495	3611	3600	5583300000	6520900000	-0.223953
MLF2	1969	645	747	577	1923	636910000	513855000	0.309728
TUFM	2071	139	1368	564	2013	7003600000	10310550000	-0.557953
SYNCRIP	6449	207	1689	4553	8334	3499350000	4872700000	-0.477634
SCARNA9	353	0	0	353	353	0	0	0
EIF4H	2679	139	747	1793	2546	8455200000	9689050000	-0.196516
NDUFB4	1426	32	363	1031	1560	318005000	384590000	-0.274272
HACD3	3228	166	1089	1973	3208	1274600000	1028265000	0.309832
ZNF146	3780	1449	879	1452	3607	195800000	265850000	-0.441232
SLC25A1	1648	157	936	555	1946	959175000	747185000	0.360329
PGD	1885	38	1452	395	2545	10682350000	10987750000	-0.0406669
SNORD15B	146	0	0	146	146	0	0	0
VDAC2	1557	213	885	459	2108	487050000	1280155000	-1.39418
IMPDH2	1643	40	1545	58	1691	4544550000	6399050000	-0.49372
TBCB	1473	575	735	163	1258	5448150000	7047800000	-0.371407
NDUFA7	601	38	342	221	585	13870000	17137000	-0.305147
UBE2S	2548	188	669	1691	1191	2743900000	2174950000	0.335246
CD81	5235	0	0	5235	1648	0	0	0
NDUFB2	1666	74	318	1274	355	0	0	0
POLR2I	913	490	378	45	550	854610000	1164000000	-0.445753
SRSF1	1513	209	747	557	5643	4625150000	6312650000	-0.448746
2017-09-02	3701	528	1086	2087	4155	0	0	0
SNRPA	1621	550	849	222	1629	748985000	782235000	-0.0626653
PPP2R1A	5380	58	1770	3552	2509	11746500000	13838000000	-0.236404
HIST1H2AL	470	0	470	0	470	0	0	0
NDUFB10	830	82	507	241	697	914960000	800150000	0.193438
AP2M1	2091	314	1302	475	1940	53385950	64107000	-0.264022
TRAP1	2296	89	2115	92	2237	7865550000	7226800000	0.122191
MIR1244-2	0	0	0	0	0	0	0	0
MIR1244-2	0	0	0	0	0	0	0	0
MIR1244-2	0	0	0	0	0	0	0	0
MIR6821	74	0	74	0	74	0	0	0
SF3A2	1963	435	1395	133	1650	924705000	598765000	0.627003
NUP155	8143	204	4176	3763	4747	2756950000	1722400000	0.678653
SCD	5362	381	1080	3901	5468	112840000	80248000	0.491741
MORF4L1	2359	204	1089	1066	2159	73463000	35108000	1.06522
DAZAP1	2290	205	1137	948	2293	1975920000	1256240000	0.653412
MIR4292	67	0	67	0	67	0	0	0
MIR3124	67	0	67	0	67	0	0	0
C1orf43	1861	230	450	1181	2763	0	0	0
FHL1	2878	711	843	1324	4137	817155000	967475000	-0.243615
IARS	4656	267	3789	600	4711	6876550000	7464150000	-0.118293
HMGB1	5485	184	648	4653	3426	177455000	304164000	-0.777396
CCT6A	2719	219	1596	904	2664	8180100000	8733200000	-0.0943919
SRP9	1596	104	249	1243	1620	1450050000	1209345000	0.261877
RBM42	1680	105	1443	132	1650	1093730000	1086225000	0.00993366
UBAP2L	3997	167	3240	590	5128	1524600000	2038300000	-0.418936
ESD	2410	0	361	2049	1192	4108250000	3649800000	0.170707
SRP14	1077	72	411	594	1180	6167700000	4235550000	0.542183
PSMG1	2154	466	867	821	1140	1759500000	2345250000	-0.414576
SNORD5	75	0	0	75	73	0	0	0
PRRC2C	10366	242	8460	1664	10384	1603800000	1775400000	-0.14665
GLRX3	3827	22	1008	2797	1600	1695600000	1353850000	0.324728
PCBP1	1750	290	1071	389	1750	3625300000	4165800000	-0.200493
SNORD98	67	0	67	0	67	0	0	0
TOMM5	3071	0	216	2855	905	0	0	0
UBC	3745	1577	2058	110	2585	0	0	0
UQCR10	916	30	192	694	975	72362500	73676000	-0.0259525
SPEN	12232	204	10995	1033	12187	359900000	434215000	-0.270813
HSD17B10	960	28	786	146	963	5749800000	7688400000	-0.419172
GNL3	2118	0	0	2118	2128	685625000	672330000	0.0282502
KLHL15	6272	256	1815	4201	6276	0	0	0
CST3	3286	83	441	2762	2455	266685000	285875000	-0.100248
COPS6	1432	37	984	411	1425	1275350000	1259000000	0.0186149
SLC25A39	1607	175	1056	376	1610	0	0	0
HMGN2	1496	0	0	1496	1969	3431000	3022100	0.183078
HUWE1	14796	458	13125	1213	14741	5936000000	5798350000	0.0338487
DAD1	731	112	342	277	697	577755000	507285000	0.187661
EIF3F	7540	626	1074	5840	1257	4012000000	2992200000	0.423115
GADD45GIP1	1782	24	669	1089	763	191125000	150425000	0.345472
NOC2L	4201	0	0	4201	2421	186530000	134250000	0.474486
ATP5D	997	101	507	389	996	1300300000	1112940000	0.224469
SNORA52	134	0	0	134	134	0	0	0
HES4	1040	199	744	97	1040	0	0	0
CCNI	2772	577	1134	1061	1873	0	0	0
CCNG1	2458	224	888	1346	2468	0	0	0
SNORA21	132	0	0	132	133	0	0	0
H3F3B	2705	133	411	2161	2861	0	0	0
ERGIC3	2846	0	0	2846	1366	219050000	156210000	0.487773
FLNA	8486	249	7920	317	8510	18141000000	17513500000	0.0507866
SNORA45A	130	0	130	0	130	0	0	0
SSB	2463	1909	554	0	2093	1760750000	2298750000	-0.384659
ZNF207	13781	169	1485	12127	2258	783655000	832360000	-0.086989
SAE1	2313	102	900	1311	2618	4066700000	5124300000	-0.333496
CDC37	1608	54	1137	417	1590	1327800000	1374500000	-0.049869
KHDRBS1	2757	167	1332	1258	3731	2002750000	1929350000	0.0538675
PET100	219	20	135	64	419	6970900	12539000	-0.847005
UBE2E1	1511	219	582	710	1931	0	0	0
SF1	3470	338	1920	1212	4227	1513800000	2730100000	-0.850779
MRPS34	1040	31	678	331	1024	857575000	987675000	-0.203774
NDUFS8	3072	0	0	3072	804	489165000	510070000	-0.0603741
FDPS	2017	0	0	2017	1440	3632900000	2557350000	0.506472
SSU72	4176	27	462	3687	1303	372225000	346290000	0.104194
DDOST	2126	143	1371	612	1699	3255900000	3749700000	-0.203719
LINC00493	492	0	492	0	492	0	0	0
CCNB1	2169	253	1302	614	2167	338470000	360855000	-0.0923913
PEG10	6618	479	978	5161	6628	1920150000	183214500	3.38961
MRPL36	793	686	107	0	614	0	0	0
SRRM1	4011	315	2715	981	4150	214675000	197665000	0.119097
MRFAP1	2049	653	384	1012	2182	736510000	823750000	-0.161501
CTNNB1	3737	280	2346	1111	3720	713890000	828640000	-0.215044
HIGD2A	668	73	321	274	611	111210000	115790000	-0.0582241
VDAC3	1355	68	852	435	1540	107101000	378740000	-1.82224
STRAP	1866	313	1053	500	1905	1162585000	1067910000	0.122546
MIR6126	86	0	86	0	86	0	0	0
IRAK1	3666	168	2139	1359	3571	284970000	204205000	0.480792
LBR	3812	164	1848	1800	3973	1346000000	1509100000	-0.16501
GPS1	4076	0	0	4076	2359	2318200000	2202600000	0.0737975
SNORD93	74	0	0	74	74	0	0	0
PHGDH	3180	0	0	3180	2015	9489400000	11883500000	-0.324571
SNHG8	619	0	619	0	619	0	0	0
DDX5	2554	402	1845	307	3759	17223500000	20293000000	-0.236604
NUDC	1800	123	996	681	1813	3474050000	3056450000	0.184762
HSPA4	4825	289	2523	2013	3385	11455500000	12475000000	-0.122999
SNORD91B	95	0	0	95	86	0	0	0
DCXR	887	50	735	102	829	4304550000	3054550000	0.494903
LSM14A	3596	77	1392	2127	3772	2513850000	2554850000	-0.02334
CDC20	1777	203	1500	74	1674	214440000	219320000	-0.0324633
PSMA3	1279	0	0	1279	998	3306850000	3491750000	-0.0784927
C6orf48	1053	727	228	98	860	0	0	0
MIR1914	80	0	80	0	80	0	0	0
PSMA1	1527	531	717	279	2057	4684600000	4967400000	-0.0845651
PGRMC1	1911	111	588	1212	1919	5133550000	5455750000	-0.0878207
SNORA9	133	0	0	133	133	0	0	0
MIR302D	68	0	0	68	68	0	0	0
MIR6804	68	0	68	0	68	0	0	0
PSMB7	980	14	834	132	626	1413100000	1447750000	-0.0349489
SKP1	9474	184	492	8798	2699	787950000	1325785000	-0.750671
C12orf57	980	305	312	363	1088	184510000	184730000	-0.00171917
MIR4321	13	0	13	0	13	0	0	0
SMC1A	9930	340	3636	5954	9930	3126200000	3169000000	-0.0196176
DNMT1	5408	236	4851	321	5400	5818500000	4293650000	0.438443
LMNB1	3475	886	990	1599	3403	865750000	1161135000	-0.423513
CLIC1	1560	573	726	261	1774	2908350000	3477150000	-0.257704
PAIP2	2297	991	384	922	1664	186640000	253715000	-0.442951
LAPTM4B	3173	680	954	1539	2238	0	0	0
PMAIP1	1948	230	165	1553	1936	71789500	68772000	0.0619515
SF3B1	6526	92	3915	2519	5969	4787800000	5036800000	-0.0731446
NUTF2	2321	283	384	1654	886	110687500	149538500	-0.434025
MIR6879	66	0	66	0	66	0	0	0
UBE2V1	2536	379	513	1644	2238	0	0	0
HPRT1	1407	159	657	591	1415	5645050000	6584450000	-0.222077
ZNF703	3349	229	1773	1347	3349	0	0	0
BCCIP	2337	12	879	1446	2965	240420000	402205000	-0.742374
PSMC5	1579	308	1221	50	1495	5059950000	5824400000	-0.202986
TUBA1C	3001	275	1350	1376	2118	1652450000	1910800000	-0.20957
GNG5	920	474	207	239	777	215760000	196560000	0.134458
PSAP	2872	154	1575	1143	2834	73430000	144597000	-0.977596
SNORD66	76	0	0	76	76	0	0	0
PSMD3	2888	0	0	2888	2187	5425400000	5492550000	-0.0177466
SNORD19	76	0	0	76	76	0	0	0
TPX2	3605	528	2352	725	3662	0	0	0
UBE2M	1508	579	552	377	1524	3446000000	2350450000	0.551986
SDHB	1153	151	843	159	1145	812050000	969970000	-0.256372
RPN1	2314	49	1824	441	2341	6359400000	7568700000	-0.251155
PSMB1	1939	0	0	1939	917	4482600000	5089000000	-0.183046
CDC123	1542	280	1011	251	1365	518025000	526280000	-0.0228088
MTHFD1	6814	229	3063	3522	3270	17361000000	17417500000	-0.00468751
SNORA69	137	0	0	137	132	0	0	0
CLTC	7760	274	5028	2458	8587	29234000000	38275500000	-0.388774
RNASEK	1485	0	0	1485	221	0	0	0
MIR1306	85	0	0	85	0	0	0	0
GUK1	2548	0	0	2548	1280	299040000	467095000	-0.643378
LUC7L3	7040	189	1299	5552	3517	1168315000	1056915000	0.14457
CAPRIN1	4108	189	2130	1789	6861	1029665000	1847850000	-0.843673
DDX24	5573	0	0	5573	2948	136960000	194745000	-0.507832
MARS	3592	686	1641	1265	2847	6977500000	7166500000	-0.0385585
SCARNA17	144	0	0	144	381	0	0	0
OAT	2048	93	1320	635	2092	11219100000	12952650000	-0.20729
SNORA64	134	0	0	134	134	0	0	0
SNRPC	1054	287	543	224	1217	308150000	367185000	-0.252874
SF3B2	3932	0	0	3932	2894	3269500000	3394050000	-0.0539378
DNAJA1	2381	183	1194	1004	1538	1964150000	2685050000	-0.451044
ATP6V0C	1175	234	468	473	1231	0	0	0
XPO1	6776	676	249	5851	4830	3792100000	3765450000	0.0101747
NDUFB9	1319	47	666	606	719	132293500	145360000	-0.135888
MIR4311	100	0	100	0	100	0	0	0
CDK1	1948	201	894	853	3318	0	0	0
CDK2AP1	1812	824	264	724	2156	0	0	0
MYL12B	1210	344	519	347	1053	0	0	0
MAPRE1	2623	139	807	1677	2623	1507900000	1846300000	-0.292096
APOA1BP	1121	0	1121	0	1121	515950000	406500000	0.343976
BANF1	1155	508	270	377	1064	24139000	34351500	-0.509007
DPM3	517	77	369	71	547	512425000	405505000	0.337621
CYBA	797	139	588	70	723	0	0	0
HIST1H2AE	509	0	393	116	564	0	0	0
PAPOLA	4519	220	2238	2061	8321	335340000	572905000	-0.772671
ATP2A2	5702	493	153	5056	8314	3477550000	2352200000	0.564061
AK2	3586	42	699	2845	5771	2609050000	2293000000	0.186288
SNORA57	149	0	0	149	149	0	0	0
MIR6723	89	0	89	0	89	0	0	0
MRPS15	2127	0	0	2127	965	140085000	90657000	0.627812
ANXA5	1762	286	963	513	1599	8155850000	10483000000	-0.362144
EIF4A2	5327	0	0	5327	1886	1010735000	1177875000	-0.220782
ATIC	2275	391	1776	108	2084	7291800000	6978050000	0.0634511
BRK1	1233	110	228	895	1176	386455000	431950000	-0.160564
GOT2	2462	129	1293	1040	2462	5902550000	7521050000	-0.349596
RAC1	2323	213	579	1531	2398	0	0	0
NHP2L1	1732	0	1732	0	1732	139960000	189635000	-0.438211
EIF3H	3959	24	1059	2876	1275	283835000	236375000	0.263975
DHX36	6733	81	3027	3625	3611	227870000	15628500	3.86596
BAG6	3815	314	3399	102	3821	0	0	0
FDFT1	2289	532	1062	695	4387	2808100000	2156950000	0.380602
CHD4	6554	147	5814	593	6545	3321450000	3486100000	-0.0698008
STOML2	1296	101	936	259	1431	3384450000	2523800000	0.423324
LSM4	986	51	378	557	1825	573915000	485855000	0.240311
NASP	3659	0	0	3659	3291	6435800000	10913050000	-0.761863
ARPC1A	1565	124	1113	328	1607	183590000	192640000	-0.0694198
TMEM106C	1515	113	753	649	1588	0	0	0
CBX3	2128	428	552	1148	2453	6126000	11974000	-0.966888
ATP5F1	3156	606	771	1779	2013	1212150000	1369100000	-0.17566
PSMC1	4448	103	1323	3022	1586	3615650000	3508650000	0.043339
AP2S1	935	226	429	280	1254	352410000	415435000	-0.237368
PSIP1	3391	344	1593	1454	3964	546295000	408295000	0.420068
C14orf166	7075	165	735	6175	1051	1348800000	1678950000	-0.315883
SNORA20	132	0	0	132	132	0	0	0
HDLBP	6372	228	3807	2337	6535	4659500000	4610300000	0.0153145
STUB1	1472	250	912	310	1028	4047250000	3992950000	0.019487
SNORA51	140	0	0	140	132	0	0	0
PPIF	2190	71	624	1495	2200	35818700	46724200	-0.383457
SIGMAR1	1743	428	405	910	1734	100678000	107290000	-0.0917672
UHRF1	5197	0	5197	0	5197	335405000	200600000	0.741583
MIR581	96	0	0	96	96	0	0	0
NCAPD2	5548	799	4206	543	4806	3420750000	3765800000	-0.138644
GLA	1358	5	669	684	1418	748785000	498790000	0.586119
RBM39	4580	0	0	4580	3019	1472150000	2077350000	-0.49682
DMKN	2811	0	0	2811	2536	0	0	0
MIR6757	69	0	69	0	69	0	0	0
FXYD5	1580	778	537	265	1636	0	0	0
ECHS1	1617	356	873	388	1329	2374200000	2896150000	-0.286695
APLP2	3727	72	2292	1363	3992	0	0	0
TMEM230	1735	421	363	951	1795	0	0	0
TIMM50	2572	133	1371	1068	2572	3724800000	3207050000	0.215916
CKAP2	3629	90	2052	1487	4325	0	0	0
CCDC124	938	44	672	222	1083	2638650000	2376500000	0.150962
AKR1B1	1930	0	0	1930	1398	2350200000	3939750000	-0.745321
CSNK1E	2791	261	1251	1279	348	0	0	0
SNORA14B	135	0	0	135	135	0	0	0
U2AF2	3022	959	1416	647	3131	844180000	1622000000	-0.942151
MRPL4	1620	27	1074	519	2404	562945000	829505000	-0.559257
H2AFV	3804	106	345	3353	4704	0	0	0
C19orf53	504	0	243	261	909	111434000	92327000	0.271365
PCMT1	1984	284	858	842	1849	3021950000	2847750000	0.0856573
MBD3	5518	170	780	4568	2499	149670000	106230000	0.494594
SNORD38B	67	0	0	67	69	0	0	0
DDX39A	1471	102	1284	85	1540	692280000	653910000	0.0822636
RFC3	2402	130	1071	1201	2865	1019395000	1058400000	-0.0541718
TPM3	4041	0	0	4041	11580	53977000	57789000	-0.0984501
DDB1	4506	398	3423	685	4325	4214500000	6342800000	-0.589758
SRPK1	4762	0	0	4762	4390	1350500000	1782150000	-0.400125
SKP2	3759	196	1275	2288	3504	394305000	316925000	0.315171
SNORA61	130	0	0	130	130	0	0	0
MIR922	81	0	0	81	0	0	0	0
NOP58	2046	226	1590	230	1965	168760000	103620000	0.70367
HM13	3932	95	432	3405	3489	465125000	412440000	0.173434
CYC1	1832	0	0	1832	1234	696445000	706595000	-0.0208741
SCARNA4	129	0	129	0	129	0	0	0
MIR6888	67	0	67	0	67	0	0	0
MIR4728	67	0	67	0	67	0	0	0
MIR6730	67	0	67	0	67	0	0	0
MIR6730	21	0	21	0	21	0	0	0
SNORA28	126	0	126	0	126	0	0	0
MIR6075	95	0	95	0	95	0	0	0
S100A10	1202	660	294	248	1055	1366800	2296500	-0.748634
SRSF11	4008	0	0	4008	2792	874095000	909835000	-0.0578148
MRPS12	1220	341	417	462	1134	233585000	225305000	0.0520683
HN1	3084	0	3084	0	3084	326700000	337500000	-0.046921
MIR5047	100	0	100	0	100	0	0	0
TOMM40	1725	180	1086	459	1802	164312500	281635000	-0.777384
EEF1D	3718	0	0	3718	3160	6742600000	10586500000	-0.650849
MAT2A	2819	123	1188	1508	2580	6047500000	8831600000	-0.546336
ETFA	2287	81	1002	1204	1354	1438000000	960375000	0.582394
WDR83OS	599	0	315	284	763	0	0	0
NT5DC2	2047	401	1563	83	2233	473215000	163816500	1.53042
DEGS1	2101	166	972	963	2063	322164500	293754500	0.133187
SNORD97	142	0	0	142	142	0	0	0
PSMD4	1350	80	1134	136	1331	1417900000	1270030000	0.158893
NSUN2	3558	0	0	3558	3372	7944000000	8650400000	-0.122901
ETF1	3874	449	1215	2210	4264	2379200000	2504450000	-0.0740173
PAF1	2066	331	1596	139	2357	135430000	117100000	0.209806
LARS	4766	167	3531	1068	4849	5508600000	5825300000	-0.0806466
RNASEH2A	1165	94	900	171	1142	653260000	705535000	-0.11106
HSPA5	3908	204	1965	1739	3970	11583500000	17919000000	-0.629419
DHCR24	4250	99	1551	2600	4286	0	0	0
DYNC1H1	14333	164	13941	228	14340	16899000000	23639500000	-0.484262
HNRNPA3	5688	51	1071	4566	5735	1496175000	2521400000	-0.752946
RPL7L1	4476	276	768	3432	1275	125310000	104190000	0.266285
SNORD10	142	0	0	142	148	0	0	0
PRPF19	2157	206	1515	436	2340	2291550000	2806550000	-0.292474
NT5C3B	1729	0	0	1729	1646	270855000	175736000	0.624111
SEC13	2374	0	0	2374	2174	1175700000	1348150000	-0.197461
PSMA6	4730	0	0	4730	1283	4518700000	3869550000	0.223742
PPP2CA	4649	281	930	3438	2550	0	0	0
PRRC2B	11042	55	6690	4297	11059	132487000	230050000	-0.796097
STRA13	796	0	796	0	796	0	0	0
DNPH1	834	0	732	102	797	3193150000	2578550000	0.30842
DYNLT1	2891	2173	204	514	772	50181000	56597000	-0.173584
SMARCA4	5691	281	4944	466	5875	1190850000	999315000	0.25298
CLNS1A	2993	91	714	2188	1373	2144450000	2011450000	0.0923718
TCOF1	5240	0	0	5240	5994	1367650000	910555000	0.586881
C16orf13	968	0	968	0	968	29087000	33548000	-0.205852
ECH1	1411	233	987	191	1263	6024750000	4409700000	0.450221
GSTO1	1052	356	642	54	1310	3048050000	1927250000	0.661343
MIR1290	78	0	0	78	78	0	0	0
CDK4	2076	366	912	798	1485	1667950000	1499850000	0.153258
GLTSCR2	1522	0	1522	0	1522	0	0	0
SNORA31	139	0	0	139	56	0	0	0
MYC	2351	555	1320	476	2366	0	0	0
UXT	894	0	0	894	494	146240000	106870500	0.452474
PRC1	4087	1212	1821	1054	2853	64147500	71630000	-0.159171
MYH9	7501	231	5883	1387	7554	29787500000	31051000000	-0.0599327
ANXA2	3528	0	0	3528	1812	0	0	0
FKBP8	1710	64	1239	407	1795	1067300000	516035000	1.04842
CLTA	1890	126	783	981	1236	1786750000	2032950000	-0.186237
SNORD50A	75	0	75	0	75	0	0	0
LSM12	2308	148	588	1572	2484	200960000	165730000	0.278074
APEX1	1803	0	0	1803	1553	3254250000	4034100000	-0.309922
ERI3	1684	182	1014	488	1755	17444000	68855000	-1.98083
C17orf89	560	0	560	0	560	0	0	0
EIF4G3	5802	195	4758	849	6970	1809600000	1589000000	0.187552
HAX1	1284	0	0	1284	1179	416040000	428075000	-0.0411413
ANAPC5	6149	0	0	6149	2732	164790000	174805000	-0.0851178
SNORA6	151	0	0	151	149	0	0	0
GMNN	1262	332	630	300	1357	177540000	142740000	0.314754
H1FX	1507	375	642	490	1500	657390000	1001180000	-0.60688
TAF15	2191	0	2191	0	2191	338775000	407990000	-0.268206
DCTPP1	1222	95	513	614	1120	3460900000	4744350000	-0.455063
BZW1	6875	455	1260	5160	3463	1632300000	2069050000	-0.342062
EPRS	5014	270	4539	205	5015	8498450000	6558750000	0.373779
ADSL	1808	56	1278	474	1563	2104400000	1507600000	0.481155
ROMO1	498	180	240	78	405	201055000	203575000	-0.0179702
PPM1G	3752	0	0	3752	2302	1517600000	2633600000	-0.795245
PSMB5	1294	264	792	238	1454	4761850000	3581150000	0.411099
MDH1	1650	435	1005	210	1758	3806500000	3987000000	-0.0668385
SRSF6	4325	106	1035	3184	4014	4305000000	3392350000	0.343728
DNAJC7	2022	237	1485	300	1740	3928000000	2411150000	0.704074
USF2	1634	37	1041	556	1709	0	0	0
MRPL55	1423	1174	168	81	906	173455000	199985000	-0.20533
SURF4	2984	130	810	2044	3399	1115550000	1328600000	-0.252152
DHX15	3028	0	0	3028	3015	1576700000	1283935000	0.296336
MRPL3	1706	148	1047	511	1764	254710000	246580000	0.0467998
CNOT1	8471	333	7131	1007	8531	3638200000	3665050000	-0.010608
MIR196A1	70	0	0	70	70	0	0	0
RPL27A	4916	403	447	4066	4879	5282100000	6315900000	-0.257877
PGAM5	2834	58	870	1906	3254	2202900000	2564950000	-0.219527
PFKP	2769	224	2331	214	2969	6867550000	5533100000	0.311708
PDIA6	2682	338	1479	865	2445	11363100000	13000500000	-0.194211
MTA1	2888	1608	768	512	2840	125970000	196655000	-0.642587
CSRP2	5078	0	0	5078	923	1662650000	769635000	1.11124
SUPT16H	4684	339	3144	1201	4684	2039300000	2085450000	-0.0322847
FUS	5119	105	1581	3433	5119	1191100000	2867250000	-1.26737
DANCR	904	0	0	904	855	0	0	0
LTA4H	6109	0	0	6109	2446	6020200000	4931300000	0.287843
LINC00273	1452	0	0	1452	1452	0	0	0
HNRNPH3	3356	0	0	3356	2297	887095000	806715000	0.13703
MEA1	1089	155	558	376	749	178390000	176970000	0.0115299
TXNDC5	2964	38	1299	1627	566	4336000000	5603850000	-0.370054
CTPS1	3201	508	1776	917	3462	6610700000	8319950000	-0.331772
SND1	3476	194	2733	549	3508	12838500000	17179000000	-0.420169
S100A11	594	120	318	156	594	488625000	481530000	0.021102
CENPF	10307	168	9345	794	10296	22975000	24322750	-0.0822415
PIN1	1670	0	0	1670	1173	1957900000	3286100000	-0.747069
NDUFA1	766	425	213	128	428	0	0	0
SMARCB1	1728	207	1185	336	1687	186525000	224365000	-0.266479
PTOV1	1875	170	1251	454	1746	0	0	0
BCLAF1	7263	253	2763	4247	7263	821425000	885345000	-0.108111
MIR600	98	0	0	98	0	0	0	0
DNAJC8	1759	27	762	970	1764	65712500	378045000	-2.52432
COA6	1013	545	240	228	1119	61426500	40280500	0.60878
SNORA5A	134	0	0	134	134	0	0	0
TMEM259	2748	183	1863	702	2634	0	0	0
POP7	927	262	423	242	932	305005000	373905000	-0.293839
PSMC3	1544	158	1320	66	1580	2319900000	3066100000	-0.402342
NDUFS7	3356	0	0	3356	786	502545000	256545000	0.970041
ADRM1	1530	205	1224	101	1480	964660000	1170570000	-0.279119
MIR6728	89	0	89	0	89	0	0	0
RARS	2146	54	1983	109	2138	3744350000	3853350000	-0.0413979
MIR4644	84	0	84	0	84	0	0	0
MCM5	4599	0	0	4599	2546	6063000000	6069700000	-0.00159339
MIR194-1	85	0	0	85	85	0	0	0
POLR2L	892	37	204	651	876	0	0	0
PLD3	2180	397	1473	310	2408	687860000	963635000	-0.486372
ARPC2	2226	0	0	2226	1571	732865000	703790000	0.0584025
JUN	3540	1257	996	1287	3323	0	0	0
CIRBP	1606	85	792	729	3472	166497000	216916000	-0.38164
CSNK2A1	4416	376	1176	2864	2836	0	0	0
SGTA	2330	162	942	1226	2315	1648950000	1614500000	0.0304602
SNORD89	114	0	0	114	114	0	0	0
PPP1R14B	982	268	444	270	987	775070000	589245000	0.395459
NDUFAB1	843	13	225	605	667	0	0	0
SF3A3	3673	956	1506	1211	2836	3035450000	2362500000	0.361596
CERS2	2544	426	1143	975	2544	78371000	132330000	-0.755748
GTPBP4	5075	461	1905	2709	2517	393700000	252690000	0.639728
AURKB	1254	78	1038	138	1300	58274000	50427500	0.208642
TALDO1	1346	153	1014	179	1243	2029400000	3285700000	-0.695148
DBI	842	0	0	842	1436	0	0	0
SNORD87	89	0	0	89	76	0	0	0
SNORA74B	201	0	0	201	204	0	0	0
MDK	1339	150	471	718	1683	106595500	185005000	-0.795418
EIF2S2	2656	222	1002	1432	2592	1603200000	1846450000	-0.2038
NGRN	7237	8	876	6353	1663	0	0	0
SUB1	4273	0	0	4273	3507	4401000000	6721600000	-0.610973
NUP205	6266	26	6039	201	6265	480000000	588195000	-0.29326
ACOT7	2429	992	1113	324	2389	2099950000	2552950000	-0.28181
SUPT5H	3770	247	3252	271	3868	4175100000	3919300000	0.0912147
SNRNP200	7165	78	6411	676	7219	7020100000	8844950000	-0.333362
HNRNPDL	3781	176	1263	2342	4245	740360000	602170000	0.298056
ITM2B	10137	203	801	9133	1896	0	0	0
ST13	3595	482	1110	2003	3581	0	0	0
RRM1	3166	214	210	2742	3191	2704650000	4446050000	-0.717082
MZT2B	933	355	477	101	284	0	0	0
RUVBL1	2126	751	948	427	1768	2667650000	2561700000	0.0584679
IPO7	6191	142	3117	2932	6192	3906900000	5832550000	-0.578102
ARF5	1509	0	0	1509	1096	271950000	537505000	-0.982937
KDM1A	3059	104	2631	324	3107	356330000	498255000	-0.48367
DDX56	3028	1156	1128	744	2872	133230000	95000000	0.48792
PTP4A2	1551	0	0	1551	3929	0	0	0
UQCRC1	1985	417	1443	125	1617	4209550000	4748000000	-0.173654
MIR558	94	0	0	94	94	0	0	0
SNORA84	133	0	0	133	46	0	0	0
NDRG1	3983	0	0	3983	3478	4353500000	3008350000	0.533203
COA1	3223	392	441	2390	3249	83028000	73955500	0.166941
TYMS	1662	139	942	581	589	3514450000	6177900000	-0.813818
ATOX1	4341	110	222	4009	489	0	0	0
ARL6IP1	2409	212	612	1585	2264	0	0	0
HNRNPA0	8726	310	918	7498	2967	1828400000	1760100000	0.0549243
MIR6895	78	0	78	0	78	0	0	0
MRPS2	1640	209	891	540	1950	487445000	668310000	-0.455278
ZWINT	1961	0	0	1961	1851	254265000	214930000	0.242466
RRP1B	5090	117	2277	2696	5087	385170000	438600000	-0.18741
SNORD45B	72	0	0	72	71	0	0	0
PFDN6	1917	84	312	1521	733	971680000	983950000	-0.0181037
LMAN2	1800	205	1071	524	1832	2880450000	1838900000	0.647451
ADIPOR1	2177	299	1128	750	2423	0	0	0
FKBP3	1684	411	675	598	1344	846760000	886855000	-0.0667451
VARS	4312	441	3795	76	4292	12189000000	11389500000	0.0978754
FOXC1	3926	474	1662	1790	3449	139710000	114090000	0.292263
CNN3	2165	384	990	791	2288	1519800000	1534250000	-0.0136521
TECR	1171	137	927	107	1157	92726500	67339000	0.461539
MRPL41	1262	788	414	60	604	229630000	180670000	0.345954
PFDN2	677	85	465	127	637	2210950000	1871950000	0.240124
VCP	4370	896	2421	1053	3859	24623000000	32947000000	-0.420141
MIR181A2	110	0	0	110	110	0	0	0
MIR6884	78	0	78	0	78	0	0	0
2017-09-15	1840	0	1840	0	1840	0	0	0
CDC25B	3597	697	1743	1157	4290	0	0	0
EMD	1379	288	765	326	1339	2739400000	3442750000	-0.329701
SNORA7B	139	0	0	139	139	0	0	0
SLC16A1	4374	832	1503	2039	4668	886185000	934835000	-0.0771038
NDUFV2	942	117	759	66	930	276385000	332215000	-0.265438
TRAPPC1	811	116	438	257	869	277225000	309500000	-0.158882
YARS	3238	909	1587	742	2869	2997600000	4107300000	-0.454382
COPZ1	1897	37	534	1326	2020	398970000	1464400000	-1.87596
CDK16	3158	420	1509	1229	3983	0	0	0
SRSF7	2857	159	414	2284	2489	2804350000	3177550000	-0.180248
RAB5C	1912	456	651	805	2031	3023000000	2312300000	0.386652
PSME3	3366	490	696	2180	3803	2754300000	2601250000	0.0824806
TOMM22	2040	31	429	1580	1379	754575000	1020280000	-0.435229
AP3D1	5034	207	3648	1179	5056	870715000	709005000	0.296405
WNK1	11804	643	8502	2659	11946	1009045000	887465000	0.185228
PSMB6	852	51	720	81	872	2977300000	2652700000	0.166543
NGFRAP1	1354	0	1354	0	1354	0	0	0
THRAP3	4432	224	2868	1340	4431	804910000	1207635000	-0.585285
TCERG1	4654	38	3297	1319	4201	1782150000	1947700000	-0.128153
SARS	1882	11	1611	260	4884	2324650000	3469900000	-0.577881
RRM2	3673	291	1350	2032	3434	1140450000	1502550000	-0.39781
ASNS	2356	529	1686	141	2526	2482350000	3105600000	-0.323165
TPM4	2666	260	747	1659	3003	1144150000	1461200000	-0.352877
MIR6752	71	0	71	0	71	0	0	0
CHCHD10	1171	569	429	173	691	0	0	0
BCOR	6390	363	5166	861	6746	0	0	0
PSMD12	4406	108	1371	2927	1797	2338800000	1788250000	0.38722
PSMD2	3449	558	2727	164	3165	8088800000	6578650000	0.298134
HDAC1	2409	0	0	2409	2091	1215700000	1338160000	-0.138463
CTNNA1	3756	90	2721	945	4224	690385000	718760000	-0.058109
SMC4	5471	451	3867	1153	5504	3940050000	3561250000	0.14583
MIR186	86	0	0	86	86	0	0	0
MIR4319	85	0	85	0	85	0	0	0
XPOT	6414	529	2889	2996	3947	1056695000	1097465000	-0.0546159
STAU1	3684	411	1734	1539	3825	1119800000	1443300000	-0.36613
SNRPA1	2440	0	0	2440	1059	2129600000	1853000000	0.20072
SNORA65	130	0	0	130	136	0	0	0
SMS	1837	252	1101	484	1839	674015000	617015000	0.127475
TSPAN3	6467	274	762	5431	3853	0	0	0
NSA2	1199	370	570	259	1130	0	0	0
LMNB2	4671	63	1863	2745	4644	112008500	152735000	-0.447422
FAM127B	1259	0	1259	0	1259	399770000	235510000	0.763382
TIMP1	1095	75	411	609	916	0	0	0
PES1	2760	992	1350	418	2871	764935000	483205000	0.662702
RCC1	2844	285	1266	1293	2776	1104805000	730680000	0.59648
PRKAR1A	4327	207	1146	2974	5235	441680000	551660000	-0.320778
YTHDF2	2925	362	1740	823	3063	705545000	875670000	-0.311649
ALDH18A1	3359	138	2388	833	3463	3735650000	4468700000	-0.258496
SRSF5	3044	0	0	3044	1382	326760000	541710000	-0.729289
IARS2	3560	115	3039	406	3549	677015000	504840000	0.423362
CNBP	1664	161	534	969	3384	151870000	209255000	-0.462425
ITGB1	3784	136	2397	1251	4087	173350000	511925000	-1.56224
RRP36	1159	10	780	369	1159	0	0	0
MIR4421	69	0	69	0	69	0	0	0
MIR6782	69	0	69	0	69	0	0	0
POLR1D	2118	92	129	1897	3020	273470000	347760000	-0.346709
PPP5C	4675	0	0	4675	2232	1742000000	1907050000	-0.130598
HELLS	4987	0	933	4054	3346	527640000	472115000	0.160416
NUSAP1	2409	264	1281	864	2454	87366000	118516500	-0.439944
EI24	2455	428	1023	1004	2456	53813500	58936000	-0.131181
PNN	3576	67	2154	1355	3606	266335000	311080000	-0.224044
MTPN	3738	216	357	3165	0	19017800	20994000	-0.142627
EBP	1775	823	693	259	1157	39642000	25368000	0.64402
CAPZA1	3020	672	861	1487	2740	3340050000	3960600000	-0.245849
DDT	1048	0	0	1048	464	0	0	0
KARS	2421	122	1878	421	2193	1855750000	2616150000	-0.495443
KXD1	1592	305	531	756	1627	0	0	0
MIR6801	79	0	79	0	79	0	0	0
RNU6ATAC	126	0	0	126	125	0	0	0
MIR5699	90	0	90	0	90	0	0	0
SRRT	1607	0	1500	107	3013	2218400000	1804100000	0.29824
NUDT5	3433	396	660	2377	962	1036025000	1089200000	-0.0722101
TMED4	2322	53	684	1585	3782	60642000	70458000	-0.216446
MCM2	3622	244	2715	663	3506	5780900000	8052100000	-0.478071
ZNF664	5108	1830	786	2492	4051	0	0	0
DKC1	2577	210	1545	822	4264	87956500	108095000	-0.297438
AES	1884	180	795	909	1943	42200000	31857000	0.405633
ACIN1	4935	328	4026	581	5002	1655820000	1934045000	-0.224076
MIR6780B	79	0	79	0	79	0	0	0
MIR3607	79	0	79	0	79	0	0	0
WBP11	4646	234	1926	2486	2674	521320000	367465000	0.504562
NOL7	1184	32	774	378	874	0	0	0
GABARAP	1634	440	354	840	893	0	0	0
CNPY2	1214	541	549	124	1476	2548600000	2407800000	0.0819894
GCN1	8675	13	8016	646	8668	0	0	0
HOXB-AS3	743	0	0	743	1173	0	0	0
MIR636	99	0	0	99	84	0	0	0
GSK3A	3524	1714	1206	604	2179	475650000	473700000	0.00592671
SFXN1	4231	254	969	3008	2991	2275950000	2763650000	-0.280106
DUS1L	2151	486	1422	243	1884	120120000	79559000	0.594379
GRAMD1A	2695	192	2175	328	2640	29705000	45828000	-0.625524
CSK	2767	729	1353	685	2740	828580000	682430000	0.27996
NDUFAF3	2012	1134	555	323	1691	563290000	542090000	0.0553455
RANGAP1	4222	1470	1764	988	4589	2991600000	2988550000	0.00147161
MYBBP1A	4807	307	3987	513	3530	1429805000	1284330000	0.154802
SF3A1	5143	155	2382	2606	4925	2803600000	2339800000	0.260895
EFTUD2	4548	298	2919	1331	4412	5540650000	4503100000	0.299137
NENF	949	57	519	373	949	126755000	106367500	0.252985
SNORD9	104	0	0	104	103	0	0	0
MIR6797	72	0	72	0	72	0	0	0
MIR4324	72	0	72	0	72	0	0	0
CD320	1250	65	849	336	1251	0	0	0
GMPS	8751	335	2082	6334	2456	3082300000	3514250000	-0.18921
IK	1964	0	0	1964	1854	286040000	317265000	-0.149471
SNORA45B	131	0	131	0	131	0	0	0
PDIA4	2903	233	1938	732	2952	3116050000	3863300000	-0.310115
ISYNA1	2420	218	1677	525	2553	3785050000	7192900000	-0.926261
IDH3B	1620	0	0	1620	1843	1701250000	1561765000	0.123418
CAPZB	2068	494	783	791	2907	1409150000	2359500000	-0.743656
PRMT5	2531	224	1914	393	1960	2183050000	1829250000	0.255093
QARS	2827	402	2328	97	2821	5261050000	6275650000	-0.254414
CSNK1A1	6067	433	978	4656	2795	109000000	121390000	-0.155321
SLC38A1	8066	695	1464	5907	9973	0	0	0
PRPS1	2073	122	957	994	2156	6390250000	7263850000	-0.184862
ADAMTS1	5191	455	2904	1832	4651	0	0	0
EID1	2298	291	564	1443	2091	0	0	0
CYB5R3	3938	0	0	3938	3517	3255200000	3256850000	-0.00073109
ZFR	4738	103	3225	1410	4715	77930000	161895000	-1.05481
PPP1CA	1677	0	0	1677	1271	5290050000	4774700000	0.147871
NUP133	5207	92	3471	1644	4170	362005000	231014500	0.648026
RRP1	3022	117	1386	1519	1807	620935000	415680000	0.578969
PSENEN	603	140	306	157	834	0	0	0
NUP153	6030	447	4521	1062	6030	132830000	143435000	-0.110816
DRG1	1746	161	1104	481	1450	1160155000	1221070000	-0.0738283
PTPN11	6101	198	1782	4121	6577	1593650000	1317150000	0.274915
LAMTOR4	730	35	414	281	612	55230000	46611000	0.244782
COX17	684	93	192	399	423	0	0	0
EXOSC10	2808	50	2658	100	2842	397775000	441565000	-0.150673
LONP1	3236	158	2880	198	3398	3133350000	2814650000	0.15475
HLA-C	1880	0	0	1880	1586	507430000	1234990000	-1.28322
MIR564	94	0	0	94	21	0	0	0
URI1	3444	297	1608	1539	3571	0	0	0
CALM1	4242	248	450	3544	4256	0	0	0
EIF4A3	1734	222	1236	276	1734	3074650000	3838000000	-0.319933
HMGN3	872	129	300	443	1277	0	0	0
CAND1	11251	437	3693	7121	5992	7370950000	7201350000	0.0335832
CAP1	3105	561	1428	1116	2773	2420800000	2806400000	-0.213237
HLA-A	5422	0	1185	4237	1611	2082900000	4327000000	-1.05477
PDIA3	3727	148	1518	2061	3047	1342300000	1551950000	-0.209375
ACP1	1552	96	477	979	1882	2123950000	2840300000	-0.419294
JTB	1287	436	441	410	1478	0	0	0
HSPE1	950	443	309	198	345	1584900000	4673900000	-1.56024
RABL6	3949	0	0	3949	3890	1169450000	1137350000	0.0401539
SLIT2	6390	252	4590	1548	6406	106960000	93115000	0.199986
PLK1	4135	0	0	4135	2164	126205000	149595000	-0.245293
MT2A	903	0	0	903	419	0	0	0
UBE2T	922	150	594	178	912	1426675000	952050000	0.583547
PPP4C	1447	0	0	1447	1486	687385000	748300000	-0.122498
HIST2H2BE	2194	12	381	1801	2223	0	0	0
VBP1	1686	117	594	975	2044	1067980000	962990000	0.149292
WDR18	1501	0	1289	212	1551	836415000	849315000	-0.0220808
NPM3	877	23	537	317	877	392390000	357865000	0.132873
GHITM	2128	193	1038	897	2449	118250000	180095000	-0.606918
SMC3	4114	126	3654	334	4112	3166200000	3531500000	-0.157529
PRCC	2105	272	1476	357	2123	97490000	128330000	-0.396532
ATP5L	1582	0	0	1582	1391	530340000	928515000	-0.808008
CKAP5	7121	47	6099	975	6714	2812550000	3655650000	-0.378249
DCAF7	1354	196	1029	129	6381	998325000	1121430000	-0.167758
ARL2	1228	0	0	1228	546	0	0	0
AHSA1	1402	160	1017	225	1400	4203750000	4666800000	-0.150757
STARD7	3368	384	1113	1871	2959	60126000	67119000	-0.158732
CHCHD3	1598	145	684	769	1590	533895000	756610000	-0.502994
TIMM23	1349	0	1349	0	1349	0	0	0
TOP1	3738	250	2298	1190	3529	963770000	1443250000	-0.58256
SNRNP40	1928	0	0	1928	1624	528690000	782645000	-0.565936
NOP2	3038	489	2427	122	2981	223485000	98905500	1.17606
MRPL18	1075	0	0	1075	977	310310000	380675000	-0.29485
MIR6514	70	0	70	0	70	0	0	0
SNORD18B	72	0	0	72	70	0	0	0
SNHG1	2768	0	0	2768	1118	0	0	0
CLPTM1L	3540	0	0	3540	2147	194035000	207605000	-0.0975243
ADAR	6625	200	3681	2744	7092	44224000	23986000	0.882637
SIVA1	1244	55	474	715	771	122262000	196745000	-0.686351
SOX4	5852	1767	1425	2660	4878	0	0	0
ARL6IP4	1782	0	0	1782	1871	125510000	167910000	-0.419886
RAB7A	2244	246	624	1374	2232	2968350000	3533800000	-0.251559
FOXM1	3475	114	2406	955	3199	0	0	0
COMMD4	3225	14	600	2611	2203	47085500	56948000	-0.274362
SRSF4	2387	235	1485	667	2530	375545000	414970000	-0.144021
SNORD124	104	0	0	104	103	0	0	0
UBE2N	5186	378	459	4349	2552	0	0	0
C20orf27	1886	811	525	550	2129	46698000	45548250	0.0359651
TFG	3271	0	0	3271	2114	899475000	1305350000	-0.537282
YWHAH	1879	212	219	1448	1793	1297600000	1141100000	0.18542
SMARCE1	5840	781	1236	3823	2421	315835000	222520000	0.505236
MRPL24	990	471	519	0	927	310545000	343390000	-0.145046
FUBP1	2524	88	1968	468	2758	4494400000	6161650000	-0.455188
AGPAT1	2496	580	852	1064	2279	88837500	50426000	0.817001
CCND2	6480	269	870	5341	6396	0	0	0
CENPM	1002	242	441	319	1693	74823000	68612000	0.125021
ATXN2L	4574	0	0	4574	4430	2343250000	2740800000	-0.226086
SF3B6	770	214	378	178	771	1049235000	914785000	0.197833
CLPP	1155	123	834	198	1151	509745000	373745000	0.447721
FKBP11	4957	0	0	4957	1337	130428000	206475000	-0.662713
C21orf33	1674	93	807	774	1667	663095000	798850000	-0.268709
MRPL23	919	22	492	405	742	604940000	522780000	0.210588
UNG	2234	179	777	1278	2366	72997500	72712500	0.00564366
SCARNA22	125	0	0	125	125	0	0	0
CNIH4	4125	75	420	3630	2376	470565000	233055000	1.01372
MIR4748	82	0	82	0	82	0	0	0
WARS	3092	619	1416	1057	2968	4044300000	4556000000	-0.171878
GARS	2634	241	2220	173	2749	3082650000	4322750000	-0.487778
MIR647	96	0	0	96	96	0	0	0
POLR2A	6738	0	6738	0	6738	605160000	601195000	0.00948362
BOLA3	2982	0	0	2982	554	0	0	0
WTAP	3656	1757	1191	708	3500	314780000	52885000	2.57341
RAC3	1090	138	579	373	1060	164280000	290285000	-0.821313
SAMD4B	4519	1035	2085	1399	4499	123161000	70511000	0.804625
MIR6735	73	0	73	0	73	0	0	0
MIR5693	73	0	73	0	73	0	0	0
SSNA1	1170	0	0	1170	937	97996500	63617500	0.623307
TPR	9708	297	7092	2319	9009	4036150000	3821350000	0.0788974
CHAF1A	3339	101	2871	367	3343	0	0	0
LOC729506	1591	0	1591	0	1591	0	0	0
NUDT19	2967	0	1128	1839	2967	2138050000	2039150000	0.0683277
MIEN1	1006	292	348	366	754	259915000	195215000	0.412976
COCH	2688	546	1317	825	1860	0	0	0
ANP32E	1339	236	684	419	3553	221500000	301050000	-0.442696
DSTN	3617	346	498	2773	1746	874535000	1381060000	-0.659188
KIF5B	5877	458	2892	2527	5889	4232700000	5009750000	-0.24316
SNORD105	85	0	0	85	85	0	0	0
CBR1	1924	175	522	1227	1471	5526600000	6234100000	-0.173789
CCNL2	4452	0	0	4452	3631	0	0	0
PDLIM1	1452	109	990	353	1580	2657800000	4660000000	-0.810097
XRN2	3437	95	2853	489	3435	1962500000	2061550000	-0.0710368
NUP188	5689	21	5250	418	5654	69696500	83119500	-0.254101
NDUFA2	804	202	300	302	847	305565000	426590000	-0.481371
NAA20	1604	635	501	468	1333	540760000	441330000	0.293131
IGF2BP1	8274	334	1734	6206	8769	3391050000	3399150000	-0.00344197
TARDBP	5367	356	1245	3766	4217	891485000	1186975000	-0.413007
SLMO2	1827	0	1827	0	1827	0	0	0
SNORD61	73	0	0	73	73	0	0	0
TRIP13	2672	356	1299	1017	2861	991270000	1365000000	-0.461551
COPS3	1699	209	1212	278	1988	673655000	748825000	-0.152619
CCDC86	1893	54	1083	756	1851	13370000	7489700	0.83602
HCFC1	8869	967	6108	1794	8426	1148100000	1602150000	-0.480761
VPS25	1101	40	531	530	1102	571030000	696705000	-0.286981
UQCR11	1335	0	1335	0	1335	0	0	0
AMD1	3438	336	1005	2097	3618	0	0	0
SNHG9	275	0	0	275	233	0	0	0
MRPL32	2734	11	324	2399	892	49699000	48672000	0.0301248
RABAC1	821	98	558	165	807	592120000	525360000	0.172583
YDJC	1613	0	0	1613	1338	0	0	0
DBNDD2	1537	581	486	470	1309	0	0	0
XPO7	4861	100	3264	1497	4863	1699150000	2334450000	-0.458269
CNOT7	6913	299	858	5756	3560	463865000	255125000	0.862501
PSMD6	4583	0	0	4583	1841	4061250000	9987650000	-1.29822
MIR6834	81	0	81	0	81	0	0	0
GNB2	1878	482	1023	373	1664	1024685000	1568450000	-0.614159
ATP6V1E1	1402	183	681	538	1405	0	0	0
AKT2	5300	299	1446	3555	5300	443185000	401585000	0.142204
SNHG6	648	0	0	648	353	0	0	0
MSH6	7476	152	4083	3241	4445	2418450000	2570400000	-0.0879102
COPE	1141	49	927	165	1134	1169350000	1432500000	-0.292828
LAMTOR5	1830	0	0	1830	732	9769100	9228300	0.0821607
SCAMP2	3162	0	0	3162	1291	891885000	896050000	-0.00672154
HEATR1	8447	115	6435	1897	6389	415090000	361065000	0.201166
EZR	3096	169	1761	1166	3233	7285700000	7411300000	-0.024659
GDI1	4069	0	0	4069	2481	1354550000	1057710000	0.35687
UBE2L3	3451	0	0	3451	3743	2490150000	2818550000	-0.178721
FANCI	4743	86	3987	670	4318	804280000	516960000	0.637645
IMP3	2028	944	555	529	1239	54914500	55467000	-0.0144426
HP1BP3	4822	1501	1206	2115	3921	348355000	258955000	0.427857
DAZAP2	3664	0	0	3664	2764	0	0	0
TIMM17B	1528	22	171	1335	1073	248970000	261050000	-0.0683542
COASY	2458	456	1695	307	2557	1642450000	1576850000	0.058804
PHF5A	1086	72	333	681	1065	900305000	557205000	0.692206
DARS2	3506	727	1938	841	3348	1112800000	828930000	0.424872
RBBP4	7943	159	1278	6506	5858	309835000	366675000	-0.243002
MRPS21	1541	0	1541	0	1541	140535000	116422000	0.271566
CPNE1	2147	323	1614	210	1824	2235000000	2941500000	-0.396277
MIR6721	78	0	78	0	78	0	0	0
AP2B1	5763	0	5763	0	5763	194365000	280810000	-0.530826
UBR4	15906	28	15552	326	15882	1283200000	1488100000	-0.213725
MRPL39	1199	42	1062	95	1171	552775000	511745000	0.111267
PSAT1	2188	68	1113	1007	2256	3570400000	3827700000	-0.100392
UFC1	1114	246	504	364	1122	872980000	731515000	0.255061
NABP2	1775	498	636	641	1401	0	0	0
COA4	1038	394	291	353	816	74382000	81484000	-0.131563
KLHDC3	1909	195	1149	565	2019	0	0	0
MRPL28	2229	0	0	2229	1140	21347000	66865000	-1.64722
SEC61B	687	0	0	687	562	857725000	1038140000	-0.275414
MAP2K2	1734	254	1203	277	1733	1088325000	1217075000	-0.161309
SNORA72	132	0	0	132	132	0	0	0
POLR2G	1556	32	126	1398	837	212230000	199385000	0.0900717
SNRPF	1389	146	261	982	793	1355000000	799155000	0.761746
KRT8	2862	0	0	2862	2130	0	0	0
PMPCA	3341	0	0	3341	2141	3179900000	3329850000	-0.0664758
SF3B3	9720	211	3654	5855	9720	5786300000	7416850000	-0.358165
METAP2	3601	229	1437	1935	3504	11846000	7025300	0.753768
POLR2E	1286	59	615	612	1613	745295000	808085000	-0.116695
GLRX5	1863	0	412	1451	1171	494955000	602150000	-0.282826
MIR4746	71	0	71	0	71	0	0	0
MRPL42	15582	161	429	14992	3247	0	0	0
SNORA70	153	0	0	153	135	0	0	0
GNL2	2409	0	0	2409	2356	603885000	837385000	-0.471617
GOLM1	3046	169	1206	1671	3263	364635000	357595000	0.0281265
ATP6AP1	4515	0	400	4115	2100	490325000	465435000	0.0751586
MRPL43	2134	54	648	1432	2191	520360000	517105000	0.00905281
PSMA2	4251	14	69	4168	1464	2728950000	3326900000	-0.285833
LRRC41	4455	1651	1863	941	2874	183640000	140240000	0.388982
GSR	3119	91	1569	1459	3160	2685750000	3243950000	-0.272427
BUD31	1139	529	435	175	650	667370000	804835000	-0.270206
TTLL12	3385	64	1935	1386	3383	3756000000	3722200000	0.0130415
MIR28	86	0	0	86	86	0	0	0
CLPTM1	2732	465	1968	299	2841	388495000	296550000	0.389621
ACTR2	3861	157	1185	2519	3937	1955800000	2519800000	-0.36555
SRP68	2649	162	1884	603	3058	3259550000	2713800000	0.264358
PDAP1	2546	281	546	1719	2580	697095000	935950000	-0.425076
EIF1AX	4427	204	435	3788	4431	0	0	0
PIGT	2245	90	1737	418	2277	173377000	131463500	0.39925
BASP1	1878	260	684	934	1888	0	0	0
MAD2L2	1860	929	636	295	1328	0	0	0
NRD1	4022	0	4022	0	4022	1175200000	1130840000	0.0555115
UROD	1848	0	0	1848	1458	2272100000	2076650000	0.129768
ARGLU1	3390	245	822	2323	1751	167367500	128220000	0.384398
EBPL	1026	0	0	1026	1159	0	0	0
CDKN2AIPNL	1223	44	351	828	1254	98465500	93442500	0.0755395
MIR6853	74	0	74	0	74	0	0	0
MIR4655	74	0	74	0	74	0	0	0
RAB1B	2007	147	606	1254	1955	0	0	0
NARS	3099	456	1647	996	2865	3318450000	5113550000	-0.623816
KRT18	2088	0	0	2088	1400	2493350000	1759900000	0.502592
POLE	8011	32	933	7046	8005	450085000	456805000	-0.021381
SNORD72	80	0	0	80	80	0	0	0
PCNP	2342	121	537	1684	2239	0	0	0
AKT1	8396	0	0	8396	3248	0	0	0
NCOA4	4082	0	4082	0	4082	0	0	0
ZIC2	2983	293	1599	1091	2975	0	0	0
SNORD127	86	0	0	86	99	0	0	0
NAE1	1909	193	1587	129	1920	543655000	467575000	0.217494
CHMP2A	913	161	669	83	1036	343515000	292280000	0.233022
EBNA1BP2	1503	149	1086	268	1518	292765000	166720000	0.812316
MRPS26	1127	124	618	385	1039	791285000	765525000	0.0477479
SAFB	3042	107	2748	187	3112	181425000	189820000	-0.0652587
HOXA9	2060	73	819	1168	563	0	0	0
UQCRC2	2615	764	1362	489	2211	3672100000	3499400000	0.0694978
DDX1	2817	389	2223	205	2741	3130950000	3017000000	0.0534858
PKN1	3069	165	2829	75	3136	149740000	238805000	-0.673373
MZT2A	2826	0	0	2826	693	0	0	0
TMEM183B	0	0	0	0	0	0	0	0
AARS	3477	144	2907	426	3344	4795100000	4850050000	-0.0164387
SNORA18	132	0	0	132	132	0	0	0
MIR604	94	0	0	94	94	0	0	0
RAVER1	3595	82	2271	1242	3592	1403650000	1420800000	-0.0175202
RPA2	1752	300	813	639	1956	661915000	1073305000	-0.697342
LINC01420	694	0	694	0	694	0	0	0
CAST	4506	186	2253	2067	4864	934045000	927665000	0.00988815
RAD21	3749	288	1896	1565	3494	134460500	92014000	0.547257
MIR4678	74	0	74	0	74	0	0	0
CD164	4963	0	0	4963	3112	0	0	0
GTF3A	1919	0	0	1919	1333	0	0	0
ZRANB2	3677	0	0	3677	2986	478030000	361355000	0.403684
MRPL14	959	132	438	389	774	676475000	532210000	0.346041
UQCRQ	874	0	0	874	1508	818245000	794835000	0.0418775
TACC3	2781	106	2517	158	2837	689220000	905920000	-0.394419
ABCE1	3921	515	1800	1606	3910	2574900000	4023000000	-0.643755
RPS19BP1	2801	0	0	2801	1018	530110000	80471000	2.71975
PFN2	2261	253	423	1585	2106	1085350000	1438650000	-0.406555
PQBP1	1428	0	0	1428	1268	478605000	419605000	0.189804
SMARCC1	6375	120	3318	2937	5757	64670000	56672000	0.19046
KDELR2	2884	185	639	2060	2860	0	0	0
CORO1C	3921	49	1584	2288	4270	123975000	108676000	0.190016
ZNF227	3043	205	2400	438	3135	0	0	0
PCBD1	1006	251	315	440	1412	1537850000	1953850000	-0.345405
MTHFD2	4456	80	1053	3323	2285	751980000	905410000	-0.267877
EEF1E1	1077	57	525	495	787	0	0	0
YME1L1	3994	149	2322	1523	4398	411480000	286130000	0.524152
USP9X	12401	633	7713	4055	12401	3021000000	3116900000	-0.0450857
PSMB2	2701	412	606	1683	4845	1245400000	1272600000	-0.0311698
BIRC5	2711	131	498	2082	2700	0	0	0
PNISR	5112	205	2418	2489	3113	4880500	9021100	-0.886274
KIF23	3713	220	2883	610	3723	597390000	538650000	0.149325
MED10	1141	111	408	622	1028	13914000	25106000	-0.851495
SOD2	14266	161	669	13436	1775	594490000	502570000	0.242328
NELFCD	3581	0	0	3581	2305	0	0	0
CALU	4225	943	972	2310	6194	1045505000	1312815000	-0.328464
CAPN2	4130	0	0	4130	3727	1277800000	1053300000	0.278746
USP11	3515	354	2763	398	3290	1392250000	2213500000	-0.668911
SCARNA1	166	0	0	166	166	0	0	0
AUP1	1695	310	1233	152	1498	156950000	137880000	0.186892
SNRPG	1093	768	195	130	579	0	0	0
SNX5	3087	0	0	3087	2542	409675000	443420000	-0.114194
STAG2	6045	290	3696	2059	6579	38599500	65582500	-0.764729
MTA2	3058	390	2007	661	3069	1827750000	2080800000	-0.18707
VRK1	1745	149	1191	405	1703	50795500	59769500	-0.234709
SF3B4	2085	585	1275	225	1993	0	0	0
XBP1	2173	0	0	2173	1820	0	0	0
MIR3176	90	0	90	0	90	0	0	0
MIR614	90	0	0	90	90	0	0	0
BAX	1358	0	657	701	1305	1251150000	795540000	0.653248
ZMYND19	1375	227	684	464	1370	0	0	0
POLR3K	1392	42	327	1023	824	9763800	13937000	-0.513405
SNORD88B	91	0	0	91	97	0	0	0
HIST2H3D	411	0	411	0	457	0	0	0
TROAP	2771	111	2607	53	2667	0	0	0
FBXO7	6884	0	0	6884	2315	0	0	0
MARCKS	4304	0	4304	0	4304	241800000	1378250000	-2.51095
SARNP	2242	0	0	2242	930	820465000	545690000	0.58836
NAP1L4	2511	141	1128	1242	2518	1125545000	966775000	0.219372
ELOF1	1019	64	252	703	1019	0	0	0
RBX1	1871	0	0	1871	906	0	0	0
NDUFS3	1769	0	0	1769	953	1764300000	2698000000	-0.612794
FAM96B	718	0	0	718	855	1197050000	1296350000	-0.114972
RTN3	4937	154	3099	1684	4976	597200000	724720000	-0.27921
ARF3	4105	335	546	3224	3537	0	0	0
EIF5	5945	676	1296	3973	6269	1003990000	1407505000	-0.487395
SNORA62	154	0	0	154	154	0	0	0
CCNA2	2797	304	1299	1194	2544	130820000	217860000	-0.735818
AP1B1	4176	187	2850	1139	4178	1398150000	1560900000	-0.158859
AP3S1	1730	557	582	591	1289	1054540000	618590000	0.769558
ANKLE2	10890	0	0	10890	4482	113032000	165370000	-0.548966
DROSHA	5305	245	4125	935	5497	0	0	0
SCARNA8	131	0	0	131	131	0	0	0
GTF2I	979	43	825	111	4335	2997400000	3424800000	-0.192308
HNRNPR	7646	272	1608	5766	7840	392500000	407155000	-0.0528855
MDM2	12633	302	1494	10837	7565	0	0	0
VPS29	1523	66	549	908	1393	855925000	993600000	-0.215181
SCAMP3	1537	279	966	292	1572	1394400000	1672150000	-0.26206
YWHAG	3750	223	744	2783	3747	1899700000	3661500000	-0.946663
SLC38A2	4888	445	1521	2922	4884	0	0	0
MCRS1	2450	0	0	2450	1994	0	0	0
RNF187	3017	428	708	1881	3133	0	0	0
KIF22	2505	637	1794	74	2423	0	0	0
ABCF1	3481	112	2538	831	3464	2189550000	3299850000	-0.591766
RAP1B	13438	231	555	12652	2151	1744750000	1841400000	-0.0777827
CLN6	2243	159	936	1148	2242	151365000	141110000	0.101211
PRR13	1375	0	0	1375	1195	0	0	0
NOL11	2947	115	2160	672	2624	0	0	0
ZNF121	1563	232	1173	158	1675	0	0	0
ARCN1	4038	165	1659	2214	4015	1802800000	2065300000	-0.196112
HSBP1	8784	234	231	8319	1989	13141000	14564000	-0.148332
FAM50A	1470	0	0	1470	1352	861840000	991125000	-0.201647
LAS1L	5205	60	876	4269	2489	262150000	222330000	0.23769
ASF1B	2059	500	609	950	1731	135985000	201060000	-0.564179
SKI	5613	72	2187	3354	5707	0	0	0
MCM6	3736	61	2466	1209	3787	9290000000	10063600000	-0.115396
HOXA10	2541	0	1233	1308	1963	0	0	0
MAP1B	12036	298	7407	4331	11979	961190000	823575000	0.222922
MIR6750	75	0	75	0	75	0	0	0
HAT1	3845	0	0	3845	1670	2948200000	4323550000	-0.552382
PSMD7	1670	140	975	555	1670	1941900000	2360700000	-0.281746
HOXB9	2581	87	753	1741	2700	0	0	0
EPN1	16219	311	1731	14177	3263	296210000	213445000	0.472756
SEC61A1	3635	184	1431	2020	3636	410770000	627830000	-0.612043
HDGFRP2	2340	0	2340	0	2340	1246650000	1590950000	-0.351832
ZNF460	3350	322	1689	1339	3849	0	0	0
WHSC1	17077	0	17077	0	17077	8185500	8981100	-0.133822
SNORA38B	131	0	0	131	132	0	0	0
DIAPH1	5795	141	3819	1835	5790	1220900000	1457750000	-0.255798
OGT	7243	0	0	7243	5482	799010000	618730000	0.368904
SQLE	2961	898	1725	338	2989	0	0	0
UBL7	1427	171	1143	113	1891	1529300	14116000	-3.20639
SEC23B	3411	432	2304	675	3747	1975850000	2285700000	-0.210163
RSL24D1	2015	177	492	1346	1473	0	0	0
VAMP3	2205	115	303	1787	2205	0	0	0
HN1L	3683	0	3683	0	3683	754230000	1013475000	-0.426234
SNORA13	133	0	0	133	133	0	0	0
PITPNB	2963	115	816	2032	3034	833625000	701905000	0.248123
SNX3	1755	339	489	927	1760	3041800000	7069000000	-1.21658
SMG5	4559	145	3051	1363	4563	26372500	41818500	-0.665107
HNRNPU-AS1	2849	0	2849	0	2849	0	0	0
SMARCD1	3658	398	1548	1712	3429	30111000	1125200	4.74204
HDDC2	1350	42	216	1092	1615	531360000	464510000	0.19398
UBE2E3	1570	393	624	553	2097	27912000	0	24.7344
API5	3714	125	1515	2074	3830	42939000	54018000	-0.331152
CCAR1	4683	119	3453	1111	4759	992855000	796420000	0.318054
MIR4691	85	0	85	0	85	0	0	0
MIR1224	85	0	0	85	85	0	0	0
NUP107	6457	332	2778	3347	3124	68327000	64571000	0.0815694
LENG8	5146	138	2514	2494	3476	0	0	0
C21orf59	2503	343	738	1422	1427	444730000	354860000	0.32568
CCAR2	4853	249	2772	1832	4165	4002800000	4547150000	-0.183953
MIR631	75	0	0	75	75	0	0	0
MIR4693	75	0	75	0	75	0	0	0
PPT1	2340	14	447	1879	2504	1046340000	1267550000	-0.276691
PDCD2L	1171	47	1077	47	1157	440250000	377825000	0.220605
NUP62	3479	496	1569	1414	3283	191572500	217644500	-0.184083
XPO5	5364	211	3615	1538	5364	2278550000	2431400000	-0.0936712
ELOVL5	3081	371	981	1729	3950	0	0	0
EXO1	3473	593	2541	339	3462	0	0	0
RAD51C	2591	71	1131	1389	1513	125220000	114560000	0.128362
RNF10	3825	461	2436	928	3847	0	0	0
DDX42	3939	204	2817	918	4011	572290000	309320000	0.887646
DDX46	5689	158	3099	2432	5851	3737000000	2336300000	0.677655
SNHG7	2357	0	0	2357	2284	0	0	0
SLC29A1	2485	491	1371	623	2985	0	0	0
TXLNA	5012	281	1641	3090	4796	2661050000	4512250000	-0.761851
PPP2R5C	4481	96	1668	2717	5035	99341000	138550000	-0.479946
DNM2	3588	150	2601	837	3805	38006000	1405000	4.75758
SARAF	2154	258	1020	876	2155	0	0	0
SNHG15	509	0	0	509	803	0	0	0
DSP	9796	341	8616	839	9730	8440200000	8848500000	-0.0681557
CDV3	3621	202	333	3086	4520	371395000	413330000	-0.15434
TRA2B	4485	0	0	4485	4288	1203410000	1389830000	-0.20778
KIAA1191	2991	534	918	1539	2830	0	0	0
COA3	771	23	321	427	808	987375000	685765000	0.525884
MRPS7	1406	227	729	450	1267	360585000	227130000	0.666821
TLE3	7809	0	0	7809	5910	789640000	1143765000	-0.534524
MRPL38	1888	538	1143	207	1575	300510000	308905000	-0.0397502
MRPL27	2441	37	285	2119	703	196745000	201080000	-0.0314426
SNORA24	135	0	0	135	131	0	0	0
PFDN1	1352	48	369	935	1324	752275000	859815000	-0.192766
RTCB	2027	99	1518	410	2066	1217590000	2012915000	-0.725258
NUP210	7193	83	5664	1446	7208	807710000	794985000	0.0229098
NDUFV1	1748	0	0	1748	1631	126900000	255125000	-1.00751
PPP2R2A	3940	329	1344	2267	4007	3770100000	4265000000	-0.177943
BABAM1	1472	193	990	289	1498	142360000	138775000	0.0367961
CIB1	1247	162	576	509	1211	0	0	0
TAF9	1461	467	795	199	1012	0	0	0
FSTL1	5943	357	927	4659	3778	21577000	0	24.363
ATN1	4351	237	3573	541	4419	0	0	0
USP22	5220	204	1578	3438	5220	0	0	0
LINC00657	5343	0	5343	0	5343	0	0	0
FAM208B	8626	625	7293	708	8626	0	0	0
MIR454	115	0	0	115	115	0	0	0
LINC00998	1127	0	1127	0	1127	0	0	0
MYEOV2	989	0	989	0	989	0	0	0
HOXD10	1989	255	1023	711	1804	0	0	0
GLUD1	3039	97	1677	1265	3476	0	0	0
TXN2	1736	467	501	768	1336	8039500	21206000	-1.39929
TK1	1628	239	705	684	1595	174071500	222165000	-0.351952
MCMBP	4169	170	1929	2070	4496	2178050000	2342250000	-0.104858
PPIH	752	22	534	196	800	231000000	304795000	-0.399946
SMARCD2	2716	266	1596	854	2770	0	0	0
CCNB2	1556	191	1197	168	1549	0	0	0
TTC3	10363	2747	6078	1538	9101	0	0	0
UBQLN1	6055	0	0	6055	4168	1382250000	1224100000	0.175297
MTCH1	2057	125	1170	762	2409	91723000	176195000	-0.941818
LRP3	3807	202	2313	1292	3494	0	0	0
GPATCH4	2464	0	0	2464	2155	162720000	141730000	0.199246
ANAPC11	918	195	255	468	1582	22312000	25921000	-0.216302
MIDN	3790	515	1407	1868	3793	0	0	0
BTBD2	2649	21	1578	1050	2618	0	0	0
CTBP1	4250	592	507	3151	1878	325830000	430115000	-0.400603
BLOC1S1	1229	14	429	786	635	45521500	57366500	-0.33366
SCARNA18	134	0	0	134	134	0	0	0
MIR6857	93	0	93	0	93	0	0	0
MRPS30	4331	0	0	4331	1672	16739500	18743950	-0.163169
RBM15	4244	900	2934	410	3431	21408000	23744000	-0.149413
FIS1	1005	383	243	379	739	125680000	92680500	0.439417
ZNF593	698	42	471	185	649	227010000	270115000	-0.250818
CDC45	2090	256	1701	133	2073	0	0	0
MRPS27	4435	0	0	4435	2823	335770000	298745000	0.168559
TMED9	1473	57	708	708	1393	828625000	966250000	-0.221677
SDCCAG3	2314	212	1239	863	2349	0	0	0
DDX6	4538	306	1452	2780	6320	2049300000	2783400000	-0.441717
SNRPD3	1763	587	381	795	3522	5712350000	4872850000	0.229319
CDK2	2598	209	120	2269	2301	964350000	1187775000	-0.300633
PPAN	1657	106	1422	129	215	0	0	0
DHX30	4065	407	3585	73	5126	955185000	1192555000	-0.320204
PXMP2	957	65	588	304	957	99753500	96870000	0.0423175
CD151	1803	0	0	1803	1549	0	0	0
NDUFC1	1257	830	231	196	1453	0	0	0
USP1	3996	815	2358	823	4198	0	0	0
MRPL21	764	17	453	294	709	435365000	426005000	0.0313551
SCARB1	5527	0	0	5527	2742	0	0	0
MRPS33	4241	100	321	3820	817	57978850	30567000	0.923552
PWP1	2621	168	1506	947	1853	377575000	213145000	0.824928
NDUFS2	2064	239	1374	451	2275	927605000	912600000	0.0235279
EXOSC2	2766	0	0	2766	2609	458755000	459705000	-0.00298448
STRN4	3628	451	2283	894	3210	1152280000	753230000	0.613329
SLC3A2	2222	159	1896	167	2902	1366900000	1302950000	0.069126
SKIV2L2	4192	254	3129	809	3711	952230000	844060000	0.173965
MIR589	99	0	0	99	99	0	0	0
SNORA68	133	0	0	133	133	0	0	0
MRPS18B	1610	0	0	1610	1534	242130000	436550000	-0.850365
TAF7	2334	777	1050	507	2295	26297000	64524000	-1.29494
GTF3C6	952	210	642	100	950	0	0	0
PTP4A1	5088	1153	522	3413	5089	0	0	0
PSMD1	3326	162	2862	302	3325	3186300000	3941900000	-0.307009
KIAA0100	7407	75	6708	624	6970	0	0	0
YY1	6697	260	1245	5192	3159	91315000	106573000	-0.222918
ACTR1A	3519	0	0	3519	2873	3285000000	3482550000	-0.0842507
PFKL	6007	0	0	6007	3412	3348500000	3784950000	-0.176759
CSTF3	2797	140	2154	503	3181	193095000	161030000	0.261981
VCL	6489	94	3201	3194	5486	8474350000	9014600000	-0.0891608
MIR3682	84	0	84	0	84	0	0	0
CASC3	4116	226	2112	1778	4180	42509000	51450000	-0.275403
DTYMK	1232	208	639	385	1209	1868400000	1925850000	-0.043692
AURKA	2248	268	1212	768	2547	127974500	273695000	-1.09671
RSL1D1	1470	68	120	1282	5135	94210000	118573000	-0.331823
SRCAP	11754	385	9693	1676	10474	0	0	0
ATP1B3	1951	186	135	1630	1853	1026195000	1042650000	-0.02295
DNAH14	13763	215	13548	0	14457	0	0	0
IDI1	2301	167	855	1279	1963	505405000	527770000	-0.0624694
PDCD6	3763	0	0	3763	2019	1462150000	2167550000	-0.567974
NOP14	3538	66	2574	898	3288	0	0	0
MIR218-1	110	0	0	110	110	0	0	0
WDR43	3533	56	2034	1443	3531	0	0	0
MIR4429	73	0	73	0	73	0	0	0
MIR302B	73	0	0	73	73	0	0	0
MIR4659B	0	0	0	0	0	0	0	0
ANAPC7	3045	1	1800	1244	3644	219820500	143616000	0.614109
TMEM123	3579	421	627	2531	3590	0	0	0
DDX23	3248	80	2463	705	3267	294920000	322935000	-0.13092
WDR77	2576	207	1029	1340	2320	1511800000	1525000000	-0.0125419
PYCR2	3149	0	0	3149	1771	540760000	525895000	0.0402137
MRPL33	729	0	0	729	518	0	0	0
ATPAF1	1827	36	1056	735	2152	265475000	161595000	0.716193
MIR1200	76	0	0	76	76	0	0	0
CDC6	4810	471	1683	2656	3053	0	0	0
SLBP	1977	367	813	797	2232	255100000	279240000	-0.130443
UBE2D3	4819	0	0	4819	5137	668220000	661560000	0.0144512
HSPB11	915	390	435	90	601	327480000	431400000	-0.397619
ALDH1A2	4098	768	1557	1773	3799	1060605000	1169550000	-0.141066
C20orf24	1170	163	264	743	471	0	0	0
CENPH	1389	87	744	558	1389	155670000	97477000	0.675357
RAD23B	4119	351	1230	2538	4442	906575000	1104770000	-0.285248
PUM1	5375	100	3570	1705	5385	215800000	359315000	-0.735554
PCNA-AS1	0	0	0	0	0	0	0	0
DPM1	1161	32	864	265	1047	434295000	316560000	0.456196
CYSTM1	1336	664	294	378	910	49878500	60475000	-0.277921
ANKRD10	2495	135	1263	1097	3095	0	0	0
ARF4	1660	268	543	849	1740	718030000	926585000	-0.367879
DCTN2	2061	268	1206	587	2020	2277600000	1942100000	0.229897
CAMTA1	8444	207	5022	3215	9283	0	0	0
AAAS	2016	0	0	2016	1837	283030000	249415000	0.182407
TXNL4A	3504	201	429	2874	1808	15528000	24930000	-0.683011
MYH10	7762	139	6024	1599	7762	6920500000	8017200000	-0.212222
TRAPPC5	790	187	567	36	850	295110000	212105000	0.476474
VKORC1	1077	211	471	395	998	21181000	4424100	2.25931
BEX1	864	240	378	246	862	0	0	0
MAD2L1	5468	340	618	4510	1436	1788650000	2040150000	-0.189804
TUBG1	1611	62	1356	193	1863	0	0	0
WBSCR22	1486	0	1486	0	1486	323370000	217130000	0.574627
PAK4	2855	252	1776	827	3064	1407950000	1547100000	-0.13597
TNPO2	5122	358	2694	2070	5452	66293000	122234500	-0.882723
FAAP20	4478	0	0	4478	6402	0	0	0
ATP6V0B	2432	0	0	2432	2068	0	0	0
PDXP	2010	56	891	1063	2005	1156100000	1199300000	-0.0529264
BAZ1B	6102	339	4452	1311	6115	0	0	0
HSD17B4	5540	0	0	5540	2938	5817250000	7122850000	-0.292117
KTN1	6241	0	0	6241	4913	408465000	394485000	0.050242
CARM1	3330	190	1827	1313	2963	593050000	265455000	1.15969
HEXB	2021	912	996	113	2100	425305000	360710000	0.237658
EZH2	3641	127	1005	2509	3036	0	0	0
DNTTIP2	5897	58	2271	3568	2722	0	0	0
DONSON	2332	5	1527	800	2522	0	0	0
SYNGR2	2325	59	675	1591	1694	328190000	631930000	-0.945233
RDX	4491	320	1752	2419	5548	4177900000	5170350000	-0.307484
POLR2K	1021	0	0	1021	971	83894500	95193500	-0.182287
MIR4766	76	0	76	0	76	0	0	0
SLMO2-ATP5E	0	0	0	0	0	0	0	0
SEC11A	3626	0	0	3626	1643	603055000	551360000	0.129295
C5orf15	2358	203	798	1357	2281	0	0	0
SCAF4	4193	383	3444	366	4269	128893000	151560000	-0.233715
CHERP	4173	152	2751	1270	3296	360485000	274535000	0.392949
THOP1	4804	203	2070	2531	2550	1162600000	1021650000	0.186454
FARSB	3369	264	1770	1335	2676	3088550000	3062150000	0.0123847
CEBPG	4109	662	453	2994	3860	0	0	0
TNPO1	11183	426	2697	8060	8708	4590600000	4361550000	0.0738418
SPCS1	1082	205	510	367	841	0	0	0
GTF3C5	2406	323	1560	523	2441	148505000	226705000	-0.610305
NDUFA8	844	142	519	183	843	2324520000	1019410000	1.1892
TTC37	5706	299	4695	712	5704	694730000	709200000	-0.0297401
OXA1L	1750	318	1260	172	1719	147210000	128001000	0.201721
KIF11	4860	90	3171	1599	5078	1691950000	2888300000	-0.771534
FBN2	11132	975	8739	1418	10724	51348000	27772500	0.886651
TRAPPC3	2428	0	0	2428	1664	928160000	910395000	0.0278809
TAF10	1215	478	657	80	759	104039000	116275000	-0.160417
ALG3	1697	455	1197	45	1832	0	0	0
DDX47	2689	0	0	2689	1817	202066500	201524000	0.0038785
TMEM256	486	53	342	91	317	698100	9353500	-3.744
SETD5	6827	435	4329	2063	7110	0	0	0
MAGOH	756	162	441	153	755	0	0	0
PDCD2	3378	79	1035	2264	4443	56008000	36994000	0.598342
TIPIN	1744	86	906	752	1280	84598500	56996500	0.569759
NEAT1	22743	0	0	22743	22641	0	0	0
DDRGK1	1306	58	945	303	1254	1148370000	1403140000	-0.289071
MGST1	2152	0	0	2152	2354	0	0	0
LINC00665	1863	0	0	1863	2125	0	0	0
SNF8	2319	383	777	1159	1213	78297500	75994000	0.0430807
KAT2A	3109	54	2514	541	3112	0	0	0
PLEKHJ1	1206	72	450	684	1235	197315000	0	27.5559
MAGT1	4047	87	1104	2856	4021	50104500	38848000	0.3671
ICMT	4771	29	855	3887	4708	0	0	0
PRPF38A	5274	186	939	4149	2772	40763000	57347000	-0.492458
C6orf62	4134	2168	690	1276	2266	0	0	0
MIR3186	85	0	85	0	85	0	0	0
TM9SF2	3430	190	1992	1248	3515	146385000	169885000	-0.214791
WBP2	1944	123	786	1035	1944	370690000	401535000	-0.115313
NDC1	5134	599	2025	2510	4825	35659400	27309800	0.384864
SEPHS1	3273	376	1179	1718	3260	343060000	376045000	-0.132444
CDT1	3240	619	1641	980	2675	0	0	0
PHF10	4285	0	0	4285	1192	0	0	0
C9orf142	812	0	812	0	812	280030000	316330000	-0.175849
MIR1238	83	0	0	83	83	0	0	0
PAFAH1B3	1098	357	696	45	960	1802900000	1505950000	0.259646
WLS	2748	254	1626	868	2980	0	0	0
EPB41L2	4457	182	3018	1257	4617	2277350000	2489500000	-0.1285
PUF60	2412	556	1680	176	2065	1436050000	1312450000	0.129844
RAE1	3251	0	0	3251	2170	165015000	219320000	-0.41044
PITRM1	3487	69	3117	301	2901	763190000	785935000	-0.0423677
UBE2V2	4373	55	438	3880	1524	741355000	913465000	-0.301185
SNORA56	129	0	0	129	0	0	0	0
RAI14	5092	287	2943	1862	5856	0	0	0
CHTOP	2553	0	0	2553	2055	218795000	263610000	-0.268825
REEP5	3326	349	570	2407	3116	0	0	0
PPP6R1	3961	567	2646	748	3637	334600000	426700000	-0.350785
SNORA81	198	0	0	198	75	0	0	0
BRD4	7169	222	4089	2858	7453	52192000	33266000	0.64978
PTDSS1	5177	326	1422	3429	2562	3478800	3210000	0.116016
MYDGF	1018	36	522	460	1051	58309500	256600000	-2.13772
SH3GL1	2516	179	1107	1230	2540	1204110000	1197185000	0.00832109
LRPPRC	6335	58	4185	2092	6619	8004050000	9186500000	-0.198785
COLGALT1	3704	120	1869	1715	3593	1265500000	1301400000	-0.040357
PHF6	4759	202	1098	3459	4936	469790000	473485000	-0.0113027
NELFE	1855	0	0	1855	1365	252180000	251130000	0.00601948
MEPCE	3030	388	2070	572	3262	354100000	342005000	0.0501394
RBM4	2321	777	1095	449	3092	3179250000	3567150000	-0.166085
PEF1	1629	23	855	751	2217	559700000	657245000	-0.231778
TM9SF3	6141	217	1770	4154	6140	30647500	26642500	0.20204
LUC7L2	2837	0	0	2837	716	371660000	525675000	-0.500188
SPTBN1	9075	385	6468	2222	13024	13769500	10399250	0.404997
SRP72	3983	721	2016	1246	3876	457740000	370905000	0.303479
MCL1	3932	60	1053	2819	4083	28178050	104729000	-1.89402
SNORD22	126	0	0	126	126	0	0	0
PSMC2	3054	411	1302	1341	3210	5650050000	5845350000	-0.0490258
ARPP19	5301	272	339	4690	5739	35742000	96162000	-1.42785
MDC1	7576	648	6270	658	7368	80650000	113300000	-0.490401
LAMC1	7889	257	4830	2802	7889	1740200000	793425000	1.13309
POLE3	2396	0	0	2396	2367	107028000	150883000	-0.495442
TRRAP	12677	209	11580	888	12598	98801500	112831000	-0.191559
CACYBP	2766	448	687	1631	3315	874625000	1000325000	-0.193732
DLD	3755	281	1530	1944	3613	3796650000	4489400000	-0.241796
TMEM205	1034	427	570	37	1295	339455000	293645000	0.209147
TTC1	1467	110	879	478	1482	454400000	2214945000	-2.28524
AKIRIN2	1662	525	612	525	1932	0	0	0
BUB1B	3725	195	3153	377	3570	52951000	76500000	-0.530802
RBM10	3747	742	2793	212	3433	318635000	263950000	0.27164
MAPK1	11022	189	1083	9750	6080	2473900000	3648300000	-0.560437
PPHLN1	3377	72	1305	2000	4585	0	0	0
MRTO4	2315	297	720	1298	2273	1558550000	2736850000	-0.812312
TXNRD1	4277	746	1647	1884	4610	1891500000	1833500000	0.0449305
THOC2	5609	32	4782	795	5610	172695000	121171000	0.511182
CRKL	5325	509	912	3904	5325	1402300000	1392950000	0.00965155
MED24	3896	419	3045	432	3737	66291500	64288000	0.0442744
GLUL	6132	0	0	6132	8561	644330000	737275000	-0.194403
SHKBP1	2363	49	2124	190	2365	0	0	0
CENPV	1770	20	528	1222	1164	24105000	32825000	-0.445463
HDAC3	1959	80	1287	592	1945	0	0	0
NDUFA9	8363	20	1134	7209	1609	248740000	263535000	-0.0833561
C8orf59	827	0	0	827	718	0	0	0
OCIAD1	1916	0	0	1916	2332	826075000	949810000	-0.201366
RPUSD3	2491	0	0	2491	1227	0	0	0
VMA21	4717	105	306	4306	4736	414495000	332880000	0.316353
ATAD2	5565	108	4173	1284	5564	0	0	0
SNHG3	2614	0	0	2614	2095	0	0	0
PPIL1	1739	252	501	986	1733	648995000	1366550000	-1.07426
CBX1	2422	481	558	1383	2676	0	0	0
RACGAP1	3229	224	1899	1106	3459	30759850	61654000	-1.00315
PDS5A	7176	540	4014	2622	7594	982245000	1115215000	-0.183167
MIR1282	101	0	0	101	0	0	0	0
ZNF226	2605	180	2412	13	3299	0	0	0
NOB1	1734	30	1239	465	1775	917870000	896145000	0.0345577
MYL6B	1258	0	0	1258	1064	15585000	9642700	0.692649
RCN2	6347	223	954	5170	2267	425555000	695935000	-0.709607
CUL1	3064	279	2331	454	3209	983950000	1056345000	-0.102424
SERF2	2792	23	327	2442	1855	270391500	419795000	-0.634635
FBXO5	2610	0	0	2610	2465	0	0	0
SRPR	3026	0	3026	0	3026	515460000	415775000	0.310057
CPSF6	6616	110	1656	4850	6665	1067850000	1145450000	-0.101205
G6PC3	1533	231	1041	261	1831	0	0	0
LARP4	6427	112	2175	4140	6709	414010000	363155000	0.18908
EID2	1629	254	711	664	1392	0	0	0
EMC4	1201	0	0	1201	877	150765000	111815000	0.431188
POLDIP2	2121	74	1107	940	2343	988985000	1222115000	-0.30536
DENR	2769	186	597	1986	2722	174345000	171121000	0.0269282
DNAAF5	3410	20	2568	822	3308	1474835000	1663750000	-0.173885
MGEA5	5155	396	2751	2008	5202	489915000	582205000	-0.248996
ABCF2	3546	110	1872	1564	4967	1312650000	1572600000	-0.260669
TSPYL1	3326	73	1314	1939	5259	76688000	133600000	-0.800847
DAP3	2089	124	1197	768	2217	736635000	591410000	0.316791
LTV1	1847	134	1428	285	1814	318275000	272945000	0.221664
TOMM7	778	72	168	538	779	46084000	59959000	-0.37971
VPS4A	4100	156	1314	2630	2176	323195000	333585000	-0.0456495
MOB1A	4885	194	651	4040	1329	0	0	0
MIR3662	95	0	95	0	95	0	0	0
PRPF6	3044	111	2826	107	3101	1235250000	1029650000	0.262649
NOC4L	1632	41	1551	40	1685	390580000	250410000	0.641326
IPO4	3646	177	3246	223	3581	5106700000	4880100000	0.0654806
AKR1A1	1818	747	978	93	1580	1224750000	1496950000	-0.289539
COPA	4789	230	3675	884	5457	3633100000	4694650000	-0.369817
DDAH1	4017	502	549	2966	4482	1045700000	1476200000	-0.497419
VPS72	4267	0	0	4267	1564	0	0	0
VWA9	2873	0	2873	0	2873	37585500	35036500	0.101318
SMARCC2	4271	106	3459	706	5681	1135800000	1011850000	0.166713
AGAP3	3751	0	0	3751	5606	74991500	78879500	-0.0729233
PAIP1	2782	233	1440	1109	2875	1090540000	986400000	0.144798
CDC16	2211	198	1863	150	2293	0	0	0
TMX2	1697	5	348	1344	1446	6214700	4479100	0.472476
GOLPH3	2721	316	897	1508	2676	185531000	226185000	-0.285843
LSM2	876	227	288	361	880	844280000	902370000	-0.0959976
USP39	2177	10	1698	469	2795	304060000	294905000	0.0441058
ZC3H15	2138	227	1281	630	2133	519285000	795315000	-0.615
CIRH1A	2254	0	2254	0	2254	0	0	0
ECI2	3870	0	0	3870	1305	263380000	282000000	-0.0985494
ASPM	10887	257	10434	196	10888	0	0	0
MTHFD1L	3604	274	2937	393	3673	946985000	1058245000	-0.16026
ATXN10	3329	265	1428	1636	3330	1033985000	1326725000	-0.359654
STT3A	4558	159	2118	2281	4314	613290000	490495000	0.322331
RTFDC1	2212	107	921	1184	1745	0	0	0
CCNH	2391	53	768	1570	1638	0	0	0
RBM25	6910	285	2532	4093	4303	378840000	429265000	-0.18028
IMPDH1	2881	351	1800	730	2735	421540000	669135000	-0.666628
TOP2B	5389	202	4866	321	5316	0	0	0
MLST8	1861	364	978	519	1892	203036000	144074000	0.494926
POLR2B	4108	413	3525	170	4131	770965000	934375000	-0.277336
HARS	3494	1820	1323	351	2004	1972450000	3711750000	-0.912111
SPINT2	1802	435	759	608	1802	55766000	92129000	-0.72427
SNORA55	135	0	0	135	137	0	0	0
SNRPD1	4909	163	360	4386	1628	1835800000	1477700000	0.313055
MFN2	4539	322	2274	1943	4677	86892000	153830000	-0.824042
LAMB1	5766	185	5433	148	5846	1269900000	1126195000	0.173258
MIR877	86	0	0	86	86	0	0	0
PMF1	1068	9	618	441	642	0	0	0
SNORA11B	129	0	0	129	127	0	0	0
BRD7	5370	160	1956	3254	2312	0	0	0
PPRC1	5330	39	4995	296	5374	0	0	0
KDM5C	6096	533	4140	1423	6862	0	0	0
HSD17B12	4292	0	0	4292	2545	790790000	813620000	-0.0410605
[truncated: 24,491 more rows]
