# Supplementary material for: DHX36 prevents the accumulation of translationally inactive mRNAs with G4-structures in untranslated regions
Source: Nat Commun. 2019 Jun 3;10:2421. doi: 10.1038/s41467-019-10432-5 (PMC6547686; doi:10.1038/s41467-019-10432-5)
Supplement: Supplementary file 9 — Supplementary Data 6 [file 41467_2019_10432_MOESM9_ESM.xlsx]

## Sheet: Chromatin-associated RNA-seq
ID	TX_Length	5UTR_Length	CDS_Length	3UTR_Length	Length	wt_chromatin	KO_chromatin	LFC_chromatin
MIR3687-1	0	0	0	0	0	212821	123212	0.788493
ENSG00000210144	65	0	65	0	65	88893.9	272436	-1.61575
ENSG00000210151	69	0	69	0	69	566.91	20628.5	-5.1829
ENSG00000210194	69	0	69	0	69	0	14568.7	-13.8307
ENSG00000210140	65	0	65	0	65	5481.42	46038.4	-3.06998
MIR663A	93	0	0	93	93	25611.6	15117.6	0.760529
RMRP	264	0	0	264	268	49627.7	67738.7	-0.448827
RPPH1	333	0	0	333	341	10432.4	16244.5	-0.638831
ENSG00000210100	66	0	66	0	66	25416.9	41354.4	-0.702231
ENSG00000210176	69	0	69	0	69	18928.4	19974.2	-0.0775813
ENSG00000210135	73	0	73	0	73	0	8093.3	-12.9827
SNORD80	71	0	71	0	71	31378.1	14749.1	1.08908
ENSG00000210077	69	0	69	0	69	5288.88	6380.41	-0.27064
ENSG00000210184	59	0	59	0	59	10909.2	13710.3	-0.329688
ENSG00000210195	66	0	66	0	66	8266.26	14732.9	-0.833658
ENSG00000210112	68	0	68	0	68	3876.54	6692.25	-0.787565
ENSG00000228253	161	0	161	0	161	3725.26	7389.25	-0.987895
ENSG00000198899	634	0	634	0	634	1803.52	4277.17	-1.24538
MIR3648-1	0	0	0	0	0	4072.67	2580.68	0.658019
ENSG00000210082	1559	0	1559	0	1559	2818.79	5149.39	-0.869094
ENSG00000198804	1542	0	1542	0	1542	2820.4	5857.57	-1.05414
ENSG00000198712	684	0	684	0	684	2497.88	4503.15	-0.849973
MIR3654	56	0	56	0	56	1107.5	690.788	0.680207
MIR3654	0	0	0	0	0	1107.5	690.788	0.680207
ENSG00000212907	290	0	290	0	290	2920.88	5616.96	-0.943149
ENSG00000211459	954	0	954	0	954	1366.16	3567.51	-1.38414
SNORD29	68	0	0	68	65	15001.4	19635.2	-0.388322
RNU86	55	0	55	0	55	5575.25	2492.96	1.16086
SNORA73B	204	0	0	204	158	8053.42	9586.31	-0.251345
ENSG00000210107	69	0	69	0	69	0	876.416	-9.77712
ENSG00000198886	1371	0	1371	0	1371	1700.78	4124.83	-1.27764
SNORD36A	73	0	0	73	72	8692.85	7720.22	0.171166
ENSG00000198938	783	0	783	0	783	1563.06	2503.23	-0.679071
SNORD76	81	0	81	0	81	6897.98	5265.96	0.389413
SNORD84	78	0	78	0	78	9470.32	11021.4	-0.218801
ENSG00000198840	346	0	346	0	346	1837.72	2807.81	-0.611257
ENSG00000210164	68	0	68	0	68	7330.4	5527.31	0.40725
SNORD36B	74	0	0	74	71	9727.41	11574.4	-0.250786
SNORD102	72	0	0	72	72	8333.95	12008.4	-0.526919
ENSG00000210174	65	0	65	0	65	9069.53	9191.34	-0.0192453
ENSG00000198727	1141	0	1141	0	1141	1571.09	2390.63	-0.60531
ENSG00000198695	525	0	525	0	525	1028.86	1836.15	-0.835021
SNORD68	84	0	0	84	72	3959.04	5304.38	-0.421941
SNORD4A	72	0	0	72	72	2439.94	2960.25	-0.278769
ENSG00000198786	1812	0	1812	0	1812	1136.29	1886.93	-0.731205
ENSG00000198763	1042	0	1042	0	1042	737.442	1789.95	-1.27817
ENSG00000198888	956	0	956	0	956	752.485	1732.85	-1.20233
RPS16	643	41	459	143	590	1505.83	1353.1	0.154182
ENSG00000210154	68	0	68	0	68	0	753.797	-9.55994
ENSG00000210127	69	0	69	0	69	0	776.997	-9.60362
SNORD32A	84	0	0	84	82	7336.09	8562.47	-0.222988
SNORD63	80	0	0	80	68	4124.36	3847.63	0.100175
SNORD58A	65	0	0	65	65	7019.31	10934.1	-0.63936
RPL38	2450	0	0	2450	392	1092.68	1086.95	0.00757843
SNORD47	77	0	77	0	77	3466.38	2032.53	0.76986
SNORD100	76	0	0	76	76	3681.06	4267.04	-0.213061
ENSG00000210156	70	0	70	0	70	0	615.867	-9.26882
SNORA71A	134	0	0	134	138	2821.33	2236.44	0.335038
RPS4X	1820	0	0	1820	956	1418.32	1293.29	0.133039
HIST1H3B	472	0	472	0	472	1096.19	1251.08	-0.190513
RPS15	534	145	357	32	687	898.826	547.83	0.713287
RPS18	1109	0	0	1109	542	995.13	981.967	0.0191911
RPS8	1115	0	0	1115	705	1063.37	1044.96	0.0251721
ENSG00000210191	71	0	71	0	71	1381.48	2267.07	-0.714207
RPLP1	1962	0	0	1962	512	771.449	597.911	0.367098
RPL36	707	134	318	255	604	739.997	494.921	0.579357
GAPDH	1875	666	1008	201	1892	1415.62	771.49	0.874865
SNORD49A	71	0	0	71	71	4071.98	1672.16	1.28351
RPL11	994	0	396	598	634	1144.69	900.341	0.346072
GNB2L1	1109	0	1109	0	1109	1159.45	852.856	0.44262
MIR6759	65	0	65	0	65	883.444	1039.44	-0.234351
SNORD110	75	0	0	75	75	3566.04	2413.7	0.562883
RPS11	614	83	477	54	646	874.294	707.393	0.305218
RPL4	2769	93	1284	1392	1441	1138.82	923.642	0.301839
SNORD24	75	0	0	75	75	4514.3	4156.12	0.119237
ENSG00000209082	75	0	75	0	75	515.433	2100.57	-2.02481
RPL6	2008	0	0	2008	1130	1211.3	851.877	0.507337
RPL37A	3647	686	279	2682	418	668.54	650.894	0.0385329
RPS14	3119	0	0	3119	786	792.808	746.555	0.0866104
RPL35	785	0	0	785	447	744.339	685.265	0.119131
HIST1H1C	642	0	642	0	732	852.984	1033.07	-0.276053
RPL19	732	62	591	79	732	790.874	629.745	0.328214
RPL27	490	40	411	39	490	821.802	511.924	0.6818
SNORD57	72	0	0	72	72	3654.34	3241.12	0.173068
SNORD117	76	0	0	76	76	4824.64	4518.1	0.0946848
SNORD25	69	0	0	69	67	4125.06	3694.58	0.158964
RPS24	2814	142	870	1802	2962	893.627	722.638	0.306018
SNORD48	64	0	0	64	64	506.184	992.822	-0.970478
RPL23	2821	133	423	2265	577	795.435	583.531	0.446277
HIST1H1E	754	37	660	57	785	755.505	690.587	0.129439
RPL8	1041	233	774	34	975	717.459	602.59	0.251337
RPL13AP5	612	0	0	612	0	679.399	499.432	0.443207
MIR6820	62	0	62	0	62	2274.58	2757.76	-0.277786
EEF1A1	4441	992	1389	2060	3512	911.276	1127.86	-0.307324
SNORD55	74	0	74	0	74	1154.89	1388.55	-0.265614
RPS27	625	35	201	389	351	604.705	573.532	0.0762281
MIR6783	64	0	64	0	64	1541.5	343.254	2.16373
SNORD95	68	0	0	68	63	2012.74	2319.26	-0.204409
MIR7111	72	0	72	0	72	2431.68	2154.44	0.174564
MIR4521	60	0	60	0	60	910.99	2268.06	-1.315
MIR924	53	0	53	0	53	4570.59	2363.89	0.950923
RPLP0	2591	0	0	2591	1264	679.069	483.905	0.487979
RPS19	500	245	216	39	849	527.704	477.517	0.14389
SNORD42A	64	0	0	64	63	2917.4	3178.17	-0.123473
EEF2	3164	89	2577	498	3158	643.142	404.136	0.668972
SNORD33	88	0	0	88	83	2305.87	2396.23	-0.0554316
HIST1H4C	435	72	312	51	390	544.51	581.603	-0.0949075
SNORD74	81	0	0	81	72	4034.16	2269.42	0.829667
MIR4747	54	0	54	0	54	1854.63	1675.18	0.146732
RPS6	1387	59	750	578	829	619.497	618.1	0.00325178
HIST1H2AG	2250	30	393	1827	498	453.398	470.699	-0.0539101
MIR6886	61	0	61	0	61	758.477	365.731	1.05028
ENO1	2266	0	0	2266	3127	1051.53	633.005	0.731295
RPS2	1548	0	0	1548	942	422.888	343.851	0.29771
ACTG1	1994	147	1128	719	2105	559.317	356.528	0.648187
RPL3	2108	0	0	2108	1338	807.746	596.826	0.435961
RPLP2	781	394	348	39	493	325.012	255.981	0.343263
HIST1H4H	397	10	312	75	374	515.429	371.337	0.471961
HIST1H2BD	789	24	381	384	861	498.127	478.835	0.0568686
RPL18A	665	81	531	53	671	261.324	222.753	0.229443
RPL26	524	42	438	44	582	531.353	576.94	-0.118537
HIST1H4E	377	0	377	0	377	497.045	575.666	-0.21146
MIR6807	92	0	92	0	92	1887.39	1447.67	0.382428
RPL7A	1164	0	0	1164	890	530.105	507.649	0.0623267
RPL5	1210	0	0	1210	1031	582.195	527.996	0.140722
SNORD37	66	0	0	66	66	2483.96	1255.5	0.983812
ENSG00000210196	68	0	68	0	68	310.953	158.859	0.964529
MIR6837	64	0	64	0	64	804.302	1097.11	-0.447421
ACTB	2245	0	0	2245	1812	424.607	303.207	0.484469
RPL18	3844	0	0	3844	759	409.652	289.099	0.501371
HIST1H2BC	659	6	381	272	438	433.554	524.555	-0.274306
HIST1H2BJ	381	0	381	0	481	427.335	428.713	-0.00463386
MIF	939	471	348	120	0	266.008	111.461	1.24746
SCARNA12	270	0	0	270	270	1704.43	1256.62	0.439439
HIST1H4D	367	0	367	0	367	411.376	460.984	-0.163883
SCARNA10	330	0	0	330	330	2373.52	2877.56	-0.277711
RPS5	740	72	615	53	741	507.102	347.369	0.544502
YBX1	1524	0	1124	400	1546	360.197	240.947	0.578095
CKB	1709	358	1146	205	1458	358.959	239.492	0.581844
MIR6739	75	0	75	0	75	1612.6	573.314	1.49037
RPL39	1915	0	0	1915	419	546.797	566.867	-0.0519117
PTMA	1635	0	0	1635	1125	439.088	327.414	0.422276
EEF1G	2496	0	0	2496	1482	527.136	514.487	0.0349734
MIR378I	76	0	76	0	76	1083.88	1166.95	-0.106443
NME2	866	267	459	140	641	371.526	320.835	0.21102
HSP90AA1	3510	282	2565	663	4074	904.275	620.82	0.541859
MIR6727	65	0	65	0	65	883.679	0	9.78901
COX7C	1584	100	192	1292	407	426.344	413.692	0.0433577
RPL24	1857	0	0	1857	562	456.274	338.566	0.429367
SNORD11	85	0	0	85	84	1832.58	1175.18	0.640554
SNORA71C	134	0	0	134	138	883.101	840.661	0.0709719
RPL35A	1437	267	333	837	483	364.075	345.618	0.0748463
HIST1H4B	438	0	312	126	357	349.792	334.04	0.0662825
TUBB	2904	593	1281	1030	3117	722.043	631.568	0.192861
RPL14	7072	69	648	6355	968	426.991	364.695	0.22694
SNORD17	237	0	0	237	237	1819.45	2660.06	-0.547706
MIR4800	80	0	0	80	0	942.04	562.815	0.742097
NPM1	1758	301	885	572	1780	682.346	471.903	0.531072
MIR6755	66	0	66	0	66	603.365	601.265	0.00502169
RPS15A	2203	96	393	1714	543	352.092	358.001	-0.0239437
RPS12	639	0	0	639	503	289.657	288.804	0.00424015
RPS25	1462	0	0	1462	445	336.96	348.576	-0.0487536
HIST1H2AH	387	0	387	0	481	297.861	277.864	0.0999129
RPL10A	1069	0	0	1069	719	357.949	303.885	0.235514
RPL29	880	33	183	664	695	311.157	336.72	-0.113556
RPL23A	1562	613	471	478	961	302.024	331.748	-0.134998
NACA	6629	282	6237	110	3472	412.845	279.644	0.560349
RPL7	1526	139	627	760	837	401.513	326.84	0.296043
HIST1H2BK	381	0	381	0	839	255.146	372.923	-0.545775
SNORD44	61	0	0	61	61	421.116	650.156	-0.625364
FBL	1160	114	966	80	1165	339.34	196.318	0.786454
RPL30	1129	787	342	0	554	323.17	363.314	-0.168432
SNORD36C	66	0	0	66	67	1015.8	855.066	0.248242
MIR4784	77	0	77	0	77	993.79	576.325	0.785008
SNORD101	73	0	0	73	73	1587.11	1075.41	0.561083
RPL31	2328	11	240	2077	1481	329.389	296.511	0.151223
RPS10	781	0	0	781	330	326.804	386.077	-0.239787
SNORD35B	87	0	0	87	87	463.016	720.719	-0.637263
IRS4	3928	65	3774	89	3881	712.732	623.033	0.19376
RPS9	2384	56	234	2094	713	256.742	164.326	0.640614
SNORD34	71	0	0	71	66	2216.17	1935	0.19564
RPS13	777	0	0	777	529	301.328	321.737	-0.0942444
ALDOA	2447	982	1257	208	3223	338.594	201.357	0.746908
SNORD99	74	0	0	74	80	872.946	800.875	0.124167
RPS3A	1526	0	0	1526	1966	348.497	372.421	-0.095523
HSP90AB1	2674	214	2175	285	2895	745.102	629.594	0.242661
HSPA8	2463	277	1941	245	2460	721.151	504.501	0.514587
LDHB	1538	333	1005	200	1600	527.147	305.45	0.785288
HIST1H2AC	1668	88	393	1187	546	281.083	266.864	0.074619
HIST2H2BF	1954	36	381	1537	965	195.666	156.878	0.316937
UBB	1225	392	690	143	1626	441.345	394.755	0.160564
SNORD12B	91	0	0	91	103	1575.22	1376.52	0.194396
BTF3	1237	219	621	397	1249	347.217	209.982	0.722867
MIR4664	71	0	71	0	71	451.402	302.836	0.574312
PKM	2717	500	1596	621	3181	401.177	213.631	0.905972
SCARNA2	420	0	0	420	420	505.253	470.995	0.101087
SNORA22	134	0	0	134	134	834.126	2147.74	-1.36343
RPS21	1002	42	201	759	396	202.821	231.921	-0.192538
GNAS	4029	552	3114	363	7128	265.765	255.918	0.0542614
COX6B1	667	192	261	214	590	268.824	235.135	0.192407
TPI1	1763	337	861	565	1845	343.944	263.62	0.38244
SNORA23	182	0	0	182	189	571.154	825.401	-0.530438
SNORD83B	93	0	0	93	93	1015.6	449.932	1.17277
TUBA1B	3198	0	0	3198	1751	424.918	289.615	0.551467
HIST1H2AI	503	11	393	99	469	260.961	285.941	-0.131402
SNORD75	60	0	0	60	60	891.929	617.762	0.529161
MIR6894	57	0	57	0	57	0	763.401	-9.57819
SNORD27	72	0	0	72	72	988.47	768.321	0.36307
MIR6748	71	0	71	0	71	462.103	893.032	-0.948993
SNORD28	75	0	0	75	75	653.278	951.783	-0.542244
MIR6832	72	0	72	0	72	421.791	597.214	-0.500717
SNORD1C	78	0	0	78	78	634.121	525.209	0.271396
SNORD77	81	0	0	81	61	421.116	0	8.7215
MIR4461	74	0	74	0	74	260.143	394.83	-0.600041
MIR6764	61	0	61	0	61	1112.05	387.49	1.51857
RPL15	2835	380	438	2017	4473	299.992	321.979	-0.101715
MIR6835	64	0	64	0	64	760.656	171.627	2.14148
RPS7	5429	0	0	5429	728	306.066	262.001	0.22348
EIF5A	1511	401	465	645	1818	189.584	120.195	0.653097
HIST2H2AC	390	0	390	0	437	231.812	311.202	-0.423314
SNORD4B	72	0	0	72	74	548.097	944.798	-0.784471
RPS3	2097	62	732	1303	2746	225.447	235.087	-0.0601452
SNORA48	162	0	0	162	135	929.934	1010.65	-0.119959
FAU	1484	0	0	1484	557	257.317	212.755	0.273184
MIR378H	83	0	83	0	83	921.179	582.331	0.660732
RPL32	2117	100	408	1609	1720	239.54	247.779	-0.0485879
ENSG00000210117	68	0	68	0	68	0	107.685	-6.76401
EIF4A1	1756	16	1221	519	0	352.454	274.617	0.358858
RPS28	1523	0	0	1523	382	121.321	111.129	0.125513
OAZ1	1181	0	1181	0	1181	192.51	153.692	0.32301
ATP5B	1839	105	1590	144	1843	359.883	238.799	0.589706
FTL	878	207	528	143	871	209.5	216.746	-0.048826
ENSG00000210049	71	0	71	0	71	246.69	271.44	-0.137403
SCARNA5	276	0	0	276	278	1200.95	1354.22	-0.17315
EIF3K	1327	76	636	615	893	273.82	178.798	0.61211
SNORD59A	75	0	0	75	75	1056.41	482.308	1.12952
SNORD83A	95	0	0	95	95	715.606	526.305	0.442542
YWHAE	2211	268	768	1175	1860	334.085	322.938	0.0488094
SNORA43	140	0	0	140	0	569.293	573.499	-0.0106011
SNORD104	70	0	0	70	80	0	54.2553	-5.78804
MIR25	84	0	0	84	84	1292.5	1626.55	-0.331422
MIR181B2	89	0	0	89	89	1560.84	1347.52	0.21187
SNORD12C	89	0	0	89	79	557.648	468.667	0.250301
MIR6865	65	0	65	0	65	446.392	736.732	-0.721557
MIR6869	62	0	62	0	62	0	0	0
MIR4639	69	0	69	0	69	560.917	764.138	-0.445363
SNORA4	147	0	0	147	137	725.243	1056.31	-0.541874
HSPA1B	2525	216	1926	383	2520	357.291	112.466	1.65887
MIR302C	68	0	0	68	68	290.285	149.939	0.948466
RPSA	2058	0	0	2058	1185	223.871	218.792	0.0329587
MIR4288	67	0	67	0	67	747.125	1095	-0.550897
PRDX1	1234	341	600	293	1315	299.108	188.84	0.660698
VIM	2666	629	687	1350	1495	304.135	127.768	1.24467
SNORD21	95	0	0	95	95	592.556	528.511	0.164723
RPL17	469	0	469	0	469	255.751	200.812	0.347358
HNRNPA1	4121	615	963	2543	569	332.821	195.392	0.765339
RPL41	699	202	78	419	584	245.545	196.931	0.316853
SCARNA7	330	0	0	330	330	801.856	824.544	-0.0402039
SCARNA13	275	0	0	275	0	678.654	871.647	-0.360598
MIR4449	66	0	66	0	66	180.852	0	7.50662
NCL	4034	241	2133	1660	2717	395.361	297.015	0.41143
RPL12	2275	0	0	2275	660	182.946	211.38	-0.207366
SNORD35A	86	0	0	86	86	408.171	397.674	0.0374944
SCARNA21	166	0	0	166	138	919.47	1256.26	-0.44984
SNORD111	94	0	0	94	94	850.033	710.463	0.258426
SNORD6	73	0	0	73	71	2376.35	1725.49	0.461512
SNORA63	132	0	0	132	135	581.119	790.911	-0.444024
SCARNA16	187	0	0	187	110	259.874	349.885	-0.427645
TMSB10	496	109	135	252	482	120.161	140.031	-0.219087
XRCC6	2709	655	1830	224	2326	350.799	210.289	0.735534
CALR	1903	73	1254	576	1911	224.246	202.355	0.147501
MIR3064	66	0	66	0	66	180.852	572.347	-1.65664
HIST1H3H	1237	10	411	816	473	168.846	120.197	0.486873
SNORD26	75	0	0	75	75	1623.08	732.841	1.14608
RPL28	5620	0	0	5620	5121	145.455	102.127	0.506035
MIR1248	3	0	3	0	3	553.185	758.54	-0.454758
RPS27A	1159	0	0	1159	1241	190.234	162.939	0.22218
COX7B	2471	116	243	2112	456	213.791	198.248	0.108368
ATP5J2	774	0	0	774	330	168.65	155.17	0.119444
SNORD45C	79	0	0	79	78	265.113	170.105	0.637157
RPS29	7062	30	204	6828	1518	133.101	135.062	-0.0209442
UQCRH	687	0	0	687	771	181.296	155.327	0.221716
SNORD43	62	0	62	0	62	348.15	0	8.4477
MIR6867	67	0	67	0	67	353.818	119.966	1.55248
SNORA71B	272	0	0	272	136	604.045	578.287	0.0627642
ARF1	2006	262	546	1198	2198	186.92	105.394	0.820702
SNORA53	249	0	0	249	250	309.942	405.49	-0.386574
SNORD38A	70	0	0	70	71	359.334	890.369	-1.30669
PABPC1	3485	1129	1911	445	2803	210.725	227.962	-0.112917
SNORD54	67	0	0	67	63	566.138	196.057	1.52509
CCT3	2150	281	1638	231	2382	313.583	191.303	0.710059
RPL37	7686	150	294	7242	1570	188.916	171.667	0.137369
HIST2H4A	0	0	0	0	0	1.07255	1.12907	-0.0388165
ATP5I	496	0	0	496	365	138.79	114.617	0.273908
SLC25A5	1274	116	897	261	1124	236.1	209.803	0.1696
COX6A1	767	0	0	767	572	139.679	150.704	-0.108852
STMN1	2947	0	0	2947	3536	246.587	266.985	-0.114217
MIR6855	67	0	67	0	67	384.667	511.052	-0.408935
MIR6768	72	0	72	0	72	112.585	73.0346	0.617501
SNRPB	1154	163	696	295	1153	152.242	100.019	0.601185
PRDX2	1717	0	0	1717	1038	186.155	125.272	0.567699
MALAT1	8708	0	0	8708	8751	493.475	751.974	-0.606702
USMG5	789	483	177	129	736	143.243	112.485	0.346
HSPD1	2455	268	1722	465	2321	347.012	224.667	0.624942
ATP5G2	1976	0	0	1976	1287	156.196	91.9484	0.758063
MIR5739	80	0	80	0	80	1867.63	1088.92	0.777759
ATF4	2019	882	1056	81	2027	203.674	170.637	0.253967
HIST1H2BN	715	117	381	217	449	154.704	167.145	-0.1109
CFL1	1878	716	501	661	1257	150.835	134.628	0.162849
SNRPD2	901	445	357	99	868	139.597	95.2349	0.546934
SOD1	1746	0	0	1746	965	198.045	124.548	0.664856
GPI	4000	170	1710	2120	4474	215.008	151.852	0.498949
SNORD96A	72	0	72	0	72	117.092	320.796	-1.44624
HIST1H2BF	1196	39	381	776	430	130.864	138.087	-0.0769368
HIST1H2BL	488	25	381	82	453	123.395	112.343	0.134233
HSP90B1	3032	0	0	3032	2731	315.927	225.939	0.481846
MIR663AHG	1213	0	0	1213	1213	108.363	88.5394	0.28853
MIR1254-1	97	0	0	97	97	597.794	276.577	1.10917
RANBP1	2177	0	0	2177	1598	137.119	80.0918	0.768284
HIST3H2A	895	56	393	446	496	104.918	39.2932	1.39434
MIR663B	115	0	0	115	115	57.684	65.8954	-0.18894
PDCD5	1799	61	390	1348	604	173.064	143.464	0.268908
HNRNPA2B1	6284	0	0	6284	3702	311.36	222.252	0.484537
PPIA	2238	45	498	1695	2445	179.975	165.823	0.117472
CCT7	2031	371	1500	160	2032	247.082	165.815	0.572568
TUBB4B	1637	148	1338	151	1466	166.393	103.968	0.67329
UCHL1	1578	0	0	1578	1124	222.954	208.973	0.0929986
NME1	1645	86	249	1310	362	173.116	116.701	0.564922
SET	2915	357	834	1724	3452	179.054	149.525	0.258427
HIST3H2BB	452	0	452	0	452	136.982	42.4162	1.66817
H3F3AP4	411	0	0	411	0	150.962	96.9025	0.634293
EEF1B2	1098	375	678	45	1110	190.854	173.58	0.136121
SNORD46	104	0	0	104	98	160.276	570.341	-1.82482
RPL9	2153	0	0	2153	896	214.677	216.051	-0.00916174
SNORD79	84	0	0	84	81	370.937	362.49	0.0331426
SNORD50B	70	0	0	70	71	235.989	507.518	-1.10148
HIST1H3D	411	0	411	0	486	128.243	52.4755	1.27314
SNORD12	90	0	0	90	90	757.235	467.789	0.693706
SNHG5	1032	0	0	1032	507	137.986	145.061	-0.0716314
PTGES3	2939	0	0	2939	3399	182.536	94.3786	0.944326
RPL13A	2312	0	0	2312	522	144.001	101.05	0.506787
MIR5087	76	0	76	0	76	83.8406	299.971	-1.8268
TRIM28	2960	289	2508	163	2959	146.561	77.2613	0.91494
HNRNPAB	1796	257	999	540	1816	161.477	126.853	0.345749
HIST2H2AA4	0	0	0	0	0	2.90952	2.1546	0.309534
RPL34	2627	0	0	2627	1014	154.088	157.802	-0.034142
PARP1	3958	144	3045	769	3985	247.625	142.294	0.794993
HIST1H2AB	477	0	477	0	477	108.351	99.1932	0.126182
HNRNPL	2471	367	1770	334	2159	173.944	139.832	0.312918
SNORA44	132	0	0	132	132	420.086	398.617	0.075497
SNORD121B	81	0	0	81	11	560.658	587.921	-0.0683822
PA2G4	2577	419	1185	973	2626	241.618	133.941	0.846358
PFN1	1291	620	423	248	1365	96.7048	71.4121	0.432199
SNHG25	111	0	111	0	111	143.103	150.855	-0.075594
HIST1H4K	354	0	354	0	354	80.3016	153.719	-0.928295
HMGA1	2159	489	324	1346	2400	88.8082	45.2573	0.957166
HNRNPC	4501	2952	882	667	3251	266.483	195.49	0.444991
HNRNPH1	5564	0	0	5564	2290	326.975	330.26	-0.0143782
SNORD45A	84	0	0	84	84	316.92	214.888	0.558381
HIST2H3A	1656	36	411	1209	0	0.940965	0.581477	0.295502
ATP5O	2839	0	0	2839	806	160.021	102.952	0.631331
MIR6733	61	0	61	0	61	0	0	0
MIR7114	61	0	61	0	61	0	0	0
TERC	451	0	451	0	451	155.699	232.26	-0.573943
CSDE1	4167	379	2535	1253	4313	214.426	213.719	0.00474252
LRRC75A-AS1	1662	0	0	1662	2456	173.859	175.597	-0.0142688
HNRNPU	12852	0	0	12852	6846	287.63	167.896	0.773086
C1QBP	1169	82	849	238	921	144.44	91.9066	0.646571
NONO	3215	0	0	3215	3218	241.887	180.674	0.418933
RAN	2661	258	651	1752	2546	186.654	130.879	0.50886
SNORD70	88	0	0	88	88	589.861	389.037	0.599208
MYL6	1564	0	0	1564	809	130.303	99.2131	0.389829
COX5A	1268	154	453	661	769	110.998	53.3546	1.043
MIR7161	84	0	84	0	84	491.99	451.446	0.123813
SCARNA6	265	0	0	265	266	460.707	418.964	0.136712
SNORA67	149	0	0	149	137	260.49	388.972	-0.576615
UBA2	4023	70	1923	2030	2665	205.445	194.148	0.0811888
NDUFS5	548	87	321	140	571	151.112	124.575	0.276585
ZNF711	4844	886	2424	1534	4167	318.226	368.471	-0.210883
LDHA	2416	273	999	1144	2553	203.54	156.118	0.380535
HNRNPK	2942	224	1395	1323	3095	253.082	202.764	0.318395
CCT8	2005	207	1647	151	2315	244.753	133.008	0.87489
MIR937	86	0	0	86	68	344.954	461.984	-0.420382
HINT1	1081	280	381	420	1068	135.474	105.855	0.352972
GLO1	2012	87	555	1370	2046	201.299	189.625	0.0857519
CANX	4260	200	1779	2281	4950	243.437	234.819	0.0517827
H2AFZ	1880	0	0	1880	947	138.202	139.874	-0.0172254
CHCHD2	901	163	456	282	815	117.306	104.831	0.160761
HIST2H2AB	393	0	393	0	448	113.313	122.704	-0.113903
ATP1A1	3763	363	3072	328	3917	172.168	114.685	0.581971
TMBIM6	3254	328	888	2038	3356	187.098	138.572	0.430475
SRM	1266	81	909	276	1273	74.1671	39.4907	0.892511
MIR4534	60	0	60	0	60	0	308.882	-8.27558
MIR4722	60	0	60	0	60	1308.24	455.667	1.51952
MIR6732	60	0	60	0	60	0	308.881	-8.27557
MIR7156	60	0	60	0	60	0	308.881	-8.27557
MIR6506	0	0	0	0	0	93.4122	0	6.5609
TBCA	2301	30	390	1881	2447	149.196	116.2	0.357874
PSMD8	1553	66	1053	434	1539	145.865	124.638	0.225218
SNORD18A	72	0	0	72	70	914.077	810.341	0.173585
BSG	1974	70	1158	746	2391	112.279	61.1037	0.867129
MIR3609	80	0	80	0	80	770.046	563.851	0.448947
PCBP2	3077	350	1008	1719	2407	136.284	92.4845	0.554364
SNORD65	73	0	0	73	73	390.479	258.831	0.591361
MIR4641	66	0	66	0	66	0	0	0
UQCRFS1	3475	423	825	2227	1224	145.753	115.573	0.332156
U2AF1	4694	0	0	4694	1020	143.415	102.526	0.480227
PCNA	1359	243	786	330	1058	181.852	204.842	-0.170861
SNORA10	133	0	0	133	133	281.766	440.118	-0.641556
MIR4517	79	0	79	0	79	195.917	323.38	-0.720097
TMA7	688	0	0	688	463	80.1869	80.7777	-0.0104605
GPX4	919	107	594	218	1231	66.3965	51.566	0.358544
KPNB1	6139	407	2631	3101	4453	193.113	116.869	0.719712
NAP1L1	4441	412	1176	2853	5185	174.188	125.53	0.469424
NOP56	2400	516	1785	99	2106	205.786	187.597	0.132832
HDGF	2380	315	723	1342	2798	97.4437	77.2061	0.332018
RBMX	2148	155	891	1102	3418	265.217	213.881	0.309065
PSMB4	2067	0	0	2067	925	145.95	104.499	0.478096
CAPNS1	1918	598	807	513	1821	99.7882	84.6099	0.235477
PGAM1	1830	148	765	917	1720	144.523	69.7866	1.0397
MIR3685	62	0	62	0	62	0	0	0
NDUFS6	1082	18	375	689	548	85.3947	51.8866	0.708041
SNORD105B	79	0	0	79	92	510.304	542.312	-0.0875996
SAT1	1135	0	0	1135	1187	207.199	392.578	-0.918686
EIF1	2330	146	342	1842	1326	125.948	88.0706	0.511216
PPA1	1295	100	870	325	1302	184.567	103.673	0.826051
SNORD2	69	0	0	69	70	1523.42	592.569	1.36077
ATP5E	3665	131	156	3378	148	78.4735	68.1315	0.201131
RPL36A	2240	0	0	2240	2457	139.888	132.62	0.0764128
HIST1H1D	666	0	666	0	777	96.7142	60.5812	0.666078
HIST1H2AM	393	0	393	0	487	88.7297	94.5015	-0.0899378
SNORD60	86	0	0	86	83	292.747	280.23	0.0628236
MIR4745	62	0	62	0	62	1261.82	785.028	0.683996
MIR6796	62	0	62	0	62	696.3	1532.32	-1.13681
MIR6079	62	0	62	0	62	0	314.465	-8.30134
MCM7	2975	1140	1632	203	3326	202.247	181.436	0.155844
SFPQ	3747	99	2124	1524	3073	188.706	142.935	0.398348
CCT2	2189	482	1467	240	2282	251.489	152.203	0.720776
PHB2	1518	0	0	1518	1443	108.806	63.9208	0.758204
SUMO2	3190	149	288	2753	1066	128.187	112.551	0.18612
PARK7	1088	67	570	451	961	122.148	87.4696	0.477139
EIF3G	1103	43	963	97	1011	107.952	64.9395	0.724478
COX8A	507	74	210	223	507	95.6358	96.7134	-0.0159987
CSE1L	3553	123	2916	514	3627	244.944	201.111	0.283182
SLC25A3	6087	150	1086	4851	2037	141.264	80.8938	0.796744
DYNLL1	1376	124	204	1048	984	105.225	102.874	0.0322888
EDF1	809	8	420	381	1083	120.808	105.173	0.198192
YBX3	6393	0	0	6393	1974	96.529	69.154	0.475306
EIF4G1	5667	414	4803	450	6247	167.569	119.642	0.482607
HNRNPUL1	3555	173	2571	811	4209	116.913	83.9268	0.473431
SNORA40	128	0	0	128	127	358.184	223.223	0.679789
EIF3I	1458	72	978	408	1458	123.14	76.4045	0.681479
CCT5	3675	420	1626	1629	4032	206.578	142.493	0.532673
PSMB3	796	0	796	0	796	134.634	73.1407	0.871381
NDUFA3	963	42	255	666	354	102.71	67.0759	0.607339
ALYREF	1088	6	795	287	1066	86.2968	53.5012	0.679641
EIF4G2	6769	0	0	6769	4359	155.301	174	-0.163028
SNORA47	138	0	0	138	138	319.291	261.781	0.285522
TOMM6	637	36	225	376	853	108.687	121.41	-0.158329
SRSF2	2885	173	666	2046	2655	138.792	110.735	0.323201
ARHGDIA	1906	136	615	1155	2382	80.9762	64.4235	0.325396
PSMA4	4411	150	786	3475	1221	189.867	106.831	0.823796
EWSR1	7285	0	0	7285	2952	204.556	124.557	0.711189
MIR4677	80	0	80	0	80	299.933	247.153	0.278212
BRD2	4894	1701	2406	787	5447	188.593	195.401	-0.0508966
FASN	8565	219	7536	810	8458	136.619	109.817	0.3125
MAZ	2698	106	1482	1110	2861	74.3674	59.331	0.321041
UBA1	3559	183	3177	199	3750	177.442	140.87	0.330886
PEBP1	1697	352	564	781	1491	124.462	78.7276	0.654099
SNORA74A	198	0	0	198	200	253.072	257.773	-0.0264497
MIR6819	61	0	61	0	61	826.022	0	9.69178
SNORA49	136	0	0	136	137	277.574	439.302	-0.660433
HIST1H4A	372	0	372	0	372	74.5707	65.8637	0.176604
SLIRP	865	9	297	559	535	118.669	78.6237	0.58778
PFDN5	1980	0	0	1980	687	114.652	86.5318	0.401911
HIST1H2BO	467	0	467	0	467	80.4393	65.5111	0.29213
ATPIF1	1855	30	183	1642	1925	82.4919	60.6289	0.438029
ATP5J	1179	692	327	160	664	107.489	81.5078	0.394946
MYBL2	2704	265	2031	408	2777	106.022	80.4699	0.393568
EIF3D	2155	371	1647	137	1949	188.751	99.4669	0.917387
ATP5A1	5818	122	1662	4034	2428	156.59	162.792	-0.0556889
SNORA33	136	0	0	136	133	325.14	432.202	-0.409549
NDUFA13	1166	503	324	339	542	104.699	77.0869	0.436809
PRMT1	1686	506	978	202	1568	121.897	70.2478	0.786532
RPS23	3437	254	432	2751	3314	111.895	92.4147	0.27326
TXN	869	205	318	346	868	115.455	89.447	0.364628
ILF2	1659	126	1173	360	1841	175.045	154.692	0.177249
ILF3	6119	317	2697	3105	7473	154.02	97.5044	0.654194
ATP5G1	2214	0	0	2214	646	92.6691	83.3548	0.151103
MIR6516	4	0	4	0	4	0	279.261	-8.13063
RPL22	2279	0	0	2279	2085	145.011	139.297	0.0575929
HIST1H2AD	393	0	393	0	75	81.3471	117.96	-0.530687
ATP5C1	1163	79	897	187	1146	164.284	119.239	0.459042
KRTCAP2	3264	0	0	3264	547	87.5942	74.2386	0.235739
SNORA26	141	0	0	141	122	260.559	175.852	0.564594
FKBP1A	1622	164	327	1131	1738	92.4553	98.5475	-0.0911086
NHP2	865	150	462	253	854	78.6646	55.2086	0.503148
APRT	947	45	543	359	807	83.3432	54.5893	0.601465
DDX39B	5159	0	0	5159	327	184.692	171.881	0.103132
EIF3L	3220	453	1824	943	2091	141.943	99.7256	0.50501
PRKDC	13509	57	12387	1065	13508	278.596	284.323	-0.0292523
VDAC1	1953	245	852	856	2241	132.601	86.2485	0.614729
TCP1	2499	281	1671	547	1999	146.225	103.227	0.498294
EIF3E	1990	0	0	1990	1508	165.742	137.602	0.266669
TOMM20	3387	221	438	2728	3385	138.66	84.0142	0.716143
SNORD42B	67	0	0	67	67	761.932	416.908	0.868369
MIR6784	67	0	67	0	67	184.931	176.976	0.0630846
GPX1	1146	322	612	212	1183	51.0134	41.7131	0.284205
DDX17	6441	0	0	6441	4786	192.196	155.531	0.303617
SNORA54	123	0	0	123	123	354.279	288.802	0.293885
RBBP7	4031	0	0	4031	2381	156.512	94.8847	0.716089
MARCKSL1	1699	346	588	765	1562	63.9394	50.5006	0.334505
KPNA2	2456	620	1590	246	1980	202.154	160.909	0.327391
CCT4	2520	297	1620	603	2349	162.052	108.359	0.57626
P4HB	2603	223	1527	853	2578	104.343	81.7342	0.348539
UBL5	513	184	222	107	531	78.9516	49.5267	0.662081
MIR26A2	84	0	0	84	84	320.615	204.137	0.648747
COX4I1	873	193	510	170	824	82.255	70.2782	0.224076
PTBP1	3598	423	1674	1501	3281	100.252	53.6694	0.889145
NUCKS1	6496	303	732	5461	6464	158.891	171.189	-0.106904
UBA52	2845	58	387	2400	2811	79.8992	63.4984	0.326862
EIF4B	4148	326	1836	1986	4063	115.351	122.981	-0.0916354
TMEM147	986	0	0	986	945	78.9884	58.6307	0.423736
MIR6132	109	0	109	0	109	562.939	449.457	0.32415
SSRP1	6296	0	0	6296	2819	129.515	91.1867	0.501585
RHOA	2031	385	582	1064	1921	109.497	101.135	0.11353
PRELID1	1261	212	660	389	542	64.2557	45.9509	0.474951
SLC1A5	2882	629	1626	627	3206	108.245	55.0196	0.963564
CSNK2B	2487	118	687	1682	803	100.788	95.7618	0.073058
HNRNPD	4597	0	0	4597	2257	127.576	92.7831	0.455222
ERH	1124	394	315	415	801	102.9	100.781	0.0297274
COX5B	738	0	0	738	505	82.7587	91.2974	-0.140051
ACLY	4339	131	3306	902	4369	176.856	87.1481	1.01271
PRDX6	1751	132	675	944	1670	125.055	78.0039	0.674058
SSBP1	2620	0	0	2620	1339	137.294	108.023	0.343106
MIR6880	62	0	62	0	62	304.01	0	8.25271
SRRM2	9353	549	8259	545	9194	173.4	176.191	-0.0229053
PRDX3	2277	0	0	2277	1629	108.728	101.347	0.100463
DYNLRB1	1464	15	144	1305	1244	81.1179	87.3406	-0.10538
PTTG1	1070	403	609	58	1160	116.755	114.245	0.0310842
MIR1229	69	0	0	69	69	261.476	0	8.03604
CS	3057	471	1203	1383	2976	146.262	98.0142	0.572678
MIR6848	63	0	63	0	63	135.625	87.9809	0.618654
SNORA12	156	0	0	156	147	223.799	268.944	-0.264025
HNRNPM	2568	232	2076	260	2636	119.637	68.424	0.797166
MIR6781	64	0	64	0	64	0	171.627	-7.43151
SERBP1	6676	115	1164	5397	6764	153.11	113.483	0.428827
ACTN4	4963	76	2736	2151	3614	122.154	112.008	0.124039
MIR6773	74	0	74	0	74	260.143	688.834	-1.40141
STIP1	2743	553	1773	417	2904	146.671	93.1393	0.649518
ENSA	2818	107	354	2357	4145	122.333	100.874	0.275773
LSM7	529	54	312	163	520	56.8295	48.0002	0.239018
AHCY	2366	387	1215	764	2538	120.286	94.9209	0.338496
RPL36AL	746	160	321	265	577	89.7787	58.1949	0.616881
SRSF9	1704	0	0	1704	668	61.3589	30.7049	0.97589
RPL13	4498	76	636	3786	4726	65.9137	57.0419	0.205207
SNORA38	132	0	0	132	132	432.603	441.353	-0.0288234
SNORA71D	134	0	0	134	138	331.084	223.414	0.565386
MIR1226	75	0	0	75	75	166.959	354.372	-1.08122
SHFM1	498	0	498	0	498	82.6413	66.2151	0.31543
SCARNA9L	348	0	348	0	348	412.011	259.141	0.666886
TARS	4314	311	2172	1831	3166	187.458	148.016	0.338776
HSPA9	3321	126	2040	1155	3506	192.72	171.044	0.171195
H2AFX	1614	73	432	1109	1593	59.3747	45.0897	0.3895
DDX21	4711	98	2352	2261	5021	210.935	122.211	0.782491
RPL10	2318	188	645	1485	1481	81.8436	75.7191	0.110804
SNORA25	134	0	0	134	132	309.571	298.129	0.0541553
TPT1	4735	301	519	3915	4740	99.9739	103.93	-0.0554448
SSR4	2482	0	0	2482	1030	82.0825	64.3494	0.346371
PGK1	4887	167	1254	3466	2423	157.489	123.139	0.352426
C14orf2	1659	60	234	1365	921	79.7655	79.4384	0.00585477
PRRC2A	6893	234	6474	185	6951	87.2833	77.8891	0.162315
MRPL12	1028	145	597	286	1015	71.8463	54.0697	0.403597
NME4	1861	0	0	1861	2067	71.3883	77.4244	-0.115546
PRPF8	7295	114	7008	173	7295	174.656	172.544	0.0174514
XRCC5	3761	461	2199	1101	3430	196.767	147.866	0.409787
MIR4265	99	0	99	0	99	519.01	264.981	0.967216
SNHG16	3607	0	0	3607	2538	83.3757	90.4832	-0.116679
MORF4L2	1983	455	867	661	2034	167.955	135.582	0.306872
MIR6840	71	0	71	0	71	251.627	0	7.98087
CALM3	2536	0	0	2536	2259	66.9207	44.1787	0.588209
CDC42	2274	292	576	1406	3155	142.954	114.415	0.318777
H2AFY	10982	0	0	10982	1979	96.4485	85.7734	0.167387
KHSRP	2993	93	2136	764	3228	74.7856	45.6364	0.700467
PRDX4	1005	125	816	64	921	99.2595	75.687	0.386685
MIR199A1	71	0	0	71	71	0	111.412	-6.81265
SNORD58C	64	0	0	64	90	597.818	300.458	0.990161
MATR3	7306	0	0	7306	5388	199.419	169.943	0.229504
TSC22D3	2266	368	603	1295	2807	106.08	43.8406	1.25581
SON	8813	475	7281	1057	10741	228.664	190.371	0.263153
HIST4H4	1918	47	312	1559	412	60.1195	66.3277	-0.139567
ATP5H	603	48	486	69	622	92.0959	78.4177	0.229257
RPS20	1826	126	429	1271	1321	66.8328	72.7705	-0.121061
YWHAZ	5248	342	738	4168	3651	116.316	101.392	0.196297
EIF3B	3745	0	0	3745	3081	102.266	62.9928	0.690384
PPIB	1208	0	0	1208	512	91.584	79.2366	0.206502
SNORD51	80	0	0	80	70	0	175.962	-7.4673
NDUFB1	1333	0	0	1333	419	64.8893	56.7641	0.189871
YWHAQ	2216	164	738	1314	2254	97.9136	74.8605	0.38282
APP	3543	167	2256	1120	4015	127.898	118.491	0.109328
HIST1H3A	469	0	469	0	469	62.6144	78.7331	-0.325825
RNPS1	2241	475	918	848	2750	68.2464	55.9092	0.283077
MIR1205	63	0	0	63	63	0	196.057	-7.62247
TAGLN2	1604	311	600	693	1754	86.0763	63.6999	0.428517
PRKCSH	2714	0	2714	0	2714	83.4284	62.4341	0.41247
TCEB2	990	0	990	0	990	66.28	62.5172	0.0830304
PAICS	6480	161	1278	5041	3519	120.072	90.9431	0.397052
TKT	7286	0	0	7286	3090	93.8748	67.507	0.469774
HMGN1	4299	0	0	4299	1304	88.7736	79.0469	0.165446
TOP2A	5758	159	4596	1003	5753	228.326	213.08	0.0992499
TMEM258	1692	1352	225	115	405	66.9431	60.0901	0.153388
MIR4320	65	0	65	0	65	0	0	0
MIR6802	65	0	65	0	65	242.657	0	7.92871
MIR6887	65	0	65	0	65	0	0	0
CALM2	4502	0	0	4502	4855	102.589	110.9	-0.111339
TMED2	2560	106	606	1848	2126	85.1044	75.8007	0.164968
C19orf43	910	0	910	0	910	57.9918	37.1717	0.628011
PSMA7	1023	0	0	1023	1032	78.3649	57.4036	0.442444
DEK	3427	448	1128	1851	2871	103.827	114.359	-0.13812
ATP6V1F	711	1	444	266	817	66.0145	71.3614	-0.110747
G3BP1	10240	145	1401	8694	2835	170.777	133.795	0.34977
MIR4787	84	0	84	0	84	168.91	187.428	-0.149243
ZFAS1	1075	0	0	1075	986	97.8655	124.43	-0.343343
FTH1	1229	235	552	442	1050	47.571	44.1698	0.104737
MRPL37	1483	77	1272	134	1483	88.1276	65.5077	0.422351
MKI67	12678	376	9771	2531	12495	234.071	238.893	-0.0292945
RNU5F-1	117	0	0	117	72	99.0042	0	6.64392
SNORD1B	84	0	0	84	86	125.795	0	6.98635
MIR4312	76	0	76	0	76	167.673	125.102	0.419638
BUB3	7828	209	987	6632	2764	129.402	110.588	0.224784
MCM4	4183	209	2592	1382	4915	126.354	122.058	0.0495058
HMGB2	1889	874	630	385	1653	115.102	106.451	0.111714
NDUFB11	1388	825	462	101	1124	75.7983	73.7454	0.0390896
NDUFB8	829	0	0	829	951	86.3221	62.4315	0.461147
SNORD69	77	0	0	77	77	230.039	71.4352	1.67337
MIR4419A	77	0	77	0	77	587.205	403.988	0.53844
MIR4737	81	0	81	0	81	378.049	621.428	-0.715523
GART	3571	343	921	2307	4427	169.843	113.291	0.579959
DHX9	4240	110	3813	317	4673	200.3	132.516	0.592335
MIR3192	77	0	77	0	77	0	0	0
RNU12	150	0	0	150	149	129.036	96.0678	0.421846
NDUFB7	531	62	414	55	546	57.012	44.4531	0.351973
LARP1	6595	24	3060	3511	6595	117.537	146.848	-0.318777
HIST2H2BA	752	0	0	752	515	0.347736	0.585907	-0.23477
MRPL51	1234	462	387	385	677	71.7311	45.8394	0.63485
MCM3	3083	77	2427	579	3208	143.985	140.737	0.0326872
YWHAB	3109	274	741	2094	3223	81.06	58.3362	0.467767
NDUFA12	813	0	163	650	583	95.4238	61.9455	0.615286
EIF3A	6646	128	4149	2369	5305	166.895	117.051	0.508149
COX7A2	914	311	348	255	754	78.875	91.7387	-0.215427
PSMC4	1591	198	1257	136	1914	111.241	70.8023	0.644498
DDX3X	5399	855	1989	2555	6738	182.612	172.697	0.0800875
LGALS3BP	2405	309	1758	338	2260	84.0048	95.0859	-0.17678
B2M	1715	70	360	1285	987	91.8861	112.818	-0.293194
GDI2	2499	0	0	2499	2412	147.128	93.3562	0.650655
CSTB	2344	0	0	2344	940	53.3608	40.3694	0.394003
AURKAIP1	1072	401	600	71	1147	48.1861	30.817	0.628453
CUTA	1378	0	0	1378	1199	61.0344	51.8105	0.232244
NEDD8	2300	0	0	2300	373	71.5417	73.5194	-0.0388055
GNB1	3132	332	1023	1777	3194	64.517	64.5315	-0.000319257
OST4	561	174	114	273	336	59.6237	56.8799	0.0668195
EIF2S3	2858	253	1419	1186	3465	110.277	89.3825	0.30004
LRRC59	2910	236	924	1750	2688	83.4941	59.3746	0.484909
MRPL20	1693	0	0	1693	582	82.5511	52.6338	0.639516
SNORA8	140	0	0	140	139	304.935	281.164	0.116691
MIR4263	83	0	83	0	83	243.573	299.102	-0.295188
TMPO	4242	356	1365	2521	6512	138.658	86.3922	0.676322
SNORD88C	91	0	0	91	97	216.481	42.2263	2.33091
GAS5	1698	0	0	1698	591	102.12	81.7179	0.318053
BCAP31	1810	430	942	438	2396	84.9925	55.1326	0.615372
RAD23A	1736	73	1089	574	1821	55.2506	33.622	0.700179
PPP1CC	2797	0	0	2797	2511	81.3805	77.7134	0.0656936
ANP32B	1463	195	756	512	1616	71.6789	49.1233	0.536055
PPDPF	868	196	345	327	777	37.8036	33.4833	0.170293
SNRNP70	3221	0	0	3221	1991	81.587	51.7807	0.645904
MIR378J	109	0	109	0	109	288.989	191.34	0.592339
PHB	1832	73	819	940	2048	81.105	72.3457	0.162758
SNORA27	134	0	0	134	126	312.006	321.566	-0.0434041
FARSA	1814	19	1527	268	1853	82.5063	52.3179	0.647265
HNRNPF	2755	487	1248	1020	3369	117.432	72.8634	0.681127
SNORD52	67	0	0	67	64	0	0	0
MIR4256	64	0	64	0	64	275.159	0	8.10936
MIR6806	64	0	64	0	64	264.568	902.755	-1.76685
MIR6772	64	0	64	0	64	0	253.188	-7.98975
POLD2	2158	650	1410	98	2311	67.1109	64.8621	0.0484372
RUVBL2	1478	13	780	685	1488	85.7605	47.3298	0.844125
MIR4459	66	0	66	0	66	207.111	0	7.70121
MIR4459	63	0	63	0	63	207.111	0	7.70121
MIR4498	66	0	66	0	66	930.52	187.072	2.3083
MIR6825	66	0	66	0	66	0	0	0
RPN2	2515	311	1896	308	2408	113.907	111.081	0.035925
MIR648	94	0	0	94	94	376.848	157.243	1.25566
MDH2	2209	94	1017	1098	2730	82.8491	70.2062	0.235792
PLP2	1079	75	459	545	730	70.0767	67.0769	0.0622114
MRPS24	1727	0	0	1727	90	55.6874	48.3552	0.199826
NOP10	554	104	195	255	535	55.3432	48.7452	0.179684
MIR933	77	0	0	77	77	139.833	0	7.13784
NDUFA11	2406	78	687	1641	2938	59.545	42.9165	0.463245
MIR4505	73	0	73	0	73	0	160.019	-7.33109
PABPC4	3592	0	0	3592	2958	86.8752	49.4389	0.800919
DHFR	3917	494	564	2859	3600	90.7797	54.4185	0.727807
ODC1	2653	511	1386	756	2626	65.9403	41.5343	0.654248
TFDP1	2648	212	1233	1203	2694	72.0141	72.981	-0.0189797
MIR4322	73	0	73	0	73	0	0	0
NOLC1	3967	235	2130	1602	3970	136.367	89.086	0.608661
CDKN2A	1218	271	471	476	2075	48.8044	33.5931	0.525789
SF3B5	693	76	261	356	737	62.662	53.908	0.213416
KDELR1	1557	195	639	723	1557	59.7916	44.3182	0.423781
IPO5	6003	180	3348	2475	6002	135.208	113.658	0.248474
C19orf48	1666	922	354	390	2246	81.4533	55.8665	0.535998
UBE2C	914	301	423	190	1259	71.9638	63.0441	0.188115
MIR1227	88	0	0	88	88	126.924	175.044	-0.460649
EIF6	1289	265	738	286	1469	88.8762	66.7918	0.406828
NAA10	1772	319	708	745	1118	65.3495	44.157	0.555136
GANAB	3906	16	2901	989	4017	116.481	112.019	0.0558621
HIST1H2AK	460	0	460	0	460	60.3364	45.4034	0.402513
BRIX1	2380	0	0	2380	1273	113.934	74.3432	0.609256
RCC2	4087	188	1569	2330	4163	81.5708	72.7114	0.163744
EIF3M	5051	63	1125	3863	1125	124.172	97.7465	0.34211
PTMS	1139	329	309	501	1150	34.4057	24.2745	0.486299
CKS2	613	95	240	278	616	76.4706	76.1034	0.00685443
MIR6766	72	0	72	0	72	313.713	107.742	1.53313
ARPC3	1098	0	0	1098	953	89.8453	61.4514	0.540678
LSM3	3815	503	309	3003	695	73.3342	81.6103	-0.152296
SHMT2	3416	0	0	3416	2829	109.907	67.7827	0.689233
CD63	1233	437	717	79	2060	61.8506	47.3992	0.376943
EIF4EBP1	1020	233	357	430	859	64.3618	73.8043	-0.194673
PLS3	3280	87	1893	1300	4264	157.324	114.181	0.458977
ANP32A	3711	0	0	3711	2466	97.6179	67.4938	0.525876
FKBP4	3732	187	1380	2165	3741	82.3346	48.2047	0.760119
SCML1	4615	0	0	4615	2937	161.702	77.6921	1.04794
SSR2	5166	0	0	5166	1124	76.5382	75.3882	0.0215574
SRSF3	4222	116	495	3611	3600	105.037	102.991	0.0281091
MLF2	1969	645	747	577	1923	59.9474	44.4527	0.423199
TUFM	2071	139	1368	564	2013	66.5289	51.0895	0.374512
SYNCRIP	6449	207	1689	4553	8334	157.105	184.099	-0.227414
SCARNA9	353	0	0	353	353	291.783	356.565	-0.288374
EIF4H	2679	139	747	1793	2546	80.1559	63.8186	0.324288
NDUFB4	1426	32	363	1031	1560	65.4742	56.5916	0.206936
HACD3	3228	166	1089	1973	3208	113.837	86.4512	0.393037
ZNF146	3780	1449	879	1452	3607	147.291	153.502	-0.0591945
SLC25A1	1648	157	936	555	1946	45.8075	19.8414	1.16729
PGD	1885	38	1452	395	2545	102.21	72.7297	0.485265
SNORD15B	146	0	0	146	146	188.351	296.888	-0.653707
VDAC2	1557	213	885	459	2108	72.4056	44.3152	0.695895
IMPDH2	1643	40	1545	58	1691	91.781	78.8329	0.216846
TBCB	1473	575	735	163	1258	62.6551	64.4582	-0.0402978
NDUFA7	601	38	342	221	585	63.4571	50.0935	0.3352
UBE2S	2548	188	669	1691	1191	45.7096	17.7556	1.3164
CD81	5235	0	0	5235	1648	48.3446	38.4279	0.323675
NDUFB2	1666	74	318	1274	355	53.5169	38.13	0.478428
POLR2I	913	490	378	45	550	43.0532	42.7939	0.00851689
SRSF1	1513	209	747	557	5643	128.772	118.927	0.113823
2017-09-02	3701	528	1086	2087	4155	110.391	113.785	-0.0433015
SNRPA	1621	550	849	222	1629	81.1273	62.4245	0.372822
PPP2R1A	5380	58	1770	3552	2509	70.839	47.0994	0.578748
HIST1H2AL	470	0	470	0	470	50.187	101.262	-0.998421
NDUFB10	830	82	507	241	697	51.3486	34.185	0.57319
AP2M1	2091	314	1302	475	1940	64.1491	52.2295	0.291519
TRAP1	2296	89	2115	92	2237	88.8876	68.6568	0.367858
MIR1244-2	0	0	0	0	0	45.822	0	5.54911
MIR1244-2	0	0	0	0	0	45.822	0	5.54911
MIR1244-2	0	0	0	0	0	45.822	0	5.54911
MIR6821	74	0	74	0	74	0	0	0
SF3A2	1963	435	1395	133	1650	82.1211	38.0176	1.09109
NUP155	8143	204	4176	3763	4747	150.043	98.4195	0.603359
SCD	5362	381	1080	3901	5468	118.773	88.2432	0.424489
MORF4L1	2359	204	1089	1066	2159	106.54	84.8563	0.324877
DAZAP1	2290	205	1137	948	2293	61.665	34.4065	0.823646
MIR4292	67	0	67	0	67	346.415	167.038	1.04787
MIR3124	67	0	67	0	67	0	0	0
C1orf43	1861	230	450	1181	2763	70.6606	59.9334	0.233947
FHL1	2878	711	843	1324	4137	71.4748	51.1792	0.474005
IARS	4656	267	3789	600	4711	148.351	149.341	-0.00953161
HMGB1	5485	184	648	4653	3426	89.2407	106.826	-0.256855
CCT6A	2719	219	1596	904	2664	108.839	77.5763	0.483224
SRP9	1596	104	249	1243	1620	93.2747	48.6161	0.926062
RBM42	1680	105	1443	132	1650	53.9146	34.9791	0.610031
UBAP2L	3997	167	3240	590	5128	115.568	94.3272	0.290212
ESD	2410	0	361	2049	1192	100.162	71.5098	0.48042
SRP14	1077	72	411	594	1180	62.9831	62.2184	0.0173464
PSMG1	2154	466	867	821	1140	84.3707	58.8718	0.511864
SNORD5	75	0	0	75	73	870.863	709.187	0.295903
PRRC2C	10366	242	8460	1664	10384	165.884	134.475	0.300819
GLRX3	3827	22	1008	2797	1600	91.3341	53.1489	0.769932
PCBP1	1750	290	1071	389	1750	57.046	33.6826	0.742985
SNORD98	67	0	67	0	67	322.968	0	8.33971
TOMM5	3071	0	216	2855	905	64.9374	68.0383	-0.0662999
UBC	3745	1577	2058	110	2585	135.417	112.849	0.260902
UQCR10	916	30	192	694	975	44.8868	34.3435	0.376634
SPEN	12232	204	10995	1033	12187	108.8	90.1346	0.268807
HSD17B10	960	28	786	146	963	64.4463	56.9925	0.174445
GNL3	2118	0	0	2118	2128	126.53	133.35	-0.0751597
KLHL15	6272	256	1815	4201	6276	119.13	94.29	0.3342
CST3	3286	83	441	2762	2455	39.1709	39.8857	-0.0254456
COPS6	1432	37	984	411	1425	71.1223	52.2591	0.437417
SLC25A39	1607	175	1056	376	1610	59.9977	33.9998	0.801408
HMGN2	1496	0	0	1496	1969	58.7523	46.1938	0.340397
HUWE1	14796	458	13125	1213	14741	137.221	146.664	-0.0953413
DAD1	731	112	342	277	697	68.1506	61.5021	0.145837
EIF3F	7540	626	1074	5840	1257	55.5329	46.8431	0.24078
GADD45GIP1	1782	24	669	1089	763	44.6118	26.0142	0.755689
NOC2L	4201	0	0	4201	2421	73.2732	49.9474	0.543833
ATP5D	997	101	507	389	996	35.1824	15.2136	1.15808
SNORA52	134	0	0	134	134	157.49	166.029	-0.0757068
HES4	1040	199	744	97	1040	43.5684	29.9703	0.525136
CCNI	2772	577	1134	1061	1873	44.8655	47.1002	-0.0686335
CCNG1	2458	224	888	1346	2468	88.3519	99.6354	-0.171568
SNORA21	132	0	0	132	133	206.178	177.015	0.218872
H3F3B	2705	133	411	2161	2861	73.8526	82.3229	-0.154661
ERGIC3	2846	0	0	2846	1366	67.4935	59.5484	0.177878
FLNA	8486	249	7920	317	8510	98.1425	53.9192	0.852193
SNORA45A	130	0	130	0	130	163.305	196.403	-0.264768
SSB	2463	1909	554	0	2093	120.329	89.2239	0.427343
ZNF207	13781	169	1485	12127	2258	139.31	147.477	-0.0816216
SAE1	2313	102	900	1311	2618	79.1029	55.1648	0.512188
CDC37	1608	54	1137	417	1590	61.6087	40.0974	0.607316
KHDRBS1	2757	167	1332	1258	3731	87.8936	63.0667	0.472505
PET100	219	20	135	64	419	49.8327	31.4342	0.648241
UBE2E1	1511	219	582	710	1931	87.5058	96.6715	-0.142166
SF1	3470	338	1920	1212	4227	61.4314	55.6742	0.13958
MRPS34	1040	31	678	331	1024	52.8567	36.4126	0.525602
NDUFS8	3072	0	0	3072	804	44.4573	25.8106	0.761708
FDPS	2017	0	0	2017	1440	103.882	66.6484	0.632639
SSU72	4176	27	462	3687	1303	55.7701	37.2055	0.571351
DDOST	2126	143	1371	612	1699	67.8082	54.3232	0.314696
LINC00493	492	0	492	0	492	64.7476	60.9787	0.0851657
CCNB1	2169	253	1302	614	2167	123.97	75.3186	0.711475
PEG10	6618	479	978	5161	6628	79.715	6.35254	3.45652
MRPL36	793	686	107	0	614	45.2112	37.3677	0.26835
SRRM1	4011	315	2715	981	4150	114.547	95.6846	0.257122
MRFAP1	2049	653	384	1012	2182	65.6332	50.3036	0.377181
CTNNB1	3737	280	2346	1111	3720	115.974	91.4685	0.339154
HIGD2A	668	73	321	274	611	46.1535	45.4645	0.021236
VDAC3	1355	68	852	435	1540	99.6459	83.4463	0.253182
STRAP	1866	313	1053	500	1905	74.9477	39.9102	0.892546
MIR6126	86	0	86	0	86	89.9601	32.8634	1.42551
IRAK1	3666	168	2139	1359	3571	45.7012	24.4602	0.875216
LBR	3812	164	1848	1800	3973	112.499	71.1593	0.653422
GPS1	4076	0	0	4076	2359	66.8867	54.7496	0.284168
SNORD93	74	0	0	74	74	0	0	0
PHGDH	3180	0	0	3180	2015	87.3183	87.0112	0.00502527
SNHG8	619	0	619	0	619	78.0513	54.7637	0.503463
DDX5	2554	402	1845	307	3759	131.454	121.675	0.11065
NUDC	1800	123	996	681	1813	61.9934	34.2836	0.836203
HSPA4	4825	289	2523	2013	3385	109.195	65.2876	0.733248
SNORD91B	95	0	0	95	86	283.983	102.469	1.46168
DCXR	887	50	735	102	829	40.4799	46.2542	-0.18803
LSM14A	3596	77	1392	2127	3772	89.9951	86.6543	0.053964
CDC20	1777	203	1500	74	1674	69.1161	34.4211	0.985137
PSMA3	1279	0	0	1279	998	96.5389	75.8935	0.343116
C6orf48	1053	727	228	98	860	61.5207	69.8045	-0.179507
MIR1914	80	0	80	0	80	177.394	96.4491	0.872346
PSMA1	1527	531	717	279	2057	98.4132	95.3619	0.0449746
PGRMC1	1911	111	588	1212	1919	71.7598	60.6473	0.239104
SNORA9	133	0	0	133	133	139.417	155.837	-0.159548
MIR302D	68	0	0	68	68	0	449.816	-8.81639
MIR6804	68	0	68	0	68	144.953	158.859	-0.131296
PSMB7	980	14	834	132	626	74.6062	56.656	0.391034
SKP1	9474	184	492	8798	2699	92.1381	86.3649	0.0923177
C12orf57	980	305	312	363	1088	61.3292	45.2276	0.431154
MIR4321	13	0	13	0	13	0	0	0
SMC1A	9930	340	3636	5954	9930	119.722	126.297	-0.0765098
DNMT1	5408	236	4851	321	5400	102.352	71.8845	0.503882
LMNB1	3475	886	990	1599	3403	99.2708	73.9055	0.420758
CLIC1	1560	573	726	261	1774	68.814	54.402	0.333578
PAIP2	2297	991	384	922	1664	79.4107	95.863	-0.268558
LAPTM4B	3173	680	954	1539	2238	54.3609	49.6121	0.129385
PMAIP1	1948	230	165	1553	1936	82.1475	97.0683	-0.238114
SF3B1	6526	92	3915	2519	5969	147.854	135.183	0.128351
NUTF2	2321	283	384	1654	886	43.3988	44.1925	-0.0255627
MIR6879	66	0	66	0	66	0	0	0
UBE2V1	2536	379	513	1644	2238	74.8394	72.1319	0.0524467
HPRT1	1407	159	657	591	1415	77.0845	65.5304	0.231022
ZNF703	3349	229	1773	1347	3349	35.1362	31.8405	0.137969
BCCIP	2337	12	879	1446	2965	79.3644	56.9157	0.472602
PSMC5	1579	308	1221	50	1495	63.1416	44.3531	0.500059
TUBA1C	3001	275	1350	1376	2118	81.7302	62.6686	0.377832
GNG5	920	474	207	239	777	38.555	30.4907	0.328934
PSAP	2872	154	1575	1143	2834	73.9334	81.4169	-0.137331
SNORD66	76	0	0	76	76	479.92	400.417	0.260695
PSMD3	2888	0	0	2888	2187	58.3189	26.1035	1.13001
SNORD19	76	0	0	76	76	231.658	306.947	-0.404471
TPX2	3605	528	2352	725	3662	128.394	113.753	0.173239
UBE2M	1508	579	552	377	1524	35.5402	20.9245	0.736941
SDHB	1153	151	843	159	1145	58.0351	60.4444	-0.0577085
RPN1	2314	49	1824	441	2341	71.9523	79.8746	-0.148733
PSMB1	1939	0	0	1939	917	79.3646	64.5922	0.293036
CDC123	1542	280	1011	251	1365	91.7336	62.0976	0.555507
MTHFD1	6814	229	3063	3522	3270	122.58	97.9167	0.321159
SNORA69	137	0	0	137	132	149.753	135.153	0.146958
CLTC	7760	274	5028	2458	8587	146.045	146.771	-0.00710544
RNASEK	1485	0	0	1485	221	43.8099	39.9828	0.128799
MIR1306	85	0	0	85	0	0	0	0
GUK1	2548	0	0	2548	1280	47.7905	33.7553	0.489367
LUC7L3	7040	189	1299	5552	3517	131.327	154.672	-0.234402
CAPRIN1	4108	189	2130	1789	6861	120.034	104.347	0.200263
DDX24	5573	0	0	5573	2948	124.277	100.94	0.297401
MARS	3592	686	1641	1265	2847	95.9461	58.4673	0.705086
SCARNA17	144	0	0	144	381	136.329	144.215	-0.0805542
OAT	2048	93	1320	635	2092	105.527	77.7142	0.436523
SNORA64	134	0	0	134	134	101.683	113.945	-0.162746
SNRPC	1054	287	543	224	1217	63.1719	53.8691	0.225948
SF3B2	3932	0	0	3932	2894	67.716	56.6318	0.253781
DNAJA1	2381	183	1194	1004	1538	92.7227	75.1685	0.299204
ATP6V0C	1175	234	468	473	1231	29.4785	21.4902	0.438495
XPO1	6776	676	249	5851	4830	115.59	115.414	0.00217949
NDUFB9	1319	47	666	606	719	50.277	50.6466	-0.0103615
MIR4311	100	0	100	0	100	94.396	124.547	-0.396227
CDK1	1948	201	894	853	3318	106.749	90.203	0.240521
CDK2AP1	1812	824	264	724	2156	37.2106	26.8517	0.456208
MYL12B	1210	344	519	347	1053	69.071	62.2705	0.147284
MAPRE1	2623	139	807	1677	2623	82.1249	101.823	-0.30681
APOA1BP	1121	0	1121	0	1121	47.4735	33.6424	0.484657
BANF1	1155	508	270	377	1064	45.6002	41.7514	0.124364
DPM3	517	77	369	71	547	44.2969	42.5866	0.0555276
CYBA	797	139	588	70	723	45.7081	33.1318	0.452556
HIST1H2AE	509	0	393	116	564	48.063	94.0891	-0.954645
PAPOLA	4519	220	2238	2061	8321	90.2482	95.5106	-0.0808913
ATP2A2	5702	493	153	5056	8314	77.7537	52.3786	0.561086
AK2	3586	42	699	2845	5771	108.161	81.6288	0.401741
SNORA57	149	0	0	149	149	116.118	82.7829	0.483235
MIR6723	89	0	89	0	89	35.7153	88.0038	-1.27749
MRPS15	2127	0	0	2127	965	55.8832	48.7526	0.193231
ANXA5	1762	286	963	513	1599	89.5705	83.9121	0.0930711
EIF4A2	5327	0	0	5327	1886	97.6159	112.873	-0.207534
ATIC	2275	391	1776	108	2084	98.6866	66.5231	0.562018
BRK1	1233	110	228	895	1176	53.1868	56.5589	-0.0870976
GOT2	2462	129	1293	1040	2462	76.0907	61.7297	0.297408
RAC1	2323	213	579	1531	2398	51.9359	42.3399	0.288551
NHP2L1	1732	0	1732	0	1732	52.6012	32.871	0.662215
EIF3H	3959	24	1059	2876	1275	75.8319	69.3697	0.126751
DHX36	6733	81	3027	3625	3611	148.796	15.4003	3.1912
BAG6	3815	314	3399	102	3821	57.0259	45.2897	0.326006
FDFT1	2289	532	1062	695	4387	86.3906	59.2321	0.536946
CHD4	6554	147	5814	593	6545	104.964	73.1383	0.515283
STOML2	1296	101	936	259	1431	53.2903	51.6122	0.0452971
LSM4	986	51	378	557	1825	37.2293	23.3424	0.651207
NASP	3659	0	0	3659	3291	93.0051	90.7812	0.0345404
ARPC1A	1565	124	1113	328	1607	54.0304	60.5805	-0.162245
TMEM106C	1515	113	753	649	1588	64.5757	58.4742	0.140897
CBX3	2128	428	552	1148	2453	75.0924	68.376	0.133316
ATP5F1	3156	606	771	1779	2013	73.8329	59.7276	0.30132
PSMC1	4448	103	1323	3022	1586	94.3697	70.3911	0.417787
AP2S1	935	226	429	280	1254	41.4948	30.3459	0.43901
PSIP1	3391	344	1593	1454	3964	103.826	114.172	-0.135793
C14orf166	7075	165	735	6175	1051	78.2754	69.3263	0.172809
SNORA20	132	0	0	132	132	207.269	234.164	-0.175219
HDLBP	6372	228	3807	2337	6535	75.2756	63.8682	0.23371
STUB1	1472	250	912	310	1028	37.2676	27.6335	0.418419
SNORA51	140	0	0	140	132	184.887	150.557	0.294565
PPIF	2190	71	624	1495	2200	49.0365	29.9874	0.691299
SIGMAR1	1743	428	405	910	1734	43.8311	31.4747	0.465184
UHRF1	5197	0	5197	0	5197	52.1508	34.0474	0.600784
MIR581	96	0	0	96	96	186.455	187.941	-0.0113915
NCAPD2	5548	799	4206	543	4806	97.1739	68.3253	0.501958
GLA	1358	5	669	684	1418	85.6823	48.4	0.811226
RBM39	4580	0	0	4580	3019	123.465	160.687	-0.377464
DMKN	2811	0	0	2811	2536	59.0818	55.3982	0.0912789
MIR6757	69	0	69	0	69	0	0	0
FXYD5	1580	778	537	265	1636	49.0824	52.2266	-0.0878437
ECHS1	1617	356	873	388	1329	53.804	38.2564	0.481353
APLP2	3727	72	2292	1363	3992	83.6656	102.596	-0.29112
TMEM230	1735	421	363	951	1795	57.3342	62.668	-0.126226
TIMM50	2572	133	1371	1068	2572	63.0211	44.2987	0.499078
CKAP2	3629	90	2052	1487	4325	127.989	142.176	-0.150542
CCDC124	938	44	672	222	1083	34.1463	19.4857	0.778756
AKR1B1	1930	0	0	1930	1398	58.4059	70.3032	-0.263361
CSNK1E	2791	261	1251	1279	348	52.4844	62.7054	-0.252298
SNORA14B	135	0	0	135	135	124.19	121.813	0.027656
U2AF2	3022	959	1416	647	3131	55.1635	44.4965	0.303877
MRPL4	1620	27	1074	519	2404	39.1957	21.3197	0.848724
H2AFV	3804	106	345	3353	4704	65.9078	72.926	-0.143907
C19orf53	504	0	243	261	909	40.0721	31.8892	0.320545
PCMT1	1984	284	858	842	1849	76.2823	72.0312	0.0816251
MBD3	5518	170	780	4568	2499	40.6011	32.8942	0.295583
SNORD38B	67	0	0	67	69	0	0	0
DDX39A	1471	102	1284	85	1540	76.4856	46.9642	0.69197
RFC3	2402	130	1071	1201	2865	145.304	177.556	-0.287407
TPM3	4041	0	0	4041	11580	80.6	66.9084	0.264979
DDB1	4506	398	3423	685	4325	108.115	104.013	0.0552815
SRPK1	4762	0	0	4762	4390	110.596	112.434	-0.0235678
SKP2	3759	196	1275	2288	3504	64.2957	50.1682	0.351741
SNORA61	130	0	0	130	130	129.872	159.466	-0.294111
MIR922	81	0	0	81	0	241.899	194.292	0.314724
NOP58	2046	226	1590	230	1965	111.424	74.4276	0.575786
HM13	3932	95	432	3405	3489	78.2171	64.5479	0.273262
CYC1	1832	0	0	1832	1234	52.7378	47.7169	0.141515
SCARNA4	129	0	129	0	129	261.165	220.959	0.240182
MIR6888	67	0	67	0	67	1046.65	583.945	0.840784
MIR4728	67	0	67	0	67	0	167.111	-7.39327
MIR6730	67	0	67	0	67	0	0	0
MIR6730	21	0	21	0	21	0	0	0
SNORA28	126	0	126	0	126	186.291	159.934	0.218812
MIR6075	95	0	95	0	95	219.742	164.431	0.416132
S100A10	1202	660	294	248	1055	31.6181	21.9462	0.507417
SRSF11	4008	0	0	4008	2792	118.819	138.779	-0.222291
MRPS12	1220	341	417	462	1134	46.0201	35.0376	0.383775
HN1	3084	0	3084	0	3084	48.8341	35.4107	0.452771
MIR5047	100	0	100	0	100	173.15	62.2734	1.46066
TOMM40	1725	180	1086	459	1802	37.2903	19.7138	0.886387
EEF1D	3718	0	0	3718	3160	69.3298	58.2612	0.247048
MAT2A	2819	123	1188	1508	2580	101.584	81.3799	0.316441
ETFA	2287	81	1002	1204	1354	72.7752	45.9679	0.651461
WDR83OS	599	0	315	284	763	45.5469	39.2793	0.208646
NT5DC2	2047	401	1563	83	2233	36.6557	34.5146	0.084456
DEGS1	2101	166	972	963	2063	70.8286	38.1708	0.87478
SNORD97	142	0	0	142	142	144.444	141.178	0.0327655
PSMD4	1350	80	1134	136	1331	64.1383	60.9007	0.0735503
NSUN2	3558	0	0	3558	3372	80.6936	57.8251	0.473791
ETF1	3874	449	1215	2210	4264	64.6317	48.3631	0.41096
PAF1	2066	331	1596	139	2357	67.8888	52.9322	0.353123
LARS	4766	167	3531	1068	4849	122.999	101.486	0.274902
RNASEH2A	1165	94	900	171	1142	54.2496	38.5448	0.482476
HSPA5	3908	204	1965	1739	3970	77.8906	80.0703	-0.0393201
DHCR24	4250	99	1551	2600	4286	69.3204	48.2462	0.513931
DYNC1H1	14333	164	13941	228	14340	171.57	150.992	0.183186
HNRNPA3	5688	51	1071	4566	5735	82.7593	70.1515	0.235355
RPL7L1	4476	276	768	3432	1275	67.2418	61.667	0.12295
SNORD10	142	0	0	142	148	136.432	174.627	-0.353797
PRPF19	2157	206	1515	436	2340	54.5169	35.527	0.603964
NT5C3B	1729	0	0	1729	1646	41.8096	25.0934	0.714249
SEC13	2374	0	0	2374	2174	61.976	40.4192	0.604502
PSMA6	4730	0	0	4730	1283	76.2347	62.0257	0.293309
PPP2CA	4649	281	930	3438	2550	68.1303	52.3902	0.372743
PRRC2B	11042	55	6690	4297	11059	68.2684	70.6016	-0.0477945
STRA13	796	0	796	0	796	32.3027	35.1434	-0.118093
DNPH1	834	0	732	102	797	38.1971	27.9845	0.435465
DYNLT1	2891	2173	204	514	772	53.7627	51.9286	0.0491461
SMARCA4	5691	281	4944	466	5875	60.269	42.1929	0.504363
CLNS1A	2993	91	714	2188	1373	72.455	58.0758	0.314293
TCOF1	5240	0	0	5240	5994	66.887	56.2448	0.245991
C16orf13	968	0	968	0	968	35.8842	34.4667	0.0565378
ECH1	1411	233	987	191	1263	51.3446	71.3396	-0.466745
GSTO1	1052	356	642	54	1310	55.3873	33.1564	0.723214
MIR1290	78	0	0	78	78	0	0	0
CDK4	2076	366	912	798	1485	44.4136	30.338	0.535211
GLTSCR2	1522	0	1522	0	1522	37.0462	23.3731	0.642463
SNORA31	139	0	0	139	56	124.251	190.929	-0.615751
MYC	2351	555	1320	476	2366	55.956	44.4515	0.32552
UXT	894	0	0	894	494	46.5836	47.109	-0.0158424
PRC1	4087	1212	1821	1054	2853	110.007	82.3031	0.414209
MYH9	7501	231	5883	1387	7554	71.2887	42.3596	0.737419
ANXA2	3528	0	0	3528	1812	88.6939	58.3968	0.594625
FKBP8	1710	64	1239	407	1795	28.5102	21.6255	0.383264
CLTA	1890	126	783	981	1236	44.3628	29.2087	0.586546
SNORD50A	75	0	75	0	75	519.511	462.901	0.166112
LSM12	2308	148	588	1572	2484	37.1785	26.0022	0.499683
APEX1	1803	0	0	1803	1553	63.2746	50.147	0.329599
ERI3	1684	182	1014	488	1755	48.5629	43.2023	0.165139
C17orf89	560	0	560	0	560	36.5894	33.686	0.115972
EIF4G3	5802	195	4758	849	6970	117.925	94.4507	0.317224
HAX1	1284	0	0	1284	1179	54.1176	43.7799	0.299662
ANAPC5	6149	0	0	6149	2732	77.0872	56.2546	0.447694
SNORA6	151	0	0	151	149	90.9122	97.3411	-0.0975381
GMNN	1262	332	630	300	1357	74.833	68.4539	0.12677
H1FX	1507	375	642	490	1500	28.4844	23.1958	0.285195
TAF15	2191	0	2191	0	2191	78.9429	63.7128	0.304919
DCTPP1	1222	95	513	614	1120	40.3215	35.2352	0.189501
BZW1	6875	455	1260	5160	3463	82.2601	73.1499	0.167181
EPRS	5014	270	4539	205	5015	123.777	68.6926	0.840275
ADSL	1808	56	1278	474	1563	68.596	42.0102	0.694326
ROMO1	498	180	240	78	405	27.8867	27.2056	0.0344238
PPM1G	3752	0	0	3752	2302	46.8626	30.9571	0.582762
PSMB5	1294	264	792	238	1454	53.4804	40.7686	0.383319
MDH1	1650	435	1005	210	1758	77.3565	65.7517	0.231248
SRSF6	4325	106	1035	3184	4014	85.4215	93.8683	-0.134536
DNAJC7	2022	237	1485	300	1740	84.5978	47.7435	0.812364
USF2	1634	37	1041	556	1709	32.4581	26.7438	0.27019
MRPL55	1423	1174	168	81	906	45.0703	22.4718	0.972909
SURF4	2984	130	810	2044	3399	48.7367	35.446	0.44855
DHX15	3028	0	0	3028	3015	105.254	114.625	-0.121936
MRPL3	1706	148	1047	511	1764	79.2607	72.3276	0.130337
CNOT1	8471	333	7131	1007	8531	106.079	109.301	-0.0427703
MIR196A1	70	0	0	70	70	513.539	347.563	0.561861
RPL27A	4916	403	447	4066	4879	42.4741	41.5846	0.0298244
PGAM5	2834	58	870	1906	3254	45.8404	26.386	0.774315
PFKP	2769	224	2331	214	2969	65.4077	35.8729	0.84879
PDIA6	2682	338	1479	865	2445	61.7499	56.5086	0.125835
MTA1	2888	1608	768	512	2840	60.9349	52.3507	0.215245
CSRP2	5078	0	0	5078	923	55.2657	38.4682	0.511565
SUPT16H	4684	339	3144	1201	4684	108.597	90.6437	0.258101
FUS	5119	105	1581	3433	5119	67.7251	58.8274	0.200031
DANCR	904	0	0	904	855	41.3255	34.7515	0.243523
LTA4H	6109	0	0	6109	2446	98.3558	63.9312	0.613692
LINC00273	1452	0	0	1452	1452	29.076	23.1945	0.313934
HNRNPH3	3356	0	0	3356	2297	81.4135	67.0676	0.275912
MEA1	1089	155	558	376	749	46.0264	42.0528	0.127364
TXNDC5	2964	38	1299	1627	566	43.9761	46.1448	-0.0679401
CTPS1	3201	508	1776	917	3462	101.323	77.2093	0.387718
SND1	3476	194	2733	549	3508	90.3585	72.6356	0.311136
S100A11	594	120	318	156	594	36.8681	32.0992	0.194187
CENPF	10307	168	9345	794	10296	120.404	78.2357	0.615593
PIN1	1670	0	0	1670	1173	33.0459	26.1589	0.326056
NDUFA1	766	425	213	128	428	38.0382	35.3081	0.104595
SMARCB1	1728	207	1185	336	1687	42.6193	26.5868	0.660989
PTOV1	1875	170	1251	454	1746	38.6486	26.2134	0.542953
BCLAF1	7263	253	2763	4247	7263	120.451	107.503	0.162639
MIR600	98	0	0	98	0	105.095	23.417	2.1194
DNAJC8	1759	27	762	970	1764	61.4732	62.9345	-0.0333572
COA6	1013	545	240	228	1119	44.5723	22.4924	0.955963
SNORA5A	134	0	0	134	134	278.838	396.587	-0.506679
TMEM259	2748	183	1863	702	2634	55.6077	40.3782	0.452127
POP7	927	262	423	242	932	31.9835	21.2607	0.567246
PSMC3	1544	158	1320	66	1580	61.1852	41.9251	0.53475
NDUFS7	3356	0	0	3356	786	30.129	18.6221	0.66578
ADRM1	1530	205	1224	101	1480	41.4458	28.5533	0.522303
MIR6728	89	0	89	0	89	130.029	291.339	-1.15776
RARS	2146	54	1983	109	2138	92.8404	59.3665	0.636461
MIR4644	84	0	84	0	84	96.004	113.318	-0.236936
MCM5	4599	0	0	4599	2546	56.4279	37.2885	0.584841
MIR194-1	85	0	0	85	85	0	28.1446	-4.86516
POLR2L	892	37	204	651	876	30.0204	28.1403	0.0902016
PLD3	2180	397	1473	310	2408	41.231	49.6862	-0.263291
ARPC2	2226	0	0	2226	1571	51.731	62.613	-0.27067
JUN	3540	1257	996	1287	3323	52.353	42.2805	0.301852
CIRBP	1606	85	792	729	3472	62.2082	48.8381	0.342863
CSNK2A1	4416	376	1176	2864	2836	74.0886	66.6288	0.150956
SGTA	2330	162	942	1226	2315	35.1444	22.6466	0.612139
SNORD89	114	0	0	114	114	114.72	163.29	-0.505606
PPP1R14B	982	268	444	270	987	24.9573	19.954	0.308915
NDUFAB1	843	13	225	605	667	46.0736	36.7105	0.319952
SF3A3	3673	956	1506	1211	2836	82.2723	54.2871	0.590894
CERS2	2544	426	1143	975	2544	43.0787	41.4001	0.056014
GTPBP4	5075	461	1905	2709	2517	94.7202	54.2932	0.791721
AURKB	1254	78	1038	138	1300	68.0059	56.9692	0.251433
TALDO1	1346	153	1014	179	1243	43.9218	38.6451	0.180273
DBI	842	0	0	842	1436	43.2625	48.8866	-0.172567
SNORD87	89	0	0	89	76	325.664	306.828	0.085683
SNORA74B	201	0	0	201	204	132.493	239.828	-0.851239
MDK	1339	150	471	718	1683	34.4505	53.8435	-0.629515
EIF2S2	2656	222	1002	1432	2592	65.5038	61.7181	0.0845549
NGRN	7237	8	876	6353	1663	54.8879	34.9478	0.636632
SUB1	4273	0	0	4273	3507	59.8703	58.5232	0.0322864
NUP205	6266	26	6039	201	6265	106.335	104.546	0.0242487
ACOT7	2429	992	1113	324	2389	44.0599	25.9157	0.743396
SUPT5H	3770	247	3252	271	3868	55.6114	43.319	0.353167
SNRNP200	7165	78	6411	676	7219	93.5949	84.724	0.142063
HNRNPDL	3781	176	1263	2342	4245	68.344	47.9378	0.502822
ITM2B	10137	203	801	9133	1896	49.3861	51.1586	-0.0498794
ST13	3595	482	1110	2003	3581	71.8868	51.7379	0.466817
RRM1	3166	214	210	2742	3191	112.661	92.2469	0.28561
MZT2B	933	355	477	101	284	22.2967	13.7388	0.660507
RUVBL1	2126	751	948	427	1768	66.052	49.2339	0.416619
IPO7	6191	142	3117	2932	6192	83.8996	85.0584	-0.0195583
ARF5	1509	0	0	1509	1096	31.9428	29.3721	0.117217
KDM1A	3059	104	2631	324	3107	72.542	61.4925	0.234885
DDX56	3028	1156	1128	744	2872	78.3388	56.6191	0.461479
PTP4A2	1551	0	0	1551	3929	46.7587	40.2432	0.211607
UQCRC1	1985	417	1443	125	1617	50.8215	50.0795	0.0208064
MIR558	94	0	0	94	94	255.271	252.132	0.0177803
SNORA84	133	0	0	133	46	178.352	172.183	0.0504965
NDRG1	3983	0	0	3983	3478	47.5266	41.2741	0.199002
COA1	3223	392	441	2390	3249	58.5436	62.7698	-0.0989269
TYMS	1662	139	942	581	589	46.1261	47.2842	-0.0350249
ATOX1	4341	110	222	4009	489	28.0695	24.6496	0.18057
ARL6IP1	2409	212	612	1585	2264	67.4945	97.9965	-0.531389
HNRNPA0	8726	310	918	7498	2967	42.1023	30.4061	0.45672
MIR6895	78	0	78	0	78	72.0572	128.884	-0.830125
MRPS2	1640	209	891	540	1950	40.44	37.9713	0.0886119
ZWINT	1961	0	0	1961	1851	72.1195	57.0268	0.333537
RRP1B	5090	117	2277	2696	5087	61.3908	41.1743	0.564969
SNORD45B	72	0	0	72	71	0	0	0
PFDN6	1917	84	312	1521	733	44.0535	29.3491	0.569985
LMAN2	1800	205	1071	524	1832	35.8849	27.1535	0.389716
ADIPOR1	2177	299	1128	750	2423	41.6268	35.6377	0.218432
FKBP3	1684	411	675	598	1344	61.5326	60.8599	0.015604
VARS	4312	441	3795	76	4292	54.2652	31.0232	0.787254
FOXC1	3926	474	1662	1790	3449	39.1443	37.3539	0.0658219
CNN3	2165	384	990	791	2288	62.3138	51.4452	0.271709
TECR	1171	137	927	107	1157	59.8506	24.9823	1.22774
MRPL41	1262	788	414	60	604	22.7928	19.0889	0.244126
PFDN2	677	85	465	127	637	34.1582	21.8827	0.619604
VCP	4370	896	2421	1053	3859	75.6801	57.2129	0.397513
MIR181A2	110	0	0	110	110	179.46	212.495	-0.242523
MIR6884	78	0	78	0	78	141.342	66.35	1.07961
2017-09-15	1840	0	1840	0	1840	53.6941	58.8394	-0.12971
CDC25B	3597	697	1743	1157	4290	45.1171	34.3172	0.384931
EMD	1379	288	765	326	1339	28.8521	21.2469	0.424228
SNORA7B	139	0	0	139	139	97.0754	161.66	-0.729896
SLC16A1	4374	832	1503	2039	4668	87.5807	74.6106	0.228404
NDUFV2	942	117	759	66	930	55.0571	46.7312	0.231965
TRAPPC1	811	116	438	257	869	29.5732	35.342	-0.24937
YARS	3238	909	1587	742	2869	65.8809	53.142	0.304846
COPZ1	1897	37	534	1326	2020	46.1214	37.2401	0.301296
CDK16	3158	420	1509	1229	3983	43.6978	38.2657	0.186934
SRSF7	2857	159	414	2284	2489	65.6249	60.2827	0.120582
RAB5C	1912	456	651	805	2031	37.4964	19.7402	0.892294
PSME3	3366	490	696	2180	3803	53.8818	27.788	0.93086
TOMM22	2040	31	429	1580	1379	38.1628	19.4482	0.93751
AP3D1	5034	207	3648	1179	5056	47.6461	30.6609	0.619622
WNK1	11804	643	8502	2659	11946	74.2541	53.0607	0.47719
PSMB6	852	51	720	81	872	42.8423	31.042	0.452359
NGFRAP1	1354	0	1354	0	1354	39.1097	28.8929	0.424148
THRAP3	4432	224	2868	1340	4431	100.441	91.6071	0.131446
TCERG1	4654	38	3297	1319	4201	97.6434	98.0961	-0.00660575
SARS	1882	11	1611	260	4884	77.891	69.994	0.152164
RRM2	3673	291	1350	2032	3434	65.8666	53.358	0.298793
ASNS	2356	529	1686	141	2526	112.211	130.606	-0.217211
TPM4	2666	260	747	1659	3003	42.6274	36.5813	0.21522
MIR6752	71	0	71	0	71	231.077	0	7.85846
CHCHD10	1171	569	429	173	691	28.1979	20.1106	0.467897
BCOR	6390	363	5166	861	6746	71.4133	87.5981	-0.291021
PSMD12	4406	108	1371	2927	1797	81.4126	58.1426	0.478667
PSMD2	3449	558	2727	164	3165	60.3892	56.2423	0.100903
HDAC1	2409	0	0	2409	2091	58.5469	60.4809	-0.0461119
CTNNA1	3756	90	2721	945	4224	84.7246	78.1886	0.114417
SMC4	5471	451	3867	1153	5504	95.544	96.0834	-0.00803803
MIR186	86	0	0	86	86	273.627	102.469	1.40827
MIR4319	85	0	85	0	85	0	41.5195	-5.41005
XPOT	6414	529	2889	2996	3947	70.4216	52.3325	0.421345
STAU1	3684	411	1734	1539	3825	58.829	56.3258	0.0616604
SNRPA1	2440	0	0	2440	1059	66.2491	47.8294	0.461765
SNORA65	130	0	0	130	136	62.165	98.5024	-0.655606
SMS	1837	252	1101	484	1839	47.2193	35.7792	0.390721
TSPAN3	6467	274	762	5431	3853	51.6949	36.9009	0.475431
NSA2	1199	370	570	259	1130	62.8277	36.4186	0.770427
LMNB2	4671	63	1863	2745	4644	37.6331	27.8901	0.419262
FAM127B	1259	0	1259	0	1259	31.4327	28.8221	0.121067
TIMP1	1095	75	411	609	916	40.2239	33.7163	0.247868
PES1	2760	992	1350	418	2871	57.9481	30.0333	0.925628
RCC1	2844	285	1266	1293	2776	58.3458	34.3656	0.746799
PRKAR1A	4327	207	1146	2974	5235	60.7247	63.7458	-0.0689387
YTHDF2	2925	362	1740	823	3063	66.847	49.2389	0.43348
ALDH18A1	3359	138	2388	833	3463	77.6609	54.2025	0.510913
SRSF5	3044	0	0	3044	1382	79.3771	115.543	-0.536006
IARS2	3560	115	3039	406	3549	69.6754	52.579	0.39954
CNBP	1664	161	534	969	3384	59.3956	58.0588	0.0322914
ITGB1	3784	136	2397	1251	4087	68.0571	56.5737	0.26238
RRP36	1159	10	780	369	1159	44.3949	33.5112	0.395466
MIR4421	69	0	69	0	69	0	0	0
MIR6782	69	0	69	0	69	0	0	0
POLR1D	2118	92	129	1897	3020	50.833	56.3256	-0.145309
PPP5C	4675	0	0	4675	2232	49.6004	36.1904	0.444219
HELLS	4987	0	933	4054	3346	114.878	104.024	0.141888
NUSAP1	2409	264	1281	864	2454	90.4414	92.4217	-0.0309102
EI24	2455	428	1023	1004	2456	38.4707	41.8953	-0.120037
PNN	3576	67	2154	1355	3606	102.739	108.644	-0.0798685
MTPN	3738	216	357	3165	0	51.0462	58.8296	-0.201067
EBP	1775	823	693	259	1157	46.4018	30.9729	0.568092
CAPZA1	3020	672	861	1487	2740	66.7969	78.0599	-0.221727
DDT	1048	0	0	1048	464	26.254	18.2061	0.504903
KARS	2421	122	1878	421	2193	65.8847	60.7233	0.115861
KXD1	1592	305	531	756	1627	37.1176	30.2735	0.285517
MIR6801	79	0	79	0	79	67.0254	0	6.088
RNU6ATAC	126	0	0	126	125	94.982	78.4217	0.273231
MIR5699	90	0	90	0	90	0	102.595	-6.69481
SRRT	1607	0	1500	107	3013	57.6345	43.7361	0.39031
NUDT5	3433	396	660	2377	962	57.891	35.9647	0.671899
TMED4	2322	53	684	1585	3782	67.4807	64.2823	0.0690056
MCM2	3622	244	2715	663	3506	52.8943	46.2799	0.188906
ZNF664	5108	1830	786	2492	4051	50.2774	45.4477	0.142716
DKC1	2577	210	1545	822	4264	72.4559	69.3615	0.0620921
AES	1884	180	795	909	1943	28.3826	30.5547	-0.102893
ACIN1	4935	328	4026	581	5002	59.7236	49.9617	0.252844
MIR6780B	79	0	79	0	79	112.55	141.823	-0.330901
MIR3607	79	0	79	0	79	0	141.823	-7.15808
WBP11	4646	234	1926	2486	2674	50.79	32.2092	0.641091
NOL7	1184	32	774	378	874	37.5521	22.2893	0.727142
GABARAP	1634	440	354	840	893	35.1689	39.0442	-0.146844
CNPY2	1214	541	549	124	1476	55.9198	41.9337	0.40682
GCN1	8675	13	8016	646	8668	75.6401	52.9404	0.506733
HOXB-AS3	743	0	0	743	1173	42.3266	41.223	0.0372239
MIR636	99	0	0	99	84	80.899	50.7387	0.662602
GSK3A	3524	1714	1206	604	2179	31.2053	23.1545	0.415006
SFXN1	4231	254	969	3008	2991	56.0362	54.3727	0.042703
DUS1L	2151	486	1422	243	1884	36.6781	32.2948	0.178429
GRAMD1A	2695	192	2175	328	2640	48.746	43.9796	0.14531
CSK	2767	729	1353	685	2740	31.2257	16.0608	0.917526
NDUFAF3	2012	1134	555	323	1691	39.7364	31.5485	0.323727
RANGAP1	4222	1470	1764	988	4589	44.9818	24.2926	0.862348
MYBBP1A	4807	307	3987	513	3530	57.1609	40.6087	0.483164
SF3A1	5143	155	2382	2606	4925	44.4973	25.2033	0.796032
EFTUD2	4548	298	2919	1331	4412	75.3574	45.7287	0.708459
NENF	949	57	519	373	949	26.1695	14.9146	0.771637
SNORD9	104	0	0	104	103	218.397	90.9566	1.25452
MIR6797	72	0	72	0	72	327.988	174.727	0.904699
MIR4324	72	0	72	0	72	0	0	0
CD320	1250	65	849	336	1251	28.1578	18.0356	0.615182
GMPS	8751	335	2082	6334	2456	81.6405	55.5548	0.5472
IK	1964	0	0	1964	1854	78.4997	70.9536	0.143883
SNORA45B	131	0	131	0	131	108.314	74.5887	0.532236
PDIA4	2903	233	1938	732	2952	47.8088	48.0506	-0.0071295
ISYNA1	2420	218	1677	525	2553	52.3459	64.56	-0.297438
IDH3B	1620	0	0	1620	1843	65.9799	52.9941	0.310926
CAPZB	2068	494	783	791	2907	34.4531	23.2677	0.546874
PRMT5	2531	224	1914	393	1960	65.2932	57.613	0.17764
QARS	2827	402	2328	97	2821	64.5466	68.9429	-0.0936567
CSNK1A1	6067	433	978	4656	2795	73.4725	68.8365	0.0927265
SLC38A1	8066	695	1464	5907	9973	82.187	61.6519	0.409
PRPS1	2073	122	957	994	2156	54.3407	40.6409	0.41034
ADAMTS1	5191	455	2904	1832	4651	74.2315	115.682	-0.633173
EID1	2298	291	564	1443	2091	48.1052	45.575	0.07632
CYB5R3	3938	0	0	3938	3517	30.4246	17.6268	0.754515
ZFR	4738	103	3225	1410	4715	93.2884	115.198	-0.301433
PPP1CA	1677	0	0	1677	1271	31.4285	28.6635	0.128573
NUP133	5207	92	3471	1644	4170	93.8905	56.986	0.710559
RRP1	3022	117	1386	1519	1807	48.1686	27.5264	0.78544
PSENEN	603	140	306	157	834	40.7979	37.7554	0.109033
NUP153	6030	447	4521	1062	6030	86.8474	106.886	-0.296436
DRG1	1746	161	1104	481	1450	63.2113	33.9035	0.879455
PTPN11	6101	198	1782	4121	6577	60.9492	50.2585	0.273294
LAMTOR4	730	35	414	281	612	34.5897	29.7582	0.210489
COX17	684	93	192	399	423	30.7289	22.7381	0.418593
EXOSC10	2808	50	2658	100	2842	90.0749	80.1182	0.167028
LONP1	3236	158	2880	198	3398	39.6553	26.9346	0.54139
HLA-C	1880	0	0	1880	1586	37.2352	49.8867	-0.412387
MIR564	94	0	0	94	21	0	51.8517	-5.72388
URI1	3444	297	1608	1539	3571	69.0929	72.925	-0.076794
CALM1	4242	248	450	3544	4256	50.0898	42.5532	0.230257
EIF4A3	1734	222	1236	276	1734	60.2201	45.0544	0.410666
HMGN3	872	129	300	443	1277	41.0162	49.3845	-0.262034
CAND1	11251	437	3693	7121	5992	94.4493	61.1634	0.618669
CAP1	3105	561	1428	1116	2773	59.0985	48.334	0.284747
HLA-A	5422	0	1185	4237	1611	40.7627	47.8922	-0.227389
PDIA3	3727	148	1518	2061	3047	62.6152	59.3267	0.0765749
ACP1	1552	96	477	979	1882	46.1258	50.4068	-0.125442
JTB	1287	436	441	410	1478	26.1705	18.5373	0.47581
HSPE1	950	443	309	198	345	38.477	23.7291	0.674803
RABL6	3949	0	0	3949	3890	41.1332	32.2279	0.342562
SLIT2	6390	252	4590	1548	6406	64.0018	52.2064	0.28888
PLK1	4135	0	0	4135	2164	46.1568	34.4904	0.410037
MT2A	903	0	0	903	419	18.4779	17.6143	0.0654268
UBE2T	922	150	594	178	912	53.9254	39.098	0.453943
PPP4C	1447	0	0	1447	1486	28.6471	21.6345	0.389368
HIST2H2BE	2194	12	381	1801	2223	25.7137	35.3308	-0.443613
VBP1	1686	117	594	975	2044	44.9372	40.8495	0.134453
WDR18	1501	0	1289	212	1551	34.8671	21.5498	0.669546
NPM3	877	23	537	317	877	31.5537	17.9886	0.777688
GHITM	2128	193	1038	897	2449	54.6252	53.9469	0.0177005
SMC3	4114	126	3654	334	4112	89.0168	79.6413	0.158675
PRCC	2105	272	1476	357	2123	39.0225	27.9518	0.467158
ATP5L	1582	0	0	1582	1391	38.2651	35.1035	0.121109
CKAP5	7121	47	6099	975	6714	107.897	113.579	-0.0733784
DCAF7	1354	196	1029	129	6381	53.2352	49.6845	0.0976849
ARL2	1228	0	0	1228	546	32.6995	28.4551	0.19421
AHSA1	1402	160	1017	225	1400	44.9141	38.7129	0.20933
STARD7	3368	384	1113	1871	2959	36.2085	32.6474	0.145137
CHCHD3	1598	145	684	769	1590	61.8678	47.7929	0.36565
TIMM23	1349	0	1349	0	1349	52.1554	33.1715	0.637423
TOP1	3738	250	2298	1190	3529	72.5815	65.2182	0.152115
SNRNP40	1928	0	0	1928	1624	53.0474	45.7965	0.207825
NOP2	3038	489	2427	122	2981	76.6424	44.4444	0.772742
MRPL18	1075	0	0	1075	977	37.6683	37.3097	0.0134416
MIR6514	70	0	70	0	70	141.054	245.006	-0.792254
SNORD18B	72	0	0	72	70	259.484	0	8.02505
SNHG1	2768	0	0	2768	1118	80.6576	94.7917	-0.230313
CLPTM1L	3540	0	0	3540	2147	29.0067	27.6585	0.0663216
ADAR	6625	200	3681	2744	7092	66.0599	78.7323	-0.249714
SIVA1	1244	55	474	715	771	27.1147	29.5904	-0.121754
SOX4	5852	1767	1425	2660	4878	32.2395	34.3301	-0.0879992
ARL6IP4	1782	0	0	1782	1871	26.1187	16.1148	0.664044
RAB7A	2244	246	624	1374	2232	53.2757	51.4968	0.0480769
FOXM1	3475	114	2406	955	3199	38.3358	26.0412	0.540684
COMMD4	3225	14	600	2611	2203	40.221	28.0074	0.506959
SRSF4	2387	235	1485	667	2530	50.2098	49.5518	0.0186575
SNORD124	104	0	0	104	103	33.0177	11.1923	1.48032
UBE2N	5186	378	459	4349	2552	56.6984	36.0095	0.640636
C20orf27	1886	811	525	550	2129	20.4707	15.0647	0.418475
TFG	3271	0	0	3271	2114	71.2246	68.1611	0.0625295
YWHAH	1879	212	219	1448	1793	33.159	18.8028	0.786561
SMARCE1	5840	781	1236	3823	2421	53.0303	40.2181	0.390491
MRPL24	990	471	519	0	927	41.7712	28.41	0.540333
FUBP1	2524	88	1968	468	2758	102.792	90.5142	0.181628
AGPAT1	2496	580	852	1064	2279	30.6968	39.5235	-0.354422
CCND2	6480	269	870	5341	6396	54.9517	33.0975	0.714516
CENPM	1002	242	441	319	1693	76.1666	56.4628	0.425348
ATXN2L	4574	0	0	4574	4430	53.373	45.6443	0.22119
SF3B6	770	214	378	178	771	39.1545	41.9661	-0.0976372
CLPP	1155	123	834	198	1151	24.6282	19.6765	0.30974
FKBP11	4957	0	0	4957	1337	61.14	39.8125	0.606511
C21orf33	1674	93	807	774	1667	44.7674	43.2066	0.0500586
MRPL23	919	22	492	405	742	31.1269	24.5375	0.331164
UNG	2234	179	777	1278	2366	39.2656	28.4806	0.449782
SCARNA22	125	0	0	125	125	44.5538	26.3563	0.735698
CNIH4	4125	75	420	3630	2376	54.9164	37.3856	0.542706
MIR4748	82	0	82	0	82	98.2971	100.436	-0.0307463
WARS	3092	619	1416	1057	2968	57.3832	44.8348	0.34911
GARS	2634	241	2220	173	2749	63.378	54.3015	0.219249
MIR647	96	0	0	96	96	73.3782	82.5709	-0.168121
POLR2A	6738	0	6738	0	6738	55.18	47.9317	0.199287
BOLA3	2982	0	0	2982	554	33.5495	25.5794	0.378356
WTAP	3656	1757	1191	708	3500	56.9077	70.0177	-0.294423
RAC3	1090	138	579	373	1060	30.0884	31.0092	-0.0421103
SAMD4B	4519	1035	2085	1399	4499	35.0507	49.4464	-0.484724
MIR6735	73	0	73	0	73	0	93.3833	-6.56046
MIR5693	73	0	73	0	73	107.235	0	6.75802
SSNA1	1170	0	0	1170	937	20.6692	16.4696	0.310799
TPR	9708	297	7092	2319	9009	104.219	68.7946	0.592208
CHAF1A	3339	101	2871	367	3343	55.225	56.6481	-0.0360613
LOC729506	1591	0	1591	0	1591	186.468	72.9635	1.34176
NUDT19	2967	0	1128	1839	2967	46.1188	27.1124	0.745096
MIEN1	1006	292	348	366	754	27.6709	20.283	0.429886
COCH	2688	546	1317	825	1860	52.4752	48.254	0.118629
ANP32E	1339	236	684	419	3553	66.6464	52.8859	0.328105
DSTN	3617	346	498	2773	1746	41.7393	34.7894	0.256031
KIF5B	5877	458	2892	2527	5889	61.6026	43.7333	0.484873
SNORD105	85	0	0	85	85	37.9788	41.5202	-0.125459
CBR1	1924	175	522	1227	1471	36.398	26.1898	0.459896
CCNL2	4452	0	0	4452	3631	78.4478	85.1636	-0.117071
PDLIM1	1452	109	990	353	1580	37.4461	28.9915	0.358284
XRN2	3437	95	2853	489	3435	83.5472	83.4911	0.000957596
NUP188	5689	21	5250	418	5654	63.397	58.0002	0.126274
NDUFA2	804	202	300	302	847	31.296	28.2217	0.144315
NAA20	1604	635	501	468	1333	54.0771	37.8653	0.50297
IGF2BP1	8274	334	1734	6206	8769	57.16	43.8657	0.374414
TARDBP	5367	356	1245	3766	4217	74.9334	76.6557	-0.0323572
SLMO2	1827	0	1827	0	1827	44.9025	56.7905	-0.33226
SNORD61	73	0	0	73	73	0	93.1318	-6.55661
TRIP13	2672	356	1299	1017	2861	49.6918	51.9712	-0.0634558
COPS3	1699	209	1212	278	1988	56.235	46.3853	0.272458
CCDC86	1893	54	1083	756	1851	42.2086	27.0294	0.624378
HCFC1	8869	967	6108	1794	8426	38.9955	32.9901	0.234723
VPS25	1101	40	531	530	1102	45.3761	37.3205	0.275265
UQCR11	1335	0	1335	0	1335	27.9744	24.2671	0.197519
AMD1	3438	336	1005	2097	3618	55.771	65.7187	-0.232937
SNHG9	275	0	0	275	233	24.9846	18.4429	0.418413
MRPL32	2734	11	324	2399	892	46.7484	48.0461	-0.038686
RABAC1	821	98	558	165	807	31.1273	26.1929	0.24057
YDJC	1613	0	0	1613	1338	30.1688	16.1657	0.860574
DBNDD2	1537	581	486	470	1309	35.6171	33.8252	0.0723859
XPO7	4861	100	3264	1497	4863	60.4383	85.13	-0.487378
CNOT7	6913	299	858	5756	3560	39.3517	42.1982	-0.0983417
PSMD6	4583	0	0	4583	1841	69.1287	52.253	0.397142
MIR6834	81	0	81	0	81	221.75	109.163	1.01579
GNB2	1878	482	1023	373	1664	21.5458	19.7685	0.118462
ATP6V1E1	1402	183	681	538	1405	51.9632	48.3899	0.100774
AKT2	5300	299	1446	3555	5300	51.1263	39.545	0.362487
SNHG6	648	0	0	648	353	37.5575	41.7895	-0.150245
MSH6	7476	152	4083	3241	4445	81.0717	78.6548	0.0431235
COPE	1141	49	927	165	1134	34.1483	22.2466	0.596435
LAMTOR5	1830	0	0	1830	732	32.9698	30.8302	0.0938565
SCAMP2	3162	0	0	3162	1291	42.4587	33.407	0.336943
HEATR1	8447	115	6435	1897	6389	93.9406	67.095	0.479476
EZR	3096	169	1761	1166	3233	61.3507	65.6793	-0.0968332
GDI1	4069	0	0	4069	2481	35.8096	35.3393	0.0185514
UBE2L3	3451	0	0	3451	3743	37.06	21.1711	0.779595
FANCI	4743	86	3987	670	4318	86.1478	60.9436	0.492509
IMP3	2028	944	555	529	1239	33.5881	21.5599	0.616515
HP1BP3	4822	1501	1206	2115	3921	66.0023	59.8643	0.138614
DAZAP2	3664	0	0	3664	2764	44.9597	38.8156	0.207036
TIMM17B	1528	22	171	1335	1073	29.953	29.7379	0.0100606
COASY	2458	456	1695	307	2557	38.5733	20.6215	0.872061
PHF5A	1086	72	333	681	1065	33.2086	18.9049	0.781235
DARS2	3506	727	1938	841	3348	66.5754	49.6208	0.416768
RBBP4	7943	159	1278	6506	5858	62.8165	58.6115	0.0983388
MRPS21	1541	0	1541	0	1541	40.5907	36.1532	0.162774
CPNE1	2147	323	1614	210	1824	50.4278	50.8207	-0.0109801
MIR6721	78	0	78	0	78	112.158	34.7743	1.66134
AP2B1	5763	0	5763	0	5763	58.7581	62.9741	-0.0983537
UBR4	15906	28	15552	326	15882	99.85	86.6068	0.203096
MRPL39	1199	42	1062	95	1171	63.1662	48.4044	0.377174
PSAT1	2188	68	1113	1007	2256	64.9968	53.6151	0.273096
UFC1	1114	246	504	364	1122	36.9866	29.4877	0.317263
NABP2	1775	498	636	641	1401	27.5937	15.5128	0.792113
COA4	1038	394	291	353	816	28.8773	31.0918	-0.103155
KLHDC3	1909	195	1149	565	2019	30.3048	31.6322	-0.0599124
MRPL28	2229	0	0	2229	1140	28.556	24.1453	0.233162
SEC61B	687	0	0	687	562	30.9361	25.8865	0.248306
MAP2K2	1734	254	1203	277	1733	24.227	14.2146	0.729512
SNORA72	132	0	0	132	132	91.9604	138.051	-0.580926
POLR2G	1556	32	126	1398	837	38.5952	37.0041	0.0591705
SNRPF	1389	146	261	982	793	37.268	18.4136	0.979071
KRT8	2862	0	0	2862	2130	51.4557	33.5051	0.60429
PMPCA	3341	0	0	3341	2141	47.5666	39.473	0.263005
SF3B3	9720	211	3654	5855	9720	74.0989	69.7798	0.0854541
METAP2	3601	229	1437	1935	3504	57.5851	34.9715	0.703679
POLR2E	1286	59	615	612	1613	25.348	15.669	0.660526
GLRX5	1863	0	412	1451	1171	26.1144	21.8515	0.24677
MIR4746	71	0	71	0	71	569.957	0	9.15724
MRPL42	15582	161	429	14992	3247	48.0817	38.4891	0.313731
SNORA70	153	0	0	153	135	173.322	163.5	0.0836671
GNL2	2409	0	0	2409	2356	72.3811	56.4536	0.353011
GOLM1	3046	169	1206	1671	3263	43.6437	42.5133	0.0370002
ATP6AP1	4515	0	400	4115	2100	33.7585	31.5998	0.0925027
MRPL43	2134	54	648	1432	2191	37.9198	28.2683	0.411165
PSMA2	4251	14	69	4168	1464	44.5235	39.5383	0.167326
LRRC41	4455	1651	1863	941	2874	57.3581	38.8746	0.549463
GSR	3119	91	1569	1459	3160	38.4157	33.372	0.197537
BUD31	1139	529	435	175	650	39.3239	43.0495	-0.12749
TTLL12	3385	64	1935	1386	3383	31.512	22.4311	0.472548
MIR28	86	0	0	86	86	0	0	0
CLPTM1	2732	465	1968	299	2841	32.1078	21.1124	0.582316
ACTR2	3861	157	1185	2519	3937	56.0292	59.3585	-0.0818562
SRP68	2649	162	1884	603	3058	49.1162	47.5774	0.0449918
PDAP1	2546	281	546	1719	2580	28.3716	21.8021	0.365255
EIF1AX	4427	204	435	3788	4431	44.3636	44.9714	-0.0192015
PIGT	2245	90	1737	418	2277	38.0255	41.4003	-0.119657
BASP1	1878	260	684	934	1888	29.8935	17.0532	0.775049
MAD2L2	1860	929	636	295	1328	27.0106	25.9389	0.0562819
NRD1	4022	0	4022	0	4022	68.8638	51.5658	0.410421
UROD	1848	0	0	1848	1458	48.8044	49.1806	-0.0108565
ARGLU1	3390	245	822	2323	1751	63.2479	71.9917	-0.184083
EBPL	1026	0	0	1026	1159	23.1757	19.0754	0.268129
CDKN2AIPNL	1223	44	351	828	1254	24.7589	16.4587	0.561125
MIR6853	74	0	74	0	74	82.7114	147.002	-0.822121
MIR4655	74	0	74	0	74	0	0	0
RAB1B	2007	147	606	1254	1955	22.4122	21.4266	0.0620496
NARS	3099	456	1647	996	2865	70.9275	66.7066	0.087247
KRT18	2088	0	0	2088	1400	40.104	20.3905	0.942309
POLE	8011	32	933	7046	8005	76.4701	62.2613	0.292316
SNORD72	80	0	0	80	80	242.672	38.9659	2.6081
PCNP	2342	121	537	1684	2239	40.9125	63.5728	-0.623546
AKT1	8396	0	0	8396	3248	33.4696	34.7424	-0.052312
NCOA4	4082	0	4082	0	4082	67.3556	49.28	0.443075
ZIC2	2983	293	1599	1091	2975	29.1802	27.9575	0.0596653
SNORD127	86	0	0	86	99	160.798	267.2	-0.729115
NAE1	1909	193	1587	129	1920	60.5302	51.2373	0.236214
CHMP2A	913	161	669	83	1036	40.1573	36.4351	0.136757
EBNA1BP2	1503	149	1086	268	1518	41.6078	30.9556	0.415049
MRPS26	1127	124	618	385	1039	25.8572	23.3008	0.144305
SAFB	3042	107	2748	187	3112	46.66	31.6332	0.546438
HOXA9	2060	73	819	1168	563	31.265	45.88	-0.539003
UQCRC2	2615	764	1362	489	2211	59.8018	65.3329	-0.125611
DDX1	2817	389	2223	205	2741	61.4266	51.5222	0.249234
PKN1	3069	165	2829	75	3136	22.9513	16.3228	0.467432
MZT2A	2826	0	0	2826	693	18.3501	13.4063	0.425641
TMEM183B	0	0	0	0	0	31.1399	24.7052	0.322305
AARS	3477	144	2907	426	3344	65.4505	60.3214	0.115889
SNORA18	132	0	0	132	132	70.8737	57.3192	0.301493
MIR604	94	0	0	94	94	244.282	76.4253	1.66356
RAVER1	3595	82	2271	1242	3592	24.8492	15.7234	0.628251
RPA2	1752	300	813	639	1956	47.9596	48.023	-0.001867
LINC01420	694	0	694	0	694	34.3205	40.3169	-0.226226
CAST	4506	186	2253	2067	4864	51.2423	54.715	-0.0928474
RAD21	3749	288	1896	1565	3494	54.5417	58.7372	-0.105058
MIR4678	74	0	74	0	74	98.5123	0	6.6368
CD164	4963	0	0	4963	3112	43.3271	62.5938	-0.520697
GTF3A	1919	0	0	1919	1333	32.5414	28.3003	0.195027
ZRANB2	3677	0	0	3677	2986	79.1412	82.7056	-0.06278
MRPL14	959	132	438	389	774	31.6653	26.5139	0.247598
UQCRQ	874	0	0	874	1508	31.7107	27.4735	0.200143
TACC3	2781	106	2517	158	2837	41.6242	32.7191	0.338107
ABCE1	3921	515	1800	1606	3910	65.6126	50.7653	0.36381
RPS19BP1	2801	0	0	2801	1018	23.7875	17.5027	0.421877
PFN2	2261	253	423	1585	2106	40.9814	42.7063	-0.058091
PQBP1	1428	0	0	1428	1268	40.8059	30.2475	0.419966
SMARCC1	6375	120	3318	2937	5757	53.0292	53.0718	-0.00113706
KDELR2	2884	185	639	2060	2860	29.1258	24.8397	0.22141
CORO1C	3921	49	1584	2288	4270	52.689	38.059	0.458972
ZNF227	3043	205	2400	438	3135	86.6095	89.891	-0.0530501
PCBD1	1006	251	315	440	1412	24.4308	19.3111	0.324308
MTHFD2	4456	80	1053	3323	2285	49.9961	50.3186	-0.00909489
EEF1E1	1077	57	525	495	787	47.5438	43.7535	0.117287
YME1L1	3994	149	2322	1523	4398	56.4027	42.033	0.415675
USP9X	12401	633	7713	4055	12401	70.7709	65.2214	0.116102
PSMB2	2701	412	606	1683	4845	45.7702	34.6088	0.393356
BIRC5	2711	131	498	2082	2700	35.1379	39.2053	-0.153873
PNISR	5112	205	2418	2489	3113	81.5565	114.909	-0.489539
KIF23	3713	220	2883	610	3723	78.7389	62.2832	0.333461
MED10	1141	111	408	622	1028	40.2853	37.2362	0.110689
SOD2	14266	161	669	13436	1775	44.6532	48.6397	-0.120778
NELFCD	3581	0	0	3581	2305	44.5029	42.5463	0.0634084
CALU	4225	943	972	2310	6194	55.9081	63.7034	-0.185208
CAPN2	4130	0	0	4130	3727	37.4812	22.143	0.733578
USP11	3515	354	2763	398	3290	46.8813	53.0835	-0.175726
SCARNA1	166	0	0	166	166	75.2262	102.752	-0.44478
AUP1	1695	310	1233	152	1498	32.9689	27.7315	0.241581
SNRPG	1093	768	195	130	579	34.5023	24.1224	0.498938
SNX5	3087	0	0	3087	2542	60.0668	55.1802	0.120326
STAG2	6045	290	3696	2059	6579	73.7792	86.9803	-0.234543
MTA2	3058	390	2007	661	3069	36.6662	31.2404	0.224401
VRK1	1745	149	1191	405	1703	84.1794	75.1069	0.162477
SF3B4	2085	585	1275	225	1993	37.8034	23.0223	0.691809
XBP1	2173	0	0	2173	1820	50.518	39.0389	0.363674
MIR3176	90	0	90	0	90	0	0	0
MIR614	90	0	0	90	90	0	21.0771	-4.46448
BAX	1358	0	657	701	1305	26.0888	21.386	0.2751
ZMYND19	1375	227	684	464	1370	28.016	26.0471	0.101375
POLR3K	1392	42	327	1023	824	38.4457	31.1323	0.295844
SNORD88B	91	0	0	91	97	63.2648	63.9466	-0.0152253
HIST2H3D	411	0	411	0	457	17.7846	17.5544	0.017789
TROAP	2771	111	2607	53	2667	45.3873	30.5253	0.55722
FBXO7	6884	0	0	6884	2315	39.1893	24.936	0.631855
MARCKS	4304	0	4304	0	4304	35.3695	35.9301	-0.0220681
SARNP	2242	0	0	2242	930	47.2201	32.6613	0.518544
NAP1L4	2511	141	1128	1242	2518	56.4458	56.6021	-0.00391999
ELOF1	1019	64	252	703	1019	25.3285	16.211	0.613294
RBX1	1871	0	0	1871	906	32.308	22.8964	0.479075
NDUFS3	1769	0	0	1769	953	36.2469	32.572	0.149862
FAM96B	718	0	0	718	855	24.1089	21.4311	0.162698
RTN3	4937	154	3099	1684	4976	44.0479	48.7436	-0.143051
ARF3	4105	335	546	3224	3537	46.0864	34.1538	0.42163
EIF5	5945	676	1296	3973	6269	53.238	61.8009	-0.211481
SNORA62	154	0	0	154	154	71.1471	59.7908	0.247088
CCNA2	2797	304	1299	1194	2544	54.1635	43.1666	0.320758
AP1B1	4176	187	2850	1139	4178	33.5156	19.2961	0.766046
AP3S1	1730	557	582	591	1289	25.8279	29.9677	-0.20703
ANKLE2	10890	0	0	10890	4482	57.6878	41.9366	0.450853
DROSHA	5305	245	4125	935	5497	65.3834	63.2871	0.0462933
SCARNA8	131	0	0	131	131	113.999	71.4197	0.667167
GTF2I	979	43	825	111	4335	48.4696	46.7603	0.0507303
HNRNPR	7646	272	1608	5766	7840	73.6153	66.0923	0.153324
MDM2	12633	302	1494	10837	7565	52.9779	54.5461	-0.0413168
VPS29	1523	66	549	908	1393	50.4743	46.3885	0.119315
SCAMP3	1537	279	966	292	1572	34.3821	30.4693	0.169075
YWHAG	3750	223	744	2783	3747	39.3026	36.7179	0.0956236
SLC38A2	4888	445	1521	2922	4884	73.95	78.8548	-0.0914507
MCRS1	2450	0	0	2450	1994	30.5407	21.741	0.471919
RNF187	3017	428	708	1881	3133	24.2494	11.6662	0.995265
KIF22	2505	637	1794	74	2423	47.6307	44.4817	0.0965812
ABCF1	3481	112	2538	831	3464	48.7678	47.96	0.0236091
RAP1B	13438	231	555	12652	2151	44.8377	32.0159	0.473374
CLN6	2243	159	936	1148	2242	39.536	24.6554	0.659941
PRR13	1375	0	0	1375	1195	26.4409	21.651	0.276753
NOL11	2947	115	2160	672	2624	66.8292	66.331	0.0106356
ZNF121	1563	232	1173	158	1675	72.7321	53.5376	0.435042
ARCN1	4038	165	1659	2214	4015	53.394	40.043	0.406311
HSBP1	8784	234	231	8319	1989	32.8583	36.1345	-0.133251
FAM50A	1470	0	0	1470	1352	28.8937	26.3336	0.129166
LAS1L	5205	60	876	4269	2489	61.0762	42.4443	0.514873
ASF1B	2059	500	609	950	1731	26.2029	16.9846	0.596998
SKI	5613	72	2187	3354	5707	30.9748	20.8586	0.548734
MCM6	3736	61	2466	1209	3787	62.3254	52.2945	0.248798
HOXA10	2541	0	1233	1308	1963	27.805	20.5033	0.421761
MAP1B	12036	298	7407	4331	11979	69.8311	48.6171	0.513546
MIR6750	75	0	75	0	75	163.465	0	7.36164
HAT1	3845	0	0	3845	1670	62.247	56.653	0.133601
PSMD7	1670	140	975	555	1670	51.3159	46.4063	0.142171
HOXB9	2581	87	753	1741	2700	31.219	34.3309	-0.133019
EPN1	16219	311	1731	14177	3263	23.5702	15.6119	0.564693
SEC61A1	3635	184	1431	2020	3636	45.2207	39.0815	0.205603
HDGFRP2	2340	0	2340	0	2340	30.1807	17.6417	0.74212
ZNF460	3350	322	1689	1339	3849	83.7922	63.3555	0.397868
WHSC1	17077	0	17077	0	17077	61.6899	59.4873	0.0516008
SNORA38B	131	0	0	131	132	42.7025	30.2933	0.481862
DIAPH1	5795	141	3819	1835	5790	50.8577	47.4135	0.0991488
OGT	7243	0	0	7243	5482	95.1545	143.836	-0.590994
SQLE	2961	898	1725	338	2989	53.5946	34.8348	0.607397
UBL7	1427	171	1143	113	1891	34.5618	21.9312	0.633016
SEC23B	3411	432	2304	675	3747	64.1088	64.0151	0.00207772
RSL24D1	2015	177	492	1346	1473	46.3373	41.756	0.146851
VAMP3	2205	115	303	1787	2205	31.2662	32.4257	-0.0509341
HN1L	3683	0	3683	0	3683	33.4759	32.7872	0.0291114
SNORA13	133	0	0	133	133	199.858	165.071	0.274376
PITPNB	2963	115	816	2032	3034	55.4729	44.3197	0.31742
SNX3	1755	339	489	927	1760	27.8727	26.7079	0.0594087
SMG5	4559	145	3051	1363	4563	43.4644	33.121	0.381991
HNRNPU-AS1	2849	0	2849	0	2849	113.824	63.3266	0.835937
SMARCD1	3658	398	1548	1712	3429	36.2723	26.7135	0.427515
HDDC2	1350	42	216	1092	1615	33.8272	43.7755	-0.362495
UBE2E3	1570	393	624	553	2097	29.8155	34.3206	-0.196854
API5	3714	125	1515	2074	3830	53.9617	47.9422	0.167348
CCAR1	4683	119	3453	1111	4759	83.4053	60.3218	0.460934
MIR4691	85	0	85	0	85	81.2707	84.4339	-0.0544299
MIR1224	85	0	0	85	85	0	80.7112	-6.35246
NUP107	6457	332	2778	3347	3124	78.7959	55.9809	0.485836
LENG8	5146	138	2514	2494	3476	68.2793	53.7516	0.339523
C21orf59	2503	343	738	1422	1427	41.2055	25.0359	0.696929
CCAR2	4853	249	2772	1832	4165	44.9477	40.3681	0.151474
MIR631	75	0	0	75	75	257.717	223.631	0.203818
MIR4693	75	0	75	0	75	0	0	0
PPT1	2340	14	447	1879	2504	42.0449	44.7452	-0.0877781
PDCD2L	1171	47	1077	47	1157	38.399	29.6029	0.364491
NUP62	3479	496	1569	1414	3283	33.6831	21.6325	0.615837
XPO5	5364	211	3615	1538	5364	68.3354	54.8413	0.31226
ELOVL5	3081	371	981	1729	3950	57.6624	61.4548	-0.0903764
EXO1	3473	593	2541	339	3462	75.2074	53.6583	0.479491
RAD51C	2591	71	1131	1389	1513	52.5156	46.4855	0.172472
RNF10	3825	461	2436	928	3847	31.2964	21.0934	0.547758
DDX42	3939	204	2817	918	4011	55.9705	130.412	-1.20581
DDX46	5689	158	3099	2432	5851	75.4762	48.2365	0.635283
SNHG7	2357	0	0	2357	2284	28.9742	26.2135	0.139399
SLC29A1	2485	491	1371	623	2985	46.424	45.9497	0.0145014
TXLNA	5012	281	1641	3090	4796	47.297	34.95	0.425942
PPP2R5C	4481	96	1668	2717	5035	50.3087	60.3621	-0.258144
DNM2	3588	150	2601	837	3805	33.2148	24.1821	0.442222
SARAF	2154	258	1020	876	2155	36.6464	35.9643	0.0263793
SNHG15	509	0	0	509	803	37.8196	45.2666	-0.253186
DSP	9796	341	8616	839	9730	61.8316	60.0143	0.0423429
CDV3	3621	202	333	3086	4520	39.1307	37.2144	0.0705899
TRA2B	4485	0	0	4485	4288	52.1101	45.2559	0.199349
KIAA1191	2991	534	918	1539	2830	32.8084	33.9469	-0.0477827
COA3	771	23	321	427	808	28.8115	23.8295	0.263814
MRPS7	1406	227	729	450	1267	33.1633	29.1399	0.180773
TLE3	7809	0	0	7809	5910	33.4165	22.5553	0.547049
MRPL38	1888	538	1143	207	1575	26.6742	21.3846	0.306035
MRPL27	2441	37	285	2119	703	29.7329	33.872	-0.182285
SNORA24	135	0	0	135	131	118.354	76.3077	0.626563
PFDN1	1352	48	369	935	1324	37.8494	36.9863	0.0324131
RTCB	2027	99	1518	410	2066	52.6883	33.9988	0.617302
NUP210	7193	83	5664	1446	7208	45.6824	46.6846	-0.0306447
NDUFV1	1748	0	0	1748	1631	39.1965	34.1585	0.193196
PPP2R2A	3940	329	1344	2267	4007	50.5826	41.5014	0.279374
BABAM1	1472	193	990	289	1498	30.0822	23.0126	0.372297
CIB1	1247	162	576	509	1211	26.7153	14.7177	0.818293
TAF9	1461	467	795	199	1012	45.5171	35.841	0.336449
FSTL1	5943	357	927	4659	3778	37.4048	36.9001	0.019085
ATN1	4351	237	3573	541	4419	36.6395	28.4255	0.355181
USP22	5220	204	1578	3438	5220	31.1944	35.7278	-0.190063
LINC00657	5343	0	5343	0	5343	36.9235	48.9655	-0.39784
FAM208B	8626	625	7293	708	8626	78.8642	54.1699	0.533668
MIR454	115	0	0	115	115	176.266	200.092	-0.18194
LINC00998	1127	0	1127	0	1127	29.7503	34.6943	-0.215093
MYEOV2	989	0	989	0	989	17.2184	17.4057	-0.0147564
HOXD10	1989	255	1023	711	1804	62.0977	58.8732	0.075677
GLUD1	3039	97	1677	1265	3476	47.1338	35.6768	0.392183
TXN2	1736	467	501	768	1336	29.0596	22.761	0.33923
TK1	1628	239	705	684	1595	29.0575	27.434	0.080108
MCMBP	4169	170	1929	2070	4496	49.3103	32.021	0.60747
PPIH	752	22	534	196	800	39.9441	42.6969	-0.0938754
SMARCD2	2716	266	1596	854	2770	31.8914	27.0765	0.228347
CCNB2	1556	191	1197	168	1549	55.559	53.9044	0.0428348
TTC3	10363	2747	6078	1538	9101	52.9643	65.2056	-0.294948
UBQLN1	6055	0	0	6055	4168	44.6927	44.7459	-0.00167875
MTCH1	2057	125	1170	762	2409	29.2099	27.2237	0.0981143
LRP3	3807	202	2313	1292	3494	18.8147	15.9538	0.224962
GPATCH4	2464	0	0	2464	2155	45.431	31.0535	0.534606
ANAPC11	918	195	255	468	1582	19.5638	20.8622	-0.0883317
MIDN	3790	515	1407	1868	3793	28.1342	14.9702	0.867331
BTBD2	2649	21	1578	1050	2618	23.1231	21.0745	0.128035
CTBP1	4250	592	507	3151	1878	31.9149	27.9366	0.185845
BLOC1S1	1229	14	429	786	635	23.442	17.9987	0.363462
SCARNA18	134	0	0	134	134	100.285	73.2271	0.448403
MIR6857	93	0	93	0	93	48.3745	44.4762	0.118654
MRPS30	4331	0	0	4331	1672	43.6779	29.5692	0.547483
RBM15	4244	900	2934	410	3431	70.4588	61.0451	0.203794
FIS1	1005	383	243	379	739	30.7982	35.964	-0.217176
ZNF593	698	42	471	185	649	18.7854	11.2743	0.688795
CDC45	2090	256	1701	133	2073	59.7733	36.0356	0.714525
MRPS27	4435	0	0	4435	2823	39.6517	27.2848	0.523289
TMED9	1473	57	708	708	1393	25.8061	23.0498	0.156536
SDCCAG3	2314	212	1239	863	2349	39.5972	42.2861	-0.0925236
DDX6	4538	306	1452	2780	6320	57.894	66.6684	-0.200362
SNRPD3	1763	587	381	795	3522	33.2071	20.9556	0.639707
CDK2	2598	209	120	2269	2301	36.7191	29.671	0.29842
PPAN	1657	106	1422	129	215	37.5826	21.6044	0.771347
DHX30	4065	407	3585	73	5126	41.2219	32.5145	0.333206
PXMP2	957	65	588	304	957	24.5978	17.1909	0.492803
CD151	1803	0	0	1803	1549	27.7046	28.1703	-0.0232183
NDUFC1	1257	830	231	196	1453	23.7164	19.362	0.279589
USP1	3996	815	2358	823	4198	45.0636	39.6191	0.181469
MRPL21	764	17	453	294	709	34.9411	27.4017	0.339657
SCARB1	5527	0	0	5527	2742	30.9938	14.3308	1.06136
MRPS33	4241	100	321	3820	817	35.0097	29.7156	0.229414
PWP1	2621	168	1506	947	1853	58.0789	39.4342	0.547067
NDUFS2	2064	239	1374	451	2275	41.0438	35.0219	0.223019
EXOSC2	2766	0	0	2766	2609	50.8935	47.8706	0.086587
STRN4	3628	451	2283	894	3210	32.279	23.9356	0.416405
SLC3A2	2222	159	1896	167	2902	47.6708	46.6247	0.0313465
SKIV2L2	4192	254	3129	809	3711	72.6574	46.1307	0.644163
MIR589	99	0	0	99	99	38.6837	50.7023	-0.381682
SNORA68	133	0	0	133	133	154.53	95.4454	0.689409
MRPS18B	1610	0	0	1610	1534	32.939	29.5281	0.152806
TAF7	2334	777	1050	507	2295	43.1294	54.2406	-0.323989
GTF3C6	952	210	642	100	950	26.4485	20.8847	0.326805
PTP4A1	5088	1153	522	3413	5089	35.2	48.3762	-0.447826
PSMD1	3326	162	2862	302	3325	72.0957	57.0161	0.333333
KIAA0100	7407	75	6708	624	6970	54.682	54.7266	-0.0011551
YY1	6697	260	1245	5192	3159	31.605	37.5753	-0.242584
ACTR1A	3519	0	0	3519	2873	42.2142	30.1882	0.470505
PFKL	6007	0	0	6007	3412	35.3596	35.2962	0.00251781
CSTF3	2797	140	2154	503	3181	59.1675	54.654	0.112499
VCL	6489	94	3201	3194	5486	59.8212	44.771	0.41014
MIR3682	84	0	84	0	84	86.4821	0	6.45092
CASC3	4116	226	2112	1778	4180	41.4235	27.3255	0.582762
DTYMK	1232	208	639	385	1209	29.2979	20.2566	0.511307
AURKA	2248	268	1212	768	2547	55.3476	46.8846	0.234792
RSL1D1	1470	68	120	1282	5135	40.8478	32.07	0.339629
SRCAP	11754	385	9693	1676	10474	43.5574	40.6841	0.0961679
ATP1B3	1951	186	135	1630	1853	37.659	26.8124	0.475076
DNAH14	13763	215	13548	0	14457	87.5995	64.1075	0.444475
IDI1	2301	167	855	1279	1963	61.9159	44.9742	0.4526
PDCD6	3763	0	0	3763	2019	34.4513	29.3278	0.225198
NOP14	3538	66	2574	898	3288	44.0849	27.8339	0.644878
MIR218-1	110	0	0	110	110	0	36.3729	-5.22392
WDR43	3533	56	2034	1443	3531	59.465	48.5524	0.287145
MIR4429	73	0	73	0	73	0	0	0
MIR302B	73	0	0	73	73	0	165.902	-7.38286
MIR4659B	0	0	0	0	0	0	0	0
ANAPC7	3045	1	1800	1244	3644	61.4447	39.0938	0.6392
TMEM123	3579	421	627	2531	3590	37.1717	43.817	-0.231543
DDX23	3248	80	2463	705	3267	46.4189	34.1764	0.430854
WDR77	2576	207	1029	1340	2320	39.3978	26.0922	0.576399
PYCR2	3149	0	0	3149	1771	31.1992	16.7388	0.860116
MRPL33	729	0	0	729	518	21.5897	19.2948	0.154555
ATPAF1	1827	36	1056	735	2152	28.9753	32.2373	-0.149029
MIR1200	76	0	0	76	76	0	0	0
CDC6	4810	471	1683	2656	3053	57.9076	35.188	0.702942
SLBP	1977	367	813	797	2232	35.8595	31.2326	0.193516
UBE2D3	4819	0	0	4819	5137	46.0366	37.6054	0.284981
HSPB11	915	390	435	90	601	35.095	31.1273	0.167999
ALDH1A2	4098	768	1557	1773	3799	37.3717	29.6937	0.3221
C20orf24	1170	163	264	743	471	23.618	20.2623	0.211416
CENPH	1389	87	744	558	1389	36.4862	25.1734	0.518258
RAD23B	4119	351	1230	2538	4442	35.9412	32.8026	0.128097
PUM1	5375	100	3570	1705	5385	60.9837	61.7584	-0.0179197
PCNA-AS1	0	0	0	0	0	0	0	0
DPM1	1161	32	864	265	1047	47.3132	38.9713	0.273453
CYSTM1	1336	664	294	378	910	31.1841	33.4478	-0.0980637
ANKRD10	2495	135	1263	1097	3095	63.737	74.7389	-0.226444
ARF4	1660	268	543	849	1740	44.334	44.5898	-0.00811762
DCTN2	2061	268	1206	587	2020	37.7039	26.6587	0.484746
CAMTA1	8444	207	5022	3215	9283	36.7594	49.1691	-0.409963
AAAS	2016	0	0	2016	1837	44.6834	23.5056	0.898559
TXNL4A	3504	201	429	2874	1808	25.8644	17.8719	0.509456
MYH10	7762	139	6024	1599	7762	64.8068	62.3546	0.0547873
TRAPPC5	790	187	567	36	850	21.2644	13.5398	0.614731
VKORC1	1077	211	471	395	998	26.7374	26.4535	0.0148425
BEX1	864	240	378	246	862	30.5116	24.8503	0.285702
MAD2L1	5468	340	618	4510	1436	41.9682	40.6888	0.0436095
TUBG1	1611	62	1356	193	1863	27.1502	15.5626	0.765216
WBSCR22	1486	0	1486	0	1486	32.8557	21.8223	0.568955
PAK4	2855	252	1776	827	3064	21.0078	16.6763	0.316199
TNPO2	5122	358	2694	2070	5452	52.7549	37.851	0.468445
FAAP20	4478	0	0	4478	6402	21.9128	22.1095	-0.0123323
ATP6V0B	2432	0	0	2432	2068	19.4516	13.7628	0.470247
PDXP	2010	56	891	1063	2005	19.7244	12.8031	0.586338
BAZ1B	6102	339	4452	1311	6115	50.2738	50.8026	-0.0148027
HSD17B4	5540	0	0	5540	2938	58.9243	59.3371	-0.00990421
KTN1	6241	0	0	6241	4913	54.2728	50.7611	0.0947014
CARM1	3330	190	1827	1313	2963	23.4163	19.641	0.242332
HEXB	2021	912	996	113	2100	40.0066	26.7931	0.561129
EZH2	3641	127	1005	2509	3036	55.3998	47.8893	0.206171
DNTTIP2	5897	58	2271	3568	2722	86.3803	62.2854	0.465435
DONSON	2332	5	1527	800	2522	40.4358	36.1658	0.156902
SYNGR2	2325	59	675	1591	1694	22.2017	19.7518	0.160994
RDX	4491	320	1752	2419	5548	49.785	49.7701	0.00042334
POLR2K	1021	0	0	1021	971	30.6534	29.8436	0.0373893
MIR4766	76	0	76	0	76	308.498	202.422	0.605454
SLMO2-ATP5E	0	0	0	0	0	32.8298	46.603	-0.492758
SEC11A	3626	0	0	3626	1643	36.5876	25.4579	0.506558
C5orf15	2358	203	798	1357	2281	38.8607	46.7295	-0.259914
SCAF4	4193	383	3444	366	4269	51.8936	40.9576	0.334161
CHERP	4173	152	2751	1270	3296	30.2564	21.672	0.46324
THOP1	4804	203	2070	2531	2550	35.5566	25.8722	0.444017
FARSB	3369	264	1770	1335	2676	63.0905	44.4369	0.496246
CEBPG	4109	662	453	2994	3860	44.2285	46.0263	-0.0562357
TNPO1	11183	426	2697	8060	8708	68.8447	58.2003	0.238546
SPCS1	1082	205	510	367	841	31.8269	30.6982	0.0504776
GTF3C5	2406	323	1560	523	2441	34.1941	28.6098	0.249259
NDUFA8	844	142	519	183	843	29.7066	24.8297	0.249518
TTC37	5706	299	4695	712	5704	67.5571	68.7985	-0.0258899
OXA1L	1750	318	1260	172	1719	43.1873	46.0022	-0.0890965
KIF11	4860	90	3171	1599	5078	66.7575	46.7564	0.504687
FBN2	11132	975	8739	1418	10724	52.4753	39.0034	0.41875
TRAPPC3	2428	0	0	2428	1664	34.2649	31.2518	0.128853
TAF10	1215	478	657	80	759	19.6891	13.1881	0.544189
ALG3	1697	455	1197	45	1832	29.5577	18.8018	0.625904
DDX47	2689	0	0	2689	1817	47.0352	35.1085	0.411754
TMEM256	486	53	342	91	317	21.5953	23.1451	-0.0957077
SETD5	6827	435	4329	2063	7110	64.7235	63.5505	0.025981
MAGOH	756	162	441	153	755	32.9998	21.3733	0.603748
PDCD2	3378	79	1035	2264	4443	34.1998	33.4474	0.0311721
TIPIN	1744	86	906	752	1280	48.4948	27.9113	0.775643
NEAT1	22743	0	0	22743	22641	373.565	417.777	-0.160966
DDRGK1	1306	58	945	303	1254	33.4755	22.4052	0.558742
MGST1	2152	0	0	2152	2354	40.2637	6.56917	2.44667
LINC00665	1863	0	0	1863	2125	53.1423	74.8325	-0.48606
SNF8	2319	383	777	1159	1213	25.2595	23.3447	0.109232
KAT2A	3109	54	2514	541	3112	32.8593	22.4437	0.530352
PLEKHJ1	1206	72	450	684	1235	21.2533	12.1141	0.7629
MAGT1	4047	87	1104	2856	4021	42.6775	37.7797	0.171589
ICMT	4771	29	855	3887	4708	26.0719	22.2363	0.220416
PRPF38A	5274	186	939	4149	2772	43.1795	40.4236	0.0929242
C6orf62	4134	2168	690	1276	2266	32.7425	46.8649	-0.504401
MIR3186	85	0	85	0	85	37.885	56.2892	-0.559049
TM9SF2	3430	190	1992	1248	3515	54.2064	47.7309	0.179999
WBP2	1944	123	786	1035	1944	25.9222	23.093	0.160182
NDC1	5134	599	2025	2510	4825	44.6694	43.3416	0.042567
SEPHS1	3273	376	1179	1718	3260	29.2933	24.9186	0.225011
CDT1	3240	619	1641	980	2675	23.8179	17.6526	0.412004
PHF10	4285	0	0	4285	1192	41.7698	66.7532	-0.663697
C9orf142	812	0	812	0	812	21.9651	19.6123	0.155938
MIR1238	83	0	0	83	83	0	0	0
PAFAH1B3	1098	357	696	45	960	21.5901	15.328	0.468343
WLS	2748	254	1626	868	2980	46.1992	44.4397	0.0548091
EPB41L2	4457	182	3018	1257	4617	56.2371	56.2228	0.000360485
PUF60	2412	556	1680	176	2065	25.1995	16.0044	0.623631
RAE1	3251	0	0	3251	2170	50.5824	43.738	0.205378
PITRM1	3487	69	3117	301	2901	53.2415	44.9663	0.238821
UBE2V2	4373	55	438	3880	1524	38.3231	42.9983	-0.162071
SNORA56	129	0	0	129	0	60.3945	43.6288	0.460134
RAI14	5092	287	2943	1862	5856	42.9712	41.9881	0.0326216
CHTOP	2553	0	0	2553	2055	44.2317	38.9045	0.180783
REEP5	3326	349	570	2407	3116	38.9424	35.8571	0.115978
PPP6R1	3961	567	2646	748	3637	28.2312	16.6794	0.72544
SNORA81	198	0	0	198	75	67.0097	75.1805	-0.163681
BRD4	7169	222	4089	2858	7453	33.8136	30.174	0.159308
PTDSS1	5177	326	1422	3429	2562	32.0904	23.892	0.410731
MYDGF	1018	36	522	460	1051	21.5592	11.8851	0.808012
SH3GL1	2516	179	1107	1230	2540	18.6084	14.6418	0.326065
LRPPRC	6335	58	4185	2092	6619	69.9563	70.2671	-0.00630544
COLGALT1	3704	120	1869	1715	3593	30.2299	25.6975	0.226223
PHF6	4759	202	1098	3459	4936	59.4604	45.5116	0.3784
NELFE	1855	0	0	1855	1365	30.7864	30.8276	-0.00186874
MEPCE	3030	388	2070	572	3262	28.7411	29.1897	-0.0215984
RBM4	2321	777	1095	449	3092	50.8778	62.3372	-0.287936
PEF1	1629	23	855	751	2217	33.0231	31.839	0.0511044
TM9SF3	6141	217	1770	4154	6140	40.9464	36.8899	0.146734
LUC7L2	2837	0	0	2837	716	50.8836	52.7852	-0.0519307
SPTBN1	9075	385	6468	2222	13024	62.7482	54.5089	0.199666
SRP72	3983	721	2016	1246	3876	48.5593	53.1375	-0.127472
MCL1	3932	60	1053	2819	4083	42.1495	32.3479	0.371748
SNORD22	126	0	0	126	126	89.2043	73.5761	0.274483
PSMC2	3054	411	1302	1341	3210	53.6063	43.0691	0.3093
ARPP19	5301	272	339	4690	5739	34.4918	35.0101	-0.0209159
MDC1	7576	648	6270	658	7368	47.3705	49.9988	-0.0763359
LAMC1	7889	257	4830	2802	7889	46.4172	37.122	0.314787
POLE3	2396	0	0	2396	2367	28.01	27.4835	0.0264239
TRRAP	12677	209	11580	888	12598	54.9752	60.6952	-0.14037
CACYBP	2766	448	687	1631	3315	40.567	23.978	0.734781
DLD	3755	281	1530	1944	3613	54.4368	52.701	0.045895
TMEM205	1034	427	570	37	1295	27.5378	28.6732	-0.0562864
TTC1	1467	110	879	478	1482	40.2585	31.1841	0.358343
AKIRIN2	1662	525	612	525	1932	36.0369	33.7594	0.0915602
BUB1B	3725	195	3153	377	3570	75.9695	66.7145	0.184822
RBM10	3747	742	2793	212	3433	31.1169	23.2529	0.405175
MAPK1	11022	189	1083	9750	6080	44.5672	33.4322	0.404237
PPHLN1	3377	72	1305	2000	4585	55.0616	33.9448	0.681935
MRTO4	2315	297	720	1298	2273	31.4081	20.2224	0.610767
TXNRD1	4277	746	1647	1884	4610	45.9599	29.6066	0.617587
THOC2	5609	32	4782	795	5610	80.7455	81.6288	-0.0155054
CRKL	5325	509	912	3904	5325	34.963	19.5606	0.806631
MED24	3896	419	3045	432	3737	35.8445	22.7364	0.634348
GLUL	6132	0	0	6132	8561	44.3271	46.7222	-0.0742867
SHKBP1	2363	49	2124	190	2365	26.0812	26.0367	0.0023726
CENPV	1770	20	528	1222	1164	23.4094	17.9769	0.363192
HDAC3	1959	80	1287	592	1945	30.1062	32.3075	-0.0986449
NDUFA9	8363	20	1134	7209	1609	42.5459	28.1646	0.578319
C8orf59	827	0	0	827	718	28.2859	29.7292	-0.069404
OCIAD1	1916	0	0	1916	2332	41.1332	35.658	0.200829
RPUSD3	2491	0	0	2491	1227	30.4344	30.6239	-0.00867107
VMA21	4717	105	306	4306	4736	27.935	25.6837	0.116857
ATAD2	5565	108	4173	1284	5564	82.7755	93.0741	-0.167269
SNHG3	2614	0	0	2614	2095	50.0504	31.5651	0.648596
PPIL1	1739	252	501	986	1733	32.3918	34.1415	-0.0736819
CBX1	2422	481	558	1383	2676	34.6903	39.7835	-0.192454
RACGAP1	3229	224	1899	1106	3459	58.0601	44.588	0.37353
PDS5A	7176	540	4014	2622	7594	53.5697	56.368	-0.0721461
MIR1282	101	0	0	101	0	60.1469	187.165	-1.62165
ZNF226	2605	180	2412	13	3299	75.6453	77.9919	-0.0435074
NOB1	1734	30	1239	465	1775	34.4135	29.7533	0.203558
MYL6B	1258	0	0	1258	1064	20.6669	18.9495	0.11914
RCN2	6347	223	954	5170	2267	34.7356	28.369	0.283068
CUL1	3064	279	2331	454	3209	46.8791	53.4999	-0.186858
SERF2	2792	23	327	2442	1855	21.7036	22.387	-0.0427857
FBXO5	2610	0	0	2610	2465	46.6104	50.5865	-0.115717
SRPR	3026	0	3026	0	3026	38.7081	28.5751	0.42505
CPSF6	6616	110	1656	4850	6665	67.8767	58.8003	0.203863
G6PC3	1533	231	1041	261	1831	23.3884	13.617	0.738548
LARP4	6427	112	2175	4140	6709	64.2086	51.3222	0.317639
EID2	1629	254	711	664	1392	28.3883	19.7262	0.503786
EMC4	1201	0	0	1201	877	30.7975	27.6174	0.152021
POLDIP2	2121	74	1107	940	2343	27.0498	24.0052	0.165762
DENR	2769	186	597	1986	2722	30.2918	21.1645	0.497534
DNAAF5	3410	20	2568	822	3308	34.0445	27.477	0.299391
MGEA5	5155	396	2751	2008	5202	61.2574	76.3095	-0.3124
ABCF2	3546	110	1872	1564	4967	43.5589	36.9859	0.23025
TSPYL1	3326	73	1314	1939	5259	38.2026	34.3847	0.147824
DAP3	2089	124	1197	768	2217	47.684	40.8388	0.218606
LTV1	1847	134	1428	285	1814	49.3582	47.7497	0.0468334
TOMM7	778	72	168	538	779	22.3882	15.4164	0.510643
VPS4A	4100	156	1314	2630	2176	24.3542	18.9884	0.343062
MOB1A	4885	194	651	4040	1329	36.2302	37.9345	-0.0645757
MIR3662	95	0	95	0	95	236.42	158.06	0.57787
PRPF6	3044	111	2826	107	3101	50.3865	41.1754	0.284988
NOC4L	1632	41	1551	40	1685	26.4899	13.5975	0.91318
IPO4	3646	177	3246	223	3581	30.356	18.5474	0.681765
AKR1A1	1818	747	978	93	1580	32.8796	28.5734	0.196117
COPA	4789	230	3675	884	5457	56.1978	47.85	0.227601
DDAH1	4017	502	549	2966	4482	28.5174	26.0064	0.128264
VPS72	4267	0	0	4267	1564	32.8315	22.3429	0.535383
VWA9	2873	0	2873	0	2873	42.9838	32.6658	0.385689
SMARCC2	4271	106	3459	706	5681	44.2532	39.9613	0.143758
AGAP3	3751	0	0	3751	5606	28.9616	23.9294	0.265267
PAIP1	2782	233	1440	1109	2875	38.811	32.955	0.229543
CDC16	2211	198	1863	150	2293	42.0868	66.1698	-0.640567
TMX2	1697	5	348	1344	1446	38.0097	34.1295	0.15115
GOLPH3	2721	316	897	1508	2676	32.0952	29.2268	0.130794
LSM2	876	227	288	361	880	22.2094	22.598	-0.0239554
USP39	2177	10	1698	469	2795	41.9214	36.0815	0.210998
ZC3H15	2138	227	1281	630	2133	42.967	35.9221	0.251936
CIRH1A	2254	0	2254	0	2254	50.6652	45.3974	0.155149
ECI2	3870	0	0	3870	1305	32.0914	37.0649	-0.202005
ASPM	10887	257	10434	196	10888	101.229	74.2436	0.442164
MTHFD1L	3604	274	2937	393	3673	48.7818	38.3008	0.34106
ATXN10	3329	265	1428	1636	3330	55.335	47.3995	0.219039
STT3A	4558	159	2118	2281	4314	49.1723	35.1536	0.472752
RTFDC1	2212	107	921	1184	1745	35.5195	33.9375	0.0638906
CCNH	2391	53	768	1570	1638	68.5225	72.9053	-0.0881979
RBM25	6910	285	2532	4093	4303	65.688	65.5827	0.00227981
IMPDH1	2881	351	1800	730	2735	21.7113	18.6555	0.208477
TOP2B	5389	202	4866	321	5316	50.6262	49.5809	0.0295107
MLST8	1861	364	978	519	1892	22.0986	15.101	0.520655
POLR2B	4108	413	3525	170	4131	61.6344	49.4317	0.312624
HARS	3494	1820	1323	351	2004	38.9576	29.1608	0.405795
SPINT2	1802	435	759	608	1802	21.7701	33.1722	-0.585683
SNORA55	135	0	0	135	137	58.884	34.1767	0.76755
SNRPD1	4909	163	360	4386	1628	38.8703	27.4181	0.488504
MFN2	4539	322	2274	1943	4677	38.5615	31.2489	0.294847
LAMB1	5766	185	5433	148	5846	49.7693	44.2743	0.165264
MIR877	86	0	0	86	86	0	0	0
PMF1	1068	9	618	441	642	27.3144	25.438	0.0989229
SNORA11B	129	0	0	129	127	119.832	87.0024	0.457388
BRD7	5370	160	1956	3254	2312	32.1332	32.7259	-0.0255794
PPRC1	5330	39	4995	296	5374	39.8732	25.3021	0.635977
KDM5C	6096	533	4140	1423	6862	39.1284	35.8408	0.123319
HSD17B12	4292	0	0	4292	2545	46.2383	42.9062	0.105532
[truncated: 24,491 more rows]

## Sheet: cPDS-treated RNA-seq
ID	TX_Length	5UTR_Length	CDS_Length	3UTR_Length	Length	wt_PDS_PDSexp	KO_RNAseq_PDSexp	LFC_wt_PDS_KO	K_and_PDS	K_and_PDS_annot	K_only	K_only_annot
MIR3687-1	0	0	0	0	0	414226	0	18.6601	0	none	0	none
ENSG00000210144	65	0	65	0	65	132193	226192	-0.774898	0	none	0	none
ENSG00000210151	69	0	69	0	69	150514	0	17.1995	0	none	0	none
ENSG00000210194	69	0	69	0	69	116022	4360.39	4.73348	0	none	0	none
ENSG00000210140	65	0	65	0	65	58389.5	17152.2	1.76726	0	none	0	none
MIR663A	93	0	0	93	93	54822.1	29934.8	0.872912	0	none	0	none
RMRP	264	0	0	264	268	38478	0	15.2318	0	none	0	none
RPPH1	333	0	0	333	341	25509.6	0	14.6388	0	none	0	none
ENSG00000210100	66	0	66	0	66	21767.6	14523.7	0.58374	0	none	0	none
ENSG00000210176	69	0	69	0	69	11372.5	9805.08	0.213928	0	none	0	none
ENSG00000210135	73	0	73	0	73	14558.8	173.556	6.38216	0	none	0	none
SNORD80	71	0	71	0	71	12719.9	7652.82	0.732949	0	none	0	none
ENSG00000210077	69	0	69	0	69	6281.31	7571.24	-0.269425	0	none	0	none
ENSG00000210184	59	0	59	0	59	4569.89	24620	-2.42934	0	none	0	none
ENSG00000210195	66	0	66	0	66	6117.63	54626.6	-3.15835	0	none	0	none
ENSG00000210112	68	0	68	0	68	7130.72	8193.55	-0.200415	0	none	0	none
ENSG00000228253	161	0	161	0	161	6702.81	387.943	4.10735	0	none	0	none
ENSG00000198899	634	0	634	0	634	6937.18	923.303	2.90812	0	none	0	none
MIR3648-1	0	0	0	0	0	6811.23	118.833	5.82903	0	none	0	none
ENSG00000210082	1559	0	1559	0	1559	6603.56	26994.7	-2.0312	0	none	0	none
ENSG00000198804	1542	0	1542	0	1542	6882.12	8746.24	-0.345765	0	none	0	none
ENSG00000198712	684	0	684	0	684	6074.9	2208.8	1.45918	0	none	0	none
MIR3654	56	0	56	0	56	3385.4	27252.9	-3.00864	0	none	0	none
MIR3654	0	0	0	0	0	3385.4	27252.9	-3.00864	0	none	0	none
ENSG00000212907	290	0	290	0	290	4692.17	842.314	2.47642	0	none	0	none
ENSG00000211459	954	0	954	0	954	4582.82	4360.18	0.0718319	0	none	0	none
SNORD29	68	0	0	68	65	4677.82	10572	-1.17617	0	none	0	none
RNU86	55	0	55	0	55	2808.81	25205.7	-3.16526	0	none	0	none
SNORA73B	204	0	0	204	158	3241.3	24161.1	-2.89766	0	none	0	none
ENSG00000210107	69	0	69	0	69	4274.72	0	12.062	0	none	0	none
ENSG00000198886	1371	0	1371	0	1371	3779.99	822.334	2.19921	0	none	0	none
SNORD36A	73	0	0	73	72	3156.78	5935.29	-0.910651	0	none	0	none
ENSG00000198938	783	0	783	0	783	3276.76	11244.8	-1.7786	0	none	0	none
SNORD76	81	0	81	0	81	3025.91	4948.31	-0.709382	0	none	0	none
SNORD84	78	0	78	0	78	3588.81	31845.9	-3.14917	0	none	0	none
ENSG00000198840	346	0	346	0	346	2946.02	556.776	2.4015	0	none	0	none
ENSG00000210164	68	0	68	0	68	2212.64	9622.79	-2.12018	0	none	0	none
SNORD36B	74	0	0	74	71	3110.14	306.577	3.33842	0	none	0	none
SNORD102	72	0	0	72	72	2720.46	7611.33	-1.48396	0	none	0	none
ENSG00000210174	65	0	65	0	65	2040.23	937.548	1.12094	0	none	0	none
ENSG00000198727	1141	0	1141	0	1141	2678.81	3447.63	-0.363893	0	none	0	none
ENSG00000198695	525	0	525	0	525	2741.46	464.726	2.55792	0	none	0	none
SNORD68	84	0	0	84	72	2216.48	9406.97	-2.08496	0	none	0	none
SNORD4A	72	0	0	72	72	2409.88	42896.8	-4.15327	0	none	0	none
ENSG00000198786	1812	0	1812	0	1812	2347.98	590.175	1.99038	0	none	0	none
ENSG00000198763	1042	0	1042	0	1042	2223.1	175.101	3.65875	0	none	0	none
ENSG00000198888	956	0	956	0	956	2016.28	613.125	1.71581	0	none	0	none
RPS16	643	41	459	143	590	2174.95	19870.4	-3.19098	0	none	0	none
ENSG00000210154	68	0	68	0	68	1077.15	508.896	1.08028	0	none	0	none
ENSG00000210127	69	0	69	0	69	2838.7	0	11.4715	0	none	0	none
SNORD32A	84	0	0	84	82	2068.05	136922	-6.04825	0	none	0	none
SNORD63	80	0	0	80	68	1563.02	4211.52	-1.42942	0	none	0	none
SNORD58A	65	0	0	65	65	2857.84	29695.6	-3.3768	0	none	0	none
RPL38	2450	0	0	2450	392	1800.98	7623.72	-2.0811	0	none	0	none
SNORD47	77	0	77	0	77	1546.16	1914.66	-0.308219	0	none	0	none
SNORD100	76	0	0	76	76	1651	17039.9	-3.36672	0	none	0	none
ENSG00000210156	70	0	70	0	70	1789.98	0	10.8065	0	none	0	none
SNORA71A	134	0	0	134	138	1383.94	6053.5	-2.12818	0	none	0	none
RPS4X	1820	0	0	1820	956	1626.22	5932.78	-1.86654	0	none	0	none
HIST1H3B	472	0	472	0	472	1408.57	21826	-3.95279	0	none	0	none
RPS15	534	145	357	32	687	819.911	8855.08	-3.43137	0	none	0	none
RPS18	1109	0	0	1109	542	1453.26	6175.13	-2.08642	0	none	0	none
RPS8	1115	0	0	1115	705	1461.51	9647.61	-2.72187	0	none	0	none
ENSG00000210191	71	0	71	0	71	1153.75	4049.06	-1.81036	0	none	0	none
RPLP1	1962	0	0	1962	512	1384.65	15579.1	-3.49107	0	none	0	none
RPL36	707	134	318	255	604	1310.49	6934.87	-2.40287	0	none	0	none
GAPDH	1875	666	1008	201	1892	1257.49	3052.6	-1.27882	0	none	1	utr5
SNORD49A	71	0	0	71	71	742.808	8295.06	-3.47942	0	none	0	none
RPL11	994	0	396	598	634	1326.12	1926.75	-0.538619	0	none	0	none
GNB2L1	1109	0	1109	0	1109	1265.83	3998.33	-1.65854	0	none	0	none
MIR6759	65	0	65	0	65	755.701	357.633	1.07722	0	none	0	none
SNORD110	75	0	0	75	75	1325.26	9360.24	-2.81934	0	none	0	none
RPS11	614	83	477	54	646	1236.99	7340.85	-2.56814	0	none	0	none
RPL4	2769	93	1284	1392	1441	1286.18	2328.23	-0.855639	0	none	0	none
SNORD24	75	0	0	75	75	1297.39	11072.3	-3.09229	0	none	0	none
ENSG00000209082	75	0	75	0	75	1210.94	5157.98	-2.08977	0	none	0	none
RPL6	2008	0	0	2008	1130	1376.91	3157.2	-1.19662	0	none	0	none
RPL37A	3647	686	279	2682	418	1150.27	11928.2	-3.3732	0	none	0	none
RPS14	3119	0	0	3119	786	1211.16	13553.3	-3.4831	1	utr5	0	none
RPL35	785	0	0	785	447	1116.92	8213.54	-2.87736	0	none	0	none
HIST1H1C	642	0	642	0	732	1097.59	5469.32	-2.31597	0	none	0	none
RPL19	732	62	591	79	732	1163.25	3447.73	-1.56666	0	none	0	none
RPL27	490	40	411	39	490	1116.65	4991.71	-2.15935	0	none	0	none
SNORD57	72	0	0	72	72	815.99	0	9.67417	0	none	0	none
SNORD117	76	0	0	76	76	1038.31	818.158	0.343412	0	none	0	none
SNORD25	69	0	0	69	67	418.198	1728.61	-2.04474	0	none	0	none
RPS24	2814	142	870	1802	2962	1011.19	2710.19	-1.42145	1	utr3	0	none
SNORD48	64	0	0	64	64	283.391	2652.15	-3.22176	0	none	0	none
RPL23	2821	133	423	2265	577	1072.24	4611.07	-2.10344	1	utr5	1	utr5
HIST1H1E	754	37	660	57	785	937.191	4058.27	-2.11327	0	none	1	cds
RPL8	1041	233	774	34	975	993.455	4901.5	-2.30154	0	none	0	none
RPL13AP5	612	0	0	612	0	999.837	12197.1	-3.60738	0	none	0	none
MIR6820	62	0	62	0	62	505.708	0	8.98501	0	none	0	none
EEF1A1	4441	992	1389	2060	3512	874.451	3181.53	-1.86208	0	none	0	none
SNORD55	74	0	74	0	74	1300.31	3751.91	-1.52805	0	none	0	none
RPS27	625	35	201	389	351	852.128	5824.22	-2.77148	0	none	0	none
MIR6783	64	0	64	0	64	368.383	0	8.52897	0	none	0	none
SNORD95	68	0	0	68	63	550.155	17279.4	-4.97053	0	none	0	none
MIR7111	72	0	72	0	72	1061.55	1934.6	-0.86525	0	none	0	none
MIR4521	60	0	60	0	60	538.377	18058.9	-5.06535	0	none	0	none
MIR924	53	0	53	0	53	0	0	0	0	none	0	none
RPLP0	2591	0	0	2591	1264	861.754	4748.78	-2.46084	0	none	0	none
RPS19	500	245	216	39	849	876.771	13929.9	-3.9883	0	none	0	none
SNORD42A	64	0	0	64	63	1639.68	2186.44	-0.41495	0	none	0	none
EEF2	3164	89	2577	498	3158	852.057	890.782	-0.0640489	1	utr3	1	utr3
SNORD33	88	0	0	88	83	810.754	1078.16	-0.410794	0	none	0	none
HIST1H4C	435	72	312	51	390	761.595	27233.5	-5.15837	0	none	0	none
SNORD74	81	0	0	81	72	1307.46	10427	-2.99452	0	none	0	none
MIR4747	54	0	54	0	54	0	0	0	0	none	0	none
RPS6	1387	59	750	578	829	791.055	3969.27	-2.32556	0	none	0	none
HIST1H2AG	2250	30	393	1827	498	682.285	10402.9	-3.92849	1	cds	0	none
MIR6886	61	0	61	0	61	154.38	0	7.27966	0	none	0	none
ENO1	2266	0	0	2266	3127	703.515	763.42	-0.117735	1	utr5	1	utr5
RPS2	1548	0	0	1548	942	741.921	5533.9	-2.89728	1	cds	1	cds
ACTG1	1994	147	1128	719	2105	710.103	850.502	-0.259951	0	none	0	none
RPL3	2108	0	0	2108	1338	792.152	1888.15	-1.25207	1	cds	0	none
RPLP2	781	394	348	39	493	735.154	8992.78	-3.61085	0	none	0	none
HIST1H4H	397	10	312	75	374	631.94	16724.1	-4.7238	1	cds	1	cds
HIST1H2BD	789	24	381	384	861	631.18	3742.47	-2.56597	0	none	0	none
RPL18A	665	81	531	53	671	501.401	5470.14	-3.44493	0	none	0	none
RPL26	524	42	438	44	582	727.339	4978.78	-2.7734	0	none	0	none
HIST1H4E	377	0	377	0	377	619.691	7855.48	-3.66194	0	none	0	none
MIR6807	92	0	92	0	92	366.503	72.5324	2.3213	0	none	0	none
RPL7A	1164	0	0	1164	890	670.401	4219.77	-2.65226	0	none	0	none
RPL5	1210	0	0	1210	1031	682.836	1840.48	-1.42914	1	cds	0	none
SNORD37	66	0	0	66	66	401.921	3828.9	-3.24874	0	none	0	none
ENSG00000210196	68	0	68	0	68	588.501	13395.6	-4.50623	0	none	0	none
MIR6837	64	0	64	0	64	384.199	0	8.58946	0	none	0	none
ACTB	2245	0	0	2245	1812	567.98	629.057	-0.147104	0	none	0	none
RPL18	3844	0	0	3844	759	630.876	4362.34	-2.78772	0	none	0	none
HIST1H2BC	659	6	381	272	438	575.34	5933.3	-3.36409	0	none	0	none
HIST1H2BJ	381	0	381	0	481	547.275	8433.45	-3.94332	0	none	0	none
MIF	939	471	348	120	0	606.048	3172.27	-2.38609	0	none	0	none
SCARNA12	270	0	0	270	270	635.84	6152.52	-3.27241	0	none	0	none
HIST1H4D	367	0	367	0	367	520.788	12076.3	-4.53269	0	none	0	none
SCARNA10	330	0	0	330	330	645.428	4204.77	-2.70181	0	none	0	none
RPS5	740	72	615	53	741	611.566	5241.62	-3.09735	0	none	0	none
YBX1	1524	0	1124	400	1546	544.617	1703.56	-1.64344	0	none	0	none
CKB	1709	358	1146	205	1458	559.489	1303.76	-1.21903	1	cds	0	none
MIR6739	75	0	75	0	75	469.364	0	8.87763	0	none	0	none
RPL39	1915	0	0	1915	419	667.503	21458.9	-5.00457	0	none	0	none
PTMA	1635	0	0	1635	1125	520.661	611.018	-0.230462	1	cds	1	cds
EEF1G	2496	0	0	2496	1482	607.482	1913.78	-1.65389	1	cds	0	none
MIR378I	76	0	76	0	76	238.937	135.686	0.81179	0	none	0	none
NME2	866	267	459	140	641	557.353	3544.82	-2.66687	0	none	0	none
HSP90AA1	3510	282	2565	663	4074	534.646	109.913	2.27185	1	cds	0	none
MIR6727	65	0	65	0	65	828.043	750.466	0.141739	0	none	0	none
COX7C	1584	100	192	1292	407	573.34	3843.98	-2.743	0	none	0	none
RPL24	1857	0	0	1857	562	549.485	2705.35	-2.29757	0	none	0	none
SNORD11	85	0	0	85	84	541.107	340.843	0.665244	0	none	0	none
SNORA71C	134	0	0	134	138	446.967	1373.41	-1.61735	0	none	0	none
RPL35A	1437	267	333	837	483	544.589	5000.3	-3.19642	0	none	0	none
HIST1H4B	438	0	312	126	357	434.702	24366.4	-5.80547	0	none	0	none
TUBB	2904	593	1281	1030	3117	515.439	344.479	0.58	1	utr3	1	utr3
RPL14	7072	69	648	6355	968	527.022	1593.94	-1.59483	0	none	0	none
SNORD17	237	0	0	237	237	432.279	718.242	-0.731181	0	none	0	none
MIR4800	80	0	0	80	0	428.089	0	8.74513	0	none	0	none
NPM1	1758	301	885	572	1780	512.429	555.002	-0.114925	0	none	0	none
MIR6755	66	0	66	0	66	155.214	0	7.28738	0	none	0	none
RPS15A	2203	96	393	1714	543	494.834	5795.64	-3.54729	0	none	0	none
RPS12	639	0	0	639	503	471.234	5711.05	-3.59643	0	none	0	none
RPS25	1462	0	0	1462	445	485.479	2901.61	-2.5769	0	none	0	none
HIST1H2AH	387	0	387	0	481	403.042	8273.18	-4.35604	0	none	0	none
RPL10A	1069	0	0	1069	719	419.978	3679.2	-3.12797	0	none	0	none
RPL29	880	33	183	664	695	467.292	2774.33	-2.56718	0	none	0	none
RPL23A	1562	613	471	478	961	476.142	3106.68	-2.70335	0	none	0	none
NACA	6629	282	6237	110	3472	474.45	909.866	-0.937945	0	none	0	none
RPL7	1526	139	627	760	837	491.446	2821.8	-2.51909	0	none	0	none
HIST1H2BK	381	0	381	0	839	382.431	4372.47	-3.51174	0	none	0	none
SNORD44	61	0	0	61	61	260.344	2665.32	-3.35083	0	none	0	none
FBL	1160	114	966	80	1165	430.003	857.956	-0.994886	1	cds	1	cds
RPL30	1129	787	342	0	554	455.124	3012.7	-2.72404	0	none	0	none
SNORD36C	66	0	0	66	67	209.099	6540.96	-4.96058	0	none	0	none
MIR4784	77	0	77	0	77	176.919	185.535	-0.0682258	0	none	0	none
SNORD101	73	0	0	73	73	488.504	7031.65	-3.84468	0	none	0	none
RPL31	2328	11	240	2077	1481	433.867	2823.25	-2.69922	0	none	0	none
RPS10	781	0	0	781	330	425.918	6113.2	-3.84013	1	utr5	0	none
SNORD35B	87	0	0	87	87	423.939	5906.25	-3.79716	0	none	0	none
IRS4	3928	65	3774	89	3881	465.197	44.2722	3.36424	0	none	0	none
RPS9	2384	56	234	2094	713	394.798	4505.81	-3.50927	1	cds	1	cds
SNORD34	71	0	0	71	66	647.608	0	9.3412	0	none	0	none
RPS13	777	0	0	777	529	406.861	2693.13	-2.72367	0	none	0	none
ALDOA	2447	982	1257	208	3223	381.087	684.693	-0.843662	1	utr5	0	none
SNORD99	74	0	0	74	80	425.367	1044.21	-1.29363	0	none	0	none
RPS3A	1526	0	0	1526	1966	450.74	2655.3	-2.55585	0	none	0	none
HSP90AB1	2674	214	2175	285	2895	388.779	170.378	1.18547	0	none	0	none
HSPA8	2463	277	1941	245	2460	317.074	170.484	0.891288	0	none	0	none
LDHB	1538	333	1005	200	1600	406.967	364.221	0.159683	1	cds	0	none
HIST1H2AC	1668	88	393	1187	546	341.048	3326.89	-3.28234	0	none	0	none
HIST2H2BF	1954	36	381	1537	965	285.128	6549.34	-4.51684	0	none	0	none
UBB	1225	392	690	143	1626	398.946	1111.73	-1.47623	1	utr5	0	none
SNORD12B	91	0	0	91	103	552.456	1912.34	-1.78955	0	none	0	none
BTF3	1237	219	621	397	1249	392.719	827.778	-1.07382	1	utr5	1	utr5
MIR4664	71	0	71	0	71	412.638	396.685	0.0567426	0	none	0	none
PKM	2717	500	1596	621	3181	360.72	168.542	1.09323	0	none	0	none
SCARNA2	420	0	0	420	420	366.252	3979.76	-3.4382	0	none	1	non-coding
SNORA22	134	0	0	134	134	369.194	184.849	0.994151	0	none	0	none
RPS21	1002	42	201	759	396	373.151	13754.6	-5.20025	0	none	0	none
GNAS	4029	552	3114	363	7128	377.808	316.746	0.253593	0	none	0	none
COX6B1	667	192	261	214	590	355.828	1324.81	-1.89357	0	none	0	none
TPI1	1763	337	861	565	1845	354.957	518.972	-0.546731	1	utr3	0	none
SNORA23	182	0	0	182	189	337.614	13261.9	-5.29161	0	none	0	none
SNORD83B	93	0	0	93	93	350.162	4300.38	-3.61459	0	none	0	none
TUBA1B	3198	0	0	3198	1751	363.107	488.073	-0.425687	1	cds	0	none
HIST1H2AI	503	11	393	99	469	341.418	4863.21	-3.82838	0	none	0	none
SNORD75	60	0	0	60	60	153.075	0	7.26749	0	none	0	none
MIR6894	57	0	57	0	57	0	0	0	0	none	0	none
SNORD27	72	0	0	72	72	144.778	1818.48	-3.64168	0	none	0	none
MIR6748	71	0	71	0	71	165.988	613.154	-1.87886	0	none	0	none
SNORD28	75	0	0	75	75	280.358	1512.03	-2.42696	0	none	0	none
MIR6832	72	0	72	0	72	278.807	0	8.12829	0	none	0	none
SNORD1C	78	0	0	78	78	241.63	1310.63	-2.43453	0	none	0	none
SNORD77	81	0	0	81	61	0	2012.82	-10.9757	0	none	0	none
MIR4461	74	0	74	0	74	545.581	304.628	0.838659	0	none	0	none
MIR6764	61	0	61	0	61	0	0	0	0	none	0	none
RPL15	2835	380	438	2017	4473	353.587	1744.44	-2.29938	0	none	0	none
MIR6835	64	0	64	0	64	100.905	0	6.67108	0	none	0	none
RPS7	5429	0	0	5429	728	348.675	2336.84	-2.74109	1	cds	0	none
EIF5A	1511	401	465	645	1818	299.922	1317.17	-2.13107	1	cds	1	cds
HIST2H2AC	390	0	390	0	437	295.462	5949.66	-4.32713	0	none	0	none
SNORD4B	72	0	0	72	74	518.308	782.942	-0.594156	0	none	0	none
RPS3	2097	62	732	1303	2746	320.273	3496.63	-3.44451	0	none	0	none
SNORA48	162	0	0	162	135	291.516	6394.63	-4.4505	0	none	0	none
FAU	1484	0	0	1484	557	309.876	1933.03	-2.6372	0	none	0	none
MIR378H	83	0	83	0	83	198.419	0	7.63966	0	none	0	none
RPL32	2117	100	408	1609	1720	331.111	2236.3	-2.75202	1	utr3	0	none
ENSG00000210117	68	0	68	0	68	233.314	0	7.8723	0	none	0	none
EIF4A1	1756	16	1221	519	0	290.576	346.067	-0.251342	1	utr3	1	utr3
RPS28	1523	0	0	1523	382	285.951	7753.49	-4.75616	0	none	0	none
OAZ1	1181	0	1181	0	1181	307.693	2382.34	-2.94874	1	utr3	1	utr3
ATP5B	1839	105	1590	144	1843	311.849	312.435	-0.0026998	0	none	0	none
FTL	878	207	528	143	871	315.164	4832.22	-3.93424	0	none	0	none
ENSG00000210049	71	0	71	0	71	448.152	0	8.81106	0	none	0	none
SCARNA5	276	0	0	276	278	330.752	2226.19	-2.74705	0	none	0	none
EIF3K	1327	76	636	615	893	283.361	692.083	-1.2853	0	none	0	none
SNORD59A	75	0	0	75	75	423.876	644.436	-0.603232	0	none	0	none
SNORD83A	95	0	0	95	95	183.223	265.322	-0.531718	0	none	0	none
YWHAE	2211	268	768	1175	1860	299.791	224.322	0.416773	1	utr3	0	none
SNORA43	140	0	0	140	0	259.964	9510.16	-5.1877	0	none	0	none
SNORD104	70	0	0	70	80	366.206	9438.78	-4.68409	0	none	0	none
MIR25	84	0	0	84	84	351.533	334.103	0.0731537	0	none	0	none
MIR181B2	89	0	0	89	89	390.789	0	8.61393	0	none	0	none
SNORD12C	89	0	0	89	79	250.036	1422.69	-2.50367	0	none	0	none
MIR6865	65	0	65	0	65	163.964	0	7.36601	0	none	0	none
MIR6869	62	0	62	0	62	0	586.023	-9.19727	0	none	0	none
MIR4639	69	0	69	0	69	249.296	0	7.96749	0	none	0	none
SNORA4	147	0	0	147	137	246.771	1062.81	-2.10216	0	none	0	none
HSPA1B	2525	216	1926	383	2520	249.829	59.2177	2.05844	1	cds	0	none
MIR302C	68	0	0	68	68	126.58	0	6.99526	0	none	0	none
RPSA	2058	0	0	2058	1185	306.617	3723.4	-3.5978	0	none	0	none
MIR4288	67	0	67	0	67	141.016	0	7.14991	0	none	0	none
PRDX1	1234	341	600	293	1315	263.77	514.687	-0.961756	1	utr5	0	none
VIM	2666	629	687	1350	1495	282.326	186.124	0.598468	1	cds	0	none
SNORD21	95	0	0	95	95	357.719	2628.59	-2.87391	0	none	0	none
RPL17	469	0	469	0	469	283.178	1347.31	-2.24629	0	none	0	none
HNRNPA1	4121	615	963	2543	569	273.461	338.228	-0.305654	1	cds	1	cds
RPL41	699	202	78	419	584	257.264	2579.1	-3.32051	0	none	0	none
SCARNA7	330	0	0	330	330	265.779	582.936	-1.13017	0	none	0	none
SCARNA13	275	0	0	275	0	247.315	9593.12	-5.27191	0	none	0	none
MIR4449	66	0	66	0	66	224.513	514.781	-1.19355	0	none	0	none
NCL	4034	241	2133	1660	2717	255.098	37.1306	2.74767	1	cds	1	cds
RPL12	2275	0	0	2275	660	279.206	3200.57	-3.51422	0	none	0	none
SNORD35A	86	0	0	86	86	119.547	5794.35	-5.58723	0	none	0	none
SCARNA21	166	0	0	166	138	228.368	431.134	-0.913815	0	none	0	none
SNORD111	94	0	0	94	94	208.699	425.081	-1.02281	0	none	0	none
SNORD6	73	0	0	73	71	491.945	892.328	-0.857763	0	none	0	none
SNORA63	132	0	0	132	135	200.99	2400.45	-3.57155	0	none	0	none
SCARNA16	187	0	0	187	110	222.142	26659.4	-6.90059	0	none	0	none
TMSB10	496	109	135	252	482	241.887	1155.09	-2.2509	0	none	0	none
XRCC6	2709	655	1830	224	2326	229.428	102.79	1.15065	0	none	0	none
CALR	1903	73	1254	576	1911	205.242	218.472	-0.0896987	1	cds	0	none
MIR3064	66	0	66	0	66	145.548	1014.7	-2.79303	0	none	0	none
HIST1H3H	1237	10	411	816	473	208.935	3731.93	-4.15229	0	none	0	none
SNORD26	75	0	0	75	75	201.411	1396.38	-2.78736	0	none	0	none
RPL28	5620	0	0	5620	5121	237.766	1808.6	-2.922	1	utr3	1	utr3
MIR1248	3	0	3	0	3	120.321	153.787	-0.351455	0	none	0	none
RPS27A	1159	0	0	1159	1241	264.256	2238.23	-3.07755	0	none	0	none
COX7B	2471	116	243	2112	456	237.824	1024.56	-2.10239	1	cds	0	none
ATP5J2	774	0	0	774	330	228.083	1232.81	-2.42918	0	none	0	none
SNORD45C	79	0	0	79	78	70.9631	7151.71	-6.63509	0	none	0	none
RPS29	7062	30	204	6828	1518	231.955	7488.29	-5.00671	0	none	0	none
UQCRH	687	0	0	687	771	254.527	1272.9	-2.3177	0	none	0	none
SNORD43	62	0	62	0	62	356.589	3945.05	-3.46403	0	none	0	none
MIR6867	67	0	67	0	67	79.1385	743.116	-3.21496	0	none	0	none
SNORA71B	272	0	0	272	136	225.073	767.074	-1.76446	0	none	0	none
ARF1	2006	262	546	1198	2198	219.228	209.553	0.0648145	0	none	0	none
SNORA53	249	0	0	249	250	200.129	1324.95	-2.72083	0	none	0	none
SNORD38A	70	0	0	70	71	132.091	189.065	-0.51408	0	none	0	none
PABPC1	3485	1129	1911	445	2803	243.373	90.0745	1.42397	0	none	0	none
SNORD54	67	0	0	67	63	115.23	3249.37	-4.80555	0	none	0	none
CCT3	2150	281	1638	231	2382	219.205	153.679	0.50957	0	none	0	none
RPL37	7686	150	294	7242	1570	234.5	1067.87	-2.18229	0	none	0	none
HIST2H4A	0	0	0	0	0	298.039	68.4066	2.10719	0	none	0	none
ATP5I	496	0	0	496	365	228.218	1015.21	-2.14841	1	utr5	0	none
SLC25A5	1274	116	897	261	1124	233.385	744.187	-1.66872	0	none	0	none
COX6A1	767	0	0	767	572	208.61	1058.74	-2.33793	0	none	0	none
STMN1	2947	0	0	2947	3536	232.409	306.629	-0.398331	0	none	0	none
MIR6855	67	0	67	0	67	79.1385	0	6.32442	0	none	0	none
MIR6768	72	0	72	0	72	48.1792	0	5.61998	0	none	0	none
SNRPB	1154	163	696	295	1153	198.113	836.072	-2.07176	1	utr5	0	none
PRDX2	1717	0	0	1717	1038	209.192	386.907	-0.884003	0	none	0	none
MALAT1	8708	0	0	8708	8751	248.801	81.5667	1.59715	1	non-coding	1	non-coding
USMG5	789	483	177	129	736	214.152	1778.06	-3.04769	0	none	0	none
HSPD1	2455	268	1722	465	2321	253.575	111.05	1.18395	1	cds	1	cds
ATP5G2	1976	0	0	1976	1287	209.712	292.212	-0.476672	1	cds	0	none
MIR5739	80	0	80	0	80	278.85	0	8.12851	0	none	0	none
ATF4	2019	882	1056	81	2027	229.789	464.204	-1.01129	0	none	0	none
HIST1H2BN	715	117	381	217	449	178.466	1254.65	-2.80665	0	none	0	none
CFL1	1878	716	501	661	1257	188.441	469.406	-1.31216	0	none	0	none
SNRPD2	901	445	357	99	868	194.783	1202.79	-2.62026	1	cds	0	none
SOD1	1746	0	0	1746	965	200.229	609.155	-1.60034	0	none	0	none
GPI	4000	170	1710	2120	4474	197.038	122.167	0.685162	1	cds	0	none
SNORD96A	72	0	72	0	72	328.462	10973	-5.05783	0	none	0	none
HIST1H2BF	1196	39	381	776	430	177.847	1056.38	-2.5637	0	none	0	none
HIST1H2BL	488	25	381	82	453	166.853	1729.43	-3.36586	1	cds	0	none
HSP90B1	3032	0	0	3032	2731	195.134	72.826	1.40964	1	utr5	1	utr5
MIR663AHG	1213	0	0	1213	1213	209.1	2.10189	6.08178	0	none	0	none
MIR1254-1	97	0	0	97	97	169.678	0	7.41513	0	none	0	none
RANBP1	2177	0	0	2177	1598	187.214	662.037	-1.81672	1	utr5	1	utr5
HIST3H2A	895	56	393	446	496	156.227	1881.55	-3.58177	0	none	0	none
MIR663B	115	0	0	115	115	165.599	16.3554	3.26292	0	none	0	none
PDCD5	1799	61	390	1348	604	187.449	654.969	-1.79945	0	none	0	none
HNRNPA2B1	6284	0	0	6284	3702	200.447	73.8729	1.42788	1	cds	1	cds
PPIA	2238	45	498	1695	2445	234.605	532.187	-1.17827	0	none	0	none
CCT7	2031	371	1500	160	2032	187.647	202.773	-0.111274	1	cds	0	none
TUBB4B	1637	148	1338	151	1466	176.698	187.09	-0.0819957	1	cds	0	none
UCHL1	1578	0	0	1578	1124	175.336	449.427	-1.35297	0	none	0	none
NME1	1645	86	249	1310	362	180.926	675.233	-1.89417	0	none	0	none
SET	2915	357	834	1724	3452	189.924	419.131	-1.13784	1	utr5	1	utr3
HIST3H2BB	452	0	452	0	452	169.63	1572.66	-3.20518	0	none	0	none
H3F3AP4	411	0	0	411	0	145.849	560.62	-1.93526	0	none	0	none
EEF1B2	1098	375	678	45	1110	213.77	1057.46	-2.3011	0	none	0	none
SNORD46	104	0	0	104	98	62.5694	6566.38	-6.69084	0	none	0	none
RPL9	2153	0	0	2153	896	218.722	1579.93	-2.84702	0	none	0	none
SNORD79	84	0	0	84	81	227.071	274.815	-0.274218	0	none	0	none
SNORD50B	70	0	0	70	71	173.362	1992.28	-3.51499	0	none	0	none
HIST1H3D	411	0	411	0	486	147.8	1160.92	-2.96506	0	none	0	none
SNORD12	90	0	0	90	90	208.036	2602.58	-3.63867	0	none	0	none
SNHG5	1032	0	0	1032	507	193.53	2320.25	-3.57684	0	none	0	none
PTGES3	2939	0	0	2939	3399	196.905	138.64	0.503096	0	none	0	none
RPL13A	2312	0	0	2312	522	207.683	830.229	-1.99393	0	none	0	none
MIR5087	76	0	76	0	76	117.061	13053	-6.78882	0	none	0	none
TRIM28	2960	289	2508	163	2959	166.89	91.9843	0.852457	0	none	0	none
HNRNPAB	1796	257	999	540	1816	169.281	181.167	-0.0973442	1	cds	0	none
HIST2H2AA4	0	0	0	0	0	146.184	2666.44	-4.17976	0	none	0	none
RPL34	2627	0	0	2627	1014	189.911	1200.28	-2.6536	0	none	0	none
PARP1	3958	144	3045	769	3985	179.759	24.7097	2.81368	1	cds	0	none
HIST1H2AB	477	0	477	0	477	151.771	2723.99	-4.15681	0	none	0	none
HNRNPL	2471	367	1770	334	2159	173.298	271.814	-0.646362	1	utr3	1	utr3
SNORA44	132	0	0	132	132	129.99	684.396	-2.38748	0	none	0	none
SNORD121B	81	0	0	81	11	93.5864	760.294	-3.00875	0	none	0	none
PA2G4	2577	419	1185	973	2626	176.523	43.6764	1.99042	1	utr5	0	none
PFN1	1291	620	423	248	1365	164.364	605.908	-1.87583	0	none	0	none
SNHG25	111	0	111	0	111	96.5283	1906.92	-4.29004	0	none	0	none
HIST1H4K	354	0	354	0	354	182.728	41.1298	2.12466	0	none	0	none
HMGA1	2159	489	324	1346	2400	167.726	142.008	0.238586	1	utr5	0	none
HNRNPC	4501	2952	882	667	3251	170.558	126.013	0.43372	0	none	0	none
HNRNPH1	5564	0	0	5564	2290	170.036	254.694	-0.580118	1	utr3	0	none
SNORD45A	84	0	0	84	84	171.298	6260.78	-5.18359	0	none	0	none
HIST2H3A	1656	36	411	1209	0	177.262	1955.53	-3.45623	0	none	0	none
ATP5O	2839	0	0	2839	806	169.12	501.765	-1.56333	0	none	0	none
MIR6733	61	0	61	0	61	0	0	0	0	none	0	none
MIR7114	61	0	61	0	61	0	0	0	0	none	0	none
TERC	451	0	451	0	451	160.078	3932.65	-4.61004	1	non-coding	0	none
CSDE1	4167	379	2535	1253	4313	172.263	81.0417	1.07853	1	utr3	1	utr3
LRRC75A-AS1	1662	0	0	1662	2456	172.15	1316.51	-2.92772	0	none	0	none
HNRNPU	12852	0	0	12852	6846	161.701	23.6053	2.72518	1	utr3	1	cds
C1QBP	1169	82	849	238	921	170.158	261.556	-0.617296	0	none	0	none
NONO	3215	0	0	3215	3218	168.871	70.5245	1.24793	0	none	0	none
RAN	2661	258	651	1752	2546	163.024	361.507	-1.1441	1	cds	0	none
SNORD70	88	0	0	88	88	148.322	470.07	-1.65751	0	none	0	none
MYL6	1564	0	0	1564	809	150.487	513.214	-1.76317	1	utr5	0	none
COX5A	1268	154	453	661	769	172.653	348.067	-1.0073	1	utr5	0	none
MIR7161	84	0	84	0	84	193.907	114.718	0.752173	0	none	0	none
SCARNA6	265	0	0	265	266	148.561	1166.91	-2.96512	0	none	0	none
SNORA67	149	0	0	149	137	112.977	1225.06	-3.42721	0	none	0	none
UBA2	4023	70	1923	2030	2665	169.347	227.954	-0.426581	1	cds	1	cds
NDUFS5	548	87	321	140	571	171.162	442.758	-1.36601	0	none	0	none
ZNF711	4844	886	2424	1534	4167	222.577	15.448	3.76479	0	none	0	none
LDHA	2416	273	999	1144	2553	167.744	127.771	0.390028	0	none	0	none
HNRNPK	2942	224	1395	1323	3095	162.403	117.53	0.463182	1	utr3	1	utr3
CCT8	2005	207	1647	151	2315	170.368	130.818	0.37855	0	none	0	none
MIR937	86	0	0	86	68	158.544	0	7.31781	0	none	0	none
HINT1	1081	280	381	420	1068	167.28	904.222	-2.42741	0	none	0	none
GLO1	2012	87	555	1370	2046	172.713	165.582	0.0604732	1	utr3	0	none
CANX	4260	200	1779	2281	4950	158.985	86.2547	0.874632	1	utr5	1	utr5
H2AFZ	1880	0	0	1880	947	156.301	1015.49	-2.692	1	utr5	0	none
CHCHD2	901	163	456	282	815	157.56	1052.25	-2.73175	0	none	0	none
HIST2H2AB	393	0	393	0	448	139.793	3043.41	-4.43452	0	none	0	none
ATP1A1	3763	363	3072	328	3917	151.947	53.5969	1.48614	1	utr5	1	utr3
TMBIM6	3254	328	888	2038	3356	151.881	80.22	0.912502	0	none	0	none
SRM	1266	81	909	276	1273	137.051	564.766	-2.035	0	none	1	cds
MIR4534	60	0	60	0	60	0	0	0	0	none	0	none
MIR4722	60	0	60	0	60	0	0	0	0	none	0	none
MIR6732	60	0	60	0	60	0	0	0	0	none	0	none
MIR7156	60	0	60	0	60	0	0	0	0	none	0	none
MIR6506	0	0	0	0	0	349.83	0	8.45463	0	none	0	none
TBCA	2301	30	390	1881	2447	153.995	306.499	-0.98836	0	none	0	none
PSMD8	1553	66	1053	434	1539	146.767	415.685	-1.49563	0	none	0	none
SNORD18A	72	0	0	72	70	101.641	0	6.68146	0	none	0	none
BSG	1974	70	1158	746	2391	146.044	233.058	-0.670618	0	none	0	none
MIR3609	80	0	80	0	80	88.0154	101.108	-0.197969	0	none	0	none
PCBP2	3077	350	1008	1719	2407	158.206	243.275	-0.617612	1	cds	1	utr3
SNORD65	73	0	0	73	73	387.771	3717.75	-3.25783	0	none	0	none
MIR4641	66	0	66	0	66	0	0	0	0	none	0	none
UQCRFS1	3475	423	825	2227	1224	151.155	410.414	-1.43505	0	none	0	none
U2AF1	4694	0	0	4694	1020	141.007	813.758	-2.52041	1	cds	1	cds
PCNA	1359	243	786	330	1058	156.001	253.382	-0.696223	0	none	0	none
SNORA10	133	0	0	133	133	171.768	2757.31	-3.99688	0	none	0	none
MIR4517	79	0	79	0	79	190.043	0	7.57775	0	none	0	none
TMA7	688	0	0	688	463	140.449	515.511	-1.86852	0	none	0	none
GPX4	919	107	594	218	1231	153.861	1169.04	-2.91751	1	utr5	0	none
KPNB1	6139	407	2631	3101	4453	144.471	52.537	1.44212	1	cds	1	utr3
NAP1L1	4441	412	1176	2853	5185	166.713	83.2845	0.992655	0	none	0	none
NOP56	2400	516	1785	99	2106	140.347	232.976	-0.727119	0	none	0	none
HDGF	2380	315	723	1342	2798	141.459	159.396	-0.171091	1	utr3	1	utr3
RBMX	2148	155	891	1102	3418	152.1	83.9608	0.849605	0	none	0	none
PSMB4	2067	0	0	2067	925	139.311	518.653	-1.88892	0	none	0	none
CAPNS1	1918	598	807	513	1821	142.903	328.448	-1.19495	1	cds	1	cds
PGAM1	1830	148	765	917	1720	168.086	277.558	-0.720221	0	none	0	none
MIR3685	62	0	62	0	62	223.851	533.652	-1.24963	0	none	0	none
NDUFS6	1082	18	375	689	548	135.717	237.317	-0.801689	0	none	0	none
SNORD105B	79	0	0	79	92	98.6687	332.766	-1.74362	0	none	0	none
SAT1	1135	0	0	1135	1187	179.201	400.665	-1.15639	0	none	0	none
EIF1	2330	146	342	1842	1326	155.271	433.736	-1.47609	0	none	0	none
PPA1	1295	100	870	325	1302	156.557	220.16	-0.489217	0	none	0	none
SNORD2	69	0	0	69	70	453.72	3836.27	-3.07703	0	none	0	none
ATP5E	3665	131	156	3378	148	142.745	1714.83	-3.57732	0	none	0	none
RPL36A	2240	0	0	2240	2457	161.712	901.519	-2.47164	1	utr3	1	utr3
HIST1H1D	666	0	666	0	777	120.049	416.256	-1.78534	0	none	0	none
HIST1H2AM	393	0	393	0	487	125.194	2039.4	-4.01514	0	none	0	none
SNORD60	86	0	0	86	83	87.2182	5448.2	-5.94882	0	none	0	none
MIR4745	62	0	62	0	62	676.766	0	9.40464	0	none	0	none
MIR6796	62	0	62	0	62	111.926	0	6.81923	0	none	0	none
MIR6079	62	0	62	0	62	0	0	0	0	none	0	none
MCM7	2975	1140	1632	203	3326	137.607	138.409	-0.00832358	0	none	0	none
SFPQ	3747	99	2124	1524	3073	130.375	63.0051	1.03743	1	cds	1	cds
CCT2	2189	482	1467	240	2282	141.754	132.963	0.0916966	0	none	0	none
PHB2	1518	0	0	1518	1443	143.009	293.851	-1.03383	1	utr5	0	none
SUMO2	3190	149	288	2753	1066	147.155	483.182	-1.70844	1	utr3	0	none
PARK7	1088	67	570	451	961	140.761	487.795	-1.78577	1	cds	0	none
EIF3G	1103	43	963	97	1011	136.578	299.91	-1.12908	1	cds	0	none
COX8A	507	74	210	223	507	142.526	1488.98	-3.37591	0	none	0	none
CSE1L	3553	123	2916	514	3627	143.452	73.4186	0.956855	0	none	0	none
SLC25A3	6087	150	1086	4851	2037	147.058	289.832	-0.974024	0	none	0	none
DYNLL1	1376	124	204	1048	984	124.757	636.893	-2.34268	1	cds	0	none
EDF1	809	8	420	381	1083	131.361	518.841	-1.97359	0	none	0	none
YBX3	6393	0	0	6393	1974	139.16	367.957	-1.39638	0	none	0	none
EIF4G1	5667	414	4803	450	6247	125.311	22.72	2.4128	1	utr5	1	cds
HNRNPUL1	3555	173	2571	811	4209	135.922	66.471	1.02101	1	cds	1	utr3
SNORA40	128	0	0	128	127	135.178	251.954	-0.893381	0	none	0	none
EIF3I	1458	72	978	408	1458	133.549	257.857	-0.944024	0	none	0	none
CCT5	3675	420	1626	1629	4032	137.444	82.4686	0.729997	0	none	0	none
PSMB3	796	0	796	0	796	135.421	300.04	-1.14189	0	none	0	none
NDUFA3	963	42	255	666	354	135.335	509.916	-1.90593	0	none	0	none
ALYREF	1088	6	795	287	1066	118.197	213.132	-0.845152	1	cds	0	none
EIF4G2	6769	0	0	6769	4359	127.04	89.7239	0.49704	1	cds	0	none
SNORA47	138	0	0	138	138	115.28	76.0546	0.59365	0	none	0	none
TOMM6	637	36	225	376	853	136.162	598.421	-2.12769	0	none	0	none
SRSF2	2885	173	666	2046	2655	120.831	220.585	-0.862979	0	none	0	none
ARHGDIA	1906	136	615	1155	2382	122.013	199.703	-0.706251	1	utr5	0	none
PSMA4	4411	150	786	3475	1221	133.56	115.986	0.201914	1	utr5	0	none
EWSR1	7285	0	0	7285	2952	124.793	43.4604	1.50046	1	utr5	1	cds
MIR4677	80	0	80	0	80	223.062	0	7.80775	0	none	0	none
BRD2	4894	1701	2406	787	5447	140.42	60.8806	1.19243	1	utr5	1	utr5
FASN	8565	219	7536	810	8458	123.853	27.0279	2.15529	1	cds,utr5	0	none
MAZ	2698	106	1482	1110	2861	127.883	268.704	-1.06531	1	cds	1	utr3
UBA1	3559	183	3177	199	3750	127.666	45.1159	1.48029	1	utr5	1	cds
PEBP1	1697	352	564	781	1491	134.553	114.529	0.230602	0	none	0	none
SNORA74A	198	0	0	198	200	120.262	2386.84	-4.29951	0	none	0	none
MIR6819	61	0	61	0	61	0	0	0	0	none	0	none
SNORA49	136	0	0	136	137	89.1269	616.044	-2.77534	0	none	0	none
HIST1H4A	372	0	372	0	372	110.999	7921.94	-6.14448	1	cds	1	cds
SLIRP	865	9	297	559	535	120.619	437.745	-1.85101	0	none	0	none
PFDN5	1980	0	0	1980	687	137.922	451.811	-1.70463	0	none	0	none
HIST1H2BO	467	0	467	0	467	109.268	1711	-3.9566	0	none	0	none
ATPIF1	1855	30	183	1642	1925	123.544	242.751	-0.968753	1	cds	0	none
ATP5J	1179	692	327	160	664	126.779	639.117	-2.32468	1	utr5	1	utr5
MYBL2	2704	265	2031	408	2777	123.286	213.358	-0.786358	1	cds	1	utr5
EIF3D	2155	371	1647	137	1949	133.875	79.1469	0.750904	0	none	0	none
ATP5A1	5818	122	1662	4034	2428	134.129	194.68	-0.534159	0	none	0	none
SNORA33	136	0	0	136	133	116.479	466.139	-1.99145	0	none	0	none
NDUFA13	1166	503	324	339	542	128.623	856.481	-2.72578	1	cds	0	none
PRMT1	1686	506	978	202	1568	120.513	294.705	-1.28305	1	utr5	1	utr3
RPS23	3437	254	432	2751	3314	135.267	1335.06	-3.29348	0	none	0	none
TXN	869	205	318	346	868	134.61	899.477	-2.73123	0	none	0	none
ILF2	1659	126	1173	360	1841	124.991	216.804	-0.78971	0	none	0	none
ILF3	6119	317	2697	3105	7473	121.271	51.274	1.22592	1	cds	1	cds
ATP5G1	2214	0	0	2214	646	117.149	542.439	-2.20151	1	utr5	0	none
MIR6516	4	0	4	0	4	176.577	2813.3	-3.98626	0	none	0	none
RPL22	2279	0	0	2279	2085	148.213	295.505	-0.990683	1	utr3	1	utr3
HIST1H2AD	393	0	393	0	75	122.393	1438.34	-3.54407	0	none	0	none
ATP5C1	1163	79	897	187	1146	132.475	248.412	-0.901961	0	none	0	none
KRTCAP2	3264	0	0	3264	547	118.115	874.038	-2.87699	1	cds	1	cds
SNORA26	141	0	0	141	122	129.051	1277.05	-3.29679	0	none	0	none
FKBP1A	1622	164	327	1131	1738	117.743	216.685	-0.8744	1	utr3	0	none
NHP2	865	150	462	253	854	114.296	798.129	-2.79309	0	none	0	none
APRT	947	45	543	359	807	118.165	483.864	-2.02462	0	none	0	none
DDX39B	5159	0	0	5159	327	117.658	114.347	0.0408289	0	none	0	none
EIF3L	3220	453	1824	943	2091	133.061	158.292	-0.248784	0	none	0	none
PRKDC	13509	57	12387	1065	13508	132.186	16.7791	2.90519	0	none	1	cds
VDAC1	1953	245	852	856	2241	123.261	96.3813	0.351657	0	none	0	none
TCP1	2499	281	1671	547	1999	118.285	167.4	-0.49748	0	none	0	none
EIF3E	1990	0	0	1990	1508	137.898	129.347	0.0916684	0	none	0	none
TOMM20	3387	221	438	2728	3385	130.733	80.8761	0.686103	1	utr3	1	utr3
SNORD42B	67	0	0	67	67	316.949	10948	-5.10586	0	none	0	none
MIR6784	67	0	67	0	67	0	311.284	-8.28671	0	none	0	none
GPX1	1146	322	612	212	1183	110.788	833.303	-2.89981	0	none	0	none
DDX17	6441	0	0	6441	4786	123.189	58.8665	1.05272	1	utr3	1	utr3
SNORA54	123	0	0	123	123	104.45	253.652	-1.27197	0	none	0	none
RBBP7	4031	0	0	4031	2381	131.236	109.84	0.254636	1	utr5	1	utr5
MARCKSL1	1699	346	588	765	1562	112.693	216.653	-0.936886	1	utr3	0	none
KPNA2	2456	620	1590	246	1980	116.257	161.724	-0.472753	0	none	0	none
CCT4	2520	297	1620	603	2349	123.366	108.255	0.186893	1	cds	0	none
P4HB	2603	223	1527	853	2578	106.418	99.3792	0.0977754	1	cds	0	none
UBL5	513	184	222	107	531	119.382	682.713	-2.50577	0	none	0	none
MIR26A2	84	0	0	84	84	96.7003	0	6.61029	0	none	0	none
COX4I1	873	193	510	170	824	112.616	1329.87	-3.55013	1	utr5	0	none
PTBP1	3598	423	1674	1501	3281	107.983	56.662	0.91841	1	utr3	1	utr3
NUCKS1	6496	303	732	5461	6464	125.027	44.0928	1.48276	1	utr3	1	utr3
UBA52	2845	58	387	2400	2811	113.395	1253	-3.45444	1	utr3	0	none
EIF4B	4148	326	1836	1986	4063	135.971	46.1719	1.53787	1	cds	0	none
TMEM147	986	0	0	986	945	109.455	637.336	-2.53086	1	utr5	0	none
MIR6132	109	0	109	0	109	79.9924	45.2299	0.80896	0	none	0	none
SSRP1	6296	0	0	6296	2819	111.928	49.3295	1.16593	1	utr3	1	utr3
RHOA	2031	385	582	1064	1921	120.712	140.365	-0.215954	1	cds	0	none
PRELID1	1261	212	660	389	542	106.228	418.238	-1.96709	0	none	0	none
SLC1A5	2882	629	1626	627	3206	112.488	74.5562	0.586918	1	utr3	1	cds
CSNK2B	2487	118	687	1682	803	109.596	287.374	-1.38264	0	none	0	none
HNRNPD	4597	0	0	4597	2257	116.533	65.4318	0.82312	1	cds	1	cds
ERH	1124	394	315	415	801	113.299	328.196	-1.52613	1	utr3	1	utr3
COX5B	738	0	0	738	505	117.11	718.752	-2.60737	1	cds	0	none
ACLY	4339	131	3306	902	4369	110.171	22.1851	2.26151	0	none	0	none
PRDX6	1751	132	675	944	1670	113.487	104.284	0.120898	0	none	0	none
SSBP1	2620	0	0	2620	1339	114.466	247.57	-1.10618	1	utr5	0	none
MIR6880	62	0	62	0	62	0	0	0	0	none	0	none
SRRM2	9353	549	8259	545	9194	109.502	11.48	3.14638	1	utr5	1	utr3
PRDX3	2277	0	0	2277	1629	114.923	177.186	-0.620217	0	none	0	none
DYNLRB1	1464	15	144	1305	1244	116.154	147.207	-0.339207	0	none	0	none
PTTG1	1070	403	609	58	1160	121.519	362.892	-1.5705	0	none	0	none
MIR1229	69	0	0	69	69	0	0	0	0	none	0	none
CS	3057	471	1203	1383	2976	110.722	38.9104	1.48508	0	none	0	none
MIR6848	63	0	63	0	63	0	0	0	0	none	0	none
SNORA12	156	0	0	156	147	93.7652	538.548	-2.50932	0	none	0	none
HNRNPM	2568	232	2076	260	2636	97.715	86.3278	0.176828	1	cds	0	none
MIR6781	64	0	64	0	64	0	0	0	0	none	0	none
SERBP1	6676	115	1164	5397	6764	113.428	44.5118	1.33013	1	utr3	1	utr3
ACTN4	4963	76	2736	2151	3614	99.8353	118.294	-0.242521	1	utr5	1	utr5
MIR6773	74	0	74	0	74	76.6482	0	6.27888	0	none	0	none
STIP1	2743	553	1773	417	2904	105.037	50.1563	1.05158	1	utr3	1	utr3
ENSA	2818	107	354	2357	4145	103.466	136.976	-0.401384	1	utr3	1	utr3
LSM7	529	54	312	163	520	104.601	504.934	-2.26033	0	none	0	none
AHCY	2366	387	1215	764	2538	109.203	121.868	-0.156946	0	none	0	none
RPL36AL	746	160	321	265	577	107.328	172.321	-0.67804	0	none	0	none
SRSF9	1704	0	0	1704	668	102.066	270.823	-1.3991	1	cds	0	none
RPL13	4498	76	636	3786	4726	109.99	862.07	-2.95905	1	utr5	0	none
SNORA38	132	0	0	132	132	112.029	790.342	-2.80761	0	none	0	none
SNORA71D	134	0	0	134	138	126.219	4451.06	-5.12909	0	none	0	none
MIR1226	75	0	0	75	75	28.0544	0	4.86068	0	none	0	none
SHFM1	498	0	498	0	498	102.538	233.945	-1.18216	0	none	0	none
SCARNA9L	348	0	348	0	348	117.767	36.549	1.66129	1	non-coding	0	none
TARS	4314	311	2172	1831	3166	114.157	73.2913	0.632337	0	none	0	none
HSPA9	3321	126	2040	1155	3506	102.716	64.4115	0.665022	0	none	0	none
H2AFX	1614	73	432	1109	1593	102.174	505.63	-2.29585	0	none	0	none
DDX21	4711	98	2352	2261	5021	110.916	25.1467	2.09772	1	cds	0	none
RPL10	2318	188	645	1485	1481	112.443	663.258	-2.54978	0	none	0	none
SNORA25	134	0	0	134	132	95.5778	1123.91	-3.54197	0	none	0	none
TPT1	4735	301	519	3915	4740	113.537	684.656	-2.58167	1	cds	0	none
SSR4	2482	0	0	2482	1030	102.17	681.572	-2.72596	0	none	0	none
PGK1	4887	167	1254	3466	2423	119.324	56.3597	1.06882	1	utr5	0	none
C14orf2	1659	60	234	1365	921	99.8596	559.194	-2.47358	0	none	0	none
PRRC2A	6893	234	6474	185	6951	103.228	22.489	2.14969	1	cds	1	cds
MRPL12	1028	145	597	286	1015	98.5134	469.91	-2.24249	1	cds	1	utr3
NME4	1861	0	0	1861	2067	107.951	519.511	-2.25625	1	cds	0	none
PRPF8	7295	114	7008	173	7295	102.852	15.7712	2.63047	0	none	0	none
XRCC5	3761	461	2199	1101	3430	102.805	39.6389	1.35294	1	utr3	0	none
MIR4265	99	0	99	0	99	107.219	0	6.75781	0	none	0	none
SNHG16	3607	0	0	3607	2538	107.189	178.244	-0.728371	0	none	0	none
MORF4L2	1983	455	867	661	2034	114.038	72.6638	0.643083	1	utr5	0	none
MIR6840	71	0	71	0	71	0	2416.36	-11.2392	0	none	0	none
CALM3	2536	0	0	2536	2259	96.3487	149.047	-0.624181	1	utr5	0	none
CDC42	2274	292	576	1406	3155	92.988	133.905	-0.521395	1	utr5	1	utr3
H2AFY	10982	0	0	10982	1979	98.2161	406.739	-2.039	1	utr5	1	utr5
KHSRP	2993	93	2136	764	3228	94.5015	56.1988	0.739539	1	utr3	1	utr3
PRDX4	1005	125	816	64	921	99.0981	361.335	-1.85591	0	none	0	none
MIR199A1	71	0	0	71	71	126.335	0	6.99249	0	none	0	none
SNORD58C	64	0	0	64	90	228.332	1655.39	-2.85253	0	none	0	none
MATR3	7306	0	0	7306	5388	103.818	36.477	1.48381	0	none	0	none
TSC22D3	2266	368	603	1295	2807	134.663	17.4634	2.87729	0	none	0	none
SON	8813	475	7281	1057	10741	104.868	21.7842	2.21616	0	none	0	none
HIST4H4	1918	47	312	1559	412	85.0158	2497.29	-4.8602	0	none	0	none
ATP5H	603	48	486	69	622	95.6816	194.473	-1.01566	0	none	0	none
RPS20	1826	126	429	1271	1321	99.5529	1862.07	-4.21166	0	none	0	none
YWHAZ	5248	342	738	4168	3651	100.279	62.2636	0.678888	0	none	0	none
EIF3B	3745	0	0	3745	3081	93.5838	37.2062	1.30779	0	none	0	none
PPIB	1208	0	0	1208	512	93.565	246.832	-1.38998	1	cds	0	none
SNORD51	80	0	0	80	70	0	0	0	0	none	0	none
NDUFB1	1333	0	0	1333	419	105.147	415.164	-1.97109	0	none	0	none
YWHAQ	2216	164	738	1314	2254	95.9207	92.6814	0.0490422	0	none	0	none
APP	3543	167	2256	1120	4015	99.5144	44.1758	1.15378	1	utr3	1	utr3
HIST1H3A	469	0	469	0	469	80.6308	1859.27	-4.51025	0	none	0	none
RNPS1	2241	475	918	848	2750	99.7379	283.767	-1.49918	1	utr5	0	none
MIR1205	63	0	0	63	63	0	0	0	0	none	0	none
TAGLN2	1604	311	600	693	1754	99.0213	159.624	-0.68338	1	utr3	1	utr3
PRKCSH	2714	0	2714	0	2714	93.6832	72.264	0.370004	1	cds	1	cds
TCEB2	990	0	990	0	990	98.3649	1073.84	-3.43524	0	none	0	none
PAICS	6480	161	1278	5041	3519	101.921	29.342	1.76215	0	none	0	none
TKT	7286	0	0	7286	3090	96.9126	109.268	-0.171448	1	cds,utr3	1	cds,utr3
HMGN1	4299	0	0	4299	1304	95.4614	324.621	-1.75517	0	none	0	none
TOP2A	5758	159	4596	1003	5753	106.296	19.8593	2.36283	1	utr5	0	none
TMEM258	1692	1352	225	115	405	92.397	728.661	-2.96578	0	none	0	none
MIR4320	65	0	65	0	65	99.8447	0	6.65599	0	none	0	none
MIR6802	65	0	65	0	65	0	0	0	0	none	0	none
MIR6887	65	0	65	0	65	0	0	0	0	none	0	none
CALM2	4502	0	0	4502	4855	100.611	315.594	-1.63958	0	none	0	none
TMED2	2560	106	606	1848	2126	94.9536	171.055	-0.842461	1	utr5	0	none
C19orf43	910	0	910	0	910	90.2026	227.583	-1.32557	1	cds	0	none
PSMA7	1023	0	0	1023	1032	91.4122	478.088	-2.37414	0	none	0	none
DEK	3427	448	1128	1851	2871	101.399	80.1181	0.336106	1	cds	1	cds
ATP6V1F	711	1	444	266	817	95.5084	763.942	-2.98662	1	cds,utr5	0	none
G3BP1	10240	145	1401	8694	2835	93.9198	44.9289	1.04731	1	cds	0	none
MIR4787	84	0	84	0	84	47.2732	0	5.59315	0	none	0	none
ZFAS1	1075	0	0	1075	986	103.535	1271.85	-3.606	0	none	0	none
FTH1	1229	235	552	442	1050	98.903	745.387	-2.90132	0	none	0	none
MRPL37	1483	77	1272	134	1483	90.88	205.621	-1.16916	0	none	0	none
MKI67	12678	376	9771	2531	12495	96.0372	17.2948	2.4071	1	utr3	1	utr3
RNU5F-1	117	0	0	117	72	0	0	0	0	none	0	none
SNORD1B	84	0	0	84	86	66.0984	504.636	-2.91375	0	none	0	none
MIR4312	76	0	76	0	76	0	0	0	0	none	0	none
BUB3	7828	209	987	6632	2764	93.8812	133.17	-0.499868	0	none	0	none
MCM4	4183	209	2592	1382	4915	95.782	39.1371	1.2698	1	cds	0	none
HMGB2	1889	874	630	385	1653	97.1508	87.8122	0.144242	1	cds	0	none
NDUFB11	1388	825	462	101	1124	90.4999	487.623	-2.41688	0	none	0	none
NDUFB8	829	0	0	829	951	93.1881	313.443	-1.73918	0	none	0	none
SNORD69	77	0	0	77	77	258.777	3491.42	-3.74888	0	none	0	none
MIR4419A	77	0	77	0	77	215.66	0	7.75929	0	none	0	none
MIR4737	81	0	81	0	81	238.278	171.96	0.468249	0	none	0	none
GART	3571	343	921	2307	4427	98.5046	41.641	1.22252	1	cds	0	none
DHX9	4240	110	3813	317	4673	87.2953	17.6745	2.24127	1	cds	1	cds
MIR3192	77	0	77	0	77	0	0	0	0	none	0	none
RNU12	150	0	0	150	149	102.718	4083.49	-5.29942	0	none	0	none
NDUFB7	531	62	414	55	546	89.1652	596.599	-2.72854	0	none	0	none
LARP1	6595	24	3060	3511	6595	91.9643	24.743	1.8525	1	cds	1	cds
HIST2H2BA	752	0	0	752	515	0.664027	8.01152	-2.43709	0	none	0	none
MRPL51	1234	462	387	385	677	88.5124	389.927	-2.12674	1	cds	0	none
MCM3	3083	77	2427	579	3208	90.4717	63.5086	0.503834	1	cds	0	none
YWHAB	3109	274	741	2094	3223	87.2437	46.6952	0.887649	0	none	0	none
NDUFA12	813	0	163	650	583	90.8135	257.699	-1.4945	0	none	0	none
EIF3A	6646	128	4149	2369	5305	92.87	14.9981	2.55276	1	cds	0	none
COX7A2	914	311	348	255	754	95.8476	692.535	-2.84018	0	none	0	none
PSMC4	1591	198	1257	136	1914	81.1362	132.533	-0.701106	0	none	0	none
DDX3X	5399	855	1989	2555	6738	90.5895	41.8038	1.09744	1	cds	0	none
LGALS3BP	2405	309	1758	338	2260	83.2962	55.7717	0.570296	1	cds	0	none
B2M	1715	70	360	1285	987	92.9833	416.847	-2.1525	0	none	0	none
GDI2	2499	0	0	2499	2412	91.1962	86.0304	0.0831879	0	none	0	none
CSTB	2344	0	0	2344	940	77.3963	206.07	-1.40126	0	none	0	none
AURKAIP1	1072	401	600	71	1147	82.1799	474.145	-2.51406	0	none	0	none
CUTA	1378	0	0	1378	1199	83.9121	357.979	-2.07986	0	none	0	none
NEDD8	2300	0	0	2300	373	95.7877	233.807	-1.27858	1	cds	0	none
GNB1	3132	332	1023	1777	3194	89.5729	332.782	-1.88175	1	utr3	1	utr3
OST4	561	174	114	273	336	78.2846	894.254	-3.49718	0	none	0	none
EIF2S3	2858	253	1419	1186	3465	97.3627	67.7013	0.517774	0	none	0	none
LRRC59	2910	236	924	1750	2688	84.2418	118.363	-0.485723	1	utr3	1	utr3
MRPL20	1693	0	0	1693	582	81.8785	286.252	-1.79325	1	cds	0	none
SNORA8	140	0	0	140	139	73.1803	738.691	-3.31781	0	none	0	none
MIR4263	83	0	83	0	83	34.5606	0	5.15221	0	none	0	none
TMPO	4242	356	1365	2521	6512	89.1513	21.2574	2.01806	0	none	0	none
SNORD88C	91	0	0	91	97	86.7832	3938.47	-5.48791	0	none	0	none
GAS5	1698	0	0	1698	591	99.2426	751.951	-2.90906	0	none	0	none
BCAP31	1810	430	942	438	2396	81.527	220.367	-1.4235	1	utr3	0	none
RAD23A	1736	73	1089	574	1821	92.5049	98.5926	-0.0909966	1	cds	0	none
PPP1CC	2797	0	0	2797	2511	92.4289	268.39	-1.52776	1	utr5	1	utr5
ANP32B	1463	195	756	512	1616	88.664	58.0287	0.603112	1	utr5	0	none
PPDPF	868	196	345	327	777	86.8422	353.442	-2.01256	0	none	0	none
SNRNP70	3221	0	0	3221	1991	80.2634	70.866	0.177296	1	utr5	1	cds
MIR378J	109	0	109	0	109	44.7638	0	5.51613	0	none	0	none
PHB	1832	73	819	940	2048	81.2025	208.672	-1.35088	0	none	0	none
SNORA27	134	0	0	134	126	76.3616	824.635	-3.41581	0	none	0	none
FARSA	1814	19	1527	268	1853	82.319	130.05	-0.6534	1	cds	0	none
HNRNPF	2755	487	1248	1020	3369	85.5577	75.9202	0.1703	0	none	0	none
SNORD52	67	0	0	67	64	100.965	1257.37	-3.62541	0	none	0	none
MIR4256	64	0	64	0	64	113.218	0	6.83565	0	none	0	none
MIR6806	64	0	64	0	64	0	0	0	0	none	0	none
MIR6772	64	0	64	0	64	0	0	0	0	none	0	none
POLD2	2158	650	1410	98	2311	87.9862	261.123	-1.55859	1	utr5	1	utr5
RUVBL2	1478	13	780	685	1488	87.5949	126.4	-0.52407	1	cds	0	none
MIR4459	66	0	66	0	66	66.5834	0	6.0786	0	none	0	none
MIR4459	63	0	63	0	63	66.5834	0	6.0786	0	none	0	none
MIR4498	66	0	66	0	66	0	1726.8	-10.7547	0	none	0	none
MIR6825	66	0	66	0	66	0	0	0	0	none	0	none
RPN2	2515	311	1896	308	2408	82.9655	74.0416	0.162106	1	utr5	0	none
MIR648	94	0	0	94	94	39.4458	0	5.33792	0	none	0	none
MDH2	2209	94	1017	1098	2730	88.7612	125.674	-0.496957	0	none	0	none
PLP2	1079	75	459	545	730	91.5107	238.259	-1.37088	0	none	0	none
MRPS24	1727	0	0	1727	90	83.2875	548.064	-2.70358	0	none	0	none
NOP10	554	104	195	255	535	75.8142	338.02	-2.14193	0	none	0	none
MIR933	77	0	0	77	77	28.4601	185.542	-2.66267	0	none	0	none
NDUFA11	2406	78	687	1641	2938	80.9659	660.247	-3.01209	0	none	0	none
MIR4505	73	0	73	0	73	0	173.556	-7.44755	0	none	0	none
PABPC4	3592	0	0	3592	2958	83.3949	42.5263	0.955268	1	utr5	1	utr5
DHFR	3917	494	564	2859	3600	89.7898	25.1673	1.79477	1	utr3	0	none
ODC1	2653	511	1386	756	2626	80.7889	185.747	-1.19111	1	utr5	0	none
TFDP1	2648	212	1233	1203	2694	81.5786	93.3244	-0.191863	1	utr3	0	none
MIR4322	73	0	73	0	73	0	0	0	0	none	0	none
NOLC1	3967	235	2130	1602	3970	84.3514	28.1703	1.54891	1	cds	0	none
CDKN2A	1218	271	471	476	2075	80.964	310.418	-1.92579	1	utr5	0	none
SF3B5	693	76	261	356	737	82.5888	533.07	-2.67565	0	none	0	none
KDELR1	1557	195	639	723	1557	84.1316	122.405	-0.535634	1	utr3	1	utr3
IPO5	6003	180	3348	2475	6002	90.1608	27.77	1.66385	1	utr3	0	none
C19orf48	1666	922	354	390	2246	80.771	263.638	-1.69436	1	utr3	0	none
UBE2C	914	301	423	190	1259	84.373	253.064	-1.57334	0	none	0	none
MIR1227	88	0	0	88	88	27.2329	122.332	-2.1271	0	none	0	none
EIF6	1289	265	738	286	1469	78.1145	360.972	-2.19386	0	none	0	none
NAA10	1772	319	708	745	1118	80.6183	250.229	-1.62204	0	none	0	none
GANAB	3906	16	2901	989	4017	79.5083	29.2907	1.41026	1	utr3	1	utr3
HIST1H2AK	460	0	460	0	460	74.8764	1218.93	-4.007	0	none	0	none
BRIX1	2380	0	0	2380	1273	83.2715	87.2631	-0.0667656	1	cds	0	none
RCC2	4087	188	1569	2330	4163	78.0452	47.2209	0.713019	1	utr3	1	utr3
EIF3M	5051	63	1125	3863	1125	88.7609	104.761	-0.236649	0	none	0	none
PTMS	1139	329	309	501	1150	85.0126	80.8143	0.072195	1	cds	1	utr5
CKS2	613	95	240	278	616	86.5118	487.352	-2.48037	0	none	0	none
MIR6766	72	0	72	0	72	36.1946	279.833	-2.91655	0	none	0	none
ARPC3	1098	0	0	1098	953	82.9498	103.326	-0.3135	1	utr3	0	none
LSM3	3815	503	309	3003	695	84.8081	317.061	-1.89012	1	utr5	0	none
SHMT2	3416	0	0	3416	2829	87.5317	67.1678	0.377104	1	utr5	0	none
CD63	1233	437	717	79	2060	77.0617	311.463	-2.001	1	cds	0	none
EIF4EBP1	1020	233	357	430	859	90.4091	631.42	-2.79047	1	utr5	0	none
PLS3	3280	87	1893	1300	4264	87.454	19.7737	2.09017	1	utr5	0	none
ANP32A	3711	0	0	3711	2466	81.4147	48.4023	0.738323	1	utr3	1	utr3
FKBP4	3732	187	1380	2165	3741	79.3684	39.7065	0.981369	1	cds	1	utr3
SCML1	4615	0	0	4615	2937	95.8028	11.162	2.99267	0	none	0	none
SSR2	5166	0	0	5166	1124	78.4367	211.432	-1.41912	0	none	0	none
SRSF3	4222	116	495	3611	3600	77.2609	146.371	-0.913089	1	utr5	1	utr3
MLF2	1969	645	747	577	1923	76.2566	111.067	-0.536631	1	cds	0	none
TUFM	2071	139	1368	564	2013	79.9087	108.67	-0.438802	1	cds	0	none
SYNCRIP	6449	207	1689	4553	8334	79.9301	59.7227	0.41444	1	utr5	1	utr5
SCARNA9	353	0	0	353	353	88.7335	157.728	-0.822838	1	non-coding	0	none
EIF4H	2679	139	747	1793	2546	79.9521	68.9705	0.210322	1	utr3	1	utr3
NDUFB4	1426	32	363	1031	1560	84.4356	105.686	-0.320462	0	none	0	none
HACD3	3228	166	1089	1973	3208	83.2263	29.9062	1.44637	0	none	0	none
ZNF146	3780	1449	879	1452	3607	85.9497	29.3988	1.51617	1	utr3	1	utr3
SLC25A1	1648	157	936	555	1946	83.7091	170.063	-1.01394	0	none	0	none
PGD	1885	38	1452	395	2545	79.4457	45.9618	0.776528	1	cds	0	none
SNORD15B	146	0	0	146	146	69.3205	1247.6	-4.15022	0	none	0	none
VDAC2	1557	213	885	459	2108	86.1446	227.158	-1.38855	0	none	0	none
IMPDH2	1643	40	1545	58	1691	81.0471	78.9889	0.0366525	1	cds	0	none
TBCB	1473	575	735	163	1258	75.5599	259.211	-1.76502	1	cds	0	none
NDUFA7	601	38	342	221	585	79.2026	180.095	-1.17503	0	none	0	none
UBE2S	2548	188	669	1691	1191	76.2704	244.375	-1.667	1	utr3	1	utr3
CD81	5235	0	0	5235	1648	73.2678	145.053	-0.975683	1	utr3	0	none
NDUFB2	1666	74	318	1274	355	73.6655	1042.24	-3.80449	1	utr5	0	none
POLR2I	913	490	378	45	550	74.2759	754.397	-3.32698	0	none	0	none
SRSF1	1513	209	747	557	5643	76.9309	42.2325	0.850079	1	utr3	0	none
2017-09-02	3701	528	1086	2087	4155	81.3691	41.9937	0.937978	0	none	0	none
SNRPA	1621	550	849	222	1629	82.7373	103.857	-0.324481	0	none	0	none
PPP2R1A	5380	58	1770	3552	2509	73.2338	95.8325	-0.383415	0	none	0	none
HIST1H2AL	470	0	470	0	470	83.1049	1395.13	-4.0531	0	none	0	none
NDUFB10	830	82	507	241	697	77.0521	327.024	-2.07129	0	none	0	none
AP2M1	2091	314	1302	475	1940	73.8235	251.569	-1.75511	1	utr5	0	none
TRAP1	2296	89	2115	92	2237	78.8496	47.0202	0.733644	0	none	0	none
MIR1244-2	0	0	0	0	0	53.7471	218.757	-2.00505	0	none	0	none
MIR1244-2	0	0	0	0	0	53.7471	218.757	-2.00505	0	none	0	none
MIR1244-2	0	0	0	0	0	53.7471	218.757	-2.00505	0	none	0	none
MIR6821	74	0	74	0	74	0	595.007	-9.21919	0	none	0	none
SF3A2	1963	435	1395	133	1650	74.2399	55.6543	0.409312	1	cds	0	none
NUP155	8143	204	4176	3763	4747	81.7148	22.2149	1.83309	0	none	0	none
SCD	5362	381	1080	3901	5468	81.463	21.688	1.86182	1	utr3	1	utr3
MORF4L1	2359	204	1089	1066	2159	87.8311	162.433	-0.879563	1	utr5	1	utr5
DAZAP1	2290	205	1137	948	2293	71.1258	121.273	-0.761519	1	utr3	0	none
MIR4292	67	0	67	0	67	407.143	1784.25	-2.12898	0	none	0	none
MIR3124	67	0	67	0	67	59.4527	0	5.91773	0	none	0	none
C1orf43	1861	230	450	1181	2763	78.5999	181.589	-1.19776	1	utr3	1	utr5
FHL1	2878	711	843	1324	4137	82.2876	73.2552	0.16561	0	none	0	none
IARS	4656	267	3789	600	4711	85.162	52.8536	0.678009	1	cds	0	none
HMGB1	5485	184	648	4653	3426	81.7189	76.0518	0.102388	1	cds	1	cds
CCT6A	2719	219	1596	904	2664	74.8455	59.0315	0.337344	0	none	0	none
SRP9	1596	104	249	1243	1620	80.269	141.476	-0.809942	0	none	0	none
RBM42	1680	105	1443	132	1650	66.7837	145.426	-1.11116	1	cds	0	none
UBAP2L	3997	167	3240	590	5128	71.0788	26.488	1.39077	1	cds	0	none
ESD	2410	0	361	2049	1192	83.7711	93.3894	-0.155052	0	none	0	none
SRP14	1077	72	411	594	1180	75.5203	99.5093	-0.393415	0	none	0	none
PSMG1	2154	466	867	821	1140	78.4541	114.994	-0.545857	1	cds	1	cds
SNORD5	75	0	0	75	73	116.583	429.834	-1.87345	0	none	0	none
PRRC2C	10366	242	8460	1664	10384	76.3546	7.86074	3.12599	1	cds	1	cds
GLRX3	3827	22	1008	2797	1600	75.9984	171.373	-1.16263	0	none	0	none
PCBP1	1750	290	1071	389	1750	75.072	139.007	-0.880062	1	cds	0	none
SNORD98	67	0	67	0	67	0	1500.78	-10.5525	0	none	0	none
TOMM5	3071	0	216	2855	905	73.2799	326.104	-2.13871	0	none	0	none
UBC	3745	1577	2058	110	2585	68.9167	119.359	-0.783635	0	none	0	none
UQCR10	916	30	192	694	975	71.0412	271.79	-1.9209	0	none	0	none
SPEN	12232	204	10995	1033	12187	74.549	8.44535	2.99974	1	cds	0	none
HSD17B10	960	28	786	146	963	68.2431	281.139	-2.02666	0	none	0	none
GNL3	2118	0	0	2118	2128	78.1672	74.2987	0.0722779	1	utr5	0	none
KLHL15	6272	256	1815	4201	6276	78.8699	18.6576	2.02256	1	utr3	0	none
CST3	3286	83	441	2762	2455	73.6452	254.455	-1.77495	1	cds	0	none
COPS6	1432	37	984	411	1425	72.9843	190.825	-1.3745	1	cds	0	none
SLC25A39	1607	175	1056	376	1610	71.0052	182.754	-1.3516	0	none	0	none
HMGN2	1496	0	0	1496	1969	71.3861	279.931	-1.95643	1	utr5	0	none
HUWE1	14796	458	13125	1213	14741	80.6442	15.8575	2.27596	1	utr3	0	none
DAD1	731	112	342	277	697	71.1964	235.563	-1.71223	0	none	0	none
EIF3F	7540	626	1074	5840	1257	74.9606	215.216	-1.50915	0	none	0	none
GADD45GIP1	1782	24	669	1089	763	69.552	85.9114	-0.300858	0	none	0	none
NOC2L	4201	0	0	4201	2421	66.5766	47.6695	0.473506	1	cds	0	none
ATP5D	997	101	507	389	996	68.5828	287.373	-2.05113	0	none	0	none
SNORA52	134	0	0	134	134	79.3751	708.258	-3.14149	0	none	0	none
HES4	1040	199	744	97	1040	80.3901	90.5047	-0.168993	1	cds	1	cds
CCNI	2772	577	1134	1061	1873	76.6315	95.3989	-0.312375	1	utr5	1	utr5
CCNG1	2458	224	888	1346	2468	81.5478	103.119	-0.334932	0	none	0	none
SNORA21	132	0	0	132	133	106.676	8027.45	-6.22035	0	none	0	none
H3F3B	2705	133	411	2161	2861	70.4258	209.98	-1.56259	1	utr3	0	none
ERGIC3	2846	0	0	2846	1366	72.0138	283.842	-1.96392	0	none	0	none
FLNA	8486	249	7920	317	8510	72.4986	10.4071	2.68778	1	utr3	1	utr3
SNORA45A	130	0	130	0	130	95.2486	1449.14	-3.91328	0	none	0	none
SSB	2463	1909	554	0	2093	77.8021	35.1392	1.12467	0	none	0	none
ZNF207	13781	169	1485	12127	2258	69.3529	74.4264	-0.10046	1	utr5	1	utr5
SAE1	2313	102	900	1311	2618	69.2081	91.5212	-0.398146	1	cds	0	none
CDC37	1608	54	1137	417	1590	64.877	51.2067	0.33554	1	cds	0	none
KHDRBS1	2757	167	1332	1258	3731	73.609	38.8037	0.906447	1	utr3	1	utr3
PET100	219	20	135	64	419	71.895	349.416	-2.26518	0	none	0	none
UBE2E1	1511	219	582	710	1931	74.9407	275.166	-1.86259	1	utr5	1	utr5
SF1	3470	338	1920	1212	4227	65.1039	35.0066	0.876474	1	utr3	0	none
MRPS34	1040	31	678	331	1024	72.6502	165.259	-1.17467	1	utr3	0	none
NDUFS8	3072	0	0	3072	804	70.2278	346.668	-2.2872	0	none	0	none
FDPS	2017	0	0	2017	1440	76.0945	78.9815	-0.0530384	1	cds	0	none
SSU72	4176	27	462	3687	1303	68.727	176.164	-1.3453	0	none	0	none
DDOST	2126	143	1371	612	1699	67.744	105.018	-0.625004	1	utr3	0	none
LINC00493	492	0	492	0	492	70.7459	287.63	-2.00825	0	none	0	none
CCNB1	2169	253	1302	614	2167	71.7117	72.3294	-0.0122042	0	none	0	none
PEG10	6618	479	978	5161	6628	72.6277	1.987	4.62348	1	utr3	1	utr3
MRPL36	793	686	107	0	614	66.7737	307.407	-2.18604	0	none	0	none
SRRM1	4011	315	2715	981	4150	71.6308	10.213	2.69541	0	none	0	none
MRFAP1	2049	653	384	1012	2182	69.6254	104.417	-0.577849	0	none	0	none
CTNNB1	3737	280	2346	1111	3720	70.8528	35.6538	0.971082	1	utr5	0	none
HIGD2A	668	73	321	274	611	69.3766	266.176	-1.92462	0	none	0	none
VDAC3	1355	68	852	435	1540	69.3461	116.056	-0.734657	0	none	0	none
STRAP	1866	313	1053	500	1905	71.0587	76.5219	-0.105431	0	none	0	none
MIR6126	86	0	86	0	86	0	301.072	-8.23875	0	none	0	none
IRAK1	3666	168	2139	1359	3571	61.4996	73.4375	-0.252183	1	utr3	0	none
LBR	3812	164	1848	1800	3973	71.6447	21.096	1.71707	1	utr3	0	none
GPS1	4076	0	0	4076	2359	66.9266	118.176	-0.811045	0	none	0	none
SNORD93	74	0	0	74	74	0	0	0	0	none	0	none
PHGDH	3180	0	0	3180	2015	77.0612	117.233	-0.598955	1	utr5	0	none
SNHG8	619	0	619	0	619	71.5814	526.229	-2.86076	0	none	0	none
DDX5	2554	402	1845	307	3759	65.3026	50.9333	0.352406	0	none	0	none
NUDC	1800	123	996	681	1813	66.8459	52.5071	0.342531	1	cds,utr5	0	none
HSPA4	4825	289	2523	2013	3385	71.997	27.1656	1.3739	1	cds	0	none
SNORD91B	95	0	0	95	86	46.1793	2008.95	-5.41286	0	none	0	none
DCXR	887	50	735	102	829	67.2939	513.777	-2.91412	0	none	0	none
LSM14A	3596	77	1392	2127	3772	71.6684	79.7111	-0.151439	1	utr5	1	utr5
CDC20	1777	203	1500	74	1674	64.1542	119.727	-0.889818	0	none	0	none
PSMA3	1279	0	0	1279	998	72.3074	171.374	-1.23351	0	none	0	none
C6orf48	1053	727	228	98	860	86.631	625.49	-2.83778	1	utr5	0	none
MIR1914	80	0	80	0	80	19.3107	0	4.34417	0	none	0	none
PSMA1	1527	531	717	279	2057	71.9066	156.799	-1.11397	0	none	0	none
PGRMC1	1911	111	588	1212	1919	72.4098	85.5697	-0.237889	1	cds	0	none
SNORA9	133	0	0	133	133	36.8876	402.88	-3.41413	0	none	0	none
MIR302D	68	0	0	68	68	0	0	0	0	none	0	none
MIR6804	68	0	68	0	68	124.404	412.598	-1.72165	0	none	0	none
PSMB7	980	14	834	132	626	63.0275	172.065	-1.43455	1	cds	0	none
SKP1	9474	184	492	8798	2699	73.3906	148.687	-1.00876	0	none	0	none
C12orf57	980	305	312	363	1088	67.4321	354.947	-2.37892	0	none	0	none
MIR4321	13	0	13	0	13	28.2015	314.723	-3.43454	0	none	0	none
SMC1A	9930	340	3636	5954	9930	70.3381	10.0756	2.68729	1	utr3	0	none
DNMT1	5408	236	4851	321	5400	67.3687	17.2576	1.90484	0	none	0	none
LMNB1	3475	886	990	1599	3403	70.9019	30.8394	1.17522	1	cds	1	utr3
CLIC1	1560	573	726	261	1774	66.441	236.143	-1.81406	1	utr3	1	utr3
PAIP2	2297	991	384	922	1664	77.4373	151.558	-0.959746	1	utr5	0	none
LAPTM4B	3173	680	954	1539	2238	71.1499	80.5857	-0.177319	0	none	0	none
PMAIP1	1948	230	165	1553	1936	80.7188	118.918	-0.553308	0	none	0	none
SF3B1	6526	92	3915	2519	5969	71.1845	20.3896	1.75478	0	none	0	none
NUTF2	2321	283	384	1654	886	67.6978	219.982	-1.68559	0	none	0	none
MIR6879	66	0	66	0	66	0	0	0	0	none	0	none
UBE2V1	2536	379	513	1644	2238	70.5663	29.6639	1.22274	0	none	0	none
HPRT1	1407	159	657	591	1415	73.9288	152.755	-1.03704	0	none	0	none
ZNF703	3349	229	1773	1347	3349	59.2425	39.056	0.588763	0	none	0	none
BCCIP	2337	12	879	1446	2965	67.0235	88.5558	-0.396754	0	none	0	none
PSMC5	1579	308	1221	50	1495	58.9361	96.128	-0.696462	1	cds,utr5	0	none
TUBA1C	3001	275	1350	1376	2118	65.7007	90.7369	-0.4598	1	cds	0	none
GNG5	920	474	207	239	777	65.5267	206.651	-1.64216	0	none	0	none
PSAP	2872	154	1575	1143	2834	67.3509	64.1121	0.0700347	1	utr3	1	utr3
SNORD66	76	0	0	76	76	277.731	0	8.12273	0	none	0	none
PSMD3	2888	0	0	2888	2187	61.1369	43.145	0.4932	1	cds	1	utr3
SNORD19	76	0	0	76	76	108.481	0	6.77454	0	none	0	none
TPX2	3605	528	2352	725	3662	68.1498	34.135	0.976816	0	none	0	none
UBE2M	1508	579	552	377	1524	62.6737	167.79	-1.40646	1	utr3	1	utr3
SDHB	1153	151	843	159	1145	67.8852	254.138	-1.88901	0	none	0	none
RPN1	2314	49	1824	441	2341	64.9478	90.8854	-0.478511	1	utr3	1	utr3
PSMB1	1939	0	0	1939	917	68.9944	286.48	-2.03815	0	none	0	none
CDC123	1542	280	1011	251	1365	65.7218	134.954	-1.02689	1	utr5	1	utr5
MTHFD1	6814	229	3063	3522	3270	66.3075	36.6604	0.837719	1	cds	0	none
SNORA69	137	0	0	137	132	55.9859	213.53	-1.9125	0	none	0	none
CLTC	7760	274	5028	2458	8587	67.6988	15.3781	2.06852	0	none	0	none
RNASEK	1485	0	0	1485	221	63.2031	288.076	-2.17073	0	none	0	none
MIR1306	85	0	0	85	0	82.1187	0	6.3771	0	none	0	none
GUK1	2548	0	0	2548	1280	62.2138	526.532	-3.06095	0	none	0	none
LUC7L3	7040	189	1299	5552	3517	71.0092	20.1009	1.77088	0	none	0	none
CAPRIN1	4108	189	2130	1789	6861	65.5942	25.4941	1.32973	1	utr3	1	utr3
DDX24	5573	0	0	5573	2948	63.7098	15.7627	1.94873	1	cds	0	none
MARS	3592	686	1641	1265	2847	65.1841	46.8375	0.468343	1	cds	1	cds
SCARNA17	144	0	0	144	381	67.5138	236.194	-1.7916	1	non-coding	0	none
OAT	2048	93	1320	635	2092	66.0186	46.3604	0.50088	1	cds	0	none
SNORA64	134	0	0	134	134	66.2011	3745.67	-5.80098	0	none	0	none
SNRPC	1054	287	543	224	1217	64.7085	143.465	-1.13657	0	none	0	none
SF3B2	3932	0	0	3932	2894	64.4787	21.7802	1.52325	1	cds	0	none
DNAJA1	2381	183	1194	1004	1538	55.4502	59.6995	-0.104706	0	none	0	none
ATP6V0C	1175	234	468	473	1231	56.9177	160.995	-1.48387	0	none	0	none
XPO1	6776	676	249	5851	4830	68.3329	44.0947	0.620582	1	utr3	1	utr5
NDUFB9	1319	47	666	606	719	61.5449	222.459	-1.83705	0	none	0	none
MIR4311	100	0	100	0	100	21.3785	0	4.48404	0	none	0	none
CDK1	1948	201	894	853	3318	72.1511	70.0558	0.0419271	0	none	0	none
CDK2AP1	1812	824	264	724	2156	63.9702	149.76	-1.2144	0	none	0	none
MYL12B	1210	344	519	347	1053	66.3971	120.588	-0.851242	0	none	0	none
MAPRE1	2623	139	807	1677	2623	64.2003	136.068	-1.07194	1	utr5	1	utr5
APOA1BP	1121	0	1121	0	1121	67.1475	258.011	-1.92628	1	cds,utr3	1	cds,utr3
BANF1	1155	508	270	377	1064	60.0474	388.299	-2.67288	1	utr5	0	none
DPM3	517	77	369	71	547	61.2815	753.02	-3.59773	1	utr5	0	none
CYBA	797	139	588	70	723	59.5321	211.701	-1.81305	1	utr5	0	none
HIST1H2AE	509	0	393	116	564	57.1153	2141.78	-5.20442	0	none	0	none
PAPOLA	4519	220	2238	2061	8321	67.3761	34.7564	0.935291	1	utr5	1	utr5
ATP2A2	5702	493	153	5056	8314	61.5999	18.6286	1.6732	1	utr5	1	utr5
AK2	3586	42	699	2845	5771	64.5141	63.2153	0.0288884	1	utr3	1	utr3
SNORA57	149	0	0	149	149	56.1403	2217.35	-5.27883	0	none	0	none
MIR6723	89	0	89	0	89	107.498	283.853	-1.39255	0	none	0	none
MRPS15	2127	0	0	2127	965	64.5367	155.836	-1.25888	0	none	0	none
ANXA5	1762	286	963	513	1599	66.3444	67.6703	-0.0281283	0	none	0	none
EIF4A2	5327	0	0	5327	1886	78.8314	91.4076	-0.211055	0	none	0	none
ATIC	2275	391	1776	108	2084	66.0672	37.4358	0.803157	0	none	0	none
BRK1	1233	110	228	895	1176	62.7488	233.166	-1.87706	1	utr3	1	utr3
GOT2	2462	129	1293	1040	2462	63.1253	38.728	0.690738	1	utr3	0	none
RAC1	2323	213	579	1531	2398	64.7415	64.5966	0.00318334	1	utr3	0	none
NHP2L1	1732	0	1732	0	1732	62.4851	182.37	-1.53027	1	utr3	1	utr3
EIF3H	3959	24	1059	2876	1275	68.8998	170.044	-1.29101	0	none	0	none
DHX36	6733	81	3027	3625	3611	70.355	3.41945	4.01308	1	cds	1	cds
BAG6	3815	314	3399	102	3821	62.0842	43.6047	0.500083	1	utr5	0	none
FDFT1	2289	532	1062	695	4387	66.9154	52.6667	0.339712	0	none	0	none
CHD4	6554	147	5814	593	6545	60.6781	8.50083	2.69863	1	utr3	1	cds
STOML2	1296	101	936	259	1431	60.2902	258.001	-2.07923	1	cds	0	none
LSM4	986	51	378	557	1825	63.3569	226.379	-1.82093	1	cds	0	none
NASP	3659	0	0	3659	3291	64.1382	24.8219	1.33491	1	cds	0	none
ARPC1A	1565	124	1113	328	1607	62.9571	264.86	-2.05549	1	utr5	0	none
TMEM106C	1515	113	753	649	1588	64.4688	176.478	-1.43876	0	none	0	none
CBX3	2128	428	552	1148	2453	69.3941	68.1296	0.0261509	1	utr5	0	none
ATP5F1	3156	606	771	1779	2013	62.4869	112.956	-0.843946	0	none	0	none
PSMC1	4448	103	1323	3022	1586	64.4507	80.1618	-0.310392	1	utr3	0	none
AP2S1	935	226	429	280	1254	58.1165	410.734	-2.80008	0	none	0	none
PSIP1	3391	344	1593	1454	3964	69.0199	13.5062	2.2711	1	cds	0	none
C14orf166	7075	165	735	6175	1051	66.7897	138.331	-1.03938	0	none	0	none
SNORA20	132	0	0	132	132	53.1649	418.804	-2.95429	0	none	0	none
HDLBP	6372	228	3807	2337	6535	61.9	28.0863	1.11272	1	utr3	0	none
STUB1	1472	250	912	310	1028	62.6241	235.906	-1.89667	1	utr3	0	none
SNORA51	140	0	0	140	132	71.9178	326.955	-2.16915	0	none	0	none
PPIF	2190	71	624	1495	2200	60.3794	70.1906	-0.213932	0	none	0	none
SIGMAR1	1743	428	405	910	1734	59.7971	87.2548	-0.537672	1	utr3	0	none
UHRF1	5197	0	5197	0	5197	56.749	39.506	0.51166	0	none	0	none
MIR581	96	0	0	96	96	34.5961	0	5.15365	0	none	0	none
NCAPD2	5548	799	4206	543	4806	64.6174	15.2976	2.00942	1	cds	0	none
GLA	1358	5	669	684	1418	65.5742	45.7517	0.509944	0	none	0	none
RBM39	4580	0	0	4580	3019	61.6903	97.7174	-0.655062	1	non-coding	0	none
DMKN	2811	0	0	2811	2536	59.6009	217.659	-1.85127	1	cds	0	none
MIR6757	69	0	69	0	69	0	0	0	0	none	0	none
FXYD5	1580	778	537	265	1636	67.7492	112.976	-0.729315	0	none	0	none
ECHS1	1617	356	873	388	1329	58.1748	221.689	-1.91198	0	none	0	none
APLP2	3727	72	2292	1363	3992	61.0236	22.3337	1.4104	1	cds	0	none
TMEM230	1735	421	363	951	1795	65.7267	116.976	-0.822157	0	none	0	none
TIMM50	2572	133	1371	1068	2572	59.8983	144.382	-1.25537	0	none	0	none
CKAP2	3629	90	2052	1487	4325	63.3258	28.2645	1.13625	0	none	0	none
CCDC124	938	44	672	222	1083	55.8957	120.731	-1.09731	1	cds	0	none
AKR1B1	1930	0	0	1930	1398	59.8107	191.024	-1.65889	0	none	0	none
CSNK1E	2791	261	1251	1279	348	61.0614	109.557	-0.833022	1	utr3	0	none
SNORA14B	135	0	0	135	135	78.7364	1386.66	-4.12127	0	none	0	none
U2AF2	3022	959	1416	647	3131	53.9405	85.116	-0.648411	1	utr3	1	utr5
MRPL4	1620	27	1074	519	2404	59.5696	156.607	-1.37967	1	utr5	0	none
H2AFV	3804	106	345	3353	4704	60.4617	188.228	-1.62237	1	utr5	1	utr5
C19orf53	504	0	243	261	909	58.1855	131.888	-1.1669	0	none	0	none
PCMT1	1984	284	858	842	1849	61.636	188.808	-1.59948	1	cds	0	none
MBD3	5518	170	780	4568	2499	54.4532	100.306	-0.869377	1	cds	0	none
SNORD38B	67	0	0	67	69	0	1060.62	-10.0521	0	none	0	none
DDX39A	1471	102	1284	85	1540	55.122	92.6651	-0.738945	0	none	0	none
RFC3	2402	130	1071	1201	2865	63.4762	53.8505	0.233262	1	cds	0	none
TPM3	4041	0	0	4041	11580	58.7258	47.4874	0.300744	0	none	0	none
DDB1	4506	398	3423	685	4325	60.37	21.0163	1.47896	1	utr3	1	utr3
SRPK1	4762	0	0	4762	4390	67.3738	23.4273	1.48495	1	utr3	0	none
SKP2	3759	196	1275	2288	3504	60.4845	56.7947	0.0892856	0	none	0	none
SNORA61	130	0	0	130	130	61.6815	1507.09	-4.58854	0	none	0	none
MIR922	81	0	0	81	0	70.5266	46.8242	0.580739	0	none	0	none
NOP58	2046	226	1590	230	1965	59.9869	47.025	0.344714	0	none	0	none
HM13	3932	95	432	3405	3489	54.0483	82.6061	-0.60291	1	utr3	0	none
CYC1	1832	0	0	1832	1234	59.577	173.104	-1.52311	1	cds	0	none
SCARNA4	129	0	129	0	129	54.2588	1765.3	-4.99838	0	none	0	none
MIR6888	67	0	67	0	67	129.961	0	7.03299	0	none	0	none
MIR4728	67	0	67	0	67	59.4527	0	5.91773	0	none	0	none
MIR6730	67	0	67	0	67	0	0	0	0	none	0	none
MIR6730	21	0	21	0	21	0	0	0	0	none	0	none
SNORA28	126	0	126	0	126	55.9048	437.613	-2.94633	0	none	0	none
MIR6075	95	0	95	0	95	0	0	0	0	none	0	none
S100A10	1202	660	294	248	1055	63.8036	89.7923	-0.486496	0	none	0	none
SRSF11	4008	0	0	4008	2792	65.7115	25.5391	1.32982	1	cds	1	cds
MRPS12	1220	341	417	462	1134	55.1971	426.51	-2.92739	0	none	0	none
HN1	3084	0	3084	0	3084	59.3333	169.133	-1.49564	0	none	0	none
MIR5047	100	0	100	0	100	21.3785	428.02	-4.26086	0	none	0	none
TOMM40	1725	180	1086	459	1802	50.3318	123.158	-1.27425	1	utr5	0	none
EEF1D	3718	0	0	3718	3160	56.7028	273.865	-2.25201	1	cds	0	none
MAT2A	2819	123	1188	1508	2580	54.9618	31.4841	0.784709	0	none	0	none
ETFA	2287	81	1002	1204	1354	64.9406	126.571	-0.952061	0	none	0	none
WDR83OS	599	0	315	284	763	55.3073	350.327	-2.64142	0	none	0	none
NT5DC2	2047	401	1563	83	2233	56.2651	140.461	-1.30468	1	cds,utr5	1	cds,utr5
DEGS1	2101	166	972	963	2063	58.7724	31.0333	0.899907	1	utr5	0	none
SNORD97	142	0	0	142	142	70.435	4936.34	-6.11096	0	none	0	none
PSMD4	1350	80	1134	136	1331	56.028	302.185	-2.41046	1	utr5	0	none
NSUN2	3558	0	0	3558	3372	53.7817	31.479	0.754187	1	cds	0	none
ETF1	3874	449	1215	2210	4264	56.7478	103.361	-0.853745	1	utr3	1	utr3
PAF1	2066	331	1596	139	2357	53.2469	32.6012	0.691028	0	none	0	none
LARS	4766	167	3531	1068	4849	65.3153	15.3493	2.02011	0	none	0	none
RNASEH2A	1165	94	900	171	1142	59.2879	118.023	-0.9813	0	none	0	none
HSPA5	3908	204	1965	1739	3970	47.0845	29.9285	0.636635	1	utr3	1	utr3
DHCR24	4250	99	1551	2600	4286	49.6793	18.8611	1.35145	1	utr3	1	utr3
DYNC1H1	14333	164	13941	228	14340	60.1697	9.28883	2.57174	1	cds	0	none
HNRNPA3	5688	51	1071	4566	5735	64.6708	21.6253	1.53732	1	cds	1	cds
RPL7L1	4476	276	768	3432	1275	57.6588	34.9802	0.705144	0	none	0	none
SNORD10	142	0	0	142	148	69.4253	1816.98	-4.6901	0	none	0	none
PRPF19	2157	206	1515	436	2340	51.0156	54.6818	-0.0982615	1	utr3	1	utr3
NT5C3B	1729	0	0	1729	1646	55.2809	158.542	-1.50322	0	none	0	none
SEC13	2374	0	0	2374	2174	56.173	81.0121	-0.520503	1	cds	0	none
PSMA6	4730	0	0	4730	1283	57.519	126.58	-1.12443	0	none	0	none
PPP2CA	4649	281	930	3438	2550	56.8986	71.8647	-0.331692	1	utr5	1	utr5
PRRC2B	11042	55	6690	4297	11059	57.778	24.0862	1.22838	1	cds	1	utr3
STRA13	796	0	796	0	796	53.2054	430.169	-2.99174	1	utr3	0	none
DNPH1	834	0	732	102	797	62.1203	391.914	-2.63804	0	none	0	none
DYNLT1	2891	2173	204	514	772	58.9413	162.783	-1.45016	1	utr5	0	none
SMARCA4	5691	281	4944	466	5875	55.3996	11.666	2.15472	1	utr5	1	cds
CLNS1A	2993	91	714	2188	1373	60.0148	140.947	-1.21812	1	cds	0	none
TCOF1	5240	0	0	5240	5994	56.0231	21.1494	1.36428	1	utr5	1	utr5
C16orf13	968	0	968	0	968	56.8494	202.9	-1.81749	1	cds	0	none
ECH1	1411	233	987	191	1263	61.1614	141.388	-1.19574	0	none	0	none
GSTO1	1052	356	642	54	1310	58.8851	155.448	-1.38541	1	utr5	1	utr5
MIR1290	78	0	0	78	78	0	0	0	0	none	0	none
CDK4	2076	366	912	798	1485	55.7369	127.44	-1.17874	1	cds	1	utr5
GLTSCR2	1522	0	1522	0	1522	60.22	164.313	-1.43313	1	cds	1	cds
SNORA31	139	0	0	139	56	48.8804	525.648	-3.40029	0	none	0	none
MYC	2351	555	1320	476	2366	68.564	29.5782	1.18584	1	utr5	0	none
UXT	894	0	0	894	494	58.6805	318.887	-2.42223	0	none	0	none
PRC1	4087	1212	1821	1054	2853	59.7479	18.2349	1.65911	1	cds,utr5	0	none
MYH9	7501	231	5883	1387	7554	55.0601	5.4031	3.13013	1	utr3	0	none
ANXA2	3528	0	0	3528	1812	60.9551	50.9137	0.255108	0	none	0	none
FKBP8	1710	64	1239	407	1795	57.587	273.544	-2.22838	1	cds	1	cds
CLTA	1890	126	783	981	1236	54.9453	110.948	-1.00074	0	none	0	none
SNORD50A	75	0	75	0	75	131.94	8483.96	-5.99606	0	none	0	none
LSM12	2308	148	588	1572	2484	57.5697	52.6199	0.127386	1	utr3	1	utr3
APEX1	1803	0	0	1803	1553	55.0906	57.3136	-0.0560734	1	cds	0	none
ERI3	1684	182	1014	488	1755	57.0223	188.641	-1.70859	1	utr5	0	none
C17orf89	560	0	560	0	560	53.5647	163.611	-1.59302	0	none	0	none
EIF4G3	5802	195	4758	849	6970	56.677	37.0264	0.600995	1	cds	0	none
HAX1	1284	0	0	1284	1179	55.9773	137.859	-1.28516	0	none	0	none
ANAPC5	6149	0	0	6149	2732	55.8165	37.0464	0.57855	0	none	0	none
SNORA6	151	0	0	151	149	33.2605	281.444	-3.04335	0	none	0	none
GMNN	1262	332	630	300	1357	59.2291	101.645	-0.769131	0	none	0	none
H1FX	1507	375	642	490	1500	55.7372	51.2925	0.117691	0	none	0	none
TAF15	2191	0	2191	0	2191	58.2399	41.6255	0.474852	1	cds	1	cds
DCTPP1	1222	95	513	614	1120	54.3108	339.203	-2.62076	1	cds	1	cds
BZW1	6875	455	1260	5160	3463	53.6685	53.3768	0.00771854	1	utr5	1	utr5
EPRS	5014	270	4539	205	5015	60.5767	8.21986	2.73957	0	none	0	none
ADSL	1808	56	1278	474	1563	55.461	69.7053	-0.324564	0	none	0	none
ROMO1	498	180	240	78	405	54.341	1431.98	-4.69453	1	cds	0	none
PPM1G	3752	0	0	3752	2302	54.0891	31.0649	0.780772	0	none	0	none
PSMB5	1294	264	792	238	1454	52.8985	181.723	-1.76134	0	none	0	none
MDH1	1650	435	1005	210	1758	57.1136	66.4701	-0.215372	1	utr5	0	none
SRSF6	4325	106	1035	3184	4014	50.2459	55.8156	-0.148851	1	non-coding	0	none
DNAJC7	2022	237	1485	300	1740	55.1124	26.501	1.02884	1	utr3	1	utr3
USF2	1634	37	1041	556	1709	52.1968	152.835	-1.53197	1	cds	1	utr3
MRPL55	1423	1174	168	81	906	52.9379	134.299	-1.32678	0	none	0	none
SURF4	2984	130	810	2044	3399	50.8714	45.1741	0.167855	1	utr3	1	utr3
DHX15	3028	0	0	3028	3015	55.6967	64.3958	-0.205933	1	utr5	1	utr5
MRPL3	1706	148	1047	511	1764	56.4535	64.2396	-0.183353	0	none	0	none
CNOT1	8471	333	7131	1007	8531	56.3709	17.5718	1.62721	1	utr3	1	utr3
MIR196A1	70	0	0	70	70	43.6017	0	5.47903	0	none	0	none
RPL27A	4916	403	447	4066	4879	56.1944	237.48	-2.05992	0	none	0	none
PGAM5	2834	58	870	1906	3254	51.0116	69.0479	-0.429508	1	utr3	1	utr3
PFKP	2769	224	2331	214	2969	57.3823	41.2421	0.466849	1	cds	0	none
PDIA6	2682	338	1479	865	2445	52.7548	88.6369	-0.737699	1	cds	1	utr5
MTA1	2888	1608	768	512	2840	58.6643	50.3893	0.2154	1	utr3	0	none
CSRP2	5078	0	0	5078	923	54.7971	68.2308	-0.311224	0	none	0	none
SUPT16H	4684	339	3144	1201	4684	56.2655	9.25548	2.48127	1	cds	0	none
FUS	5119	105	1581	3433	5119	48.2767	58.2243	-0.265284	1	cds	1	cds
DANCR	904	0	0	904	855	55.0757	238.141	-2.09241	0	none	0	none
LTA4H	6109	0	0	6109	2446	61.8632	24.3215	1.31185	0	none	0	none
LINC00273	1452	0	0	1452	1452	59.9933	14.695	1.95835	0	none	0	none
HNRNPH3	3356	0	0	3356	2297	56.7497	35.9123	0.645712	1	cds	1	cds
MEA1	1089	155	558	376	749	51.2231	256.323	-2.30082	1	utr5	1	utr5
TXNDC5	2964	38	1299	1627	566	53.2433	32.5984	0.691052	1	utr3	0	none
CTPS1	3201	508	1776	917	3462	53.2124	36.7691	0.521416	0	none	0	none
SND1	3476	194	2733	549	3508	53.8658	35.2419	0.598249	1	cds	1	utr3
S100A11	594	120	318	156	594	60.0226	105.121	-0.798295	0	none	0	none
CENPF	10307	168	9345	794	10296	58.2288	2.68674	4.00588	1	utr5	0	none
PIN1	1670	0	0	1670	1173	50.8849	190.374	-1.88301	1	utr3	1	utr3
NDUFA1	766	425	213	128	428	55.348	560.964	-3.31804	0	none	0	none
SMARCB1	1728	207	1185	336	1687	50.868	53.0254	-0.0587931	1	cds	1	utr3
PTOV1	1875	170	1251	454	1746	51.5529	73.0581	-0.494887	1	cds,utr3	0	none
BCLAF1	7263	253	2763	4247	7263	52.9344	11.5475	2.10381	1	utr3	1	cds
MIR600	98	0	0	98	0	95.344	0	6.59012	0	none	0	none
DNAJC8	1759	27	762	970	1764	50.0785	97.3812	-0.945666	1	cds	0	none
COA6	1013	545	240	228	1119	54.6886	126.893	-1.19948	0	none	0	none
SNORA5A	134	0	0	134	134	53.3081	598.468	-3.46444	0	none	0	none
TMEM259	2748	183	1863	702	2634	49.6379	69.2634	-0.472556	0	none	0	none
POP7	927	262	423	242	932	48.2676	231.632	-2.23934	0	none	0	none
PSMC3	1544	158	1320	66	1580	45.7824	77.2951	-0.742956	1	cds	0	none
NDUFS7	3356	0	0	3356	786	50.5358	396.635	-2.9478	1	cds,utr3	0	none
ADRM1	1530	205	1224	101	1480	45.375	146.575	-1.67003	1	cds	0	none
MIR6728	89	0	89	0	89	47.8157	3092.9	-5.98594	0	none	0	none
RARS	2146	54	1983	109	2138	52.0951	63.4683	-0.280011	0	none	0	none
MIR4644	84	0	84	0	84	32.4351	0	5.06329	0	none	0	none
MCM5	4599	0	0	4599	2546	49.3512	38.191	0.361504	1	cds	0	none
MIR194-1	85	0	0	85	85	35.1091	0	5.17429	0	none	0	none
POLR2L	892	37	204	651	876	47.0045	450.543	-3.23362	0	none	0	none
PLD3	2180	397	1473	310	2408	54.7625	64.738	-0.237432	0	none	0	none
ARPC2	2226	0	0	2226	1571	50.6606	228.816	-2.15334	1	utr5	1	utr5
JUN	3540	1257	996	1287	3323	56.8042	75.7592	-0.409165	1	utr3	1	utr3
CIRBP	1606	85	792	729	3472	52.9791	174.34	-1.69968	1	cds	0	none
CSNK2A1	4416	376	1176	2864	2836	56.0098	26.0556	1.07528	0	none	0	none
SGTA	2330	162	942	1226	2315	47.7723	58.6288	-0.289947	0	none	0	none
SNORD89	114	0	0	114	114	56.6885	182.2	-1.66706	0	none	0	none
PPP1R14B	982	268	444	270	987	42.5798	266.462	-2.6176	1	utr5	0	none
NDUFAB1	843	13	225	605	667	54.5148	205.389	-1.89442	0	none	0	none
SF3A3	3673	956	1506	1211	2836	52.3974	25.7757	0.995845	1	cds	0	none
CERS2	2544	426	1143	975	2544	51.9686	139.971	-1.41219	1	cds	1	utr5
GTPBP4	5075	461	1905	2709	2517	54.4947	22.7946	1.22172	0	none	0	none
AURKB	1254	78	1038	138	1300	54.2819	104.813	-0.936638	0	none	0	none
TALDO1	1346	153	1014	179	1243	50.3858	115.585	-1.18194	0	none	0	none
DBI	842	0	0	842	1436	52.5508	66.0315	-0.323931	1	utr3	0	none
SNORD87	89	0	0	89	76	121.878	860.317	-2.80932	0	none	0	none
SNORA74B	201	0	0	201	204	42.7003	853.549	-4.28945	0	none	0	none
MDK	1339	150	471	718	1683	59.4579	253.483	-2.07357	0	none	0	none
EIF2S2	2656	222	1002	1432	2592	57.8368	79.151	-0.446002	0	none	0	none
NGRN	7237	8	876	6353	1663	51.7044	70.354	-0.437071	0	none	0	none
SUB1	4273	0	0	4273	3507	55.3823	93.9038	-0.751224	0	none	0	none
NUP205	6266	26	6039	201	6265	54.1405	21.4202	1.29831	1	cds	0	none
ACOT7	2429	992	1113	324	2389	52.6109	83.5801	-0.657792	0	none	0	none
SUPT5H	3770	247	3252	271	3868	46.5443	21.8757	1.05546	1	cds	0	none
SNRNP200	7165	78	6411	676	7219	51.0644	9.95494	2.24872	1	cds	0	none
HNRNPDL	3781	176	1263	2342	4245	55.5882	30.3491	0.852077	0	none	0	none
ITM2B	10137	203	801	9133	1896	55.1817	61.4579	-0.152784	0	none	0	none
ST13	3595	482	1110	2003	3581	57.1513	28.8788	0.960689	1	cds	0	none
RRM1	3166	214	210	2742	3191	52.7459	33.0131	0.660064	1	utr5	1	utr5
MZT2B	933	355	477	101	284	50.0799	273.796	-2.42753	0	none	0	none
RUVBL1	2126	751	948	427	1768	51.7958	41.4028	0.316264	0	none	0	none
IPO7	6191	142	3117	2932	6192	56.2768	26.5871	1.05396	1	utr3	1	utr3
ARF5	1509	0	0	1509	1096	48.1513	254.344	-2.37714	1	utr3	1	utr3
KDM1A	3059	104	2631	324	3107	54.3064	34.0301	0.658851	1	cds	0	none
DDX56	3028	1156	1128	744	2872	48.2683	44.4678	0.115814	0	none	0	none
PTP4A2	1551	0	0	1551	3929	53.0861	46.4303	0.189449	1	utr3	0	none
UQCRC1	1985	417	1443	125	1617	50.3626	107.939	-1.08473	1	cds	0	none
MIR558	94	0	0	94	94	43.8205	0	5.48609	0	none	0	none
SNORA84	133	0	0	133	46	71.0886	1305.63	-4.17994	0	none	0	none
NDRG1	3983	0	0	3983	3478	64.7636	23.3196	1.43517	1	utr3	1	utr3
COA1	3223	392	441	2390	3249	52.8787	228.945	-2.0935	0	none	0	none
TYMS	1662	139	942	581	589	49.8185	109.732	-1.12365	0	none	0	none
ATOX1	4341	110	222	4009	489	51.554	330.481	-2.65705	0	none	0	none
ARL6IP1	2409	212	612	1585	2264	51.5872	101.77	-0.966636	1	cds,utr5	0	none
HNRNPA0	8726	310	918	7498	2967	50.4911	131.404	-1.36255	1	utr3	1	utr3
MIR6895	78	0	78	0	78	22.2738	0	4.54063	0	none	0	none
MRPS2	1640	209	891	540	1950	46.1282	87.6128	-0.910925	0	none	0	none
ZWINT	1961	0	0	1961	1851	46.2519	69.4425	-0.576074	1	utr3	0	none
RRP1B	5090	117	2277	2696	5087	48.4008	13.4822	1.77025	1	utr3	1	utr3
SNORD45B	72	0	0	72	71	39.6537	2091.23	-5.68551	0	none	0	none
PFDN6	1917	84	312	1521	733	50.9416	99.7362	-0.95562	1	utr5	1	utr5
LMAN2	1800	205	1071	524	1832	47.6815	96.6071	-1.00361	1	utr3	0	none
ADIPOR1	2177	299	1128	750	2423	50.9671	70.0225	-0.450678	1	cds	0	none
FKBP3	1684	411	675	598	1344	53.5939	80.4748	-0.577614	0	none	0	none
VARS	4312	441	3795	76	4292	47.8324	24.0685	0.961963	1	cds	0	none
FOXC1	3926	474	1662	1790	3449	49.58	14.3575	1.71962	1	cds	1	utr3
CNN3	2165	384	990	791	2288	53.9308	49.2849	0.12749	0	none	0	none
TECR	1171	137	927	107	1157	60.1851	125.765	-1.0509	0	none	0	none
MRPL41	1262	788	414	60	604	46.1385	383.67	-3.02864	0	none	0	none
PFDN2	677	85	465	127	637	51.9795	117.635	-1.16302	1	cds	1	cds
VCP	4370	896	2421	1053	3859	49.0296	24.8	0.955411	0	none	0	none
MIR181A2	110	0	0	110	110	64.7176	0	6.03821	0	none	0	none
MIR6884	78	0	78	0	78	51.9249	0	5.72587	0	none	0	none
2017-09-15	1840	0	1840	0	1840	54.3742	167.544	-1.60584	0	none	0	none
CDC25B	3597	697	1743	1157	4290	47.7766	30.7475	0.619546	1	utr3	0	none
EMD	1379	288	765	326	1339	49.9443	112.822	-1.15979	0	none	0	none
SNORA7B	139	0	0	139	139	43.149	386.987	-3.13556	0	none	0	none
SLC16A1	4374	832	1503	2039	4668	50.324	17.4282	1.47772	1	utr3	0	none
NDUFV2	942	117	759	66	930	51.536	147.594	-1.5	0	none	0	none
TRAPPC1	811	116	438	257	869	47.5302	223.176	-2.20768	1	utr5	0	none
YARS	3238	909	1587	742	2869	55.0481	54.4014	0.016743	0	none	0	none
COPZ1	1897	37	534	1326	2020	50.4928	40.4274	0.313785	1	utr3	1	utr3
CDK16	3158	420	1509	1229	3983	51.9935	59.2219	-0.184473	1	utr5	1	utr3
SRSF7	2857	159	414	2284	2489	49.3193	107.157	-1.10394	0	none	0	none
RAB5C	1912	456	651	805	2031	47.3669	56.6635	-0.253638	1	utr3	1	utr3
PSME3	3366	490	696	2180	3803	46.3246	52.8845	-0.18728	1	utr5	1	utr5
TOMM22	2040	31	429	1580	1379	47.207	121.822	-1.34925	1	utr3	0	none
AP3D1	5034	207	3648	1179	5056	47.6679	17.831	1.36986	1	utr3	0	none
WNK1	11804	643	8502	2659	11946	51.7522	9.74501	2.29556	1	utr3	1	utr3
PSMB6	852	51	720	81	872	45.9675	164.999	-1.82144	0	none	0	none
NGFRAP1	1354	0	1354	0	1354	47.1305	145.826	-1.60908	1	utr5	1	utr5
THRAP3	4432	224	2868	1340	4431	52.2015	28.5333	0.849124	1	utr3	1	utr3
TCERG1	4654	38	3297	1319	4201	53.7276	15.7143	1.71119	1	cds	0	none
SARS	1882	11	1611	260	4884	54.1114	55.2554	-0.0296408	1	non-coding	0	none
RRM2	3673	291	1350	2032	3434	49.72	36.0011	0.454987	0	none	0	none
ASNS	2356	529	1686	141	2526	68.8869	56.6299	0.278205	0	none	0	none
TPM4	2666	260	747	1659	3003	54.8566	43.1755	0.338481	1	utr3	1	utr3
MIR6752	71	0	71	0	71	0	0	0	0	none	0	none
CHCHD10	1171	569	429	173	691	49.3493	42.9098	0.197429	0	none	0	none
BCOR	6390	363	5166	861	6746	50.1943	9.42038	2.29658	0	none	0	none
PSMD12	4406	108	1371	2927	1797	50.1585	36.2709	0.456924	1	cds	0	none
PSMD2	3449	558	2727	164	3165	47.5801	76.6774	-0.677129	1	cds,utr5	0	none
HDAC1	2409	0	0	2409	2091	47.6219	126.724	-1.39335	1	utr5	1	utr5
CTNNA1	3756	90	2721	945	4224	50.1277	26.7924	0.879415	1	cds	0	none
SMC4	5471	451	3867	1153	5504	52.3973	20.3631	1.32165	1	utr5	0	none
MIR186	86	0	0	86	86	28.7016	0	4.89247	0	none	0	none
MIR4319	85	0	85	0	85	41.8438	0	5.42101	0	none	0	none
XPOT	6414	529	2889	2996	3947	54.203	17.6039	1.56914	1	utr5	0	none
STAU1	3684	411	1734	1539	3825	49.1334	28.1638	0.781593	1	cds	1	cds
SNRPA1	2440	0	0	2440	1059	67.8757	107.529	-0.656014	0	none	0	none
SNORA65	130	0	0	130	136	33.643	746.125	-4.43071	0	none	0	none
SMS	1837	252	1101	484	1839	53.516	71.7308	-0.415887	1	cds	0	none
TSPAN3	6467	274	762	5431	3853	47.9584	64.9908	-0.430708	1	utr3	0	none
NSA2	1199	370	570	259	1130	53.2551	36.155	0.546202	0	none	0	none
LMNB2	4671	63	1863	2745	4644	46.125	28.771	0.662585	1	utr3	1	utr3
FAM127B	1259	0	1259	0	1259	51.2762	47.0975	0.120192	1	cds	0	none
TIMP1	1095	75	411	609	916	51.9556	133.706	-1.34696	0	none	0	none
PES1	2760	992	1350	418	2871	45.6116	24.7776	0.854571	1	cds	0	none
RCC1	2844	285	1266	1293	2776	46.3614	34.5897	0.412252	1	utr3	1	utr3
PRKAR1A	4327	207	1146	2974	5235	52.5951	22.0431	1.21777	1	utr5	0	none
YTHDF2	2925	362	1740	823	3063	48.0299	40.2307	0.249943	0	none	0	none
ALDH18A1	3359	138	2388	833	3463	49.4656	19.6082	1.29208	1	utr5	0	none
SRSF5	3044	0	0	3044	1382	48.5967	38.6956	0.321265	1	utr3	1	utr3
IARS2	3560	115	3039	406	3549	53.8962	15.398	1.74319	1	utr3	0	none
CNBP	1664	161	534	969	3384	50.6356	90.0751	-0.818691	1	utr3	0	none
ITGB1	3784	136	2397	1251	4087	52.1044	12.2955	1.99789	1	cds	0	none
RRP36	1159	10	780	369	1159	43.3586	69.9019	-0.67661	0	none	0	none
MIR4421	69	0	69	0	69	0	0	0	0	none	0	none
MIR6782	69	0	69	0	69	0	0	0	0	none	0	none
POLR1D	2118	92	129	1897	3020	54.9035	151.083	-1.44385	1	utr5	0	none
PPP5C	4675	0	0	4675	2232	46.3282	42.8686	0.109511	1	cds	0	none
HELLS	4987	0	933	4054	3346	51.5455	16.7877	1.56269	0	none	0	none
NUSAP1	2409	264	1281	864	2454	52.8235	66.455	-0.325689	0	none	0	none
EI24	2455	428	1023	1004	2456	43.8309	69.5641	-0.654441	1	utr3	1	utr3
PNN	3576	67	2154	1355	3606	51.0762	11.441	2.06552	0	none	0	none
MTPN	3738	216	357	3165	0	49.4676	47.2874	0.0637107	0	none	0	none
EBP	1775	823	693	259	1157	44.4839	124.41	-1.46322	0	none	0	none
CAPZA1	3020	672	861	1487	2740	52.4562	45.3311	0.206376	1	utr5	0	none
DDT	1048	0	0	1048	464	45.9704	191.179	-2.03263	0	none	0	none
KARS	2421	122	1878	421	2193	47.535	49.6855	-0.0625476	0	none	0	none
KXD1	1592	305	531	756	1627	50.0216	123.453	-1.28642	1	utr3	0	none
MIR6801	79	0	79	0	79	41.4368	197.676	-2.22703	0	none	0	none
RNU6ATAC	126	0	0	126	125	30.5009	6838.44	-7.76234	0	none	0	none
MIR5699	90	0	90	0	90	0	0	0	0	none	0	none
SRRT	1607	0	1500	107	3013	41.2181	21.2301	0.925347	1	cds	0	none
NUDT5	3433	396	660	2377	962	48.1231	81.4339	-0.746836	0	none	0	none
TMED4	2322	53	684	1585	3782	51.9716	73.3755	-0.489608	0	none	0	none
MCM2	3622	244	2715	663	3506	45.5288	23.8741	0.90348	1	cds	0	none
ZNF664	5108	1830	786	2492	4051	49.4349	31.8563	0.618252	1	utr3	1	utr3
DKC1	2577	210	1545	822	4264	46.899	58.8931	-0.322394	1	utr5	0	none
AES	1884	180	795	909	1943	49.5746	242.709	-2.26867	1	utr3	1	utr3
ACIN1	4935	328	4026	581	5002	45.4595	90.4518	-0.977038	1	cds	1	cds
MIR6780B	79	0	79	0	79	45.2894	0	5.53261	0	none	0	none
MIR3607	79	0	79	0	79	69.8604	663.794	-3.22986	0	none	0	none
WBP11	4646	234	1926	2486	2674	48.3851	13.6586	1.75233	0	none	0	none
NOL7	1184	32	774	378	874	44.205	72.316	-0.697646	1	cds	0	none
GABARAP	1634	440	354	840	893	49.1295	254.733	-2.35091	0	none	0	none
CNPY2	1214	541	549	124	1476	44.2988	81.9809	-0.873306	1	cds	0	none
GCN1	8675	13	8016	646	8668	46.5443	15.2889	1.54538	0	none	0	none
HOXB-AS3	743	0	0	743	1173	45.9762	105.186	-1.17659	0	none	0	none
MIR636	99	0	0	99	84	74.5209	137.476	-0.874688	0	none	0	none
GSK3A	3524	1714	1206	604	2179	44.1998	67.8144	-0.606394	1	cds	0	none
SFXN1	4231	254	969	3008	2991	48.1308	41.3337	0.214821	1	utr3	0	none
DUS1L	2151	486	1422	243	1884	40.8609	96.6308	-1.22173	0	none	0	none
GRAMD1A	2695	192	2175	328	2640	50.4509	126.948	-1.31429	1	utr5	0	none
CSK	2767	729	1353	685	2740	46.467	31.4716	0.547746	1	utr5	0	none
NDUFAF3	2012	1134	555	323	1691	47.8149	116.567	-1.26809	0	none	0	none
RANGAP1	4222	1470	1764	988	4589	42.4225	34.1898	0.303285	1	utr3	1	cds
MYBBP1A	4807	307	3987	513	3530	42.7954	16.6821	1.30849	1	cds	0	none
SF3A1	5143	155	2382	2606	4925	43.7813	10.4668	1.96543	1	utr3	0	none
EFTUD2	4548	298	2919	1331	4412	44.6185	11.4592	1.87241	1	cds	0	none
NENF	949	57	519	373	949	47.9994	241.045	-2.30444	0	none	0	none
SNORD9	104	0	0	104	103	20.5373	225.795	-3.39648	0	none	0	none
MIR6797	72	0	72	0	72	0	0	0	0	none	0	none
MIR4324	72	0	72	0	72	0	0	0	0	none	0	none
CD320	1250	65	849	336	1251	39.7037	171.822	-2.08606	1	cds	0	none
GMPS	8751	335	2082	6334	2456	50.1697	34.3452	0.533775	0	none	0	none
IK	1964	0	0	1964	1854	45.6132	26.8453	0.743305	1	cds	0	none
SNORA45B	131	0	131	0	131	26.4573	461.455	-4.07405	0	none	0	none
PDIA4	2903	233	1938	732	2952	42.2753	29.2526	0.516485	1	utr3	0	none
ISYNA1	2420	218	1677	525	2553	49.4923	81.389	-0.706388	0	none	0	none
IDH3B	1620	0	0	1620	1843	46.1232	69.6291	-0.583825	1	utr3	0	none
CAPZB	2068	494	783	791	2907	46.3345	89.0344	-0.927584	1	utr3	1	utr3
PRMT5	2531	224	1914	393	1960	44.7094	74.3292	-0.720718	1	cds	0	none
QARS	2827	402	2328	97	2821	48.8289	51.0849	-0.0638825	0	none	0	none
CSNK1A1	6067	433	978	4656	2795	48.1741	58.1457	-0.266375	1	cds	0	none
SLC38A1	8066	695	1464	5907	9973	49.4147	34.2698	0.515411	1	utr3	1	utr3
PRPS1	2073	122	957	994	2156	48.5004	63.4072	-0.379782	1	utr3	1	utr3
ADAMTS1	5191	455	2904	1832	4651	55.6185	62.7268	-0.170627	1	utr3	1	cds
EID1	2298	291	564	1443	2091	45.9642	34.5178	0.403019	1	cds	0	none
CYB5R3	3938	0	0	3938	3517	44.0767	21.126	1.02664	0	none	0	none
ZFR	4738	103	3225	1410	4715	46.569	30.9288	0.575163	1	cds	0	none
PPP1CA	1677	0	0	1677	1271	40.8371	273.98	-2.71647	1	utr5	0	none
NUP133	5207	92	3471	1644	4170	47.7687	20.6878	1.16907	0	none	0	none
RRP1	3022	117	1386	1519	1807	41.7454	44.347	-0.0852379	1	cds	0	none
PSENEN	603	140	306	157	834	43.2168	231.522	-2.3947	0	none	0	none
NUP153	6030	447	4521	1062	6030	46.0808	32.5716	0.487898	1	cds	0	none
DRG1	1746	161	1104	481	1450	45.4952	57.9925	-0.34345	1	cds	0	none
PTPN11	6101	198	1782	4121	6577	49.099	14.8815	1.65743	1	utr5	0	none
LAMTOR4	730	35	414	281	612	46.1781	397.071	-3.07684	0	none	0	none
COX17	684	93	192	399	423	44.3137	116.104	-1.36977	0	none	0	none
EXOSC10	2808	50	2658	100	2842	43.4232	18.5631	1.18318	0	none	0	none
LONP1	3236	158	2880	198	3398	46.3628	24.2914	0.905107	1	cds	1	cds
HLA-C	1880	0	0	1880	1586	44.4973	162.136	-1.84222	0	none	0	none
MIR564	94	0	0	94	21	12.3323	9.46786	0.348959	0	none	0	none
URI1	3444	297	1608	1539	3571	48.7619	62.9952	-0.362922	1	utr5	1	utr5
CALM1	4242	248	450	3544	4256	44.7817	40.864	0.129061	1	utr3	1	utr3
EIF4A3	1734	222	1236	276	1734	43.3569	56.8202	-0.382415	0	none	0	none
HMGN3	872	129	300	443	1277	43.6864	182.805	-2.04027	1	utr3	0	none
CAND1	11251	437	3693	7121	5992	48.2201	8.8438	2.32196	0	none	0	none
CAP1	3105	561	1428	1116	2773	44.4986	24.3488	0.843905	0	none	0	none
HLA-A	5422	0	1185	4237	1611	42.2245	88.6824	-1.05298	0	none	0	none
PDIA3	3727	148	1518	2061	3047	45.1736	21.7994	1.01807	1	utr5	1	utr3
ACP1	1552	96	477	979	1882	46.0545	131.851	-1.4974	1	utr5	0	none
JTB	1287	436	441	410	1478	42.629	314.914	-2.85617	1	utr3	0	none
HSPE1	950	443	309	198	345	41.9899	117.412	-1.46175	1	cds	0	none
RABL6	3949	0	0	3949	3890	43.5314	37.1454	0.223314	0	none	0	none
SLIT2	6390	252	4590	1548	6406	46.7407	9.42453	2.19524	0	none	0	none
PLK1	4135	0	0	4135	2164	42.3918	54.9605	-0.366986	0	none	0	none
MT2A	903	0	0	903	419	42.721	120.156	-1.47047	0	none	0	none
UBE2T	922	150	594	178	912	47.3069	88.4448	-0.888768	0	none	0	none
PPP4C	1447	0	0	1447	1486	42.3314	287.049	-2.73283	1	cds,utr5	0	none
HIST2H2BE	2194	12	381	1801	2223	53.1094	385.084	-2.83496	0	none	0	none
VBP1	1686	117	594	975	2044	47.568	95.8896	-0.996336	0	none	0	none
WDR18	1501	0	1289	212	1551	43.8243	114.847	-1.36987	1	utr5	0	none
NPM3	877	23	537	317	877	47.1341	177.771	-1.89298	1	utr3	1	utr3
GHITM	2128	193	1038	897	2449	45.2222	101.78	-1.1529	0	none	0	none
SMC3	4114	126	3654	334	4112	47.2257	11.9654	1.89514	1	utr5	0	none
PRCC	2105	272	1476	357	2123	41.8934	63.5127	-0.588828	1	utr5	1	cds
ATP5L	1582	0	0	1582	1391	44.0336	138.68	-1.63305	0	none	0	none
CKAP5	7121	47	6099	975	6714	47.7198	10.1683	2.1251	1	cds	0	none
DCAF7	1354	196	1029	129	6381	46.554	42.9981	0.112125	1	cds	0	none
ARL2	1228	0	0	1228	546	46.2298	287.931	-2.61296	1	utr5	0	none
AHSA1	1402	160	1017	225	1400	45.0565	76.2033	-0.745258	1	utr5	1	utr5
STARD7	3368	384	1113	1871	2959	42.9639	32.0582	0.411311	1	cds	0	none
CHCHD3	1598	145	684	769	1590	46.8417	60.9451	-0.372722	0	none	0	none
TIMM23	1349	0	1349	0	1349	42.1782	49.867	-0.236427	1	cds	0	none
TOP1	3738	250	2298	1190	3529	44.0767	14.0753	1.5802	1	cds	1	utr3
SNRNP40	1928	0	0	1928	1624	44.0301	92.3118	-1.05117	0	none	0	none
NOP2	3038	489	2427	122	2981	41.7255	16.7178	1.2699	0	none	0	none
MRPL18	1075	0	0	1075	977	42.6968	124.55	-1.52266	0	none	0	none
MIR6514	70	0	70	0	70	58.0389	337.1	-2.51771	0	none	0	none
SNORD18B	72	0	0	72	70	43.6017	436.179	-3.29305	0	none	0	none
SNHG1	2768	0	0	2768	1118	44.0623	126.36	-1.49892	0	none	0	none
CLPTM1L	3540	0	0	3540	2147	40.2391	122.592	-1.5835	1	utr3	1	utr3
ADAR	6625	200	3681	2744	7092	44.4505	16.5685	1.37131	1	utr5	1	utr5
SIVA1	1244	55	474	715	771	38.5702	748.073	-4.24262	0	none	0	none
SOX4	5852	1767	1425	2660	4878	47.9754	13.279	1.77816	1	cds	1	utr3
ARL6IP4	1782	0	0	1782	1871	42.9993	141.592	-1.69634	1	utr3	0	none
RAB7A	2244	246	624	1374	2232	43.1308	48.2898	-0.159503	1	cds	0	none
FOXM1	3475	114	2406	955	3199	40.9186	26.7851	0.593279	1	utr3	0	none
COMMD4	3225	14	600	2611	2203	38.8538	120.818	-1.61194	1	cds	0	none
SRSF4	2387	235	1485	667	2530	43.4797	33.8375	0.352506	0	none	0	none
SNORD124	104	0	0	104	103	12.127	81.9325	-2.6594	0	none	0	none
UBE2N	5186	378	459	4349	2552	45.6446	36.7761	0.304236	1	utr3	0	none
C20orf27	1886	811	525	550	2129	39.5287	198.618	-2.30023	1	utr3	0	none
TFG	3271	0	0	3271	2114	44.8275	30.6839	0.532464	0	none	0	none
YWHAH	1879	212	219	1448	1793	41.9	35.3987	0.237091	0	none	0	none
SMARCE1	5840	781	1236	3823	2421	44.1983	22.9014	0.919173	0	none	0	none
MRPL24	990	471	519	0	927	45.6144	45.8766	-0.00809224	1	cds	1	cds
FUBP1	2524	88	1968	468	2758	42.5084	18.8178	1.1345	1	cds	1	cds
AGPAT1	2496	580	852	1064	2279	40.9093	136.112	-1.71001	1	utr3	1	utr3
CCND2	6480	269	870	5341	6396	47.1543	6.76275	2.63302	0	none	0	none
CENPM	1002	242	441	319	1693	40.5659	163.719	-1.98653	0	none	0	none
ATXN2L	4574	0	0	4574	4430	42.8939	11.8894	1.76784	1	cds	1	cds,utr3
SF3B6	770	214	378	178	771	45.4215	206.688	-2.16155	0	none	0	none
CLPP	1155	123	834	198	1151	41.0559	353.57	-3.07569	0	none	0	none
FKBP11	4957	0	0	4957	1337	41.6668	47.5095	-0.185153	0	none	0	none
C21orf33	1674	93	807	774	1667	43.6079	73.4189	-0.73837	1	cds	0	none
MRPL23	919	22	492	405	742	43.6562	221.998	-2.3201	0	none	0	none
UNG	2234	179	777	1278	2366	43.3552	45.7054	-0.0744861	1	utr5	0	none
SCARNA22	125	0	0	125	125	18.2909	307.349	-3.99857	0	none	0	none
CNIH4	4125	75	420	3630	2376	44.1747	254.964	-2.50235	1	cds,utr5	1	cds,utr5
MIR4748	82	0	82	0	82	33.7401	0	5.11853	0	none	0	none
WARS	3092	619	1416	1057	2968	42.1652	22.1197	0.900746	0	none	0	none
GARS	2634	241	2220	173	2749	45.7032	39.3929	0.20942	1	utr5	0	none
MIR647	96	0	0	96	96	37.1321	36.5173	0.02345	0	none	0	none
POLR2A	6738	0	6738	0	6738	40.3384	16.2846	1.258	1	cds	0	none
BOLA3	2982	0	0	2982	554	43.7296	259.555	-2.54229	0	none	0	none
WTAP	3656	1757	1191	708	3500	43.3302	84.9676	-0.955503	0	none	0	none
RAC3	1090	138	579	373	1060	39.6426	134.711	-1.73947	1	utr3	1	utr3
SAMD4B	4519	1035	2085	1399	4499	37.3921	42.5004	-0.180219	1	utr5	1	utr3
MIR6735	73	0	73	0	73	39.3116	0	5.33312	0	none	0	none
MIR5693	73	0	73	0	73	33.1478	0	5.09372	0	none	0	none
SSNA1	1170	0	0	1170	937	39.6693	460.288	-3.50366	1	utr5	0	none
TPR	9708	297	7092	2319	9009	43.9738	3.45575	3.33534	1	cds	1	cds
CHAF1A	3339	101	2871	367	3343	41.049	46.3101	-0.170077	1	utr5	0	none
LOC729506	1591	0	1591	0	1591	38.9609	11.9792	1.62239	0	none	0	none
NUDT19	2967	0	1128	1839	2967	43.9409	15.671	1.43069	1	cds	0	none
MIEN1	1006	292	348	366	754	39.5476	135.027	-1.7462	0	none	0	none
COCH	2688	546	1317	825	1860	41.3241	58.8311	-0.499416	0	none	0	none
ANP32E	1339	236	684	419	3553	44.3921	19.9482	1.11561	1	utr3	1	utr3
DSTN	3617	346	498	2773	1746	47.573	73.1742	-0.610763	0	none	0	none
KIF5B	5877	458	2892	2527	5889	42.596	11.3991	1.81396	1	cds	0	none
SNORD105	85	0	0	85	85	30.5659	0	4.98029	0	none	0	none
CBR1	1924	175	522	1227	1471	37.9474	82.361	-1.09785	0	none	0	none
CCNL2	4452	0	0	4452	3631	43.6903	62.7299	-0.512009	1	utr3	0	none
PDLIM1	1452	109	990	353	1580	44.9201	62.8228	-0.474946	1	utr5	0	none
XRN2	3437	95	2853	489	3435	43.9285	30.137	0.529001	0	none	0	none
NUP188	5689	21	5250	418	5654	40.1009	13.1782	1.5355	0	none	0	none
NDUFA2	804	202	300	302	847	38.2303	249.859	-2.67684	0	none	0	none
NAA20	1604	635	501	468	1333	43.9945	113.419	-1.34651	1	utr5	0	none
IGF2BP1	8274	334	1734	6206	8769	41.5683	9.73154	1.98792	1	utr3	0	none
TARDBP	5367	356	1245	3766	4217	41.7061	25.0563	0.71281	1	cds	1	cds
SLMO2	1827	0	1827	0	1827	47.1408	85.8374	-0.851056	1	utr3	1	utr3
SNORD61	73	0	0	73	73	39.3116	0	5.33312	0	none	0	none
TRIP13	2672	356	1299	1017	2861	41.9937	34.1209	0.291795	1	utr3	0	none
COPS3	1699	209	1212	278	1988	42.5255	87.5913	-1.0253	0	none	0	none
CCDC86	1893	54	1083	756	1851	35.6205	34.8591	0.0303122	1	utr3	0	none
HCFC1	8869	967	6108	1794	8426	38.0016	7.13455	2.2614	1	utr3	0	none
VPS25	1101	40	531	530	1102	41.0426	75.3265	-0.860332	0	none	0	none
UQCR11	1335	0	1335	0	1335	41.213	426.942	-3.34166	0	none	0	none
AMD1	3438	336	1005	2097	3618	43.993	54.6254	-0.306043	0	none	0	none
SNHG9	275	0	0	275	233	30.4893	329.254	-3.39064	0	none	0	none
MRPL32	2734	11	324	2399	892	42.153	106.6	-1.31815	0	none	0	none
RABAC1	821	98	558	165	807	41.5698	487.469	-3.52036	1	utr5	0	none
YDJC	1613	0	0	1613	1338	42.1544	65.8356	-0.631109	0	none	0	none
DBNDD2	1537	581	486	470	1309	42.369	69.2798	-0.696446	1	utr3	0	none
XPO7	4861	100	3264	1497	4863	43.3567	35.7846	0.27005	1	utr5	1	utr5
CNOT7	6913	299	858	5756	3560	42.8429	49.4609	-0.202823	1	utr5	0	none
PSMD6	4583	0	0	4583	1841	42.1645	53.0732	-0.325068	1	cds	0	none
MIR6834	81	0	81	0	81	45.3905	266.378	-2.52698	0	none	0	none
GNB2	1878	482	1023	373	1664	39.2319	200.115	-2.32161	1	utr3	0	none
ATP6V1E1	1402	183	681	538	1405	39.9025	57.6349	-0.519571	0	none	0	none
AKT2	5300	299	1446	3555	5300	39.2998	45.4949	-0.2063	1	utr3	1	utr3
SNHG6	648	0	0	648	353	47.2594	379.546	-2.97919	0	none	0	none
MSH6	7476	152	4083	3241	4445	44.2285	10.9284	1.92283	1	cds	0	none
COPE	1141	49	927	165	1134	40.1402	146.243	-1.83958	0	none	0	none
LAMTOR5	1830	0	0	1830	732	39.3834	369.364	-3.19711	0	none	0	none
SCAMP2	3162	0	0	3162	1291	38.4151	38.0151	0.0147158	0	none	0	none
HEATR1	8447	115	6435	1897	6389	40.7799	6.47052	2.48353	1	cds	0	none
EZR	3096	169	1761	1166	3233	39.979	52.5964	-0.387251	1	utr5	0	none
GDI1	4069	0	0	4069	2481	42.1464	60.4016	-0.509036	1	utr5	0	none
UBE2L3	3451	0	0	3451	3743	37.0592	32.4511	0.186192	0	none	0	none
FANCI	4743	86	3987	670	4318	43.1926	16.241	1.35796	1	utr5	0	none
IMP3	2028	944	555	529	1239	38.1086	84.272	-1.12459	0	none	0	none
HP1BP3	4822	1501	1206	2115	3921	42.947	25.164	0.748182	1	utr3	1	utr3
DAZAP2	3664	0	0	3664	2764	39.846	27.1439	0.537373	0	none	0	none
TIMM17B	1528	22	171	1335	1073	41.0304	199.004	-2.25052	0	none	1	utr5
COASY	2458	456	1695	307	2557	43.3389	24.4579	0.80046	0	none	0	none
PHF5A	1086	72	333	681	1065	39.2377	42.1438	-0.100605	1	utr3	1	utr3
DARS2	3506	727	1938	841	3348	42.4065	10.719	1.88906	0	none	0	none
RBBP4	7943	159	1278	6506	5858	42.8604	27.049	0.64497	1	utr3	0	none
MRPS21	1541	0	1541	0	1541	40.9674	149.099	-1.83857	0	none	0	none
CPNE1	2147	323	1614	210	1824	44.265	68.9993	-0.628945	1	utr5	1	utr5
MIR6721	78	0	78	0	78	12.377	0	3.74168	0	none	0	none
AP2B1	5763	0	5763	0	5763	42.3392	13.0989	1.62009	1	utr3	1	utr3
UBR4	15906	28	15552	326	15882	42.8427	6.10945	2.62453	1	cds	0	none
MRPL39	1199	42	1062	95	1171	42.0139	53.951	-0.353343	0	none	0	none
PSAT1	2188	68	1113	1007	2256	46.9342	46.9432	-0.000270851	0	none	0	none
UFC1	1114	246	504	364	1122	38.2939	110.313	-1.50224	1	cds	0	none
NABP2	1775	498	636	641	1401	37.5477	131.002	-1.77584	0	none	0	none
COA4	1038	394	291	353	816	38.4657	125.141	-1.67637	0	none	0	none
KLHDC3	1909	195	1149	565	2019	38.2937	132.181	-1.76102	1	utr3	0	none
MRPL28	2229	0	0	2229	1140	37.5432	131.22	-1.77839	0	none	0	none
SEC61B	687	0	0	687	562	36.4923	278.898	-2.90023	0	none	0	none
MAP2K2	1734	254	1203	277	1733	36.3228	125.803	-1.76446	1	cds	0	none
SNORA72	132	0	0	132	132	36.7138	201.249	-2.42297	0	none	0	none
POLR2G	1556	32	126	1398	837	40.5308	144.539	-1.80915	0	none	0	none
SNRPF	1389	146	261	982	793	41.1949	88.969	-1.09236	0	none	0	none
KRT8	2862	0	0	2862	2130	41.4048	69.6308	-0.73607	1	cds	0	none
PMPCA	3341	0	0	3341	2141	38.7491	32.8523	0.231668	0	none	0	none
SF3B3	9720	211	3654	5855	9720	39.1768	17.7224	1.1016	1	utr5	1	utr3
METAP2	3601	229	1437	1935	3504	42.0863	17.2955	1.23574	0	none	0	none
POLR2E	1286	59	615	612	1613	35.9484	170.332	-2.21321	0	none	1	utr3
GLRX5	1863	0	412	1451	1171	40.5078	175.068	-2.08468	1	cds	0	none
MIR4746	71	0	71	0	71	192.248	0	7.59431	0	none	0	none
MRPL42	15582	161	429	14992	3247	44.4044	34.1973	0.367367	0	none	0	none
SNORA70	153	0	0	153	135	48.9707	620.221	-3.63595	0	none	0	none
GNL2	2409	0	0	2409	2356	39.4125	28.4156	0.45822	1	cds	0	none
GOLM1	3046	169	1206	1671	3263	40.8474	24.4232	0.718992	1	cds	0	none
ATP6AP1	4515	0	400	4115	2100	37.1795	44.653	-0.257911	1	utr5	1	utr3
MRPL43	2134	54	648	1432	2191	39.0725	129.088	-1.6988	0	none	0	none
PSMA2	4251	14	69	4168	1464	39.0337	150.201	-1.91718	0	none	0	none
LRRC41	4455	1651	1863	941	2874	38.7082	24.8599	0.61872	0	none	0	none
GSR	3119	91	1569	1459	3160	41.5633	33.7881	0.291016	1	utr3	0	none
BUD31	1139	529	435	175	650	40.6346	197.529	-2.25349	0	none	0	none
TTLL12	3385	64	1935	1386	3383	35.7604	28.3222	0.326159	1	utr3	0	none
MIR28	86	0	0	86	86	0	0	0	0	none	0	none
CLPTM1	2732	465	1968	299	2841	35.8958	41.6908	-0.210469	1	utr3	1	utr3
ACTR2	3861	157	1185	2519	3937	44.2401	25.5237	0.77032	1	cds,utr5	1	utr3
SRP68	2649	162	1884	603	3058	38.3259	36.2356	0.0787972	1	cds	1	cds
PDAP1	2546	281	546	1719	2580	37.2467	67.342	-0.837437	1	utr3	1	utr3
EIF1AX	4427	204	435	3788	4431	40.2168	29.937	0.413899	0	none	0	none
PIGT	2245	90	1737	418	2277	37.1644	43.4814	-0.220975	0	none	0	none
BASP1	1878	260	684	934	1888	43.1516	22.2226	0.926936	1	utr3	1	utr3
MAD2L2	1860	929	636	295	1328	40.9325	273.539	-2.71087	0	none	0	none
NRD1	4022	0	4022	0	4022	41.2008	14.8112	1.41632	1	cds	0	none
UROD	1848	0	0	1848	1458	40.6519	88.0285	-1.09588	0	none	1	utr5
ARGLU1	3390	245	822	2323	1751	40.6215	14.3514	1.43896	1	cds	0	none
EBPL	1026	0	0	1026	1159	40.6875	103.859	-1.33076	0	none	0	none
CDKN2AIPNL	1223	44	351	828	1254	38.9408	87.8365	-1.15329	0	none	0	none
MIR6853	74	0	74	0	74	0	0	0	0	none	0	none
MIR4655	74	0	74	0	74	0	0	0	0	none	0	none
RAB1B	2007	147	606	1254	1955	37.63	88.5032	-1.21222	1	utr3	1	utr3
NARS	3099	456	1647	996	2865	42.6285	17.6798	1.22379	0	none	0	none
KRT18	2088	0	0	2088	1400	37.7628	75.5789	-0.982274	1	cds	1	cds
POLE	8011	32	933	7046	8005	37.0843	13.7776	1.36578	1	cds	0	none
SNORD72	80	0	0	80	80	110.917	1032.16	-3.20656	0	none	0	none
PCNP	2342	121	537	1684	2239	42.2113	74.2353	-0.800001	1	cds,utr5	1	utr3
AKT1	8396	0	0	8396	3248	40.5525	53.7887	-0.398943	1	utr3	1	utr3
NCOA4	4082	0	4082	0	4082	39.3546	20.4265	0.913337	0	none	0	none
ZIC2	2983	293	1599	1091	2975	36.2752	15.0814	1.21282	0	none	1	cds
SNORD127	86	0	0	86	99	59.9778	34.7607	0.769909	0	none	0	none
NAE1	1909	193	1587	129	1920	43.3413	35.4711	0.281897	0	none	0	none
CHMP2A	913	161	669	83	1036	41.5068	88.0906	-1.06758	0	none	0	none
EBNA1BP2	1503	149	1086	268	1518	36.3196	64.8121	-0.818419	0	none	0	none
MRPS26	1127	124	618	385	1039	37.6394	146.586	-1.93341	0	none	0	none
SAFB	3042	107	2748	187	3112	38.0428	14.2117	1.35988	1	cds	0	none
HOXA9	2060	73	819	1168	563	37.8941	143.987	-1.8983	0	none	0	none
UQCRC2	2615	764	1362	489	2211	42.2017	64.1089	-0.591767	0	none	0	none
DDX1	2817	389	2223	205	2741	38.2272	66.8702	-0.790924	1	utr5	1	utr5
PKN1	3069	165	2829	75	3136	39.3741	62.789	-0.659878	1	cds	0	none
MZT2A	2826	0	0	2826	693	36.5514	223.07	-2.57701	1	cds	0	none
TMEM183B	0	0	0	0	0	36.9133	83.9539	-1.16398	1	cds	0	none
AARS	3477	144	2907	426	3344	42.026	19.284	1.08487	1	cds,utr3	0	none
SNORA18	132	0	0	132	132	17.613	432.77	-4.54255	0	none	0	none
MIR604	94	0	0	94	94	55.1389	0	5.81093	0	none	0	none
RAVER1	3595	82	2271	1242	3592	34.1661	15.016	1.13467	1	cds	0	none
RPA2	1752	300	813	639	1956	37.1361	81.8816	-1.11989	0	none	0	none
LINC01420	694	0	694	0	694	38.7386	131.143	-1.73349	0	none	0	none
CAST	4506	186	2253	2067	4864	39.5084	11.6783	1.67586	1	utr5	0	none
RAD21	3749	288	1896	1565	3494	41.0949	18.3246	1.12321	0	none	0	none
MIR4678	74	0	74	0	74	0	380.62	-8.57599	0	none	0	none
CD164	4963	0	0	4963	3112	38.3892	33.9274	0.173441	0	none	0	none
GTF3A	1919	0	0	1919	1333	39.8693	92.4802	-1.19364	0	none	0	none
ZRANB2	3677	0	0	3677	2986	41.9545	16.4906	1.29623	1	cds	0	none
MRPL14	959	132	438	389	774	36.8335	424.409	-3.49111	0	none	0	none
UQCRQ	874	0	0	874	1508	38.0291	376.12	-3.2724	0	none	0	none
TACC3	2781	106	2517	158	2837	36.4831	26.9101	0.425453	1	utr5	0	none
ABCE1	3921	515	1800	1606	3910	40.575	16.6379	1.23704	0	none	0	none
RPS19BP1	2801	0	0	2801	1018	31.3399	184.04	-2.51645	0	none	0	none
PFN2	2261	253	423	1585	2106	40.6578	47.814	-0.228708	0	none	0	none
PQBP1	1428	0	0	1428	1268	36.9204	106.898	-1.50862	1	utr5	0	none
SMARCC1	6375	120	3318	2937	5757	38.7631	23.2644	0.712589	1	utr3	1	utr3
KDELR2	2884	185	639	2060	2860	37.683	47.6542	-0.330865	1	utr3	0	none
CORO1C	3921	49	1584	2288	4270	38.995	18.5361	1.03368	1	utr3	0	none
ZNF227	3043	205	2400	438	3135	38.5869	33.8525	0.183761	0	none	0	none
PCBD1	1006	251	315	440	1412	38.7404	122.235	-1.63273	0	none	0	none
MTHFD2	4456	80	1053	3323	2285	42.7388	48.0948	-0.166657	1	cds	0	none
EEF1E1	1077	57	525	495	787	41.0209	73.8936	-0.833735	0	none	0	none
YME1L1	3994	149	2322	1523	4398	39.4912	21.8012	0.828499	1	utr3	0	none
USP9X	12401	633	7713	4055	12401	40.6509	7.03865	2.37332	0	none	0	none
PSMB2	2701	412	606	1683	4845	37.3176	46.6805	-0.315392	0	none	0	none
BIRC5	2711	131	498	2082	2700	35.5616	137.827	-1.92489	0	none	0	none
PNISR	5112	205	2418	2489	3113	40.1525	8.46387	2.12048	1	utr3	0	none
KIF23	3713	220	2883	610	3723	39.6476	14.9122	1.35304	0	none	0	none
MED10	1141	111	408	622	1028	38.6808	423.949	-3.42078	1	cds,utr5	0	none
SOD2	14266	161	669	13436	1775	38.8232	67.2513	-0.777247	1	cds	0	none
NELFCD	3581	0	0	3581	2305	36.6526	72.3837	-0.96271	0	none	0	none
CALU	4225	943	972	2310	6194	38.3707	13.2715	1.46399	1	utr5	0	none
CAPN2	4130	0	0	4130	3727	38.7727	17.5336	1.10164	1	cds	1	cds
USP11	3515	354	2763	398	3290	38.0718	22.0038	0.764256	1	cds	0	none
SCARNA1	166	0	0	166	166	28.5046	2244.37	-6.24987	0	none	0	none
AUP1	1695	310	1233	152	1498	35.8024	97.2138	-1.41613	1	utr3	0	none
SNRPG	1093	768	195	130	579	38.11	256.997	-2.72174	0	none	0	none
SNX5	3087	0	0	3087	2542	39.8469	42.0798	-0.076785	0	none	0	none
STAG2	6045	290	3696	2059	6579	40.9865	12.9719	1.5874	1	cds	0	none
MTA2	3058	390	2007	661	3069	33.5447	25.6194	0.375986	1	cds	0	none
VRK1	1745	149	1191	405	1703	41.8988	86.3944	-1.0266	0	none	0	none
SF3B4	2085	585	1275	225	1993	34.9654	31.353	0.15271	0	none	0	none
XBP1	2173	0	0	2173	1820	37.6919	65.1492	-0.773692	0	none	0	none
MIR3176	90	0	90	0	90	33.2786	0	5.09924	0	none	0	none
MIR614	90	0	0	90	90	0	0	0	0	none	0	none
BAX	1358	0	657	701	1305	30.0654	183.25	-2.56828	1	utr5	1	utr3
ZMYND19	1375	227	684	464	1370	35.4651	148.782	-2.03828	1	utr3	1	utr3
POLR3K	1392	42	327	1023	824	35.0689	163.876	-2.19255	1	cds	0	none
SNORD88B	91	0	0	91	97	37.8212	928.782	-4.58198	0	none	0	none
HIST2H3D	411	0	411	0	457	31.4621	3111.37	-6.58311	0	none	0	none
TROAP	2771	111	2607	53	2667	33.1532	84.742	-1.32798	0	none	0	none
FBXO7	6884	0	0	6884	2315	38.5636	35.9823	0.0973388	0	none	0	none
MARCKS	4304	0	4304	0	4304	38.1131	14.6373	1.32266	1	cds	1	cds
SARNP	2242	0	0	2242	930	37.5269	43.9067	-0.221065	1	utr5	0	none
NAP1L4	2511	141	1128	1242	2518	37.924	54.4299	-0.510004	1	utr3	1	utr3
ELOF1	1019	64	252	703	1019	32.8049	85.0289	-1.34759	1	utr3	0	none
RBX1	1871	0	0	1871	906	38.0099	253.247	-2.70432	0	none	0	none
NDUFS3	1769	0	0	1769	953	37.9077	124.95	-1.69472	0	none	0	none
FAM96B	718	0	0	718	855	36.6261	269.966	-2.84831	1	non-coding	0	none
RTN3	4937	154	3099	1684	4976	38.9012	38.9294	-0.00101926	1	utr3	0	none
ARF3	4105	335	546	3224	3537	36.1647	27.2324	0.396581	1	utr3	1	utr3
EIF5	5945	676	1296	3973	6269	37.1351	42.9858	-0.205918	0	none	0	none
SNORA62	154	0	0	154	154	21.0166	110.597	-2.34163	0	none	0	none
CCNA2	2797	304	1299	1194	2544	37.6975	28.9349	0.370412	1	utr3	1	utr3
AP1B1	4176	187	2850	1139	4178	33.7399	14.7959	1.13704	1	utr3	0	none
AP3S1	1730	557	582	591	1289	36.9461	174.491	-2.20937	1	utr5	1	utr5
ANKLE2	10890	0	0	10890	4482	35.3549	24.8806	0.490279	0	none	0	none
DROSHA	5305	245	4125	935	5497	35.6971	12.962	1.39416	1	cds	0	none
SCARNA8	131	0	0	131	131	18.4521	156.509	-3.01744	0	none	0	none
GTF2I	979	43	825	111	4335	34.9182	14.5522	1.2076	1	utr5	1	utr3
HNRNPR	7646	272	1608	5766	7840	37.8572	35.4732	0.0913452	1	cds	1	cds
MDM2	12633	302	1494	10837	7565	36.1218	12.3118	1.47956	1	cds	0	none
VPS29	1523	66	549	908	1393	41.8077	72.2693	-0.775339	1	utr5	0	none
SCAMP3	1537	279	966	292	1572	32.3052	78.7976	-1.2606	0	none	0	none
YWHAG	3750	223	744	2783	3747	37.2736	39.1118	-0.0676771	1	utr3	1	utr3
SLC38A2	4888	445	1521	2922	4884	40.9284	14.0101	1.48199	0	none	0	none
MCRS1	2450	0	0	2450	1994	35.4318	44.7492	-0.328548	0	none	0	none
RNF187	3017	428	708	1881	3133	34.787	22.3417	0.616526	1	cds	0	none
KIF22	2505	637	1794	74	2423	35.5332	91.7652	-1.34438	1	utr5	0	none
ABCF1	3481	112	2538	831	3464	34.2033	11.3118	1.51567	1	cds	0	none
RAP1B	13438	231	555	12652	2151	37.8084	37.3187	0.0183203	0	none	0	none
CLN6	2243	159	936	1148	2242	31.3452	87.4948	-1.45204	1	utr3	1	utr3
PRR13	1375	0	0	1375	1195	38.6701	62.1034	-0.669666	1	utr5	0	none
NOL11	2947	115	2160	672	2624	35.9212	18.5294	0.918802	0	none	0	none
ZNF121	1563	232	1173	158	1675	41.1561	17.8998	1.15737	0	none	0	none
ARCN1	4038	165	1659	2214	4015	37.2985	11.4484	1.62133	0	none	0	none
HSBP1	8784	234	231	8319	1989	37.098	77.6137	-1.04507	0	none	0	none
FAM50A	1470	0	0	1470	1352	35.2725	42.9267	-0.276222	1	cds	0	none
LAS1L	5205	60	876	4269	2489	35.2592	17.6569	0.958638	1	cds	0	none
ASF1B	2059	500	609	950	1731	34.4236	51.0402	-0.554916	0	none	0	none
SKI	5613	72	2187	3354	5707	34.8617	8.32882	1.94268	1	cds	0	none
MCM6	3736	61	2466	1209	3787	37.8477	18.3134	1.00823	0	none	0	none
HOXA10	2541	0	1233	1308	1963	31.5115	28.4203	0.144138	1	non-coding	0	none
MAP1B	12036	298	7407	4331	11979	39.9362	2.4052	3.58757	0	none	0	none
MIR6750	75	0	75	0	75	0	216.899	-7.76752	0	none	0	none
HAT1	3845	0	0	3845	1670	38.6923	45.2302	-0.219976	0	none	0	none
PSMD7	1670	140	975	555	1670	34.4273	34.0519	0.0153689	0	none	0	none
HOXB9	2581	87	753	1741	2700	36.4491	26.3331	0.454282	0	none	0	none
EPN1	16219	311	1731	14177	3263	34.0876	50.3644	-0.549808	1	cds	0	none
SEC61A1	3635	184	1431	2020	3636	30.9003	20.7299	0.553888	1	utr3	1	utr3
HDGFRP2	2340	0	2340	0	2340	35.3996	13.535	1.32439	1	cds	0	none
ZNF460	3350	322	1689	1339	3849	38.8999	7.37816	2.25168	0	none	0	none
WHSC1	17077	0	17077	0	17077	38.3108	39.8771	-0.0563671	1	utr3	1	utr3
SNORA38B	131	0	0	131	132	17.8947	702.097	-5.21767	0	none	0	none
DIAPH1	5795	141	3819	1835	5790	32.7537	8.56787	1.81878	1	utr3	0	none
OGT	7243	0	0	7243	5482	37.8406	13.3078	1.44076	1	utr3	0	none
SQLE	2961	898	1725	338	2989	40.333	11.6919	1.70339	0	none	0	none
UBL7	1427	171	1143	113	1891	34.8509	81.7303	-1.20641	0	none	0	none
SEC23B	3411	432	2304	675	3747	35.8401	23.3315	0.598452	1	cds	0	none
RSL24D1	2015	177	492	1346	1473	42.4253	77.2559	-0.849664	0	none	0	none
VAMP3	2205	115	303	1787	2205	36.4988	40.7648	-0.155443	0	none	0	none
HN1L	3683	0	3683	0	3683	34.3401	25.0527	0.439873	1	utr3	1	utr3
SNORA13	133	0	0	133	133	43.0701	457.537	-3.37917	0	none	0	none
PITPNB	2963	115	816	2032	3034	36.9573	23.9201	0.607068	1	cds	0	none
SNX3	1755	339	489	927	1760	36.386	105.861	-1.51517	1	utr5	0	none
SMG5	4559	145	3051	1363	4563	32.8764	20.1135	0.682115	1	utr3	1	utr3
HNRNPU-AS1	2849	0	2849	0	2849	41.6186	3.70905	3.17798	0	none	0	none
SMARCD1	3658	398	1548	1712	3429	34.4787	14.9467	1.1537	1	utr5	1	utr5
HDDC2	1350	42	216	1092	1615	37.5189	113.004	-1.56545	1	utr5	0	none
UBE2E3	1570	393	624	553	2097	34.8466	120.219	-1.75771	0	none	0	none
API5	3714	125	1515	2074	3830	37.5491	14.9132	1.27647	1	cds	0	none
CCAR1	4683	119	3453	1111	4759	34.7171	10.4578	1.64028	0	none	0	none
MIR4691	85	0	85	0	85	49.0558	0	5.64547	0	none	0	none
MIR1224	85	0	0	85	85	0	0	0	0	none	0	none
NUP107	6457	332	2778	3347	3124	37.8763	16.947	1.11515	1	cds,utr5	0	none
LENG8	5146	138	2514	2494	3476	33.9354	14.3445	1.18697	1	cds	1	cds
C21orf59	2503	343	738	1422	1427	37.8051	30.1502	0.317005	0	none	0	none
CCAR2	4853	249	2772	1832	4165	33.4732	19.3465	0.760695	0	none	0	none
MIR631	75	0	0	75	75	263.881	146.888	0.840839	0	none	0	none
MIR4693	75	0	75	0	75	0	0	0	0	none	0	none
PPT1	2340	14	447	1879	2504	33.0588	27.8136	0.241278	0	none	0	none
PDCD2L	1171	47	1077	47	1157	35.3213	89.4322	-1.31602	0	none	0	none
NUP62	3479	496	1569	1414	3283	34.4049	21.4788	0.655384	1	cds	0	none
XPO5	5364	211	3615	1538	5364	36.2476	17.7503	0.990234	1	cds	0	none
ELOVL5	3081	371	981	1729	3950	37.9592	86.9413	-1.17458	0	none	0	none
EXO1	3473	593	2541	339	3462	36.9088	21.1779	0.77341	0	none	0	none
RAD51C	2591	71	1131	1389	1513	35.428	81.2955	-1.17577	0	none	0	none
RNF10	3825	461	2436	928	3847	35.7709	27.3374	0.375857	1	utr3	0	none
DDX42	3939	204	2817	918	4011	34.5078	72.1519	-1.04276	1	utr5	0	none
DDX46	5689	158	3099	2432	5851	35.3223	8.82593	1.88619	1	cds	0	none
SNHG7	2357	0	0	2357	2284	34.4365	290.939	-3.04236	1	non-coding	0	none
SLC29A1	2485	491	1371	623	2985	34.4273	31.7826	0.111931	1	utr3	1	utr3
TXLNA	5012	281	1641	3090	4796	32.2442	10.3793	1.54669	1	utr3	0	none
PPP2R5C	4481	96	1668	2717	5035	37.9635	62.0397	-0.694137	1	utr5	0	none
DNM2	3588	150	2601	837	3805	34.0665	52.8416	-0.618628	1	cds	1	utr3
SARAF	2154	258	1020	876	2155	35.0011	68.54	-0.949802	0	none	0	none
SNHG15	509	0	0	509	803	34.6813	386.527	-3.44106	0	none	0	none
DSP	9796	341	8616	839	9730	36.73	3.7449	2.99126	1	cds	0	none
CDV3	3621	202	333	3086	4520	36.3322	20.1079	0.822637	1	cds	1	cds
TRA2B	4485	0	0	4485	4288	34.2582	46.2826	-0.423351	1	cds	1	cds
KIAA1191	2991	534	918	1539	2830	37.9312	44.5114	-0.225301	0	none	0	none
COA3	771	23	321	427	808	31.748	144.754	-2.15406	0	none	0	none
MRPS7	1406	227	729	450	1267	32.0808	96.4671	-1.55892	0	none	0	none
TLE3	7809	0	0	7809	5910	33.7683	7.33342	2.06079	1	utr3	1	utr3
MRPL38	1888	538	1143	207	1575	32.1929	91.9477	-1.48554	0	none	0	none
MRPL27	2441	37	285	2119	703	29.1859	125.339	-2.06535	0	none	0	none
SNORA24	135	0	0	135	131	44.1385	10115.4	-7.80812	0	none	0	none
PFDN1	1352	48	369	935	1324	33.3994	61.9182	-0.871094	0	none	0	none
RTCB	2027	99	1518	410	2066	34.2521	22.9006	0.560662	0	none	0	none
NUP210	7193	83	5664	1446	7208	36.8906	11.2158	1.63309	1	cds	0	none
NDUFV1	1748	0	0	1748	1631	34.6127	75.388	-1.10095	0	none	0	none
PPP2R2A	3940	329	1344	2267	4007	36.597	32.8922	0.149664	1	cds	0	none
BABAM1	1472	193	990	289	1498	32.089	94.7229	-1.53251	1	cds	0	none
CIB1	1247	162	576	509	1211	35.4218	119.56	-1.72688	0	none	0	none
TAF9	1461	467	795	199	1012	35.5529	64.809	-0.848299	0	none	0	none
FSTL1	5943	357	927	4659	3778	34.9507	9.8249	1.73167	1	utr5	1	utr5
ATN1	4351	237	3573	541	4419	33.891	7.40496	2.05354	1	cds	1	utr3
USP22	5220	204	1578	3438	5220	34.4384	20.7945	0.701349	1	utr3	0	none
LINC00657	5343	0	5343	0	5343	36.4118	59.6863	-0.697877	0	none	0	none
FAM208B	8626	625	7293	708	8626	34.227	6.15309	2.30004	0	none	0	none
MIR454	115	0	0	115	115	24.6273	0	4.67961	0	none	0	none
LINC00998	1127	0	1127	0	1127	35.2525	95.6879	-1.41525	0	none	0	none
MYEOV2	989	0	989	0	989	34.3538	629.654	-4.15691	0	none	0	none
HOXD10	1989	255	1023	711	1804	36.2387	8.28425	2.00395	0	none	0	none
GLUD1	3039	97	1677	1265	3476	37.3743	20.0399	0.867013	0	none	0	none
TXN2	1736	467	501	768	1336	32.9687	53.5597	-0.68363	0	none	0	none
TK1	1628	239	705	684	1595	31.0754	120.709	-1.9239	0	none	0	none
MCMBP	4169	170	1929	2070	4496	35.4946	16.98	1.02129	0	none	0	none
PPIH	752	22	534	196	800	33.8587	89.6915	-1.37945	0	none	0	none
SMARCD2	2716	266	1596	854	2770	34.5374	41.0755	-0.243642	1	utr3	1	utr3
CCNB2	1556	191	1197	168	1549	36.3553	56.9929	-0.634563	1	utr5	0	none
TTC3	10363	2747	6078	1538	9101	37.976	11.6909	1.61879	1	utr5	0	none
UBQLN1	6055	0	0	6055	4168	36.5629	58.8391	-0.67178	1	utr3	1	utr3
MTCH1	2057	125	1170	762	2409	33.8242	150.939	-2.12533	1	utr3	0	none
LRP3	3807	202	2313	1292	3494	31.0752	52.5156	-0.738501	0	none	0	none
GPATCH4	2464	0	0	2464	2155	30.2435	13.7221	1.08557	1	cds	0	none
ANAPC11	918	195	255	468	1582	32.8959	454.352	-3.7478	1	cds	0	none
MIDN	3790	515	1407	1868	3793	30.5527	21.0761	0.515278	1	utr3	1	utr3
BTBD2	2649	21	1578	1050	2618	37.3245	94.0885	-1.311	0	none	0	none
CTBP1	4250	592	507	3151	1878	33.6811	63.1405	-0.887086	1	utr3	0	none
BLOC1S1	1229	14	429	786	635	34.9642	165.681	-2.21246	1	non-coding	0	none
SCARNA18	134	0	0	134	134	10.95	907.233	-6.24798	0	none	0	none
MIR6857	93	0	93	0	93	22.4142	0	4.54931	0	none	0	none
MRPS30	4331	0	0	4331	1672	36.7098	31.2628	0.225068	0	none	0	none
RBM15	4244	900	2934	410	3431	35.673	17.2357	1.00795	1	cds	0	none
FIS1	1005	383	243	379	739	33.1702	256.586	-2.91424	1	cds	0	none
ZNF593	698	42	471	185	649	32.2925	312.503	-3.23521	0	none	0	none
CDC45	2090	256	1701	133	2073	34.426	21.5994	0.648524	0	none	0	none
MRPS27	4435	0	0	4435	2823	36.4538	13.6413	1.35507	1	utr3	1	utr3
TMED9	1473	57	708	708	1393	30.1346	79.3018	-1.36691	1	utr3	1	utr3
SDCCAG3	2314	212	1239	863	2349	34.7423	99.719	-1.49463	1	utr5	1	utr5
DDX6	4538	306	1452	2780	6320	34.6291	49.3651	-0.499368	1	utr3	1	utr3
SNRPD3	1763	587	381	795	3522	33.0838	35.148	-0.0848296	0	none	0	none
CDK2	2598	209	120	2269	2301	33.3213	23.4005	0.492193	1	utr5	0	none
PPAN	1657	106	1422	129	215	32.6643	40.9179	-0.316347	1	cds	0	none
DHX30	4065	407	3585	73	5126	32.8218	27.4798	0.248014	1	cds	0	none
PXMP2	957	65	588	304	957	32.8483	161.543	-2.26367	0	none	0	none
CD151	1803	0	0	1803	1549	32.8511	109.206	-1.70293	1	utr3	1	utr3
NDUFC1	1257	830	231	196	1453	34.3128	124.423	-1.82854	0	none	0	none
USP1	3996	815	2358	823	4198	36.1191	23.2942	0.61155	1	utr5	0	none
MRPL21	764	17	453	294	709	30.4416	179.011	-2.51734	0	none	0	none
SCARB1	5527	0	0	5527	2742	30.9251	14.209	1.06977	0	none	0	none
MRPS33	4241	100	321	3820	817	35.482	120.328	-1.73366	0	none	0	none
PWP1	2621	168	1506	947	1853	34.1753	13.0658	1.32237	0	none	0	none
NDUFS2	2064	239	1374	451	2275	33.2313	28.7961	0.200193	1	utr3	0	none
EXOSC2	2766	0	0	2766	2609	35.5828	31.3789	0.176112	0	none	0	none
STRN4	3628	451	2283	894	3210	33.4411	20.3095	0.692634	1	cds	0	none
SLC3A2	2222	159	1896	167	2902	31.0378	258.585	-3.01836	1	cds	1	non-coding
SKIV2L2	4192	254	3129	809	3711	35.8604	10.5935	1.66876	1	utr5	0	none
MIR589	99	0	0	99	99	14.5126	0	3.95537	0	none	0	none
SNORA68	133	0	0	133	133	54.5079	663.552	-3.58162	0	none	0	none
MRPS18B	1610	0	0	1610	1534	32.8763	67.8826	-1.02386	1	utr3	0	none
TAF7	2334	777	1050	507	2295	34.2287	32.9967	0.0513565	0	none	0	none
GTF3C6	952	210	642	100	950	31.7592	124.886	-1.94215	1	cds	0	none
PTP4A1	5088	1153	522	3413	5089	35.3624	41.9007	-0.238554	1	utr3	1	utr3
PSMD1	3326	162	2862	302	3325	31.8145	15.3296	1.00684	1	cds	0	none
KIAA0100	7407	75	6708	624	6970	31.3709	8.53115	1.76398	1	utr3	1	utr3
YY1	6697	260	1245	5192	3159	34.1142	34.0529	0.00252076	0	none	0	none
ACTR1A	3519	0	0	3519	2873	31.548	25.1926	0.31341	0	none	0	none
PFKL	6007	0	0	6007	3412	34.2711	42.9186	-0.316345	0	none	0	none
CSTF3	2797	140	2154	503	3181	35.3903	35.9652	-0.0226138	0	none	0	none
VCL	6489	94	3201	3194	5486	36.1672	7.9857	2.04833	1	cds	0	none
MIR3682	84	0	84	0	84	34.5982	0	5.15373	0	none	0	none
CASC3	4116	226	2112	1778	4180	33.1692	8.6214	1.82838	1	cds	0	none
DTYMK	1232	208	639	385	1209	31.9405	168.077	-2.35975	0	none	0	none
AURKA	2248	268	1212	768	2547	34.0185	59.3444	-0.785103	1	utr5	0	none
RSL1D1	1470	68	120	1282	5135	33.0167	22.3658	0.541845	0	none	0	none
SRCAP	11754	385	9693	1676	10474	30.5934	12.1321	1.26653	1	cds	1	cds
ATP1B3	1951	186	135	1630	1853	32.7909	39.5762	-0.263999	0	none	0	none
DNAH14	13763	215	13548	0	14457	36.0698	91.6236	-1.32114	0	none	0	none
IDI1	2301	167	855	1279	1963	35.9396	21.6796	0.703773	0	none	0	none
PDCD6	3763	0	0	3763	2019	32.3114	103.918	-1.65517	0	none	0	none
NOP14	3538	66	2574	898	3288	31.7102	11.0757	1.43763	0	none	0	none
MIR218-1	110	0	0	110	110	17.3746	0	4.19964	0	none	0	none
WDR43	3533	56	2034	1443	3531	33.9809	19.6918	0.757508	1	cds,utr5	0	none
MIR4429	73	0	73	0	73	0	0	0	0	none	0	none
MIR302B	73	0	0	73	73	0	0	0	0	none	0	none
MIR4659B	0	0	0	0	0	0	0	0	0	none	0	none
ANAPC7	3045	1	1800	1244	3644	32.6432	19.9829	0.681101	1	cds	0	none
TMEM123	3579	421	627	2531	3590	36.9137	38.9358	-0.0749634	1	utr5	1	utr5
DDX23	3248	80	2463	705	3267	31.1775	8.72531	1.72624	0	none	0	none
WDR77	2576	207	1029	1340	2320	29.5069	31.2055	-0.0781715	1	utr3	1	utr3
PYCR2	3149	0	0	3149	1771	33.3918	23.5907	0.483952	1	utr3	1	utr3
MRPL33	729	0	0	729	518	33.6454	87.3153	-1.35	0	none	0	none
ATPAF1	1827	36	1056	735	2152	34.496	138.457	-1.97409	0	none	0	none
MIR1200	76	0	0	76	76	0	0	0	0	none	0	none
CDC6	4810	471	1683	2656	3053	31.4908	24.8068	0.33228	0	none	0	none
SLBP	1977	367	813	797	2232	35.7702	31.8048	0.16463	0	none	0	none
UBE2D3	4819	0	0	4819	5137	34.982	41.5982	-0.243517	1	utr3	0	none
HSPB11	915	390	435	90	601	34.2936	139.836	-1.99654	0	none	0	none
ALDH1A2	4098	768	1557	1773	3799	34.3638	11.6642	1.48152	0	none	0	none
C20orf24	1170	163	264	743	471	29.7531	65.9764	-1.12292	1	cds,utr5	0	none
CENPH	1389	87	744	558	1389	40.7792	25.2431	0.670847	0	none	0	none
RAD23B	4119	351	1230	2538	4442	34.6125	61.8611	-0.819784	1	utr5	1	cds
PUM1	5375	100	3570	1705	5385	33.3822	37.8242	-0.175294	1	cds	0	none
PCNA-AS1	0	0	0	0	0	8.50152	398.937	-5.39547	0	none	0	none
DPM1	1161	32	864	265	1047	34.977	43.9914	-0.322574	0	none	0	none
CYSTM1	1336	664	294	378	910	34.1185	117.307	-1.75223	0	none	0	none
ANKRD10	2495	135	1263	1097	3095	34.5668	20.7032	0.712623	0	none	0	none
ARF4	1660	268	543	849	1740	33.918	35.0619	-0.0465045	0	none	0	none
DCTN2	2061	268	1206	587	2020	33.2917	39.3486	-0.234659	1	cds	0	none
CAMTA1	8444	207	5022	3215	9283	35.0709	278.075	-2.95175	1	utr5	1	cds,utr5
AAAS	2016	0	0	2016	1837	33.1172	15.2356	1.07134	0	none	0	none
TXNL4A	3504	201	429	2874	1808	33.5778	225.796	-2.71348	1	utr5	1	utr5
MYH10	7762	139	6024	1599	7762	34.6902	4.74972	2.63396	1	cds	0	none
TRAPPC5	790	187	567	36	850	30.9019	218.811	-2.78455	0	none	0	none
VKORC1	1077	211	471	395	998	32.5047	155.662	-2.22522	1	cds	0	none
BEX1	864	240	378	246	862	30.8689	104.365	-1.72517	0	none	0	none
MAD2L1	5468	340	618	4510	1436	36.1833	96.4313	-1.38973	0	none	0	none
TUBG1	1611	62	1356	193	1863	32.2448	37.3678	-0.206767	0	none	0	none
WBSCR22	1486	0	1486	0	1486	33.6293	60.5279	-0.829248	1	non-coding	0	none
PAK4	2855	252	1776	827	3064	30.7386	24.3906	0.321944	0	none	0	none
TNPO2	5122	358	2694	2070	5452	30.5834	65.1011	-1.06551	1	utr3	1	utr3
FAAP20	4478	0	0	4478	6402	30.2116	234.751	-2.91711	0	none	0	none
ATP6V0B	2432	0	0	2432	2068	27.1107	313.63	-3.48446	0	none	0	none
PDXP	2010	56	891	1063	2005	30.9073	46.796	-0.583003	1	utr3	0	none
BAZ1B	6102	339	4452	1311	6115	32.683	25.173	0.363941	1	utr3	1	utr3
HSD17B4	5540	0	0	5540	2938	34.9302	13.5471	1.30447	1	cds	0	none
KTN1	6241	0	0	6241	4913	33.6646	9.06074	1.78473	1	cds	0	none
CARM1	3330	190	1827	1313	2963	32.2307	41.2739	-0.347251	1	cds	1	utr3
HEXB	2021	912	996	113	2100	33.7253	27.017	0.309685	0	none	0	none
EZH2	3641	127	1005	2509	3036	32.2721	31.4631	0.0355122	1	utr5	0	none
DNTTIP2	5897	58	2271	3568	2722	32.338	15.9735	0.973883	0	none	0	none
DONSON	2332	5	1527	800	2522	32.7876	32.072	0.0308836	0	none	0	none
SYNGR2	2325	59	675	1591	1694	30.2137	100.412	-1.69998	0	none	0	none
RDX	4491	320	1752	2419	5548	33.3676	7.82243	1.9618	0	none	0	none
POLR2K	1021	0	0	1021	971	31.3797	74.9273	-1.22953	0	none	0	none
MIR4766	76	0	76	0	76	91.1819	0	6.52641	0	none	0	none
SLMO2-ATP5E	0	0	0	0	0	36.9327	83.5766	-1.15682	1	non-coding	1	non-coding
SEC11A	3626	0	0	3626	1643	33.458	78.194	-1.20055	1	utr3	0	none
C5orf15	2358	203	798	1357	2281	33.4883	21.4957	0.616458	0	none	0	none
SCAF4	4193	383	3444	366	4269	32.5409	9.11705	1.72913	1	cds	0	none
CHERP	4173	152	2751	1270	3296	30.2296	7.6752	1.84795	0	none	0	none
THOP1	4804	203	2070	2531	2550	32.0836	44.0573	-0.445645	1	utr5	0	none
FARSB	3369	264	1770	1335	2676	34.1289	22.0806	0.605978	0	none	0	none
CEBPG	4109	662	453	2994	3860	37.2233	37.4593	-0.00888017	1	utr3	0	none
TNPO1	11183	426	2697	8060	8708	33.7677	17.4142	0.916929	1	utr3	1	utr3
SPCS1	1082	205	510	367	841	32.9929	65.6636	-0.971666	0	none	0	none
GTF3C5	2406	323	1560	523	2441	31.9278	58.1209	-0.844362	1	cds	1	cds
NDUFA8	844	142	519	183	843	32.2452	115.639	-1.81083	0	none	0	none
TTC37	5706	299	4695	712	5704	34.9506	8.16103	1.97243	0	none	0	none
OXA1L	1750	318	1260	172	1719	34.0999	42.0492	-0.29452	0	none	0	none
KIF11	4860	90	3171	1599	5078	33.8358	11.5787	1.46959	0	none	0	none
FBN2	11132	975	8739	1418	10724	33.059	3.84047	2.81482	1	cds	1	cds
TRAPPC3	2428	0	0	2428	1664	34.0927	100.817	-1.53674	1	utr3	1	utr3
TAF10	1215	478	657	80	759	30.2738	120.893	-1.96259	0	none	0	none
ALG3	1697	455	1197	45	1832	29.191	47.7906	-0.692485	0	none	0	none
DDX47	2689	0	0	2689	1817	32.3783	22.778	0.489283	0	none	0	none
TMEM256	486	53	342	91	317	33.2155	218.067	-2.67865	0	none	0	none
SETD5	6827	435	4329	2063	7110	34.5802	6.3093	2.28327	1	utr3	1	utr3
MAGOH	756	162	441	153	755	28.5887	68.5707	-1.23343	1	utr3	1	utr3
PDCD2	3378	79	1035	2264	4443	31.1681	54.7879	-0.794322	0	none	0	none
TIPIN	1744	86	906	752	1280	32.6391	30.0439	0.115829	0	none	0	none
NEAT1	22743	0	0	22743	22641	32.3921	26.1168	0.30032	1	non-coding	1	non-coding
DDRGK1	1306	58	945	303	1254	31.7964	40.3696	-0.335034	1	cds	0	none
MGST1	2152	0	0	2152	2354	33.8913	2.55937	3.29317	1	utr5	1	utr5
LINC00665	1863	0	0	1863	2125	31.3279	84.3041	-1.39984	0	none	0	none
SNF8	2319	383	777	1159	1213	30.4081	203.548	-2.70323	1	utr3	1	cds,utr5
KAT2A	3109	54	2514	541	3112	29.2498	12.9167	1.12011	1	cds	1	cds
PLEKHJ1	1206	72	450	684	1235	31.9649	151.805	-2.21269	0	none	0	none
MAGT1	4047	87	1104	2856	4021	33.3479	12.8125	1.31425	1	cds	0	none
ICMT	4771	29	855	3887	4708	29.2106	27.8301	0.067479	1	utr3	0	none
PRPF38A	5274	186	939	4149	2772	30.5771	33.591	-0.131518	1	utr3	0	none
C6orf62	4134	2168	690	1276	2266	33.0701	27.0464	0.280691	0	none	0	none
MIR3186	85	0	85	0	85	0	0	0	0	none	0	none
TM9SF2	3430	190	1992	1248	3515	32.1912	16.1712	0.95081	0	none	0	none
WBP2	1944	123	786	1035	1944	30.7168	17.3136	0.792332	1	utr3	1	utr3
NDC1	5134	599	2025	2510	4825	32.3912	20.7551	0.618114	0	none	0	none
SEPHS1	3273	376	1179	1718	3260	31.5938	44.802	-0.490813	1	utr5	1	utr5
CDT1	3240	619	1641	980	2675	31.9684	87.683	-1.42757	1	utr3	1	utr3
PHF10	4285	0	0	4285	1192	35.7755	44.1073	-0.294616	0	none	0	none
C9orf142	812	0	812	0	812	32.8098	163.36	-2.28135	0	none	1	cds
MIR1238	83	0	0	83	83	58.5402	0	5.89579	0	none	0	none
PAFAH1B3	1098	357	696	45	960	31.3187	133.923	-2.0617	0	none	0	none
WLS	2748	254	1626	868	2980	30.3309	34.919	-0.197161	1	utr3	1	utr3
EPB41L2	4457	182	3018	1257	4617	33.2951	12.6321	1.33099	1	utr3	1	utr3
PUF60	2412	556	1680	176	2065	30.0253	57.9558	-0.926189	1	cds	0	none
RAE1	3251	0	0	3251	2170	31.589	45.2846	-0.506147	0	none	0	none
PITRM1	3487	69	3117	301	2901	32.8818	13.1387	1.26086	1	cds	0	none
UBE2V2	4373	55	438	3880	1524	34.5979	50.2832	-0.526694	0	none	0	none
SNORA56	129	0	0	129	0	48.8648	159.892	-1.69	0	none	0	none
RAI14	5092	287	2943	1862	5856	32.8552	13.7793	1.1958	1	utr5	0	none
CHTOP	2553	0	0	2553	2055	30.5438	47.6926	-0.626346	1	cds	1	cds
REEP5	3326	349	570	2407	3116	32.272	32.2336	0.00166601	1	utr5	0	none
PPP6R1	3961	567	2646	748	3637	28.1937	14.4938	0.913966	1	utr3	1	utr3
SNORA81	198	0	0	198	75	16.1794	184.036	-3.42905	0	none	0	none
BRD4	7169	222	4089	2858	7453	30.0995	8.75374	1.67286	1	utr3	1	utr3
PTDSS1	5177	326	1422	3429	2562	29.4723	33.2007	-0.166527	0	none	0	none
MYDGF	1018	36	522	460	1051	30.924	139.854	-2.14149	0	none	0	none
SH3GL1	2516	179	1107	1230	2540	29.4147	48.4839	-0.70219	1	utr3	1	utr3
LRPPRC	6335	58	4185	2092	6619	34.3522	14.1426	1.22319	1	utr3	0	none
COLGALT1	3704	120	1869	1715	3593	30.4591	19.806	0.596478	0	none	0	none
PHF6	4759	202	1098	3459	4936	32.8517	10.8424	1.51527	1	utr3	1	utr3
NELFE	1855	0	0	1855	1365	32.1331	56.5548	-0.796663	0	none	0	none
MEPCE	3030	388	2070	572	3262	28.3632	58.9242	-1.02913	1	utr5	1	utr5
RBM4	2321	777	1095	449	3092	29.4427	156.425	-2.3705	1	cds,utr3	0	none
PEF1	1629	23	855	751	2217	29.8524	55.892	-0.882843	0	none	0	none
TM9SF3	6141	217	1770	4154	6140	32.9294	21.3694	0.601009	1	utr5	1	utr5
LUC7L2	2837	0	0	2837	716	30.5067	36.3912	-0.24704	1	utr5	1	utr3
SPTBN1	9075	385	6468	2222	13024	32.0689	3.07165	3.02179	1	utr5	0	none
SRP72	3983	721	2016	1246	3876	32.8843	32.6371	0.0105636	1	cds,utr5	0	none
MCL1	3932	60	1053	2819	4083	30.1293	17.0444	0.786722	1	utr3	1	utr3
SNORD22	126	0	0	126	126	17.6229	214.314	-3.53129	0	none	0	none
PSMC2	3054	411	1302	1341	3210	32.0167	45.2555	-0.486429	0	none	0	none
ARPP19	5301	272	339	4690	5739	34.0489	14.8466	1.1452	0	none	0	none
MDC1	7576	648	6270	658	7368	32.8082	3.50264	2.90853	1	cds	1	cds
LAMC1	7889	257	4830	2802	7889	32.8041	4.41594	2.64191	1	cds	1	cds
POLE3	2396	0	0	2396	2367	28.9073	38.8876	-0.415443	0	none	0	none
TRRAP	12677	209	11580	888	12598	31.2819	8.10282	1.82634	1	cds	0	none
CACYBP	2766	448	687	1631	3315	31.5982	30.2836	0.0593858	0	none	0	none
DLD	3755	281	1530	1944	3613	32.4408	18.992	0.742187	1	utr5	0	none
TMEM205	1034	427	570	37	1295	31.5174	280.876	-3.11578	1	cds,utr5	0	none
TTC1	1467	110	879	478	1482	30.3678	34.0402	-0.159727	0	none	0	none
AKIRIN2	1662	525	612	525	1932	33.0523	60.0002	-0.841062	1	utr5	1	utr5
BUB1B	3725	195	3153	377	3570	33.3327	10.0584	1.63444	1	cds,utr5	0	none
RBM10	3747	742	2793	212	3433	30.6477	21.4322	0.49653	1	utr5	1	cds
MAPK1	11022	189	1083	9750	6080	31.5478	21.0424	0.562279	0	none	0	none
PPHLN1	3377	72	1305	2000	4585	31.292	34.6711	-0.143579	1	cds	0	none
MRTO4	2315	297	720	1298	2273	28.9232	41.2129	-0.496419	1	utr5	1	utr3
TXNRD1	4277	746	1647	1884	4610	30.0186	13.3579	1.11129	1	cds	0	none
THOC2	5609	32	4782	795	5610	33.6638	7.5159	2.0252	0	none	0	none
CRKL	5325	509	912	3904	5325	32.6525	22.5471	0.515164	0	none	0	none
MED24	3896	419	3045	432	3737	27.7233	9.96741	1.389	1	utr3	0	none
GLUL	6132	0	0	6132	8561	32.5018	22.4193	0.516541	1	utr3	1	utr3
SHKBP1	2363	49	2124	190	2365	31.6346	44.8595	-0.490818	1	cds	0	none
CENPV	1770	20	528	1222	1164	31.1993	107.431	-1.75168	1	utr5	0	none
HDAC3	1959	80	1287	592	1945	29.7966	133.409	-2.12579	1	cds	0	none
NDUFA9	8363	20	1134	7209	1609	30.1269	46.7177	-0.616363	0	none	0	none
C8orf59	827	0	0	827	718	35.7975	121.098	-1.73036	0	none	0	none
OCIAD1	1916	0	0	1916	2332	32.8381	35.4251	-0.106284	1	utr3	0	none
RPUSD3	2491	0	0	2491	1227	31.8365	70.5553	-1.12376	0	none	0	none
VMA21	4717	105	306	4306	4736	31.622	13.8838	1.1321	0	none	0	none
ATAD2	5565	108	4173	1284	5564	32.8327	10.4999	1.5568	0	none	0	none
SNHG3	2614	0	0	2614	2095	31.852	64.0863	-0.986373	1	non-coding	0	none
PPIL1	1739	252	501	986	1733	30.7378	44.0221	-0.504431	1	cds	0	none
CBX1	2422	481	558	1383	2676	31.5474	57.1033	-0.836078	1	utr3	1	utr3
RACGAP1	3229	224	1899	1106	3459	32.5714	41.3543	-0.335276	1	utr3	1	utr3
PDS5A	7176	540	4014	2622	7594	32.3104	24.1877	0.403253	1	utr3	0	none
MIR1282	101	0	0	101	0	11.7549	0	3.67298	0	none	0	none
ZNF226	2605	180	2412	13	3299	32.667	50.1463	-0.603295	1	cds	0	none
NOB1	1734	30	1239	465	1775	30.698	56.3171	-0.854574	1	cds	0	none
MYL6B	1258	0	0	1258	1064	28.4586	134.871	-2.20548	0	none	0	none
RCN2	6347	223	954	5170	2267	33.0495	21.177	0.618569	0	none	0	none
CUL1	3064	279	2331	454	3209	30.9439	29.0125	0.089977	1	utr5	0	none
SERF2	2792	23	327	2442	1855	30.8784	184.602	-2.54156	1	utr3	0	none
FBXO5	2610	0	0	2610	2465	35.3341	39.1571	-0.144331	1	utr5	0	none
SRPR	3026	0	3026	0	3026	29.1632	12.3192	1.17928	0	none	1	utr5
CPSF6	6616	110	1656	4850	6665	33.0603	26.6151	0.302634	0	none	0	none
G6PC3	1533	231	1041	261	1831	30.3474	31.9355	-0.0712977	1	utr5	1	utr5
LARP4	6427	112	2175	4140	6709	31.4424	39.3315	-0.314027	1	utr5	1	utr5
EID2	1629	254	711	664	1392	31.9171	43.426	-0.432567	1	utr3	1	utr3
EMC4	1201	0	0	1201	877	32.2922	80.0465	-1.28357	0	none	0	none
POLDIP2	2121	74	1107	940	2343	29.4857	63.616	-1.08376	1	utr3	1	utr5
DENR	2769	186	597	1986	2722	32.207	26.2152	0.287075	0	none	0	none
DNAAF5	3410	20	2568	822	3308	29.3359	19.6229	0.556779	0	none	0	none
MGEA5	5155	396	2751	2008	5202	32.7615	20.9714	0.619752	1	utr5	1	utr5
ABCF2	3546	110	1872	1564	4967	27.536	16.1867	0.731491	0	none	0	none
TSPYL1	3326	73	1314	1939	5259	30.4433	26.1267	0.213039	1	cds	1	cds
DAP3	2089	124	1197	768	2217	31.8992	53.1571	-0.719098	0	none	0	none
LTV1	1847	134	1428	285	1814	29.0006	20.6915	0.467862	0	none	0	none
TOMM7	778	72	168	538	779	33.7624	284.22	-3.03648	1	utr3	0	none
VPS4A	4100	156	1314	2630	2176	31.0005	28.6991	0.107675	1	cds	1	utr3
MOB1A	4885	194	651	4040	1329	31.9781	36.7606	-0.195373	1	utr5	0	none
MIR3662	95	0	95	0	95	10.7105	0	3.54973	0	none	0	none
PRPF6	3044	111	2826	107	3101	29.5998	14.7534	0.957859	0	none	0	none
NOC4L	1632	41	1551	40	1685	26.6773	46.1373	-0.768166	0	none	0	none
IPO4	3646	177	3246	223	3581	27.1876	13.6921	0.94002	1	cds	0	none
AKR1A1	1818	747	978	93	1580	32.8434	94.0726	-1.49016	0	none	0	none
COPA	4789	230	3675	884	5457	31.0432	12.3094	1.26757	1	utr3	0	none
DDAH1	4017	502	549	2966	4482	32.3909	9.87599	1.61831	1	utr5	0	none
VPS72	4267	0	0	4267	1564	29.9233	45.3844	-0.584945	1	cds	0	none
VWA9	2873	0	2873	0	2873	31.5442	18.8976	0.709806	0	none	0	none
SMARCC2	4271	106	3459	706	5681	31.2126	8.15291	1.81532	1	cds	0	none
AGAP3	3751	0	0	3751	5606	29.228	42.992	-0.541356	1	cds	0	none
PAIP1	2782	233	1440	1109	2875	33.3496	50.032	-0.571109	1	utr5	1	utr5
CDC16	2211	198	1863	150	2293	29.8366	140.815	-2.20129	1	utr5	1	utr5
TMX2	1697	5	348	1344	1446	31.2211	41.2518	-0.391007	1	utr5	0	none
GOLPH3	2721	316	897	1508	2676	30.3247	37.7256	-0.305987	0	none	0	none
LSM2	876	227	288	361	880	31.8931	142.445	-2.12464	0	none	0	none
USP39	2177	10	1698	469	2795	31.1193	45.685	-0.539519	0	none	0	none
ZC3H15	2138	227	1281	630	2133	30.6869	22.2782	0.444907	1	cds	0	none
CIRH1A	2254	0	2254	0	2254	29.8564	85.6364	-1.4894	1	utr5	1	utr5
ECI2	3870	0	0	3870	1305	32.2238	72.0097	-1.13587	0	none	0	none
ASPM	10887	257	10434	196	10888	32.5782	3.81938	2.80061	1	cds	0	none
MTHFD1L	3604	274	2937	393	3673	30.1709	49.2864	-0.689968	1	utr5	1	cds
ATXN10	3329	265	1428	1636	3330	34.5236	99.1881	-1.49586	0	none	0	none
STT3A	4558	159	2118	2281	4314	30.5214	16.475	0.851039	0	none	0	none
RTFDC1	2212	107	921	1184	1745	29.7273	50.0108	-0.731282	0	none	0	none
CCNH	2391	53	768	1570	1638	31.6704	55.8135	-0.79825	1	utr5	0	none
RBM25	6910	285	2532	4093	4303	31.5717	6.3521	2.14739	0	none	0	none
IMPDH1	2881	351	1800	730	2735	27.3657	55.1028	-0.983925	1	utr3	0	none
TOP2B	5389	202	4866	321	5316	32.8944	4.52273	2.61759	0	none	0	none
MLST8	1861	364	978	519	1892	29.0047	71.4629	-1.27205	0	none	0	none
POLR2B	4108	413	3525	170	4131	30.9234	9.63514	1.58578	0	none	0	none
HARS	3494	1820	1323	351	2004	27.0556	23.4442	0.198797	1	cds	0	none
SPINT2	1802	435	759	608	1802	32.0996	123.673	-1.91326	0	none	0	none
SNORA55	135	0	0	135	137	24.5781	50.5638	-1.01145	0	none	0	none
SNRPD1	4909	163	360	4386	1628	31.8985	60.182	-0.895085	0	none	0	none
MFN2	4539	322	2274	1943	4677	28.2118	15.7569	0.801796	1	utr3	1	utr3
LAMB1	5766	185	5433	148	5846	32.1134	4.1473	2.68553	0	none	0	none
MIR877	86	0	0	86	86	0	68.7466	-6.12405	0	none	0	none
PMF1	1068	9	618	441	642	28.3947	101.563	-1.80288	1	cds	0	none
SNORA11B	129	0	0	129	127	22.1018	213.163	-3.21263	0	none	0	none
BRD7	5370	160	1956	3254	2312	31.7816	16.7107	0.888265	0	none	0	none
PPRC1	5330	39	4995	296	5374	28.5719	5.73791	2.13385	1	cds	0	none
KDM5C	6096	533	4140	1423	6862	29.6206	14.257	1.00503	1	utr3	1	utr3
HSD17B12	4292	0	0	4292	2545	31.5028	19.1728	0.688153	1	cds	1	cds
[truncated: 24,491 more rows]
