# Supplementary material for: DHX36 prevents the accumulation of translationally inactive mRNAs with G4-structures in untranslated regions
Source: Nat Commun. 2019 Jun 3;10:2421. doi: 10.1038/s41467-019-10432-5 (PMC6547686; doi:10.1038/s41467-019-10432-5)
Supplement: Supplementary file 11 — Source Data [file 41467_2019_10432_MOESM11_ESM.xlsx]

## Sheet: Figure 1d
Gradient Profiler Text Data File: untreated gradient					Gradient Profiler Text Data File: RNase A-treated gradient
Date: 2017-04-12					Date: 2017-04-20
Time: 15:35:35					Time: 16:01:24
UV Unit: EM-1					UV Unit: EM-1
Rotor Manufacturer: Beckman					Rotor Manufacturer: Beckman
Rotor Model: SW60Ti					Rotor Model: SW60Ti
Speed: 38000 rpm					Speed: 38000 rpm
Gradient: Sucrose 5.0% to 45.0% w/v					Gradient: Sucrose 5.0% to 45.0% w/v
Time: 1 h					Time: 1 h
Absorbance Units Full Scale (AUFS): 2.00					Absorbance Units Full Scale (AUFS): 2.00
Event Mark-triggered gradient; (with distance; auto start and stop)					Event Mark-triggered gradient; (with distance; auto start and stop)
Delay: No Delay					Delay: No Delay
UV Wavelength: 254 nm					UV Wavelength: 254 nm
Samples / sec: 10 Hz					Samples / sec: 10 Hz
EM1 Speed: 0.30 mm/sec					EM1 Speed: 0.30 mm/sec
Distance: 2.15 mm					Distance: 2.15 mm
Number: 20					Number: 20
Dead Volume: 0.000000 ml; Distance due to Dead Volume: 0.00 mm					Dead Volume: 0.000000 ml; Distance due to Dead Volume: 0.00 mm
Total Distance: 43.00 mm					Total Distance: 43.00 mm
Data Columns:					Data Columns:
Distance(mm)	Absorbance	Fraction Number	Fraction Volume(ml)		Distance(mm)	Absorbance	Fraction Number	Fraction Volume(ml)
0.00	2.04702	0	0		0.00	2.0464	0	0
0.03	2.04702				0.03	2.04645
0.06	2.04706				0.06	2.04645
0.09	2.04708				0.09	2.04646
0.12	2.04704				0.12	2.04641
0.15	2.04706				0.15	2.0464
0.18	2.04706				0.18	2.0464
0.21	2.04704				0.21	2.04639
0.24	2.04702				0.24	2.04642
0.27	2.04701				0.27	2.04642
0.30	2.04702				0.30	2.04639
0.33	2.04703				0.33	2.04638
0.36	2.04707				0.36	2.04643
0.39	2.04702				0.39	2.04643
0.42	2.04703				0.42	2.04638
0.45	2.04705				0.45	2.04636
0.48	2.04705				0.48	2.04634
0.51	2.04706				0.51	2.04635
0.54	2.04702				0.54	2.04639
0.57	2.04704				0.57	2.04639
0.60	2.04705				0.60	2.04637
0.63	2.04705				0.63	2.04636
0.66	2.04706				0.66	2.04636
0.69	2.04705				0.69	2.04642
0.72	2.04702				0.72	2.04643
0.75	2.04699				0.75	2.04643
0.78	2.047				0.78	2.04636
0.81	2.04704				0.81	2.04636
0.84	2.04704				0.85	2.04644
0.87	2.04697				0.87	2.04644
0.90	2.0467				0.90	2.04639
0.93	2.04621				0.93	2.04636
0.96	2.04537				0.96	2.04637
0.99	2.04435				0.99	2.04642
1.02	2.04329				1.02	2.04644
1.05	2.0413				1.05	2.04645
1.08	2.03919				1.08	2.04643
1.11	2.03622				1.11	2.0464
1.14	2.03309				1.14	2.04642
1.17	2.02953				1.17	2.04645
1.20	2.0255				1.20	2.04645
1.23	2.02101				1.23	2.04638
1.26	2.01512				1.26	2.04641
1.29	2.00952				1.29	2.04643
1.32	2.00243				1.32	2.04644
1.35	1.99585				1.35	2.04643
1.38	1.98883				1.38	2.04641
1.41	1.98136				1.41	2.04641
1.44	1.97365				1.44	2.04642
1.47	1.96444				1.47	2.04642
1.50	1.95639				1.50	2.04642
1.53	1.94824				1.53	2.04644
1.56	1.93866				1.56	2.0464
1.59	1.93176				1.60	2.04645
1.62	1.9222				1.62	2.04649
1.65	1.91402				1.65	2.04645
1.68	1.90584				1.68	2.0464
1.71	1.89632				1.71	2.04638
1.74	1.88815				1.74	2.04641
1.77	1.88004				1.77	2.04647
1.80	1.87192				1.80	2.04646
1.83	1.86243				1.83	2.04644
1.86	1.85417				1.86	2.04641
1.89	1.84586				1.89	2.04642
1.92	1.836				1.92	2.0464
1.95	1.82721				1.95	2.04623
1.98	1.81824				1.98	2.04574
2.01	1.80884				2.01	2.04465
2.04	1.7991				2.04	2.04276
2.07	1.78729				2.07	2.03939
2.10	1.77681				2.10	2.03542
2.13	1.76424				2.13	2.0297
2.16	1.75693	1	0.164		2.14	2.02879	1	0.163
2.16	1.75506				2.17	2.02397
2.19	1.74382				2.19	2.0187
2.22	1.73051				2.22	2.01044
2.25	1.71894				2.25	2.00273
2.28	1.70524				2.28	1.99299
2.31	1.69333				2.31	1.9841
2.34	1.68335				2.34	1.97461
2.37	1.66924				2.37	1.96461
2.40	1.65709				2.40	1.95416
2.43	1.64294				2.43	1.94139
2.46	1.63099				2.46	1.9301
2.49	1.61716				2.49	1.91684
2.52	1.60736				2.52	1.90574
2.55	1.59563				2.55	1.89688
2.58	1.58198				2.58	1.88522
2.61	1.57022				2.61	1.8759
2.64	1.55621				2.64	1.86595
2.67	1.54388				2.67	1.85822
2.70	1.53124				2.70	1.85111
2.73	1.5184				2.73	1.84452
2.76	1.50532				2.76	1.83875
2.79	1.48974				2.79	1.83303
2.82	1.47609				2.82	1.82913
2.85	1.46208				2.85	1.8262
2.88	1.44549				2.88	1.82405
2.91	1.43346				2.92	1.82323
2.94	1.41627				2.94	1.82324
2.97	1.40117				2.97	1.82362
3.00	1.38317				3.00	1.82387
3.03	1.36748				3.03	1.82338
3.06	1.35161				3.06	1.82177
3.10	1.33282				3.09	1.81821
3.12	1.31934				3.12	1.81458
3.15	1.30047				3.15	1.80797
3.18	1.28431				3.18	1.80064
3.21	1.2683				3.21	1.79177
3.24	1.24976				3.24	1.77933
3.27	1.23389				3.27	1.76667
3.30	1.21816				3.30	1.75203
3.33	1.20261				3.33	1.73528
3.36	1.18714				3.36	1.71632
3.39	1.16914				3.39	1.69139
3.42	1.15373				3.42	1.66758
3.45	1.13587				3.45	1.63711
3.48	1.12333				3.48	1.61366
3.51	1.10857				3.51	1.58442
3.54	1.0916				3.54	1.54929
3.57	1.07727				3.57	1.51897
3.60	1.06079				3.60	1.48398
3.63	1.04691				3.63	1.45425
3.66	1.0333				3.66	1.42017
3.69	1.01994				3.69	1.39629
3.72	1.00681				3.72	1.36823
3.75	0.991797				3.75	1.33641
3.78	0.979246				3.78	1.31004
3.81	0.964864				3.81	1.28041
3.85	0.952779				3.84	1.25613
3.87	0.942788				3.87	1.23664
3.90	0.928977				3.90	1.21052
3.93	0.917355				3.93	1.18917
3.96	0.904033				3.96	1.16526
3.99	0.892862				3.99	1.14573
4.02	0.881801				4.02	1.12698
4.05	0.870798				4.05	1.10894
4.08	0.859927				4.08	1.09143
4.11	0.84743				4.11	1.07166
4.14	0.83689				4.14	1.0551
4.17	0.824776				4.17	1.03625
4.20	0.814435				4.20	1.02053
4.23	0.805897				4.23	1.00512
4.26	0.794024				4.26	0.990024
4.29	0.783906				4.29	0.975268
4.30	0.780553	2	0.163		4.30	0.970384	2	0.164
4.32	0.772277				4.32	0.958381
4.35	0.762413				4.35	0.944263
4.38	0.752526				4.38	0.930262
4.41	0.742674				4.41	0.914158
4.44	0.732952				4.44	0.90278
4.47	0.721771				4.47	0.887044
4.50	0.712229				4.50	0.873792
4.53	0.702796				4.53	0.860838
4.56	0.69198				4.56	0.846003
4.60	0.682908				4.59	0.833442
4.62	0.674014				4.62	0.821084
4.65	0.66525				4.65	0.808897
4.68	0.656625				4.68	0.796955
4.71	0.646685				4.71	0.783325
4.74	0.638323				4.74	0.771802
4.77	0.628738				4.77	0.758638
4.80	0.621928				4.80	0.749347
4.83	0.612501				4.83	0.736488
4.86	0.604606				4.86	0.725637
4.89	0.596968				4.89	0.714916
4.92	0.588226				4.92	0.702482
4.95	0.580718				4.95	0.692005
4.98	0.57333				4.99	0.680075
5.01	0.565978				5.01	0.671686
5.04	0.558733				5.04	0.66184
5.07	0.550439				5.07	0.650462
5.10	0.543441				5.10	0.640886
5.13	0.535391				5.13	0.629915
5.17	0.528574				5.16	0.620668
5.19	0.522925				5.19	0.613037
5.22	0.515116				5.22	0.602617
5.25	0.508461				5.25	0.593764
5.28	0.500826				5.28	0.58356
5.31	0.494317				5.31	0.575005
5.34	0.486759				5.34	0.565194
5.37	0.481462				5.37	0.55821
5.40	0.475235				5.40	0.549934
5.43	0.468111				5.43	0.540529
5.46	0.462129				5.46	0.532644
5.49	0.455353				5.49	0.523506
5.52	0.449663				5.52	0.515715
5.55	0.444969				5.55	0.508134
5.58	0.438495				5.58	0.500718
5.61	0.432937				5.61	0.493502
5.64	0.426505				5.64	0.48522
5.67	0.421036				5.67	0.478204
5.70	0.415679				5.70	0.471292
5.73	0.410464				5.73	0.463518
5.76	0.405316				5.76	0.458065
5.79	0.399375				5.79	0.450497
5.82	0.39443				5.82	0.444153
5.85	0.389599				5.85	0.437978
5.88	0.383998				5.88	0.430939
5.92	0.379341				5.91	0.425115
5.94	0.374758				5.94	0.419396
5.97	0.370254				5.97	0.413744
6.00	0.365055				6.00	0.407365
6.03	0.36062				6.03	0.401967
6.06	0.356227				6.06	0.396711
6.09	0.351238				6.09	0.390808
6.12	0.347831				6.12	0.386618
6.15	0.343118				6.15	0.380914
6.18	0.339058				6.18	0.376182
6.21	0.335061				6.21	0.371633
6.24	0.330528				6.24	0.366374
6.27	0.326801				6.27	0.361943
6.30	0.323138				6.31	0.356944
6.33	0.319477				6.33	0.353436
6.36	0.315852				6.36	0.34937
6.39	0.311731				6.39	0.344792
6.42	0.30829				6.42	0.340916
6.44	0.30554	3	0.163		6.44	0.337732	3	0.163
6.45	0.304445				6.45	0.336492
6.48	0.301239				6.48	0.332879
6.51	0.298086				6.51	0.329386
6.54	0.295044				6.54	0.326056
6.57	0.292056				6.57	0.322862
6.60	0.288681				6.60	0.319243
6.63	0.285886				6.63	0.316309
6.66	0.282784				6.66	0.313045
6.69	0.280637				6.69	0.310805
6.72	0.278118				6.72	0.308239
6.75	0.275327				6.75	0.305353
6.78	0.273002				6.78	0.303005
6.81	0.270341				6.81	0.300347
6.84	0.268146				6.84	0.298213
6.87	0.266379				6.87	0.296522
6.90	0.264102				6.90	0.294254
6.93	0.262249				6.93	0.292389
6.96	0.260111				6.96	0.290321
6.99	0.258281				6.99	0.288706
7.02	0.256495				7.02	0.2872
7.05	0.254817				7.05	0.285519
7.08	0.253181				7.08	0.284313
7.11	0.251306				7.11	0.282743
7.14	0.249736				7.14	0.281538
7.17	0.248096				7.17	0.280244
7.20	0.246837				7.20	0.2792
7.23	0.245663				7.23	0.278217
7.26	0.244524				7.26	0.277281
7.29	0.243503				7.29	0.276399
7.32	0.242364				7.32	0.275444
7.35	0.241429				7.35	0.274699
7.38	0.240534				7.38	0.27403
7.41	0.239617				7.41	0.273386
7.44	0.238999				7.45	0.272913
7.47	0.238279				7.47	0.272485
7.50	0.237825				7.50	0.272108
7.53	0.237508				7.53	0.271749
7.56	0.237232				7.56	0.271397
7.59	0.23701				7.59	0.271245
7.62	0.236839				7.62	0.271156
7.65	0.236823				7.65	0.27115
7.68	0.236905				7.68	0.271223
7.71	0.236937				7.71	0.271318
7.74	0.237032				7.74	0.271518
7.77	0.237181				7.77	0.271775
7.80	0.237337				7.80	0.271959
7.83	0.237645				7.83	0.272136
7.86	0.237978				7.86	0.272358
7.89	0.238387				7.89	0.272647
7.92	0.238812				7.92	0.273085
7.95	0.239205				7.95	0.273494
7.99	0.2397				7.98	0.273931
8.01	0.240093				8.01	0.274261
8.04	0.240518				8.04	0.274664
8.07	0.240985				8.07	0.275264
8.10	0.241403				8.10	0.275822
8.13	0.241958				8.13	0.276437
8.16	0.242406				8.16	0.276961
8.19	0.242751				8.19	0.277471
8.22	0.24324				8.22	0.278036
8.25	0.243639				8.25	0.278629
8.28	0.244185				8.28	0.279254
8.31	0.244626				8.31	0.279803
8.34	0.245162				8.34	0.280497
8.37	0.245603				8.37	0.281148
8.40	0.246152				8.40	0.281696
8.43	0.246818				8.43	0.28241
8.46	0.247322				8.46	0.283082
8.49	0.247858				8.49	0.283958
8.52	0.248255				8.52	0.284691
8.55	0.248651				8.55	0.285461
8.58	0.248975				8.58	0.28621
8.61	0.249247	4	0.164		8.59	0.286438	4	0.163
8.61	0.249308				8.61	0.286863
8.64	0.249726				8.64	0.28771
8.67	0.24998				8.67	0.288491
8.70	0.250215				8.70	0.289246
8.73	0.250507				8.73	0.290045
8.76	0.250713				8.77	0.290759
8.79	0.250951				8.79	0.291466
8.82	0.251113				8.82	0.292192
8.85	0.251268				8.85	0.293077
8.88	0.251417				8.88	0.293747
8.91	0.251576				8.91	0.294403
8.94	0.251693				8.94	0.295145
8.97	0.251703				8.97	0.295599
9.00	0.251725				9.00	0.296236
9.03	0.251734				9.03	0.296779
9.06	0.251753				9.06	0.297353
9.09	0.251766				9.09	0.298016
9.12	0.251747				9.12	0.298552
9.15	0.251712				9.15	0.299079
9.18	0.251652				9.18	0.2995
9.21	0.25155				9.21	0.299808
9.24	0.25143				9.24	0.300176
9.27	0.251262				9.27	0.300538
9.31	0.251046				9.30	0.30101
9.33	0.250929				9.33	0.30135
9.36	0.250735				9.36	0.301683
9.39	0.250485				9.39	0.302028
9.42	0.250237				9.42	0.302279
9.45	0.249895				9.45	0.302545
9.48	0.249612				9.48	0.302695
9.51	0.249346				9.51	0.30285
9.54	0.24907				9.54	0.30299
9.57	0.248715				9.57	0.303094
9.60	0.248207				9.60	0.303183
9.63	0.24776				9.63	0.303215
9.66	0.247328				9.66	0.303199
9.69	0.246973				9.69	0.303091
9.72	0.246478				9.72	0.303012
9.75	0.245838				9.75	0.30291
9.78	0.245241				9.78	0.302806
9.81	0.244502				9.81	0.302555
9.84	0.243858				9.84	0.302235
9.87	0.243218				9.87	0.30186
9.90	0.242593				9.90	0.301458
9.93	0.241933				9.93	0.301074
9.96	0.241096				9.96	0.300576
9.99	0.240363				9.99	0.300119
10.02	0.239545				10.02	0.299589
10.05	0.238824				10.05	0.299142
10.08	0.238168				10.08	0.298752
10.11	0.237207				10.11	0.298083
10.14	0.236347				10.14	0.297429
10.17	0.235386				10.17	0.296636
10.20	0.234469				10.20	0.295926
10.23	0.233619				10.23	0.295139
10.26	0.232801				10.26	0.294254
10.29	0.232094				10.29	0.293366
10.32	0.231221				10.32	0.292351
10.35	0.230425				10.35	0.291507
10.38	0.2296				10.38	0.290625
10.41	0.228719				10.41	0.289502
10.45	0.228043				10.44	0.288478
10.47	0.227396				10.47	0.287409
10.50	0.226765				10.50	0.286369
10.53	0.226149				10.53	0.2853
10.56	0.225518				10.56	0.284015
10.59	0.225115				10.59	0.282918
10.62	0.224694				10.62	0.281585
10.65	0.224383				10.65	0.280589
10.68	0.224097				10.68	0.279152
10.71	0.223958				10.71	0.27789
10.74	0.223894				10.74	0.276593
10.75	0.223885	5	0.163		10.75	0.276145	5	0.164
10.77	0.223923				10.77	0.275061
10.80	0.224021				10.80	0.273763
10.83	0.224246				10.84	0.27225
10.86	0.224579				10.86	0.271181
10.89	0.225074				10.89	0.269827
10.92	0.225839				10.92	0.268257
10.95	0.226657				10.95	0.266937
10.98	0.22784				10.98	0.26544
11.01	0.228769				11.01	0.26414
11.04	0.23001				11.04	0.263049
11.07	0.231589				11.07	0.261402
11.10	0.233071				11.10	0.259965
11.13	0.235072				11.13	0.258307
11.16	0.237023				11.16	0.25692
11.19	0.239189				11.19	0.25536
11.22	0.241451				11.22	0.254189
11.25	0.243814				11.25	0.25273
11.28	0.24678				11.28	0.251094
11.31	0.249466				11.31	0.249707
11.34	0.252768				11.34	0.248134
11.37	0.255785				11.37	0.246761
11.40	0.258373				11.40	0.245612
11.43	0.262106				11.43	0.244103
11.46	0.265358				11.46	0.242812
11.49	0.269237				11.49	0.241273
11.52	0.272755				11.52	0.239944
11.55	0.276348				11.55	0.238656
11.58	0.279917				11.59	0.237115
11.61	0.283492				11.61	0.236017
11.64	0.28771				11.64	0.234466
11.67	0.291441				11.67	0.233169
11.70	0.295171				11.70	0.231932
11.73	0.299532				11.73	0.23059
11.77	0.303215				11.76	0.229467
11.79	0.306853				11.79	0.22837
11.82	0.310545				11.82	0.227237
11.85	0.314872				11.85	0.225975
11.88	0.31851				11.88	0.224998
11.91	0.32204				11.91	0.22404
11.94	0.326097				11.94	0.222854
11.97	0.328974				11.97	0.221994
12.00	0.332882				12.00	0.220903
12.03	0.336124				12.03	0.220053
12.06	0.339337				12.06	0.219292
12.09	0.343054				12.09	0.218366
12.12	0.346134				12.12	0.21755
12.15	0.349186				12.15	0.216773
12.18	0.352224				12.18	0.216021
12.21	0.355158				12.21	0.215327
12.24	0.358432				12.24	0.214543
12.27	0.361128				12.27	0.213858
12.30	0.364151				12.30	0.213129
12.33	0.366266				12.33	0.212589
12.36	0.369147				12.36	0.212057
12.39	0.371497				12.39	0.211505
12.42	0.373803				12.42	0.210924
12.45	0.376331				12.45	0.210242
12.48	0.378444				12.48	0.209751
12.51	0.380502				12.51	0.209319
12.54	0.382478				12.54	0.209056
12.57	0.384343				12.57	0.208716
12.60	0.386513				12.60	0.208247
12.63	0.388349				12.63	0.207819
12.66	0.390402				12.66	0.20741
12.69	0.392077				12.69	0.207118
12.72	0.393418				12.72	0.206874
12.75	0.395252				12.75	0.206461
12.78	0.396755				12.78	0.206163
12.81	0.398458				12.81	0.205859
12.84	0.399819				12.84	0.205652
12.87	0.401139				12.87	0.20538
12.90	0.402262	6	0.163		12.89	0.205196	6	0.163
12.90	0.402474				12.91	0.205123
12.93	0.403724				12.93	0.20497
12.96	0.40512				12.96	0.204799
12.99	0.406303				12.99	0.204656
13.02	0.407629				13.02	0.204425
13.05	0.408704				13.05	0.20419
13.08	0.409535				13.08	0.203987
13.11	0.410731				13.11	0.203829
13.14	0.411746				13.14	0.203695
13.17	0.412897				13.17	0.203553
13.20	0.413836				13.20	0.2034
13.23	0.414654				13.23	0.203277
13.26	0.415435				13.26	0.203242
13.29	0.416186				13.29	0.203194
13.32	0.417052				13.32	0.203058
13.35	0.417769				13.35	0.202902
13.38	0.418473				13.38	0.202801
13.41	0.419273				13.41	0.202744
13.44	0.420002				13.44	0.202744
13.47	0.420719				13.47	0.202744
13.50	0.421439				13.50	0.202722
13.53	0.422308				13.53	0.202699
13.56	0.423063				13.56	0.20269
13.59	0.423755				13.59	0.202702
13.62	0.424605				13.62	0.202731
13.65	0.425293				13.66	0.202722
13.68	0.426299				13.68	0.202718
13.71	0.427231				13.71	0.202769
13.74	0.428227				13.74	0.202899
13.77	0.429474				13.77	0.203051
13.80	0.430669				13.80	0.203105
13.84	0.432328				13.83	0.203172
13.86	0.43354				13.86	0.203289
13.89	0.435034				13.89	0.203448
13.92	0.436953				13.92	0.203692
13.95	0.438805				13.95	0.203886
13.98	0.441169				13.98	0.204136
14.01	0.443433				14.01	0.204393
14.04	0.445419				14.04	0.204742
14.07	0.448388				14.07	0.205139
14.10	0.45117				14.10	0.205538
14.13	0.454684				14.13	0.206039
14.16	0.45792				14.16	0.206499
14.19	0.461815				14.19	0.207153
14.22	0.464707				14.22	0.207835
14.25	0.468346				14.25	0.208387
14.28	0.472882				14.28	0.209272
14.31	0.476942				14.31	0.210163
14.34	0.48189				14.34	0.211305
14.37	0.486289				14.37	0.212437
14.40	0.49				14.40	0.213684
14.43	0.495402				14.43	0.215025
14.46	0.500195				14.46	0.216472
14.49	0.505933				14.49	0.218435
14.52	0.510812				14.52	0.220351
14.55	0.515668				14.55	0.222419
14.59	0.521307				14.58	0.22503
14.61	0.525399				14.61	0.227066
14.64	0.531137				14.64	0.23026
14.67	0.536051				14.67	0.233242
14.70	0.541811				14.70	0.237064
14.73	0.546581				14.73	0.24062
14.76	0.551346				14.76	0.244521
14.79	0.556008				14.79	0.248768
14.82	0.560468				14.82	0.253333
14.85	0.56547				14.85	0.259157
14.88	0.569603				14.88	0.26459
14.91	0.573546				14.91	0.270401
14.94	0.577993				14.94	0.277719
14.97	0.581067				14.97	0.28458
15.00	0.585282				15.00	0.291926
15.03	0.588673				15.03	0.299707
15.06	0.591401	7	0.164		15.04	0.302469	7	0.163
15.06	0.591931				15.06	0.30803
15.09	0.595515				15.09	0.31832
15.12	0.598427				15.12	0.327737
15.16	0.601627				15.15	0.339359
15.18	0.603778				15.18	0.348066
15.21	0.606287				15.21	0.359003
15.24	0.60897				15.24	0.372436
15.27	0.61107				15.27	0.384451
15.30	0.613392				15.30	0.399334
15.33	0.615387				15.33	0.4127
15.36	0.617268				15.36	0.426616
15.39	0.619032				15.39	0.441175
15.42	0.620602				15.42	0.456067
15.45	0.622286				15.45	0.474157
15.48	0.623666				15.48	0.490159
15.51	0.625138				15.51	0.509273
15.54	0.626073				15.54	0.523363
15.57	0.627091				15.57	0.540406
15.60	0.628167				15.60	0.560842
15.63	0.629112				15.63	0.578685
15.66	0.630133				15.66	0.599965
15.69	0.63093				15.69	0.618499
15.72	0.631497				15.72	0.63748
15.75	0.632141				15.75	0.65647
15.78	0.632554				15.78	0.675758
15.81	0.632922				15.81	0.69853
15.84	0.633086				15.84	0.718101
15.87	0.633255				15.87	0.741129
15.91	0.633391				15.90	0.760868
15.93	0.633451				15.93	0.777511
15.96	0.633445				15.96	0.800875
15.99	0.633448				15.99	0.820916
16.02	0.633337				16.02	0.844283
16.05	0.633112				16.05	0.8644
16.08	0.632852				16.08	0.884193
16.11	0.632484				16.11	0.903963
16.14	0.632008				16.14	0.923613
16.17	0.631345				16.17	0.946391
16.20	0.630736				16.20	0.96574
16.23	0.629987				16.23	0.98494
16.26	0.629103				16.26	1.00677
16.29	0.628421				16.29	1.02533
16.32	0.627348				16.32	1.04374
16.35	0.626314				16.35	1.06193
16.38	0.625255				16.38	1.07988
16.41	0.623948				16.41	1.10061
16.44	0.622648				16.44	1.11785
16.47	0.62129				16.47	1.13781
16.50	0.619917				16.50	1.15187
16.53	0.618194				16.53	1.17136
16.56	0.616596				16.56	1.18789
16.59	0.615054				16.59	1.20398
16.62	0.613202				16.62	1.22249
16.66	0.611495				16.65	1.23806
16.68	0.609693				16.68	1.25339
16.71	0.607768				16.71	1.26855
16.74	0.60583				16.74	1.28329
16.77	0.603448				16.77	1.30029
16.80	0.601297				16.80	1.31452
16.83	0.598776				16.83	1.33073
16.86	0.596964				16.86	1.342
16.89	0.594773				16.89	1.35531
16.92	0.592232				16.92	1.37021
16.95	0.589935				16.95	1.3827
16.98	0.587189				16.98	1.39681
17.01	0.584822				17.01	1.40854
17.04	0.582351				17.05	1.4219
17.07	0.579804				17.07	1.43119
17.10	0.577095				17.10	1.44223
17.13	0.573933				17.13	1.45489
17.16	0.571183				17.16	1.46549
17.19	0.56796				17.19	1.47746
17.20	0.567484	8	0.163		17.20	1.47921	8	0.164
17.22	0.565179				17.22	1.4874
17.25	0.562917				17.25	1.49529
17.28	0.559669				17.28	1.50614
17.31	0.55676				17.31	1.51515
17.34	0.55335				17.34	1.52528
17.37	0.550413				17.37	1.53369
17.40	0.547359				17.40	1.54192
17.43	0.544247				17.44	1.55117
17.46	0.541097				17.46	1.55766
17.49	0.537478				17.49	1.56642
17.52	0.534427				17.52	1.57355
17.55	0.531356				17.55	1.58036
17.58	0.527759				17.58	1.58786
17.61	0.525184				17.61	1.59379
17.64	0.521501				17.64	1.59932
17.67	0.518275				17.67	1.60445
17.70	0.514485				17.70	1.61001
17.73	0.511097				17.73	1.61456
17.76	0.507735				17.76	1.61874
17.79	0.504426				17.79	1.62336
17.82	0.501128				17.82	1.62652
17.85	0.497274				17.85	1.63069
17.88	0.493946				17.88	1.63412
17.91	0.490695				17.91	1.63727
17.94	0.486921				17.94	1.64061
17.97	0.483736				17.97	1.64319
18.00	0.480542				18.00	1.64549
18.03	0.477233				18.03	1.64758
18.06	0.473824				18.06	1.64937
18.09	0.469881				18.09	1.65109
18.12	0.46655				18.12	1.65237
18.15	0.462681				18.15	1.65355
18.18	0.459902				18.19	1.65436
18.21	0.456001				18.21	1.65501
18.24	0.452778				18.24	1.65546
18.27	0.449606				18.27	1.65565
18.30	0.445955				18.30	1.65565
18.33	0.442783				18.33	1.6555
18.36	0.439598				18.36	1.65507
18.39	0.436366				18.39	1.65459
18.42	0.433226				18.42	1.65382
18.45	0.429547				18.45	1.65266
18.48	0.426448				18.48	1.65143
18.51	0.422813				18.51	1.64993
18.54	0.419767				18.54	1.64853
18.57	0.417284				18.57	1.64714
18.60	0.413845				18.60	1.64503
18.63	0.410889				18.63	1.64302
18.66	0.407514				18.66	1.64059
18.69	0.404666				18.69	1.6383
18.72	0.401849				18.72	1.63583
18.75	0.399029				18.75	1.63312
18.78	0.396257				18.78	1.63026
18.81	0.393003				18.81	1.6267
18.84	0.390189				18.84	1.62351
18.87	0.386903				18.87	1.61957
18.90	0.384191				18.90	1.61597
18.93	0.381974				18.94	1.6122
18.96	0.37884				18.96	1.60824
18.99	0.376188				18.99	1.60408
19.02	0.373134				19.02	1.59889
19.05	0.370596				19.05	1.59426
19.08	0.368109				19.08	1.5895
19.11	0.365546				19.11	1.58366
19.14	0.362949				19.14	1.57935
19.17	0.359913				19.17	1.57315
19.20	0.357366				19.20	1.56764
19.23	0.354876				19.23	1.56198
19.26	0.352012				19.26	1.55532
19.29	0.349554				19.29	1.5494
19.32	0.347079				19.32	1.54331
19.35	0.345072	9	0.163		19.35	1.53811	9	0.163
19.35	0.344678				19.35	1.53705
19.38	0.341982				19.38	1.52962
19.41	0.339743				19.41	1.52317
19.44	0.337488				19.44	1.51652
19.47	0.334867				19.47	1.50859
19.50	0.332958				19.51	1.50155
19.53	0.330259				19.53	1.49427
19.56	0.32793				19.56	1.48698
19.59	0.325678				19.59	1.47962
19.62	0.323046				19.62	1.47102
19.65	0.320825				19.65	1.46351
19.68	0.318649				19.68	1.45459
19.71	0.316467				19.71	1.44807
19.74	0.31431				19.74	1.44032
19.77	0.311896				19.77	1.43114
19.80	0.309803				19.80	1.42306
19.83	0.307364				19.83	1.41354
19.86	0.3056				19.86	1.40532
19.89	0.303535				19.89	1.39836
19.92	0.301086				19.92	1.38862
19.95	0.298983				19.95	1.38008
19.98	0.296557				19.98	1.37
20.01	0.294495				20.01	1.3613
20.05	0.2921				20.04	1.35114
20.07	0.29041				20.07	1.3438
20.10	0.288475				20.10	1.33512
20.13	0.286283				20.13	1.32484
20.16	0.284335				20.16	1.31601
20.19	0.282118				20.19	1.30568
20.22	0.28018				20.22	1.29673
20.25	0.278569				20.25	1.28795
20.28	0.276387				20.28	1.27906
20.31	0.274509				20.31	1.27015
20.34	0.272304				20.34	1.25974
20.37	0.270509				20.37	1.25093
20.40	0.268774				20.40	1.24203
20.44	0.266776				20.43	1.23179
20.46	0.265374				20.46	1.22442
20.49	0.263404				20.49	1.21414
20.52	0.261761				20.52	1.20541
20.55	0.259832				20.55	1.19522
20.58	0.258167				20.58	1.18664
20.61	0.256638				20.61	1.17805
20.64	0.25509				20.64	1.16953
20.67	0.25352				20.67	1.16111
20.70	0.251712				20.70	1.15133
20.73	0.250256				20.73	1.14289
20.76	0.248883				20.76	1.13459
20.79	0.247424				20.79	1.12498
20.82	0.24639				20.82	1.1168
20.85	0.244886				20.85	1.10874
20.88	0.243684				20.88	1.10074
20.91	0.242501				20.91	1.09269
20.94	0.241188				20.94	1.08351
20.97	0.240134				20.97	1.07572
21.00	0.239069				21.00	1.06678
21.03	0.238019				21.03	1.06051
21.06	0.236991				21.06	1.05316
21.09	0.23583				21.09	1.04459
21.12	0.234904				21.12	1.03734
21.15	0.233857				21.15	1.029
21.19	0.233067				21.18	1.02191
21.21	0.232316				21.21	1.01482
21.24	0.231615				21.24	1.00771
21.27	0.230961				21.27	1.00072
21.30	0.230143				21.30	0.992638
21.33	0.229572				21.33	0.985758
21.36	0.22895				21.36	0.977812
21.39	0.228528				21.39	0.972166
21.42	0.228065				21.42	0.965645
21.45	0.227494				21.45	0.958058
21.48	0.227031				21.48	0.951523
21.50	0.226682	10	0.164		21.49	0.949341	10	0.163
21.51	0.226536				21.51	0.943917
21.54	0.226124				21.54	0.937424
21.57	0.225778				21.57	0.930906
21.60	0.225287				21.60	0.924464
21.63	0.224973				21.63	0.917939
21.66	0.224589				21.66	0.910393
21.69	0.224313				21.69	0.903998
21.72	0.22397				21.72	0.896696
21.75	0.22371				21.75	0.890625
21.78	0.223514				21.78	0.88563
21.81	0.223295				21.81	0.87874
21.84	0.223063				21.84	0.872885
21.87	0.222784				21.87	0.866005
21.90	0.222524				21.90	0.860111
21.93	0.222286				21.93	0.854361
21.96	0.222083				21.96	0.8486
21.99	0.22189				21.99	0.842967
22.02	0.221623				22.02	0.836522
22.05	0.221436				22.05	0.831053
22.08	0.221261				22.08	0.825578
22.11	0.221071				22.11	0.819282
22.14	0.220941				22.14	0.814797
22.17	0.220671				22.17	0.808574
22.20	0.220491				22.20	0.803289
22.23	0.220348				22.23	0.797999
22.26	0.220132				22.26	0.791791
22.29	0.219986				22.29	0.786538
22.32	0.219891				22.33	0.780375
22.35	0.219717				22.35	0.775998
22.38	0.21952				22.38	0.769993
22.41	0.219314				22.41	0.764925
22.44	0.219098				22.44	0.759996
22.47	0.218889				22.47	0.754226
22.51	0.218676				22.50	0.749408
22.53	0.218448				22.53	0.744574
22.56	0.218197				22.56	0.739702
22.59	0.217925				22.59	0.734858
22.62	0.217595				22.62	0.729218
22.65	0.217325				22.65	0.724511
22.68	0.217033				22.68	0.719062
22.71	0.216818				22.71	0.715195
22.74	0.216548				22.74	0.710599
22.77	0.216145				22.77	0.705495
22.80	0.215771				22.80	0.701178
22.83	0.215447				22.83	0.696246
22.86	0.215162				22.86	0.692053
22.89	0.214829				22.90	0.687095
22.92	0.214581				22.92	0.683634
22.95	0.214315				22.95	0.679428
22.98	0.213925				22.98	0.674604
23.01	0.213512				23.01	0.670528
23.04	0.213011				23.04	0.665764
23.07	0.2127				23.07	0.661643
23.10	0.212285				23.10	0.658307
23.13	0.211749				23.13	0.653726
23.16	0.211311				23.16	0.649828
23.19	0.210848				23.19	0.645191
23.22	0.21042				23.22	0.641235
23.25	0.209954				23.25	0.637315
23.28	0.209484				23.28	0.633502
23.31	0.209046				23.31	0.629712
23.34	0.208558				23.34	0.625211
23.37	0.20813				23.37	0.621398
23.40	0.207676				23.40	0.617623
23.43	0.207159				23.43	0.613243
23.46	0.206782				23.46	0.610112
23.49	0.206204				23.49	0.605624
23.52	0.205633				23.52	0.601811
23.55	0.204993				23.55	0.597421
23.58	0.204453				23.58	0.593602
23.61	0.203879				23.61	0.589904
23.64	0.20328				23.65	0.585577
23.65	0.203086	11	0.163		23.65	0.584946	11	0.164
23.67	0.202715				23.67	0.582472
23.70	0.20204				23.70	0.578234
23.73	0.201431				23.73	0.574609
23.76	0.200856				23.76	0.571094
23.79	0.200276				23.79	0.567009
23.82	0.199749				23.82	0.563561
23.85	0.199175				23.85	0.560157
23.88	0.198576				23.88	0.556776
23.91	0.198018				23.91	0.553522
23.94	0.197307				23.94	0.549814
23.97	0.196733				23.97	0.54661
24.00	0.196099				24.00	0.54281
24.03	0.195667				24.03	0.54013
24.06	0.195014				24.06	0.536422
24.09	0.194421				24.09	0.533335
24.12	0.193862				24.12	0.530243
24.15	0.193298				24.15	0.526567
24.18	0.192739				24.18	0.523372
24.21	0.192156				24.21	0.519683
24.24	0.19154				24.24	0.517101
24.27	0.190884				24.27	0.514066
24.30	0.190196				24.30	0.510501
24.33	0.189631				24.33	0.507418
24.36	0.188911				24.36	0.503744
24.39	0.188391				24.39	0.500576
24.42	0.18782				24.42	0.497924
24.45	0.187157				24.45	0.494302
24.48	0.186583				24.48	0.49118
24.51	0.18592				24.51	0.48758
24.54	0.185368				24.54	0.484484
24.57	0.184832				24.57	0.481392
24.60	0.184232				24.60	0.478293
24.63	0.183661				24.63	0.475222
24.66	0.183065				24.66	0.471714
24.69	0.182583				24.69	0.468771
24.72	0.18206				24.72	0.465301
24.75	0.181707				24.75	0.462252
24.78	0.181412				24.79	0.459287
24.81	0.181032				24.81	0.456346
24.84	0.180721				24.84	0.453542
24.87	0.18048				24.87	0.450199
24.90	0.180382				24.90	0.447205
24.93	0.180312				24.93	0.444264
24.96	0.180258				24.96	0.440832
24.99	0.180264				24.99	0.438406
25.02	0.180378				25.02	0.435072
25.05	0.180527				25.05	0.432176
25.08	0.180724				25.08	0.429274
25.11	0.181035				25.11	0.425965
25.14	0.181305				25.14	0.423089
25.17	0.181774				25.17	0.420234
25.20	0.182263				25.20	0.417373
25.23	0.182916				25.23	0.414017
25.26	0.183519				25.26	0.411241
25.29	0.184175				25.29	0.408472
25.33	0.18507				25.32	0.405192
25.35	0.185755				25.35	0.402855
25.38	0.186786				25.38	0.399597
25.41	0.187744				25.41	0.396761
25.44	0.188708				25.44	0.394021
25.47	0.189942				25.47	0.39089
25.50	0.191036				25.50	0.388118
25.53	0.192146				25.53	0.385434
25.56	0.193304				25.56	0.382767
25.59	0.194449				25.59	0.380134
25.62	0.195769				25.62	0.377073
25.65	0.196971				25.65	0.374428
25.68	0.198411				25.68	0.371323
25.71	0.199435				25.71	0.368674
25.74	0.200704				25.74	0.366469
25.77	0.202217				25.77	0.363482
25.80	0.203331	12	0.163		25.80	0.361375	12	0.163
25.80	0.203553				25.80	0.36096
25.83	0.205107				25.83	0.358032
25.86	0.206334				25.86	0.355453
25.90	0.207686				25.89	0.352456
25.92	0.208691				25.92	0.350366
25.95	0.209925				25.95	0.347898
25.98	0.211422				25.98	0.344923
26.01	0.212681				26.01	0.342344
26.04	0.214055				26.04	0.339321
26.07	0.215209				26.07	0.336771
26.10	0.216136				26.10	0.334278
26.13	0.217477				26.13	0.331711
26.16	0.2186				26.16	0.329206
26.19	0.219863				26.19	0.326351
26.22	0.220938				26.22	0.323985
26.25	0.221962				26.25	0.321577
26.28	0.222939				26.28	0.318837
26.31	0.223881				26.31	0.316841
26.34	0.224931				26.34	0.314117
26.37	0.225797				26.37	0.311754
26.40	0.226841				26.40	0.308956
26.43	0.22772				26.43	0.306571
26.46	0.228367				26.46	0.304198
26.49	0.229236				26.49	0.301876
26.52	0.229918				26.52	0.299554
26.55	0.230609				26.55	0.296922
26.58	0.231209				26.58	0.294695
26.61	0.23183				26.61	0.29256
26.65	0.2325				26.64	0.29014
26.67	0.232887				26.67	0.288434
26.70	0.233442				26.70	0.285988
26.73	0.233892				26.73	0.283844
26.76	0.234244				26.76	0.281725
26.79	0.234612				26.79	0.279343
26.82	0.234923				26.82	0.277262
26.85	0.235183				26.85	0.275184
26.88	0.235475				26.88	0.273062
26.91	0.235738				26.91	0.270959
26.94	0.23604				26.94	0.268555
26.97	0.236252				26.97	0.266611
27.00	0.236499				27.00	0.264409
27.03	0.236709				27.03	0.262547
27.06	0.236912				27.06	0.260609
27.09	0.237051				27.09	0.258674
27.12	0.237213				27.12	0.256847
27.15	0.237372				27.15	0.254652
27.18	0.237534				27.18	0.252724
27.21	0.237698				27.21	0.250485
27.24	0.237854				27.24	0.248933
27.27	0.23806				27.27	0.247125
27.30	0.238377				27.30	0.244934
27.33	0.238707				27.33	0.243034
27.36	0.239196				27.36	0.240969
27.39	0.239694				27.39	0.239265
27.42	0.240147				27.42	0.237848
27.45	0.240835				27.45	0.235903
27.48	0.241432				27.48	0.234168
27.51	0.242218				27.51	0.232119
27.54	0.2429				27.54	0.230406
27.57	0.243763				27.57	0.228605
27.60	0.24442				27.60	0.227111
27.63	0.245248				27.63	0.225448
27.66	0.246358				27.66	0.223498
27.69	0.247344				27.69	0.221848
27.72	0.248578				27.72	0.220082
27.75	0.249682				27.75	0.218641
27.79	0.250878				27.78	0.21722
27.81	0.252156				27.81	0.21573
27.84	0.253501				27.84	0.214252
27.87	0.25509				27.87	0.212618
27.90	0.25654				27.90	0.211238
27.93	0.257939				27.93	0.20977
27.95	0.259093	13	0.164		27.94	0.209284	13	0.163
27.96	0.259553				27.96	0.208085
27.99	0.260714				27.99	0.206861
28.02	0.262294				28.02	0.205129
28.05	0.263642				28.05	0.203673
28.08	0.265088				28.08	0.20222
28.11	0.266772				28.11	0.200625
28.14	0.268231				28.14	0.199093
28.17	0.269729				28.18	0.197564
28.20	0.27128				28.20	0.196476
28.23	0.273046				28.23	0.194823
28.26	0.274391				28.26	0.193383
28.29	0.27593				28.29	0.191985
28.32	0.277494				28.32	0.190376
28.35	0.278531				28.35	0.189063
28.38	0.279923				28.38	0.187744
28.41	0.281027				28.41	0.186541
28.44	0.282445				28.44	0.185105
28.47	0.283923				28.47	0.18363
28.50	0.285268				28.50	0.182475
28.53	0.286676				28.53	0.181171
28.56	0.288126				28.56	0.180229
28.59	0.28943				28.59	0.179087
28.62	0.291272				28.62	0.17779
28.65	0.292871				28.65	0.176639
28.68	0.294835				28.68	0.175313
28.71	0.296493				28.71	0.174174
28.74	0.298086				28.74	0.173108
28.77	0.300062				28.77	0.171887
28.80	0.301975				28.80	0.170752
28.83	0.304341				28.83	0.169407
28.86	0.306428				28.86	0.168243
28.89	0.308886				28.89	0.166863
28.92	0.310634				28.93	0.165807
28.95	0.312572				28.95	0.164728
28.98	0.314811				28.98	0.16344
29.01	0.31673				29.01	0.16239
29.04	0.318973				29.04	0.161109
29.07	0.320819				29.07	0.160018
29.10	0.322675				29.10	0.159012
29.13	0.324537				29.13	0.157743
29.16	0.32643				29.16	0.156598
29.19	0.32852				29.19	0.155231
29.22	0.330179				29.22	0.154016
29.25	0.331708				29.25	0.152757
29.28	0.333367				29.28	0.151454
29.31	0.334506				29.31	0.150477
29.34	0.336057				29.34	0.149262
29.37	0.337285				29.37	0.148278
29.40	0.338712				29.40	0.147225
29.43	0.339806				29.43	0.146397
29.46	0.341135				29.46	0.145427
29.49	0.342382				29.50	0.144383
29.52	0.343597				29.52	0.14353
29.55	0.34491				29.55	0.142366
29.58	0.345953				29.58	0.141389
29.61	0.346835				29.61	0.140472
29.64	0.347765				29.64	0.139337
29.67	0.348374				29.67	0.138293
29.70	0.349081				29.70	0.137297
29.73	0.349611				29.73	0.136447
29.76	0.350013				29.76	0.135756
29.79	0.350556				29.79	0.134722
29.82	0.350835				29.82	0.133833
29.85	0.350946				29.85	0.132834
29.88	0.351003				29.88	0.132111
29.91	0.351082				29.91	0.13116
29.94	0.351073				29.94	0.130151
29.97	0.350984				29.97	0.129123
30.00	0.350651				30.00	0.127956
30.03	0.350318				30.03	0.127074
30.06	0.349947				30.06	0.126272
30.09	0.349496				30.09	0.125555
30.10	0.349389	14	0.163		30.10	0.12526	14	0.164
30.12	0.349151				30.12	0.124708
30.15	0.348818				30.15	0.123848
30.18	0.348491				30.18	0.123115
30.21	0.348047				30.21	0.122256
30.24	0.347809				30.25	0.121558
30.27	0.347508				30.27	0.121006
30.30	0.347273				30.30	0.120026
30.33	0.347076				30.33	0.119277
30.36	0.346737				30.36	0.118478
30.39	0.346467				30.39	0.117749
30.42	0.346363				30.42	0.116978
30.45	0.34629				30.45	0.116286
30.48	0.346229				30.48	0.115506
30.51	0.346185				30.51	0.114634
30.54	0.346236				30.54	0.113914
30.57	0.346528				30.57	0.113067
30.60	0.346921				30.60	0.112398
30.63	0.347444				30.63	0.111728
30.66	0.348313				30.66	0.110878
30.69	0.34917				30.69	0.110142
30.72	0.350226				30.72	0.109276
30.75	0.351143				30.75	0.108607
30.78	0.352361				30.78	0.107865
30.81	0.353664				30.81	0.107208
30.84	0.355162				30.84	0.106558
30.87	0.357081				30.87	0.105787
30.90	0.358962				30.90	0.105077
30.93	0.360779				30.93	0.104442
30.96	0.363494				30.96	0.103637
30.99	0.365353				31.00	0.103028
31.02	0.368182				31.02	0.102447
31.05	0.370739				31.05	0.101806
31.08	0.373638				31.08	0.101121
31.11	0.376585				31.11	0.100506
31.14	0.379401				31.14	0.09996
31.18	0.382707				31.17	0.099272
31.20	0.385089				31.20	0.098736
31.23	0.388499				31.23	0.097933
31.26	0.391204				31.26	0.097378
31.29	0.394443				31.29	0.096798
31.32	0.397837				31.32	0.096186
31.35	0.400768				31.35	0.095681
31.38	0.403606				31.38	0.09519
31.41	0.406353				31.41	0.094739
31.44	0.408808				31.44	0.094324
31.47	0.412015				31.47	0.09361
31.50	0.414474				31.50	0.09302
31.53	0.417303				31.53	0.09236
31.56	0.419289				31.56	0.091751
31.59	0.421528				31.59	0.09133
31.62	0.423862				31.62	0.09067
31.65	0.426051				31.65	0.09014
31.68	0.428329				31.68	0.089468
31.71	0.430267				31.71	0.088868
31.74	0.43209				31.74	0.088243
31.77	0.433607				31.77	0.087878
31.80	0.435237				31.80	0.087304
31.83	0.436772				31.83	0.086622
31.86	0.437943				31.86	0.086058
31.89	0.439161				31.89	0.085471
31.93	0.439982				31.92	0.085005
31.95	0.440718				31.95	0.08445
31.98	0.441464				31.98	0.083739
32.01	0.442003				32.01	0.083187
32.04	0.442532				32.04	0.082623
32.07	0.442948				32.07	0.082166
32.10	0.443233				32.10	0.08175
32.13	0.443468				32.13	0.081255
32.16	0.443614				32.16	0.080745
32.19	0.443624				32.19	0.080088
32.22	0.443532				32.22	0.079549
32.25	0.443449	15	0.163		32.25	0.079152	15	0.163
32.25	0.44343				32.25	0.078959
32.28	0.443348				32.28	0.078442
32.31	0.443332				32.31	0.077972
32.34	0.443265				32.34	0.077535
32.37	0.443227				32.37	0.0771
32.40	0.443218				32.40	0.076586
32.43	0.443243				32.43	0.076168
32.46	0.443294				32.46	0.07567
32.50	0.443424				32.49	0.0752
32.52	0.443557				32.52	0.074839
32.55	0.443874				32.55	0.074312
32.58	0.444283				32.58	0.073855
32.61	0.444696				32.61	0.07344
32.64	0.445381				32.64	0.072888
32.67	0.446003				32.67	0.072463
32.70	0.446742				32.70	0.072012
32.73	0.447614				32.73	0.071562
32.76	0.44861				32.76	0.07121
32.79	0.449895				32.79	0.070861
32.82	0.451306				32.82	0.070506
32.85	0.453076				32.85	0.070097
32.88	0.454465				32.88	0.069694
32.91	0.456575				32.91	0.069243
32.94	0.458316				32.94	0.068847
32.97	0.460492				32.97	0.068415
33.00	0.463068				33.00	0.067927
33.03	0.465424				33.03	0.067473
33.06	0.467835				33.06	0.066909
33.09	0.470046				33.09	0.066595
33.12	0.472717				33.12	0.066138
33.15	0.475651				33.15	0.065669
33.18	0.478245				33.18	0.065199
33.21	0.481427				33.21	0.06465
33.25	0.484164				33.24	0.064197
33.27	0.486147				33.27	0.063902
33.30	0.489566				33.30	0.063369
33.33	0.492227				33.33	0.062969
33.36	0.495336				33.36	0.062551
33.39	0.49793				33.39	0.062224
33.42	0.500814				33.42	0.061859
33.45	0.502596				33.45	0.06152
33.48	0.50527				33.48	0.06112
33.51	0.507957				33.51	0.060609
33.54	0.510142				33.54	0.060162
33.57	0.512432				33.57	0.059677
33.60	0.514307				33.60	0.05929
33.63	0.515623				33.63	0.058833
33.66	0.517882				33.66	0.058405
33.69	0.519642				33.69	0.058056
33.72	0.521488				33.72	0.057707
33.75	0.522859				33.75	0.057361
33.78	0.524077				33.78	0.057019
33.81	0.525085				33.81	0.056457
33.84	0.526138				33.84	0.056108
33.87	0.527084				33.87	0.055639
33.90	0.527753				33.90	0.055217
33.93	0.528397				33.93	0.054782
33.96	0.528987				33.96	0.054269
33.99	0.529456				33.99	0.05378
34.02	0.529805				34.02	0.053358
34.05	0.530075				34.05	0.052971
34.08	0.53037				34.08	0.052584
34.11	0.530598				34.11	0.052302
34.14	0.530845				34.14	0.051896
34.17	0.531106				34.17	0.051544
34.20	0.531293				34.20	0.051341
34.23	0.531534				34.23	0.050992
34.26	0.531791				34.26	0.050722
34.29	0.532149				34.29	0.050383
34.32	0.532587				34.32	0.050034
34.35	0.533082				34.35	0.049736
34.38	0.533713				34.39	0.049419
34.40	0.534084	16	0.163		34.40	0.049349	16	0.164
34.41	0.534376				34.41	0.04919
34.44	0.53528				34.44	0.048857
34.47	0.536355				34.47	0.048508
34.50	0.537418				34.50	0.048229
34.53	0.538928				34.53	0.047903
34.56	0.54038				34.56	0.047576
34.59	0.541827				34.59	0.047313
34.62	0.543625				34.62	0.046992
34.65	0.545367				34.65	0.046662
34.68	0.547533				34.68	0.046196
34.71	0.549573				34.71	0.045758
34.74	0.552132				34.74	0.045225
34.77	0.553785				34.78	0.044807
34.80	0.556272				34.80	0.04442
34.83	0.558933				34.83	0.043941
34.86	0.561277				34.86	0.043494
34.89	0.564052				34.89	0.04298
34.92	0.566454				34.92	0.042571
34.95	0.568198				34.95	0.042307
34.98	0.571113				34.98	0.041965
35.01	0.573359				35.01	0.041594
35.04	0.575979				35.04	0.041105
35.07	0.578202				35.07	0.040712
35.10	0.580353				35.10	0.04035
35.13	0.582209				35.13	0.040008
35.16	0.584366				35.16	0.039728
35.19	0.586599				35.19	0.039281
35.22	0.588384				35.22	0.038923
35.25	0.590329				35.25	0.038577
35.28	0.591759				35.28	0.038279
35.31	0.593339				35.31	0.03787
35.34	0.594719				35.34	0.037518
35.37	0.595984				35.37	0.0372
35.40	0.597285				35.40	0.036829
35.43	0.598211				35.43	0.036544
35.46	0.599248				35.46	0.03622
35.49	0.600206				35.49	0.035875
35.52	0.600856				35.53	0.035519
35.55	0.60176				35.55	0.035218
35.58	0.602525				35.58	0.034967
35.61	0.603188				35.61	0.034691
35.64	0.604076				35.64	0.034298
35.67	0.604742				35.67	0.033987
35.70	0.605443				35.70	0.033613
35.73	0.606096				35.73	0.033375
35.76	0.606823				35.76	0.033058
35.79	0.607622				35.79	0.03275
35.82	0.608482				35.82	0.032401
35.85	0.60957				35.85	0.032046
35.88	0.610582				35.88	0.031776
35.91	0.611657				35.91	0.03145
35.94	0.612995				35.94	0.031117
35.97	0.614261				35.97	0.030749
36.00	0.615809				36.00	0.030387
36.03	0.617239				36.03	0.030079
36.06	0.619009				36.06	0.029746
36.09	0.620158				36.09	0.029502
36.12	0.621988				36.12	0.029229
36.15	0.62404				36.15	0.028915
36.18	0.625899				36.18	0.028671
36.21	0.6281				36.21	0.028341
36.24	0.629959				36.24	0.028065
36.27	0.631364				36.27	0.027796
36.30	0.633819				36.30	0.027558
36.33	0.635713				36.33	0.02731
36.36	0.637841				36.36	0.027012
36.39	0.639649				36.39	0.02673
36.42	0.641727				36.42	0.026416
36.45	0.642967				36.45	0.026187
36.48	0.644705				36.48	0.025978
36.51	0.646421				36.51	0.025728
36.54	0.647861				36.54	0.025518	17	0.163
36.56	0.648556	17	0.164		36.55	0.025483
36.57	0.649473				36.57	0.025255
36.60	0.650678				36.60	0.025036
36.63	0.652023				36.63	0.02477
36.66	0.653124				36.66	0.024503
36.69	0.654043				36.69	0.024249
36.72	0.655058				36.72	0.023961
36.75	0.655909				36.75	0.023694
36.78	0.656651				36.78	0.023463
36.81	0.657602				36.81	0.023184
36.84	0.658215				36.85	0.022984
36.87	0.659147				36.87	0.022711
36.90	0.659953				36.90	0.022378
36.93	0.660787				36.93	0.022083
36.96	0.661583				36.96	0.021829
36.99	0.662392				36.99	0.021595
37.02	0.663328				37.02	0.0213
37.05	0.664282				37.05	0.021093
37.08	0.665402				37.08	0.020821
37.11	0.666328				37.11	0.020618
37.14	0.667458				37.14	0.020402
37.17	0.668758				37.17	0.020066
37.20	0.669725				37.20	0.019707
37.23	0.671172				37.23	0.019409
37.26	0.672437				37.26	0.01913
37.29	0.673595				37.29	0.018924
37.32	0.675222				37.32	0.01866
37.35	0.676564				37.35	0.0184
37.38	0.678087				37.38	0.018115
37.41	0.679156				37.41	0.017934
37.44	0.680456				37.44	0.017722
37.47	0.681922				37.47	0.017481
37.50	0.683346				37.50	0.017249
37.53	0.684871				37.53	0.016957
37.56	0.686124				37.56	0.016754
37.59	0.687282				37.59	0.016554
37.62	0.688313				37.62	0.016377
37.65	0.689531				37.65	0.016123
37.68	0.690721				37.68	0.015876
37.71	0.691777				37.71	0.015685
37.74	0.692909				37.74	0.015482
37.78	0.69368				37.77	0.015295
37.80	0.694441				37.80	0.015051
37.83	0.695409				37.83	0.014778
37.86	0.696252				37.86	0.014546
37.89	0.697141				37.89	0.014318
37.92	0.697861				37.92	0.014153
37.95	0.698542				37.95	0.013991
37.98	0.699396				37.98	0.013734
38.01	0.700138				38.01	0.013503
38.04	0.700956				38.04	0.013332
38.07	0.70174				38.07	0.013103
38.10	0.702672				38.10	0.012869
38.13	0.70357				38.13	0.012602
38.16	0.704277				38.16	0.012336
38.19	0.705283				38.19	0.012129
38.22	0.706165				38.22	0.011901
38.25	0.707208				38.25	0.011574
38.28	0.708115				38.28	0.011298
38.31	0.709219				38.31	0.011029
38.34	0.710171				38.34	0.010727
38.37	0.711126				38.37	0.010477
38.40	0.712201				38.40	0.010157
38.43	0.71313				38.43	0.009871
38.46	0.713949				38.46	0.009646
38.49	0.715014				38.49	0.009364
38.53	0.715782				38.52	0.009167
38.55	0.716515				38.55	0.008983
38.58	0.717282				38.58	0.008764
38.61	0.71805				38.61	0.008539
38.64	0.718751				38.64	0.008285
38.67	0.719366				38.67	0.008022
38.70	0.719912	18	0.163		38.70	0.00779	18	0.164
38.70	0.720013				38.70	0.007743
38.73	0.720521				38.73	0.007514
38.76	0.721187				38.76	0.007222
38.79	0.721663				38.79	0.006985
38.82	0.722199				38.82	0.006744
38.85	0.72277				38.85	0.006449
38.88	0.723322				38.88	0.006179
38.91	0.723915				38.92	0.005909
38.94	0.724406				38.94	0.005792
38.97	0.724946				38.97	0.005614
39.00	0.725507				39.00	0.005386
39.03	0.725992				39.03	0.005097
39.06	0.726525				39.06	0.004701
39.10	0.726954				39.09	0.004415
39.12	0.727299				39.12	0.004247
39.15	0.727962				39.15	0.003921
39.18	0.728486				39.18	0.003676
39.21	0.72899				39.21	0.003419
39.24	0.729402				39.24	0.003248
39.27	0.729824				39.27	0.00308
39.30	0.730068				39.30	0.002912
39.33	0.730443				39.33	0.002702
39.36	0.730722				39.36	0.002452
39.39	0.730944				39.39	0.002252
39.42	0.731153				39.42	0.002081
39.45	0.731305				39.45	0.001963
39.48	0.731382				39.48	0.00184
39.51	0.731432				39.51	0.001618
39.54	0.73147				39.54	0.001405
39.57	0.731426				39.57	0.001294
39.60	0.731296				39.60	0.001183
39.63	0.73121				39.63	0.001021
39.66	0.73114				39.66	0.000853
39.69	0.730998				39.69	0.00079
39.72	0.730798				39.72	0.000764
39.75	0.730627				39.75	0.00085
39.78	0.730401				39.78	0.00098
39.81	0.730202				39.81	0.001269
39.85	0.729922				39.84	0.001726
39.87	0.729558				39.87	0.002151
39.90	0.729158				39.90	0.002557
39.93	0.728723				39.93	0.00302
39.96	0.728321				39.96	0.003426
39.99	0.727759				39.99	0.004044
40.02	0.727103				40.02	0.005002
40.05	0.726643				40.05	0.005795
40.08	0.725967				40.08	0.006924
40.11	0.725444				40.11	0.007638
40.14	0.724825				40.14	0.008355
40.17	0.724159				40.17	0.009097
40.20	0.723544				40.20	0.009662
40.23	0.722973				40.24	0.010249
40.26	0.72243				40.26	0.010556
40.29	0.722005				40.29	0.010873
40.32	0.721682				40.32	0.011092
40.35	0.72158				40.35	0.011178
40.38	0.721698				40.38	0.011035
40.41	0.721967				40.41	0.010708
40.44	0.722475				40.44	0.010337
40.47	0.723049				40.47	0.009862
40.50	0.723686				40.50	0.009376
40.53	0.724641				40.53	0.008701
40.56	0.72564				40.56	0.007987
40.59	0.726712				40.59	0.007004
40.62	0.727718				40.62	0.00636
40.65	0.72892				40.65	0.005437
40.68	0.730335				40.68	0.004561
40.71	0.731569				40.71	0.003959
40.74	0.733104				40.74	0.003454
40.77	0.734369				40.77	0.003093
40.80	0.735258				40.80	0.002867
40.83	0.736666				40.83	0.002553
40.85	0.737319	19	0.164		40.85	0.002433	19	0.163
40.86	0.737624				40.86	0.002322
40.89	0.738598				40.89	0.002078
40.92	0.739172				40.92	0.001878
40.95	0.739543				40.95	0.00158
40.98	0.739736				40.99	0.001186
41.01	0.739841				41.01	0.000907
41.04	0.739835				41.04	0.000669
41.07	0.739759				41.07	0.000523
41.10	0.739514				41.10	0.000425
41.13	0.739245				41.13	0.000384
41.16	0.738909				41.16	0.000346
41.19	0.738515				41.19	0.000339
41.22	0.738119				41.22	0.000346
41.25	0.737618				41.25	0.000333
41.28	0.737221				41.28	0.000324
41.31	0.736755				41.31	0.00032
41.34	0.736269				41.34	0.00033
41.37	0.735902				41.38	0.00033
41.40	0.735404				41.40	0.000317
41.43	0.735051				41.43	0.00033
41.46	0.734766				41.46	0.00033
41.49	0.734468				41.49	0.000327
41.52	0.734297				41.52	0.00033
41.55	0.734192				41.55	0.000336
41.58	0.734113				41.58	0.000339
41.61	0.734059				41.61	0.000358
41.64	0.734052				41.64	0.000412
41.67	0.734075				41.67	0.000536
41.70	0.734068				41.70	0.000802
41.73	0.73397				41.73	0.001228
41.76	0.733783				41.76	0.001754
41.79	0.733694				41.79	0.002074
41.82	0.733646				41.82	0.002316
41.85	0.73371				41.85	0.002579
41.88	0.733802				41.88	0.002855
41.92	0.733919				41.91	0.003159
41.94	0.73397				41.94	0.003343
41.97	0.734017				41.97	0.003508
42.00	0.734059				42.00	0.003721
42.03	0.734109				42.03	0.003914
42.06	0.734252				42.06	0.004181
42.09	0.734373				42.09	0.004412
42.12	0.734468				42.12	0.004622
42.15	0.734642				42.15	0.00478
42.18	0.734874				42.18	0.004951
42.21	0.735204				42.21	0.005211
42.24	0.735435				42.24	0.005392
42.27	0.735689				42.27	0.005541
42.30	0.735854				42.30	0.005709
42.33	0.736133				42.33	0.005846
42.36	0.736352				42.36	0.006062
42.39	0.736463				42.39	0.006169
42.42	0.736682				42.42	0.006293
42.45	0.736828				42.45	0.006445
42.48	0.736964				42.48	0.00662
42.51	0.737028				42.51	0.006715
42.54	0.73705				42.54	0.006791
42.57	0.737069				42.57	0.006788
42.60	0.737101				42.60	0.006801
42.63	0.737113				42.63	0.006902
42.66	0.737123				42.66	0.007121
42.69	0.737101				42.69	0.007219
42.72	0.737091				42.72	0.007292
42.75	0.737113				42.75	0.007318
42.78	0.73711				42.78	0.007321
42.81	0.737078				42.81	0.007403
42.84	0.737069				42.84	0.007537
42.87	0.737139				42.87	0.007657
42.90	0.737126				42.90	0.00774
42.93	0.737101				42.93	0.007778
42.96	0.737094				42.96	0.007819
42.99	0.737101				42.99	0.007838
43.02	0.737126				43.02	0.007847

## Sheet: Figure 3c
	GCAGCAGGAGCAGCA - mut DHX36 bind motif 2				GAAGAAGGAGAAGAA - mut DHX36 bind motif 1				GGAGGAGGAGGAGGA - DHX36 binding motif				TP-G4 Kontrolle
TITLE	KCl-196			TITLE	KCl-193			TITLE	KCl-192			TITLE	KCl-181
DATA TYPE				DATA TYPE				DATA TYPE				DATA TYPE
ORIGIN	JASCO			ORIGIN	JASCO			ORIGIN	JASCO			ORIGIN	JASCO
OWNER				OWNER				OWNER				OWNER
DATE	2015-11-16			DATE	2015-11-16			DATE	2015-11-16			DATE	2015-11-16
TIME	13:42:09			TIME	13:21:37			TIME	13:00:53			TIME	12:39:54
SPECTROMETER/DATA SYSTEM	JASCO Corp., J-810, Rev. 1.00			SPECTROMETER/DATA SYSTEM	JASCO Corp., J-810, Rev. 1.00			SPECTROMETER/DATA SYSTEM	JASCO Corp., J-810, Rev. 1.00			SPECTROMETER/DATA SYSTEM	JASCO Corp., J-810, Rev. 1.00
RESOLUTION				RESOLUTION				RESOLUTION				RESOLUTION
DELTAX	-0.1			DELTAX	-0.1			DELTAX	-0.1			DELTAX	-0.1
XUNITS	NANOMETERS			XUNITS	NANOMETERS			XUNITS	NANOMETERS			XUNITS	NANOMETERS
YUNITS	CD[mdeg]			YUNITS	CD[mdeg]			YUNITS	CD[mdeg]			YUNITS	CD[mdeg]
Y2UNITS	ABSORBANCE			Y2UNITS	ABSORBANCE			Y2UNITS	ABSORBANCE			Y2UNITS	ABSORBANCE
FIRSTX	350			FIRSTX	350			FIRSTX	350			FIRSTX	350
LASTX	200			LASTX	200			LASTX	200			LASTX	200
NPOINTS	1501			NPOINTS	1501			NPOINTS	1501			NPOINTS	1501
FIRSTY	0.04806			FIRSTY	0.04151			FIRSTY	-0.02126			FIRSTY	0.0462
MAXY	18.6116			MAXY	24.3314			MAXY	19.5685			MAXY	24.2358
MINY	-11.6281			MINY	-11.2842			MINY	-12.8012			MINY	-8.72774
XYDATA				XYDATA				XYDATA				XYDATA
														0.00160547
350	0.0480556	0.00257347		350	0.0415126	0.00477214		350	-0.0212585	0.00186972		350	0.0462011
														0.00147363
349.9	0.059754	0.00249198		349.9	0.056744	0.00458551		349.9	-0.00389196	0.0019209		349.9	0.0566247
														0.00142147
349.8	0.0719988	0.00243744		349.8	0.0686469	0.00445514		349.8	0.01186	0.00193064		349.8	0.0642402
														0.00145126
349.7	0.0739457	0.00247072		349.7	0.0690185	0.00448271		349.7	0.0182277	0.00182095		349.7	0.0655503
														0.00163801
349.6	0.0767894	0.00264527		349.6	0.0658116	0.00468149		349.6	0.0162854	0.00188278		349.6	0.0597372
														0.00169517
349.5	0.084309	0.00266475		349.5	0.0648828	0.00483143		349.5	0.0181009	0.00193614		349.5	0.050973
														0.00173441
349.4	0.0842701	0.00273693		349.4	0.0571937	0.00494414		349.4	0.0149092	0.00205328		349.4	0.0366872
														0.00172734
349.3	0.0871935	0.00277672		349.3	0.0523368	0.00498362		349.3	0.0169265	0.00212458		349.3	0.027043
														0.00169183
349.2	0.0912614	0.00270242		349.2	0.0536049	0.00490631		349.2	0.0212719	0.00215984		349.2	0.0200633
														0.00167433
349.1	0.0968379	0.00271643		349.1	0.0547027	0.0048543		349.1	0.0267483	0.00215374		349.1	0.021563
														0.00189768
349	0.105487	0.00292015		349	0.0543251	0.00491963		349	0.0287669	0.00230664		349	0.0249116
														0.00213725
348.9	0.122166	0.00319471		348.9	0.061674	0.00504632		348.9	0.0363266	0.00245026		348.9	0.0347193
														0.00233014
348.8	0.142687	0.00348576		348.8	0.0706882	0.00517081		348.8	0.0468362	0.0026232		348.8	0.0461631
														0.00228324
348.7	0.168703	0.00354082		348.7	0.0873214	0.00509352		348.7	0.0594452	0.00263726		348.7	0.0571623
														0.00200991
348.6	0.191655	0.00350387		348.6	0.101404	0.00491882		348.6	0.075516	0.00243692		348.6	0.0643158
														0.00170187
348.5	0.197896	0.00323018		348.5	0.108096	0.00468234		348.5	0.0818151	0.00216307		348.5	0.0612252
														0.00164269
348.4	0.189492	0.00318303		348.4	0.107996	0.00470675		348.4	0.0845891	0.00205544		348.4	0.0587416
														0.00184876
348.3	0.178302	0.00330757		348.3	0.107677	0.00491536		348.3	0.0923959	0.00214578		348.3	0.0628252
														0.00201486
348.2	0.167974	0.0033554		348.2	0.107786	0.00509951		348.2	0.0944704	0.00219028		348.2	0.0746374
														0.00224081
348.1	0.158315	0.00357977		348.1	0.106566	0.00528873		348.1	0.103003	0.00238742		348.1	0.0859173
														0.00213219
348	0.154213	0.00340164		348	0.107019	0.00507989		348	0.112025	0.00230904		348	0.088076
														0.001897
347.9	0.151598	0.00320825		347.9	0.0986088	0.00489647		347.9	0.116333	0.00222268		347.9	0.0874594
														0.00164701
347.8	0.14225	0.00304772		347.8	0.0822188	0.00466264		347.8	0.119931	0.00208368		347.8	0.0737419
														0.00157802
347.7	0.1386	0.00301418		347.7	0.0642746	0.00471491		347.7	0.117939	0.00203288		347.7	0.0590157
														0.00160334
347.6	0.133065	0.0031117		347.6	0.0491725	0.00486024		347.6	0.11652	0.00207451		347.6	0.0468643
														0.00184617
347.5	0.129847	0.00323943		347.5	0.0393857	0.00513791		347.5	0.116876	0.00218499		347.5	0.029472
														0.00198322
347.4	0.130212	0.0032343		347.4	0.0405537	0.00520973		347.4	0.108847	0.00219949		347.4	0.0151087
														0.00198662
347.3	0.127111	0.00309663		347.3	0.0469742	0.00507491		347.3	0.105202	0.00210393		347.3	0.00421981
														0.00189058
347.2	0.127851	0.00295532		347.2	0.0601581	0.0048785		347.2	0.107	0.00200109		347.2	0.000681776
														0.00180385
347.1	0.123654	0.00292748		347.1	0.0735181	0.0047935		347.1	0.108524	0.00197991		347.1	0.00597612
														0.00179712
347	0.125499	0.00309507		347	0.0957292	0.00488905		347	0.113583	0.00209698		347	0.0261081
														0.00195549
346.9	0.151703	0.00327086		346.9	0.133711	0.00514764		346.9	0.128199	0.00239469		346.9	0.0627209
														0.00204428
346.8	0.172161	0.00344894		346.8	0.169813	0.00537417		346.8	0.132331	0.0026152		346.8	0.0882783
														0.00212217
346.7	0.178767	0.00343421		346.7	0.192127	0.00546425		346.7	0.127955	0.00274185		346.7	0.103171
														0.00216337
346.6	0.174733	0.00339007		346.6	0.20257	0.00541853		346.6	0.117438	0.00283229		346.6	0.0990712
														0.00217733
346.5	0.162419	0.00336651		346.5	0.202735	0.00528146		346.5	0.109807	0.00277786		346.5	0.0841072
														0.00211599
346.4	0.136906	0.00331847		346.4	0.187075	0.00510929		346.4	0.0968818	0.00253983		346.4	0.0572867
														0.0020411
346.3	0.11508	0.00336692		346.3	0.173117	0.00509171		346.3	0.085615	0.00239718		346.3	0.034488
														0.00202323
346.2	0.0906482	0.00334097		346.2	0.151779	0.0051321		346.2	0.0741256	0.00226926		346.2	0.00964793
														0.00190364
346.1	0.0595552	0.00329532		346.1	0.123823	0.00524969		346.1	0.0491021	0.00226478		346.1	-0.0174336
														0.00180533
346	0.0398312	0.0031484		346	0.0956823	0.00525619		346	0.0251913	0.00232321		346	-0.0396653
														0.00170501
345.9	0.0214785	0.00306645		345.9	0.0666689	0.00521017		345.9	0.000154749	0.00232438		345.9	-0.0730921
														0.00160327
345.8	0.00219691	0.00296502		345.8	0.0372092	0.00499016		345.8	-0.0234612	0.00215503		345.8	-0.107478
														0.00164518
345.7	-0.0126801	0.00306646		345.7	0.0114741	0.00488024		345.7	-0.0378846	0.00208105		345.7	-0.14823
														0.00152828
345.6	-0.0321433	0.00294577		345.6	-0.0116845	0.00467801		345.6	-0.054613	0.00186029		345.6	-0.192126
														0.00150709
345.5	-0.0583025	0.00292299		345.5	-0.040241	0.00460662		345.5	-0.0785678	0.00182833		345.5	-0.228004
														0.00152015
345.4	-0.0845689	0.00290074		345.4	-0.0613776	0.00460321		345.4	-0.107235	0.00184804		345.4	-0.25857
														0.00148882
345.3	-0.116647	0.00281052		345.3	-0.0777788	0.00462793		345.3	-0.141269	0.00193118		345.3	-0.276944
														0.00148285
345.2	-0.150628	0.00279299		345.2	-0.0990052	0.00458666		345.2	-0.17735	0.0019401		345.2	-0.294665
														0.00152877
345.1	-0.181011	0.00279727		345.1	-0.115362	0.00460044		345.1	-0.199705	0.00192078		345.1	-0.309241
														0.0014547
345	-0.214067	0.00280727		345	-0.138934	0.00443802		345	-0.220482	0.00187252		345	-0.322737
														0.00125598
344.9	-0.229008	0.00264386		344.9	-0.156185	0.00432116		344.9	-0.22799	0.00171686		344.9	-0.329946
														0.00120097
344.8	-0.237803	0.00268131		344.8	-0.172985	0.00428657		344.8	-0.234282	0.00165093		344.8	-0.331868
														0.0010299
344.7	-0.23392	0.00255774		344.7	-0.184056	0.00421113		344.7	-0.241523	0.00140688		344.7	-0.329781
														0.000976685
344.6	-0.221813	0.0024328		344.6	-0.190069	0.00414636		344.6	-0.245862	0.00126547		344.6	-0.330439
														0.00123515
344.5	-0.217979	0.00262857		344.5	-0.207822	0.00436635		344.5	-0.249626	0.00151618		344.5	-0.342534
														0.00146768
344.4	-0.220196	0.0027099		344.4	-0.225111	0.00448093		344.4	-0.241216	0.00183642		344.4	-0.35311
														0.00169542
344.3	-0.223862	0.00285895		344.3	-0.246095	0.0046458		344.3	-0.229171	0.00222406		344.3	-0.355338
														0.00168681
344.2	-0.210161	0.00278242		344.2	-0.261539	0.00465984		344.2	-0.208077	0.00239342		344.2	-0.341785
														0.00164073
344.1	-0.192017	0.00281962		344.1	-0.265932	0.0046915		344.1	-0.19013	0.0023893		344.1	-0.315936
														0.00153061
344	-0.182429	0.00276333		344	-0.266951	0.00465975		344	-0.18752	0.00224957		344	-0.289069
														0.00154844
343.9	-0.166054	0.00286096		343.9	-0.256895	0.0047862		343.9	-0.187954	0.00221594		343.9	-0.254857
														0.00174248
343.8	-0.157616	0.00290284		343.8	-0.24031	0.00487431		343.8	-0.188927	0.00224136		343.8	-0.229875
														0.00204461
343.7	-0.154162	0.00296685		343.7	-0.224827	0.00502777		343.7	-0.193643	0.00235302		343.7	-0.205312
														0.00215641
343.6	-0.144965	0.00290624		343.6	-0.208783	0.00495592		343.6	-0.190763	0.00236224		343.6	-0.179231
														0.0021037
343.5	-0.138296	0.00277326		343.5	-0.189513	0.0048793		343.5	-0.184185	0.00236003		343.5	-0.159677
														0.0019371
343.4	-0.134863	0.00268376		343.4	-0.173215	0.00480136		343.4	-0.176448	0.00236632		343.4	-0.131506
														0.00161958
343.3	-0.121693	0.00243908		343.3	-0.148541	0.00455462		343.3	-0.161007	0.00226571		343.3	-0.0939305
														0.00150883
343.2	-0.115736	0.00241825		343.2	-0.128853	0.00449801		343.2	-0.15673	0.00232737		343.2	-0.0590811
														0.00156789
343.1	-0.0989264	0.0024789		343.1	-0.109317	0.00454472		343.1	-0.148839	0.00235081		343.1	-0.0135577
														0.00173312
343	-0.0853043	0.00257984		343	-0.0922025	0.00454624		343	-0.141552	0.00229691		343	0.0185594
														0.00209247
342.9	-0.0735897	0.00280351		342.9	-0.0845168	0.00475043		342.9	-0.137836	0.00234943		342.9	0.0349792
														0.00231244
342.8	-0.0483629	0.00285486		342.8	-0.0762567	0.00487525		342.8	-0.120544	0.00235091		342.8	0.0462766
														0.00231655
342.7	-0.022335	0.00279517		342.7	-0.0641579	0.00491372		342.7	-0.0891066	0.00236468		342.7	0.0549852
														0.00211924
342.6	-0.00299445	0.00274811		342.6	-0.0583642	0.00484291		342.6	-0.0679363	0.0023838		342.6	0.0644738
														0.00179271
342.5	0.0178223	0.00262218		342.5	-0.0457095	0.00469149		342.5	-0.0455012	0.0023068		342.5	0.0784376
														0.00145003
342.4	0.014549	0.00245556		342.4	-0.0475065	0.00446185		342.4	-0.0375986	0.00209901		342.4	0.0828804
														0.0013594
342.3	0.00902119	0.00230144		342.3	-0.0496714	0.00430916		342.3	-0.0345554	0.00192051		342.3	0.0843358
														0.00132273
342.2	-0.00192378	0.00202601		342.2	-0.0555101	0.00417369		342.2	-0.0258824	0.00164935		342.2	0.0803693
														0.00139727
342.1	-0.0183064	0.00189077		342.1	-0.0673975	0.00413266		342.1	-0.0100388	0.00145601		342.1	0.0779744
														0.00150601
342	-0.0258221	0.00181823		342	-0.0690635	0.00420957		342	0.00708525	0.00143271		342	0.0846725
														0.00157404
341.9	-0.0434739	0.00180202		341.9	-0.0798607	0.00428266		341.9	-0.00020127	0.0015411		341.9	0.0776035
														0.00164609
341.8	-0.0622795	0.00194342		341.8	-0.0863966	0.00441979		341.8	-0.00596111	0.00171084		341.8	0.0646042
														0.00152924
341.7	-0.0965092	0.00195513		341.7	-0.0991739	0.00438954		341.7	-0.0231084	0.00166872		341.7	0.0385984
														0.00140338
341.6	-0.131598	0.00195958		341.6	-0.112565	0.00431641		341.6	-0.0337389	0.00163184		341.6	0.0100197
														0.00127301
341.5	-0.156827	0.00204991		341.5	-0.123264	0.00432963		341.5	-0.0304627	0.00155309		341.5	-0.0131382
														0.00129283
341.4	-0.184524	0.00215839		341.4	-0.139707	0.00441484		341.4	-0.0298341	0.00156784		341.4	-0.0406826
														0.00152624
341.3	-0.200446	0.0022813		341.3	-0.15452	0.00457543		341.3	-0.0317166	0.00171972		341.3	-0.0632414
														0.0017663
341.2	-0.199142	0.00237395		341.2	-0.16491	0.00476703		341.2	-0.0293964	0.00183849		341.2	-0.0752703
														0.0019113
341.1	-0.193948	0.00234131		341.1	-0.169807	0.00481236		341.1	-0.0226333	0.00189246		341.1	-0.0880856
														0.00199084
341	-0.18824	0.0022744		341	-0.173417	0.00475164		341	-0.0166594	0.00194682		341	-0.089228
														0.0018395
340.9	-0.174521	0.00218149		340.9	-0.171604	0.00457691		340.9	-0.0089852	0.00185914		340.9	-0.0883278
														0.00158565
340.8	-0.166283	0.00211303		340.8	-0.176178	0.00440754		340.8	-0.0127118	0.00165183		340.8	-0.100093
														0.00141395
340.7	-0.155647	0.00222236		340.7	-0.179813	0.00430387		340.7	-0.0144803	0.00152414		340.7	-0.108648
														0.00138237
340.6	-0.145504	0.00238535		340.6	-0.182568	0.00437409		340.6	-0.0175148	0.0016045		340.6	-0.121363
														0.00146469
340.5	-0.133787	0.00250047		340.5	-0.188539	0.00440351		340.5	-0.0161636	0.0017436		340.5	-0.121913
														0.00159641
340.4	-0.127307	0.00244043		340.4	-0.188281	0.00446114		340.4	-0.000414192	0.00188323		340.4	-0.112128
														0.00167279
340.3	-0.131196	0.00233949		340.3	-0.191184	0.00444253		340.3	0.00471283	0.00196148		340.3	-0.106523
														0.00165956
340.2	-0.133636	0.00220973		340.2	-0.192841	0.00432159		340.2	0.00348797	0.00198289		340.2	-0.096172
														0.00171898
340.1	-0.137012	0.00226725		340.1	-0.19369	0.0044293		340.1	-0.00646776	0.00200812		340.1	-0.0985807
														0.001646
340	-0.131505	0.00250586		340	-0.192697	0.00445362		340	-0.0260749	0.00202749		340	-0.101258
														0.00152769
339.9	-0.111436	0.00252336		339.9	-0.183924	0.00441658		339.9	-0.0319829	0.00199162		339.9	-0.0889565
														0.00131312
339.8	-0.0926344	0.00246754		339.8	-0.169521	0.00431724		339.8	-0.0351321	0.00186953		339.8	-0.0759596
														0.00129943
339.7	-0.0680852	0.00239977		339.7	-0.146588	0.00433009		339.7	-0.0305749	0.00184077		339.7	-0.0576266
														0.00125557
339.6	-0.0445249	0.00222514		339.6	-0.120254	0.00428385		339.6	-0.0236798	0.00178608		339.6	-0.0354465
														0.00135373
339.5	-0.0380747	0.00215598		339.5	-0.106431	0.00426859		339.5	-0.0276541	0.00183177		339.5	-0.0276904
														0.00149885
339.4	-0.0386593	0.0021423		339.4	-0.0999281	0.00424398		339.4	-0.0274173	0.00185938		339.4	-0.0287995
														0.00168161
339.3	-0.0328979	0.0022528		339.3	-0.0920641	0.00422872		339.3	-0.0257354	0.00195602		339.3	-0.0242663
														0.00174227
339.2	-0.0130505	0.00233455		339.2	-0.0715588	0.00424299		339.2	-0.0142302	0.00202306		339.2	-0.0181591
														0.00162519
339.1	0.0102833	0.0022828		339.1	-0.0463052	0.00420647		339.1	-0.00335137	0.00196425		339.1	-0.0173383
														0.00157667
339	0.0448781	0.00228152		339	-0.0139176	0.00420855		339	0.00860344	0.0019277		339	-0.0072594
														0.00163144
338.9	0.0758011	0.00224231		338.9	0.0135915	0.00417001		338.9	0.0180508	0.00189149		338.9	-0.00108026
														0.00172113
338.8	0.0903209	0.00217671		338.8	0.0207642	0.00410457		338.8	0.0205437	0.00189157		338.8	0.00520345
														0.00176475
338.7	0.0895783	0.00211437		338.7	0.0197059	0.00398829		338.7	0.0217891	0.00191109		338.7	0.00328505
														0.00173507
338.6	0.078235	0.0020302		338.6	0.00916136	0.00391745		338.6	0.0175608	0.00193545		338.6	-0.00210943
														0.0016156
338.5	0.0640964	0.0020286		338.5	-0.00453146	0.00393551		338.5	0.0164977	0.00195345		338.5	-0.0151892
														0.00159625
338.4	0.0503752	0.00211338		338.4	-0.0103897	0.00400372		338.4	0.0195286	0.00195938		338.4	-0.0296699
														0.00168741
338.3	0.0426222	0.00224587		338.3	-0.00914367	0.00412634		338.3	0.0299602	0.00197902		338.3	-0.0323757
														0.00173026
338.2	0.0366555	0.0022779		338.2	-0.00521129	0.00420239		338.2	0.0445576	0.00192575		338.2	-0.035534
														0.00178199
338.1	0.0305328	0.00220017		338.1	-0.000941273	0.0041807		338.1	0.0651034	0.00189964		338.1	-0.0332339
														0.00177861
338	0.0183637	0.00201153		338	0.00249723	0.00399346		338	0.0756872	0.00173254		338	-0.0375824
														0.001611
337.9	0.00603395	0.00185069		337.9	0.000964663	0.00381845		337.9	0.0676779	0.00160155		337.9	-0.0489795
														0.0014178
337.8	0.00179164	0.00179328		337.8	0.00738666	0.00354318		337.8	0.0621608	0.00147067		337.8	-0.0471658
														0.00137814
337.7	-0.00726749	0.0019226		337.7	0.0152729	0.00359749		337.7	0.0458645	0.00148896		337.7	-0.0458074
														0.00133401
337.6	-0.00682431	0.00200823		337.6	0.0307037	0.00369025		337.6	0.041288	0.00154794		337.6	-0.0335327
														0.00128742
337.5	-0.00922379	0.00211385		337.5	0.043673	0.00376571		337.5	0.0467025	0.00157127		337.5	-0.0192757
														0.00152149
337.4	-0.0180682	0.00228758		337.4	0.0551603	0.00397032		337.4	0.0479201	0.00181851		337.4	-0.0177371
														0.00163485
337.3	-0.0276893	0.00235799		337.3	0.0495428	0.0039716		337.3	0.0458055	0.00188273		337.3	-0.0270024
														0.00179562
337.2	-0.0407765	0.00243928		337.2	0.0453472	0.00403122		337.2	0.0409554	0.00196255		337.2	-0.0364481
														0.00183414
337.1	-0.0527818	0.00246372		337.1	0.0384753	0.00403583		337.1	0.0325869	0.00191468		337.1	-0.0509194
														0.00175145
337	-0.0598873	0.00241418		337	0.0347129	0.00409243		337	0.0285425	0.00179269		337	-0.0561671
														0.00156277
336.9	-0.0548211	0.00232559		336.9	0.0438831	0.00407625		336.9	0.0310562	0.00162265		336.9	-0.0488143
														0.00138434
336.8	-0.0527251	0.00229181		336.8	0.0446143	0.00404597		336.8	0.0256039	0.00153058		336.8	-0.04307
														0.00130997
336.7	-0.0504819	0.00229738		336.7	0.0462146	0.00401		336.7	0.028846	0.00150844		336.7	-0.0299816
														0.00137904
336.6	-0.0485259	0.00227595		336.6	0.0345514	0.00396056		336.6	0.0251562	0.00153412		336.6	-0.021631
														0.0014653
336.5	-0.0607723	0.00232308		336.5	0.0137783	0.00398372		336.5	0.0175459	0.00156625		336.5	-0.0258537
														0.0016532
336.4	-0.0628936	0.00243279		336.4	0.00466923	0.00410466		336.4	0.0259698	0.00168863		336.4	-0.0147689
														0.00168072
336.3	-0.0566159	0.00242027		336.3	0.00423976	0.00416853		336.3	0.0309355	0.00171396		336.3	-0.00356678
														0.00153432
336.2	-0.0431035	0.00238851		336.2	0.0184739	0.00419869		336.2	0.0378043	0.00160655		336.2	0.0182042
														0.00137056
336.1	-0.0192511	0.00237898		336.1	0.0467378	0.00423308		336.1	0.0495967	0.00147551		336.1	0.0491754
														0.00130821
336	0.00174217	0.00237713		336	0.0743123	0.00414395		336	0.0524524	0.00134437		336	0.0734728
														0.00110452
335.9	0.0126636	0.00223078		335.9	0.0898064	0.00390324		335.9	0.0523754	0.00112898		335.9	0.0869399
														0.00105601
335.8	0.0107077	0.00221864		335.8	0.0930544	0.003731		335.8	0.0454849	0.00106458		335.8	0.0849846
														0.00107842
335.7	-0.000825601	0.00221555		335.7	0.0876103	0.00373444		335.7	0.0308547	0.0011783		335.7	0.0808949
														0.0012142
335.6	-0.0179324	0.00229369		335.6	0.0743328	0.00385208		335.6	0.008985	0.00139331		335.6	0.0684346
														0.00151159
335.5	-0.036462	0.00261198		335.5	0.0652849	0.00426853		335.5	-0.0144615	0.00173555		335.5	0.0587233
														0.00180066
335.4	-0.0480221	0.00284891		335.4	0.0612562	0.00457215		335.4	-0.0239725	0.00195573		335.4	0.0547566
														0.00198331
335.3	-0.0647596	0.00294593		335.3	0.0480655	0.00469392		335.3	-0.0368949	0.0020005		335.3	0.0385166
														0.0021005
335.2	-0.0775312	0.00289963		335.2	0.0383464	0.00467136		335.2	-0.0401029	0.00189709		335.2	0.0228224
														0.00206574
335.1	-0.0846319	0.00272354		335.1	0.0291466	0.00448745		335.1	-0.0379114	0.00163348		335.1	0.0106649
														0.00208061
335	-0.0921065	0.0026364		335	0.0227705	0.00437999		335	-0.0412626	0.00149981		335	0.00233139
														0.00188396
334.9	-0.0930711	0.0025011		334.9	0.019976	0.00409874		334.9	-0.040137	0.00136327		334.9	0.00306847
														0.00182993
334.8	-0.0918781	0.00262514		334.8	0.0244889	0.00404124		334.8	-0.0393783	0.00139322		334.8	0.011299
														0.00170753
334.7	-0.0951826	0.00267948		334.7	0.0240257	0.00397472		334.7	-0.0412304	0.00153602		334.7	0.0164871
														0.0017226
334.6	-0.0943499	0.00273165		334.6	0.0287986	0.00403885		334.6	-0.0350452	0.0017451		334.6	0.0232688
														0.00168609
334.5	-0.0932026	0.00264416		334.5	0.0298906	0.00410031		334.5	-0.0331174	0.00177371		334.5	0.0261572
														0.00180923
334.4	-0.102738	0.00259962		334.4	0.0175078	0.00427558		334.4	-0.0328813	0.00180373		334.4	0.0206092
														0.00180805
334.3	-0.104211	0.00250906		334.3	0.00676501	0.00433415		334.3	-0.0270687	0.00166385		334.3	0.0140067
														0.00181715
334.2	-0.101245	0.00239193		334.2	-0.00359803	0.00427271		334.2	-0.0294188	0.00146476		334.2	0.0108966
														0.00194239
334.1	-0.101728	0.00239228		334.1	-0.0101861	0.00413898		334.1	-0.0309171	0.00132538		334.1	0.0088496
														0.00197613
334	-0.0933372	0.00239356		334	-0.0111262	0.00399964		334	-0.0353582	0.00129229		334	0.0133936
														0.00197821
333.9	-0.0977621	0.00240431		333.9	-0.0213169	0.00398073		333.9	-0.0521364	0.00135695		333.9	0.00249637
														0.00189348
333.8	-0.115564	0.00240989		333.8	-0.037291	0.00409899		333.8	-0.0670748	0.00141731		333.8	-0.0187343
														0.00167774
333.7	-0.126423	0.0023452		333.7	-0.0522946	0.00425664		333.7	-0.0760688	0.0014043		333.7	-0.0435111
														0.00159577
333.6	-0.142496	0.00235179		333.6	-0.0726428	0.00451264		333.6	-0.0852997	0.00149915		333.6	-0.0782223
														0.00166287
333.5	-0.143862	0.00245855		333.5	-0.0767741	0.00470583		333.5	-0.0800845	0.00158715		333.5	-0.0929662
														0.00188167
333.4	-0.136567	0.00266077		333.4	-0.0754936	0.00487376		333.4	-0.0693826	0.00180744		333.4	-0.0931077
														0.00210136
333.3	-0.138162	0.00281015		333.3	-0.0825816	0.00482215		333.3	-0.0574683	0.00199619		333.3	-0.0878985
														0.00233408
333.2	-0.13049	0.00281902		333.2	-0.080069	0.00477662		333.2	-0.0410909	0.00213259		333.2	-0.0733707
														0.00239734
333.1	-0.129904	0.00274094		333.1	-0.0790633	0.00462443		333.1	-0.0309213	0.00217454		333.1	-0.0625155
														0.00238457
333	-0.12931	0.00256823		333	-0.0837171	0.00459648		333	-0.0330213	0.00214997		333	-0.0587903
														0.00243361
332.9	-0.119021	0.00260314		332.9	-0.0859197	0.00477008		332.9	-0.042523	0.00218168		332.9	-0.0608298
														0.00250865
332.8	-0.105851	0.00278269		332.8	-0.082766	0.005033		332.8	-0.0514066	0.00230066		332.8	-0.0584189
														0.00243897
332.7	-0.0854697	0.00291309		332.7	-0.0800271	0.00512265		332.7	-0.0555923	0.0022554		332.7	-0.0507909
														0.00228894
332.6	-0.0720305	0.00284615		332.6	-0.0836105	0.00502674		332.6	-0.0631262	0.00216084		332.6	-0.0451334
														0.00227705
332.5	-0.0713783	0.00285689		332.5	-0.093597	0.00491747		332.5	-0.0735202	0.00229388		332.5	-0.0423779
														0.00217817
332.4	-0.0718913	0.002657		332.4	-0.109972	0.0046891		332.4	-0.0848805	0.00232787		332.4	-0.0457389
														0.00215211
332.3	-0.0763777	0.00256345		332.3	-0.126692	0.00463298		332.3	-0.0944102	0.00241407		332.3	-0.0530044
														0.00215054
332.2	-0.0759916	0.00257241		332.2	-0.136914	0.00461477		332.2	-0.104229	0.00243849		332.2	-0.0630635
														0.00201485
332.1	-0.0703135	0.00249899		332.1	-0.143561	0.00444546		332.1	-0.119532	0.00217076		332.1	-0.0718619
														0.00186797
332	-0.0572002	0.00252928		332	-0.138953	0.00439274		332	-0.125297	0.00194172		332	-0.0757618
														0.00173087
331.9	-0.0327612	0.00261066		331.9	-0.119355	0.00437681		331.9	-0.126347	0.00184919		331.9	-0.0636672
														0.00169937
331.8	-0.0104848	0.00270757		331.8	-0.0968818	0.00432949		331.8	-0.115884	0.00181514		331.8	-0.0406724
														0.00174918
331.7	-0.00382308	0.00287587		331.7	-0.0881102	0.00449947		331.7	-0.10739	0.00193799		331.7	-0.0308259
														0.00178579
331.6	-0.0034369	0.00288692		331.6	-0.0815974	0.00456332		331.6	-0.0935739	0.00200347		331.6	-0.0212044
														0.00174196
331.5	-0.00720949	0.00281702		331.5	-0.0788003	0.00451122		331.5	-0.0772144	0.00197859		331.5	-0.0208599
														0.00171469
331.4	-0.00603975	0.00270539		331.4	-0.0710693	0.00444846		331.4	-0.0655688	0.00186284		331.4	-0.0194996
														0.00169574
331.3	0.012564	0.00260605		331.3	-0.0499467	0.00437656		331.3	-0.0429291	0.0018146		331.3	-0.00317218
														0.00168153
331.2	0.0277051	0.00257094		331.2	-0.029329	0.00430767		331.2	-0.0206157	0.00177247		331.2	0.0165679
														0.00185946
331.1	0.0443773	0.00266021		331.1	-0.00871758	0.00442574		331.1	-0.00409776	0.00182228		331.1	0.0441465
														0.00198588
331	0.0517576	0.00280459		331	-0.0017234	0.004565		331	0.0024019	0.00192488		331	0.0593012
														0.00198841
330.9	0.054643	0.00288923		330.9	0.00357227	0.00469452		330.9	-0.00109214	0.00196236		330.9	0.0715743
														0.0018985
330.8	0.0706009	0.00281777		330.8	0.0140812	0.00465764		330.8	-0.0129389	0.00190806		330.8	0.0805517
														0.00176113
330.7	0.0804559	0.00268809		330.7	0.0110562	0.00448768		330.7	-0.0291165	0.0018151		330.7	0.0821897
														0.00165253
330.6	0.0986966	0.00259877		330.6	0.0126287	0.00434123		330.6	-0.0371729	0.00177363		330.6	0.0876985
														0.00167055
330.5	0.123135	0.00255164		330.5	0.0232501	0.00426195		330.5	-0.0189415	0.00169905		330.5	0.104586
														0.00194629
330.4	0.140361	0.00276709		330.4	0.0373737	0.00440993		330.4	0.00842577	0.00182481		330.4	0.128843
														0.00219022
330.3	0.163055	0.00296396		330.3	0.0656054	0.00454275		330.3	0.0505793	0.001951		330.3	0.16842
														0.0024831
330.2	0.172834	0.00315274		330.2	0.0841061	0.0047034		330.2	0.0816529	0.00215201		330.2	0.193973
														0.00272655
330.1	0.173214	0.00320411		330.1	0.0934184	0.00480983		330.1	0.0964271	0.00235788		330.1	0.204064
														0.00282083
330	0.175052	0.00320204		330	0.095594	0.00486396		330	0.110759	0.00249495		330	0.205166
														0.00269994
329.9	0.172097	0.00299739		329.9	0.0967302	0.00484594		329.9	0.121592	0.00243062		329.9	0.201773
														0.00255848
329.8	0.171901	0.00302231		329.8	0.0991729	0.00489202		329.8	0.133808	0.00230759		329.8	0.198722
														0.00248258
329.7	0.174888	0.00311129		329.7	0.0999834	0.00495491		329.7	0.145616	0.00220681		329.7	0.201954
														0.00247214
329.6	0.182978	0.00319247		329.6	0.107503	0.00496162		329.6	0.160547	0.00209872		329.6	0.211419
														0.00258326
329.5	0.18666	0.00332179		329.5	0.105882	0.00499429		329.5	0.157892	0.00215251		329.5	0.208254
														0.00259923
329.4	0.188495	0.00336192		329.4	0.0994528	0.0049151		329.4	0.154553	0.00217648		329.4	0.2035
														0.00255965
329.3	0.177304	0.00331091		329.3	0.0924964	0.00489383		329.3	0.14089	0.00226015		329.3	0.184847
														0.00248041
329.2	0.175173	0.00327718		329.2	0.0903336	0.00487735		329.2	0.129898	0.00237621		329.2	0.176624
														0.00251005
329.1	0.181445	0.00339356		329.1	0.0958479	0.00506736		329.1	0.125667	0.00253431		329.1	0.180763
														0.00248126
329	0.18133	0.00341718		329	0.105946	0.00511575		329	0.119154	0.00261018		329	0.184673
														0.0024896
328.9	0.188513	0.00342359		328.9	0.116719	0.00511665		328.9	0.122738	0.00263002		328.9	0.189119
														0.00247949
328.8	0.178664	0.00333499		328.8	0.116761	0.00508223		328.8	0.118485	0.00259056		328.8	0.177291
														0.00228308
328.7	0.164093	0.00313302		328.7	0.11337	0.00484193		328.7	0.107737	0.00240105		328.7	0.15584
														0.00210416
328.6	0.148858	0.00294699		328.6	0.104097	0.00469992		328.6	0.0980149	0.0022351		328.6	0.130062
														0.00185001
328.5	0.126324	0.00272077		328.5	0.0904954	0.00448767		328.5	0.0782349	0.00204366		328.5	0.101297
														0.00167011
328.4	0.100911	0.00266368		328.4	0.0668527	0.0044529		328.4	0.0513484	0.00193848		328.4	0.065873
														0.00157021
328.3	0.0675137	0.00274935		328.3	0.0466547	0.0044816		328.3	0.0266682	0.00187289		328.3	0.0348594
														0.00165315
328.2	0.048079	0.0028968		328.2	0.0393011	0.00459449		328.2	0.0116527	0.00195148		328.2	0.0162245
														0.0017535
328.1	0.0306524	0.00298148		328.1	0.0283347	0.00464873		328.1	0.00163563	0.0020326		328.1	-4.58175e-05
														0.00179872
328	0.0246114	0.00295486		328	0.0234953	0.00463107		328	-0.00386799	0.00201887		328	-0.00466741
														0.0016831
327.9	0.0251589	0.0027377		327.9	0.0207231	0.00448005		327.9	-0.00368912	0.00185648		327.9	-0.0068316
														0.00149783
327.8	0.0196919	0.00245465		327.8	0.0101472	0.00428005		327.8	-0.00967222	0.00164891		327.8	-0.0236874
														0.00144162
327.7	0.0227377	0.00235164		327.7	0.0228341	0.00424702		327.7	-0.00149296	0.00158647		327.7	-0.0280932
														0.00150514
327.6	0.0366362	0.00244871		327.6	0.050178	0.00433766		327.6	0.0211994	0.00167983		327.6	-0.0225945
														0.00161119
327.5	0.0483109	0.00259875		327.5	0.0743025	0.00452402		327.5	0.0353968	0.00188054		327.5	-0.0252919
														0.00164404
327.4	0.0703507	0.00276283		327.4	0.101055	0.00464396		327.4	0.0518383	0.00198281		327.4	-0.0203516
														0.00172918
327.3	0.0932985	0.00289066		327.3	0.11865	0.00470395		327.3	0.0657153	0.00199419		327.3	-0.0048551
														0.0016831
327.2	0.101976	0.00277347		327.2	0.125389	0.0045984		327.2	0.0738943	0.00177996		327.2	0.00188337
														0.00168862
327.1	0.102944	0.00264857		327.1	0.131418	0.0045508		327.1	0.0827388	0.00164572		327.1	0.00824136
														0.0016761
327	0.0967379	0.00252285		327	0.137042	0.00449745		327	0.100065	0.00158863		327	0.0169384
														0.00162856
326.9	0.0823373	0.00240061		326.9	0.140292	0.00447014		326.9	0.105843	0.00158711		326.9	0.00716633
														0.00150908
326.8	0.0682158	0.00225081		326.8	0.134626	0.00439181		326.8	0.104072	0.00151623		326.8	-0.0047891
														0.00139516
326.7	0.0515211	0.00217883		326.7	0.128444	0.00430798		326.7	0.0987302	0.00145023		326.7	-0.0172067
														0.00143667
326.6	0.0309562	0.00219151		326.6	0.115945	0.00430871		326.6	0.0827061	0.00143223		326.6	-0.0369122
														0.00167667
326.5	0.0192462	0.00233443		326.5	0.102661	0.00446689		326.5	0.0758502	0.00156412		326.5	-0.0494742
														0.00206697
326.4	0.00342776	0.00266329		326.4	0.0862942	0.00471319		326.4	0.0605998	0.0018362		326.4	-0.0614311
														0.00231884
326.3	-0.00350775	0.00292953		326.3	0.0675521	0.00492889		326.3	0.0468553	0.00212965		326.3	-0.0685001
														0.00247362
326.2	-0.0131973	0.00315013		326.2	0.0406429	0.00511822		326.2	0.033296	0.00241343		326.2	-0.070979
														0.00229245
326.1	-0.0245996	0.0030438		326.1	0.0175672	0.00502654		326.1	0.0132612	0.00238339		326.1	-0.0737505
														0.00214868
326	-0.0292813	0.00291891		326	-0.00182559	0.00491018		326	0.00524991	0.00224813		326	-0.069732
														0.0019789
325.9	-0.0282648	0.00271807		325.9	-0.00804152	0.00465303		325.9	0.0122159	0.00201048		325.9	-0.0620204
														0.00181786
325.8	-0.0118963	0.00257077		325.8	0.00177508	0.00445791		325.8	0.0302089	0.00176676		325.8	-0.0547558
														0.00172658
325.7	-0.00976309	0.00253771		325.7	-0.000163725	0.00428761		325.7	0.0444484	0.00163313		325.7	-0.0612447
														0.00163972
325.6	-0.00557136	0.00244833		325.6	0.00683342	0.00415059		325.6	0.0586286	0.00158404		325.6	-0.0636149
														0.00158299
325.5	-0.00876897	0.0025268		325.5	0.00484694	0.00413443		325.5	0.0582036	0.00164249		325.5	-0.0776096
														0.00159085
325.4	-0.0197905	0.00259189		325.4	-0.0102367	0.00418007		325.4	0.0427181	0.00175701		325.4	-0.0959845
														0.00160141
325.3	-0.0295246	0.00266808		325.3	-0.0299754	0.00423933		325.3	0.0240101	0.00181274		325.3	-0.112202
														0.00156344
325.2	-0.0439285	0.00260706		325.2	-0.0600056	0.00425927		325.2	-0.00126613	0.00177518		325.2	-0.126855
														0.00142304
325.1	-0.0612113	0.00252981		325.1	-0.091322	0.00419778		325.1	-0.0259142	0.001645		325.1	-0.135471
														0.00132757
325	-0.0824989	0.0023631		325	-0.121562	0.00404976		325	-0.0502386	0.00148438		325	-0.134204
														0.00132313
324.9	-0.110645	0.00219948		324.9	-0.153979	0.00394182		324.9	-0.0781352	0.00138864		324.9	-0.131242
														0.00144213
324.8	-0.12916	0.00224752		324.8	-0.177226	0.00388212		324.8	-0.101692	0.00143728		324.8	-0.135633
														0.0015823
324.7	-0.136889	0.00235854		324.7	-0.195292	0.00385726		324.7	-0.121791	0.0014703		324.7	-0.140977
														0.00167224
324.6	-0.148226	0.00254647		324.6	-0.229759	0.00397076		324.6	-0.149295	0.00155376		324.6	-0.159316
														0.00153276
324.5	-0.144252	0.00255782		324.5	-0.25022	0.00400917		324.5	-0.165943	0.00152079		324.5	-0.165872
														0.00136762
324.4	-0.143986	0.00254982		324.4	-0.275583	0.00404069		324.4	-0.179008	0.00153994		324.4	-0.16981
														0.00128808
324.3	-0.136777	0.00246042		324.3	-0.291919	0.00408805		324.3	-0.188071	0.00154477		324.3	-0.164898
														0.00133596
324.2	-0.131018	0.00238893		324.2	-0.301019	0.00412429		324.2	-0.197291	0.00157981		324.2	-0.165143
														0.00144935
324.1	-0.13069	0.00234298		324.1	-0.308429	0.00407175		324.1	-0.206846	0.00151916		324.1	-0.16673
														0.00158202
324	-0.140071	0.00240071		324	-0.318512	0.00416048		324	-0.226144	0.00148226		324	-0.173358
														0.0015896
323.9	-0.152381	0.00238902		323.9	-0.331067	0.00416661		323.9	-0.243426	0.00143539		323.9	-0.184255
														0.00150595
323.8	-0.158376	0.00238206		323.8	-0.335391	0.00415116		323.8	-0.250472	0.00142411		323.8	-0.184872
														0.00146099
323.7	-0.158882	0.00244246		323.7	-0.325636	0.00415717		323.7	-0.251434	0.00152581		323.7	-0.186788
														0.00146479
323.6	-0.139189	0.00253144		323.6	-0.304795	0.00410211		323.6	-0.230115	0.00166454		323.6	-0.174658
														0.00149953
323.5	-0.10858	0.00261585		323.5	-0.269707	0.0040451		323.5	-0.195595	0.00172137		323.5	-0.151076
														0.00142112
323.4	-0.0801469	0.00254847		323.4	-0.231277	0.00387772		323.4	-0.164229	0.00154135		323.4	-0.128606
														0.00133306
323.3	-0.0585314	0.00242414		323.3	-0.212918	0.00380993		323.3	-0.142522	0.00132983		323.3	-0.111722
														0.00126553
323.2	-0.0426101	0.00230821		323.2	-0.201431	0.0037989		323.2	-0.138753	0.00112118		323.2	-0.106897
														0.00134643
323.1	-0.0479805	0.00229338		323.1	-0.207934	0.00393407		323.1	-0.1575	0.00109843		323.1	-0.120845
														0.001431
323	-0.0584785	0.00230697		323	-0.214719	0.00399582		323	-0.18027	0.00116915		323	-0.137485
														0.0016341
322.9	-0.0731702	0.00246391		322.9	-0.214804	0.004071		322.9	-0.197762	0.00141366		322.9	-0.156644
														0.00169091
322.8	-0.0841734	0.00245055		322.8	-0.20231	0.00400531		322.8	-0.203469	0.00151888		322.8	-0.163631
														0.00163026
322.7	-0.0867551	0.00246605		322.7	-0.189458	0.0039755		322.7	-0.201968	0.00153786		322.7	-0.168473
														0.00157861
322.6	-0.084214	0.00242858		322.6	-0.177526	0.00395188		322.6	-0.195819	0.00160811		322.6	-0.170659
														0.00160491
322.5	-0.0684109	0.00250864		322.5	-0.159934	0.00408265		322.5	-0.186854	0.00164412		322.5	-0.169048
														0.00171117
322.4	-0.0565855	0.00265692		322.4	-0.14827	0.00420917		322.4	-0.183379	0.00173584		322.4	-0.17668
														0.00165873
322.3	-0.0535638	0.00260731		322.3	-0.12989	0.00416851		322.3	-0.175394	0.00154001		322.3	-0.18567
														0.00151606
322.2	-0.0554749	0.00248927		322.2	-0.122075	0.00395066		322.2	-0.168953	0.00121992		322.2	-0.194895
														0.00139149
322.1	-0.0571869	0.00235672		322.1	-0.108251	0.00381097		322.1	-0.150402	0.000919894		322.1	-0.190885
														0.00129247
322	-0.068843	0.00226198		322	-0.107945	0.00372841		322	-0.13673	0.000853087		322	-0.197451
														0.00129302
321.9	-0.0749585	0.00224176		321.9	-0.103647	0.00373107		321.9	-0.125685	0.000980052		321.9	-0.195232
														0.00144615
321.8	-0.0877348	0.00243337		321.8	-0.0994849	0.00393781		321.8	-0.111741	0.00133435		321.8	-0.196729
														0.00149728
321.7	-0.101587	0.00263748		321.7	-0.0957788	0.00411994		321.7	-0.10031	0.00158028		321.7	-0.205546
														0.00145142
321.6	-0.103263	0.00274164		321.6	-0.0812763	0.00415793		321.6	-0.0830464	0.00166946		321.6	-0.205234
														0.00147797
321.5	-0.09699	0.00278233		321.5	-0.0676467	0.00417468		321.5	-0.0640193	0.00157764		321.5	-0.201237
														0.00155342
321.4	-0.0764399	0.00273603		321.4	-0.0454187	0.00408101		321.4	-0.0405141	0.0014609		321.4	-0.187526
														0.00156189
321.3	-0.0558303	0.00259462		321.3	-0.0270329	0.00395374		321.3	-0.0238106	0.00129848		321.3	-0.176342
														0.00158264
321.2	-0.0449491	0.00250769		321.2	-0.0228521	0.00390643		321.2	-0.0155602	0.00130851		321.2	-0.169968
														0.00149469
321.1	-0.0402401	0.00244923		321.1	-0.0215706	0.00389019		321.1	-0.0117131	0.0013116		321.1	-0.167931
														0.00139651
321	-0.0534143	0.00246483		321	-0.0349289	0.00391711		321	-0.0242025	0.00139075		321	-0.185446
														0.00145674
320.9	-0.0681291	0.00255698		320.9	-0.0470055	0.00403377		320.9	-0.033842	0.00153203		320.9	-0.197103
														0.00148249
320.8	-0.082909	0.00254895		320.8	-0.0512372	0.00410277		320.8	-0.0384006	0.00151651		320.8	-0.197968
														0.00157203
320.7	-0.0998354	0.00261761		320.7	-0.0552272	0.00420237		320.7	-0.0427133	0.0015355		320.7	-0.192265
														0.00163642
320.6	-0.0984406	0.00262041		320.6	-0.0491493	0.00429201		320.6	-0.0332419	0.00164696		320.6	-0.169854
														0.0016516
320.5	-0.0915718	0.00268204		320.5	-0.0451008	0.00434804		320.5	-0.0189886	0.00182261		320.5	-0.145391
														0.00159657
320.4	-0.0838982	0.00262599		320.4	-0.047463	0.00423293		320.4	-0.0070401	0.00185867		320.4	-0.127248
														0.00167319
320.3	-0.0676056	0.00263154		320.3	-0.0557232	0.00418889		320.3	0.00174345	0.0019296		320.3	-0.111196
														0.00184457
320.2	-0.0635617	0.00270853		320.2	-0.0693329	0.00415199		320.2	0.000361828	0.00202449		320.2	-0.106798
														0.00202241
320.1	-0.0610283	0.00282526		320.1	-0.0783669	0.00414363		320.1	-0.00383444	0.00206005		320.1	-0.109027
														0.00212273
320	-0.0542484	0.00290321		320	-0.0812361	0.00423071		320	0.000285652	0.00211026		320	-0.105817
														0.00215569
319.9	-0.0496718	0.00300392		319.9	-0.0761746	0.00430285		319.9	0.00798301	0.00223696		319.9	-0.0992989
														0.00213558
319.8	-0.0456672	0.00297745		319.8	-0.0772014	0.00432102		319.8	0.0144768	0.0022507		319.8	-0.0908436
														0.00217019
319.7	-0.0465308	0.00299374		319.7	-0.0811299	0.00443903		319.7	0.0160166	0.002306		319.7	-0.0816487
														0.00216845
319.6	-0.0602142	0.00301052		319.6	-0.0918892	0.0045109		319.6	-0.00389675	0.00229501		319.6	-0.089199
														0.00215026
319.5	-0.0750363	0.00297308		319.5	-0.0984774	0.00452516		319.5	-0.0253114	0.0022682		319.5	-0.0927519
														0.00210834
319.4	-0.0953273	0.00292775		319.4	-0.113568	0.00450401		319.4	-0.0532397	0.00221377		319.4	-0.109613
														0.00191576
319.3	-0.10576	0.00269147		319.3	-0.117673	0.00431058		319.3	-0.0830566	0.00205675		319.3	-0.123969
														0.00180427
319.2	-0.0975222	0.0025349		319.2	-0.111371	0.00412658		319.2	-0.100173	0.00196158		319.2	-0.116807
														0.00183171
319.1	-0.0863634	0.00243745		319.1	-0.113883	0.00408163		319.1	-0.113471	0.00189625		319.1	-0.113389
														0.00181335
319	-0.0709587	0.00240921		319	-0.100308	0.00404235		319	-0.113525	0.00185883		319	-0.0979857
														0.00182719
318.9	-0.0729482	0.00255361		318.9	-0.0990676	0.00410436		318.9	-0.114754	0.00188572		318.9	-0.0917582
														0.00193271
318.8	-0.0856282	0.00273237		318.8	-0.108828	0.00424717		318.8	-0.123348	0.00197032		318.8	-0.0927138
														0.00191997
318.7	-0.0887419	0.00283137		318.7	-0.112308	0.00428662		318.7	-0.124383	0.00193879		318.7	-0.0872628
														0.00199897
318.6	-0.1006	0.00282		318.6	-0.128156	0.00431687		318.6	-0.14172	0.00196224		318.6	-0.0936916
														0.00213454
318.5	-0.10424	0.00281704		318.5	-0.14045	0.00431275		318.5	-0.154092	0.00196618		318.5	-0.0909916
														0.00218714
318.4	-0.109986	0.0027102		318.4	-0.159986	0.00422365		318.4	-0.167095	0.00192461		318.4	-0.0919895
														0.0020648
318.3	-0.119074	0.00255617		318.3	-0.170059	0.00401668		318.3	-0.176711	0.00180256		318.3	-0.0910183
														0.00197045
318.2	-0.114894	0.00247668		318.2	-0.171079	0.00398735		318.2	-0.170172	0.00173225		318.2	-0.0853088
														0.00184931
318.1	-0.108321	0.00246886		318.1	-0.170782	0.00397287		318.1	-0.160689	0.00163515		318.1	-0.0818401
														0.00176286
318	-0.088261	0.00240319		318	-0.154446	0.00394275		318	-0.139369	0.00154055		318	-0.0684552
														0.00179244
317.9	-0.0625855	0.00245027		317.9	-0.141333	0.00399744		317.9	-0.121147	0.00159323		317.9	-0.0481264
														0.00171284
317.8	-0.0488005	0.00239381		317.8	-0.131102	0.00386579		317.8	-0.118075	0.00152504		317.8	-0.0336521
														0.00159349
317.7	-0.0381481	0.00226229		317.7	-0.129131	0.00365568		317.7	-0.12391	0.00140006		317.7	-0.0230171
														0.0016212
317.6	-0.0330668	0.00216538		317.6	-0.137815	0.00354245		317.6	-0.139294	0.00135362		317.6	-0.0167642
														0.00168697
317.5	-0.0393943	0.00213661		317.5	-0.149322	0.00352647		317.5	-0.156857	0.00132826		317.5	-0.021795
														0.00170742
317.4	-0.037134	0.00207367		317.4	-0.153725	0.00360297		317.4	-0.160293	0.00135784		317.4	-0.017351
														0.00174276
317.3	-0.0374845	0.0020929		317.3	-0.150489	0.00380528		317.3	-0.158833	0.001455		317.3	-0.00558824
														0.00183435
317.2	-0.0266462	0.00217255		317.2	-0.129881	0.00401263		317.2	-0.149582	0.00161402		317.2	0.0164448
														0.00175785
317.1	0.00142875	0.00209067		317.1	-0.100213	0.00399575		317.1	-0.129899	0.00157532		317.1	0.0535394
														0.00177281
317	0.0228206	0.00211646		317	-0.0862796	0.00393194		317	-0.124383	0.00158855		317	0.0764614
														0.00181059
316.9	0.0537944	0.00206605		316.9	-0.0650951	0.0037685		316.9	-0.105912	0.0015891		316.9	0.106746
														0.00177379
316.8	0.0872689	0.00199293		316.8	-0.0505092	0.0036602		316.8	-0.0738497	0.00153892		316.8	0.13837
														0.00177089
316.7	0.102464	0.00201226		316.7	-0.0562974	0.00362115		316.7	-0.0545547	0.00152265		316.7	0.149472
														0.00181364
316.6	0.119843	0.00208179		316.6	-0.0536002	0.00373463		316.6	-0.0347426	0.00150404		316.6	0.164829
														0.00190273
316.5	0.141209	0.00227721		316.5	-0.0583488	0.00394568		316.5	-0.0248328	0.00155575		316.5	0.176705
														0.00203298
316.4	0.153142	0.00238318		316.4	-0.068687	0.00409063		316.4	-0.0284692	0.00160134		316.4	0.18368
														0.0023278
316.3	0.171322	0.00254777		316.3	-0.0702023	0.00422885		316.3	-0.025661	0.00171881		316.3	0.196292
														0.00258971
316.2	0.181879	0.0026279		316.2	-0.0815905	0.00436541		316.2	-0.0306391	0.00188418		316.2	0.20228
														0.00271141
316.1	0.188115	0.0026083		316.1	-0.0817844	0.00441026		316.1	-0.0299327	0.00192626		316.1	0.216437
														0.0027442
316	0.19927	0.00258792		316	-0.074951	0.00434213		316	-0.0248517	0.00186978		316	0.235263
														0.00260875
315.9	0.214541	0.0024518		315.9	-0.0612085	0.00419255		315.9	-0.0159183	0.00174069		315.9	0.255855
														0.00242427
315.8	0.228938	0.00243538		315.8	-0.0551664	0.00407606		315.8	-0.0131463	0.00158402		315.8	0.271591
														0.00234353
315.7	0.239696	0.00238571		315.7	-0.0484352	0.00399816		315.7	-0.00997055	0.00147667		315.7	0.284426
														0.00236545
315.6	0.24417	0.00247951		315.6	-0.0477906	0.00404262		315.6	-0.0036606	0.00151149		315.6	0.29612
														0.00240617
315.5	0.229797	0.00255314		315.5	-0.0648497	0.00410447		315.5	-0.0184005	0.00155425		315.5	0.288897
														0.0024699
315.4	0.212327	0.00265621		315.4	-0.0732963	0.00420152		315.4	-0.0330333	0.00163812		315.4	0.273475
														0.00258741
315.3	0.200461	0.00273917		315.3	-0.0879227	0.00424532		315.3	-0.0433521	0.00170268		315.3	0.258127
														0.00257242
315.2	0.199274	0.00263637		315.2	-0.0952163	0.00414245		315.2	-0.0545415	0.00161817		315.2	0.248146
														0.00258396
315.1	0.199745	0.00261231		315.1	-0.0963145	0.00409891		315.1	-0.0611201	0.00154184		315.1	0.244945
														0.00254747
315	0.211607	0.00261437		315	-0.0872845	0.00405833		315	-0.0566794	0.00152805		315	0.260048
														0.00247222
314.9	0.221507	0.00265086		314.9	-0.0800282	0.00405954		314.9	-0.057801	0.00154493		314.9	0.269413
														0.00263869
314.8	0.237913	0.00295286		314.8	-0.0820825	0.00428303		314.8	-0.0632345	0.00183685		314.8	0.269267
														0.00278645
314.7	0.246923	0.0031568		314.7	-0.0995533	0.00433387		314.7	-0.0714234	0.00204849		314.7	0.255268
														0.0028758
314.6	0.240918	0.00321707		314.6	-0.129624	0.00434847		314.6	-0.0841652	0.00208449		314.6	0.226166
														0.00283133
314.5	0.231123	0.00312737		314.5	-0.152059	0.00423771		314.5	-0.0915726	0.00197984		314.5	0.204223
														0.00267989
314.4	0.211954	0.00293458		314.4	-0.17581	0.00415184		314.4	-0.108974	0.00182189		314.4	0.184212
														0.00247701
314.3	0.182156	0.00273517		314.3	-0.198977	0.00406526		314.3	-0.141012	0.00167643		314.3	0.166343
														0.00241101
314.2	0.154121	0.00259788		314.2	-0.212329	0.00412892		314.2	-0.169623	0.0016732		314.2	0.156148
														0.00251108
314.1	0.117832	0.00273393		314.1	-0.230044	0.00435239		314.1	-0.206541	0.00180229		314.1	0.137548
														0.00257421
314	0.06996	0.00285791		314	-0.248368	0.00443902		314	-0.242935	0.00184175		314	0.112382
														0.00269917
313.9	0.044815	0.00303582		313.9	-0.243735	0.00451968		313.9	-0.255753	0.00191135		313.9	0.104258
														0.00282747
313.8	0.0207338	0.0031494		313.8	-0.234136	0.00453854		313.8	-0.26437	0.00196266		313.8	0.101357
														0.00301303
313.7	0.00410416	0.00320777		313.7	-0.215156	0.00452066		313.7	-0.262424	0.00208847		313.7	0.108378
														0.00311826
313.6	-0.0037021	0.00312242		313.6	-0.201627	0.00452033		313.6	-0.249712	0.00224981		313.6	0.116186
														0.00323477
313.5	-0.0232051	0.00304646		313.5	-0.200482	0.0046155		313.5	-0.238949	0.00235833		313.5	0.112875
														0.00325314
313.4	-0.0290043	0.00294837		313.4	-0.201821	0.00463967		313.4	-0.226696	0.00233972		313.4	0.114549
														0.00316972
313.3	-0.0255206	0.002848		313.3	-0.210323	0.00460524		313.3	-0.218418	0.00215431		313.3	0.116421
														0.00311066
313.2	-0.0147688	0.00282561		313.2	-0.215253	0.00440959		313.2	-0.214348	0.00181101		313.2	0.121424
														0.00310487
313.1	0.00541382	0.00279685		313.1	-0.217125	0.00429651		313.1	-0.212459	0.00157705		313.1	0.128627
														0.00318145
313	0.0169872	0.00291677		313	-0.216247	0.00425215		313	-0.21069	0.00151991		313	0.136597
														0.00334895
312.9	0.0279101	0.00293752		312.9	-0.208646	0.00422722		312.9	-0.204653	0.00163879		312.9	0.149754
														0.00355489
312.8	0.0259345	0.00307319		312.8	-0.203952	0.00431664		312.8	-0.196428	0.00188946		312.8	0.158433
														0.00368804
312.7	0.0142844	0.00312688		312.7	-0.201477	0.00440079		312.7	-0.180557	0.00204195		312.7	0.162068
														0.00382417
312.6	0.0139888	0.00318931		312.6	-0.193873	0.00438128		312.6	-0.154675	0.0020909		312.6	0.172189
														0.00396387
312.5	0.0112759	0.00332602		312.5	-0.201365	0.00442607		312.5	-0.127323	0.00210186		312.5	0.17598
														0.00392946
312.4	0.0155879	0.00327513		312.4	-0.206691	0.00437384		312.4	-0.101735	0.001952		312.4	0.183207
														0.00400726
312.3	0.015079	0.00323926		312.3	-0.205574	0.00436467		312.3	-0.0882931	0.00191202		312.3	0.197271
														0.00407414
312.2	0.0188673	0.00318609		312.2	-0.198188	0.00436596		312.2	-0.0749576	0.0019114		312.2	0.210616
														0.00414184
312.1	0.0225964	0.00311389		312.1	-0.180292	0.00438958		312.1	-0.0705825	0.00190014		312.1	0.220798
														0.0043479
312	0.0270445	0.00321986		312	-0.158421	0.00458279		312	-0.0637729	0.00206639		312	0.235042
														0.00456081
311.9	0.0435859	0.00345536		311.9	-0.122747	0.00476256		311.9	-0.0403415	0.0022575		311.9	0.257463
														0.00458086
311.8	0.0559692	0.00352038		311.8	-0.0946661	0.00473706		311.8	-0.014622	0.0022847		311.8	0.271073
														0.00450984
311.7	0.0741011	0.00351649		311.7	-0.0661938	0.00461464		311.7	0.0205258	0.00222908		311.7	0.289868
														0.00445386
311.6	0.0938418	0.00342042		311.6	-0.0489047	0.00447085		311.6	0.0549605	0.0022312		311.6	0.30387
														0.00434921
311.5	0.11429	0.0032193		311.5	-0.0493162	0.00432498		311.5	0.0841189	0.00216405		311.5	0.313214
														0.00448288
311.4	0.125173	0.00325756		311.4	-0.062385	0.00437262		311.4	0.1023	0.00231112		311.4	0.316761
														0.00478261
311.3	0.134118	0.00344766		311.3	-0.0798138	0.00461754		311.3	0.116034	0.00252119		311.3	0.315856
														0.00512137
311.2	0.126662	0.00372924		311.2	-0.102186	0.00488456		311.2	0.117795	0.00272577		311.2	0.306523
														0.00534542
311.1	0.109391	0.00393147		311.1	-0.119275	0.00502262		311.1	0.104688	0.00275485		311.1	0.291892
														0.00535724
311	0.0929775	0.00387078		311	-0.141322	0.00502714		311	0.0754624	0.0026157		311	0.2767
														0.0052675
310.9	0.0593162	0.00371001		310.9	-0.156701	0.00492145		310.9	0.0405489	0.00247266		310.9	0.260799
														0.00507905
310.8	0.0204365	0.00341119		310.8	-0.158413	0.00469957		310.8	0.0136709	0.00235091		310.8	0.243256
														0.00505662
310.7	-0.00880575	0.00328989		310.7	-0.151187	0.00461135		310.7	0.0108096	0.00236825		310.7	0.24324
														0.00516549
310.6	-0.0395878	0.00329656		310.6	-0.12604	0.00462231		310.6	0.0200128	0.00248847		310.6	0.246732
														0.00544538
310.5	-0.0553991	0.0035146		310.5	-0.107308	0.00477341		310.5	0.0357544	0.00268554		310.5	0.260028
														0.005688
310.4	-0.0609436	0.00368874		310.4	-0.10236	0.00488623		310.4	0.0511419	0.00277858		310.4	0.279053
														0.00590859
310.3	-0.0621715	0.00376706		310.3	-0.107259	0.00497811		310.3	0.0573096	0.00281528		310.3	0.292128
														0.0061609
310.2	-0.052466	0.00391641		310.2	-0.109682	0.00510294		310.2	0.0726105	0.00289663		310.2	0.319006
														0.00631732
310.1	-0.0531685	0.00386772		310.1	-0.115351	0.00508251		310.1	0.0803557	0.00283353		310.1	0.337233
														0.00649291
310	-0.0563944	0.00389986		310	-0.11629	0.0051296		310	0.0790476	0.00282912		310	0.3477
														0.00667661
309.9	-0.0655668	0.00396401		309.9	-0.114739	0.00509148		309.9	0.0787185	0.00283689		309.9	0.356449
														0.00691108
309.8	-0.0784657	0.00400702		309.8	-0.125223	0.00518262		309.8	0.0803717	0.0029289		309.8	0.352252
														0.00707802
309.7	-0.0884193	0.0039936		309.7	-0.128639	0.00511996		309.7	0.0809807	0.00304986		309.7	0.354444
														0.00724293
309.6	-0.0916278	0.00387856		309.6	-0.131461	0.00516421		309.6	0.0907152	0.00316706		309.6	0.368479
														0.00745311
309.5	-0.095496	0.00385385		309.5	-0.137397	0.00520083		309.5	0.0973423	0.00319019		309.5	0.380853
														0.00751253
309.4	-0.11067	0.00363807		309.4	-0.153257	0.00508214		309.4	0.0882395	0.00299776		309.4	0.385284
														0.00752578
309.3	-0.10887	0.00352005		309.3	-0.153499	0.00490083		309.3	0.0835694	0.00268975		309.3	0.40391
														0.00752032
309.2	-0.112455	0.00346537		309.2	-0.160225	0.00472142		309.2	0.0698113	0.00243194		309.2	0.413175
														0.00768268
309.1	-0.108371	0.00350507		309.1	-0.156983	0.00470204		309.1	0.0629047	0.00244098		309.1	0.432559
														0.00782773
309	-0.0902881	0.00362468		309	-0.137829	0.00481525		309	0.0643147	0.0025197		309	0.457529
														0.00815144
308.9	-0.0832371	0.00388556		308.9	-0.125896	0.00510008		308.9	0.0619916	0.00280083		308.9	0.474619
														0.00844038
308.8	-0.0814005	0.00413931		308.8	-0.119613	0.00529552		308.8	0.0571274	0.00299099		308.8	0.492298
														0.00863005
308.7	-0.0693649	0.00419481		308.7	-0.109077	0.00525575		308.7	0.0541186	0.00294985		308.7	0.514868
														0.00883687
308.6	-0.0510343	0.00417964		308.6	-0.101219	0.00516809		308.6	0.056631	0.00288292		308.6	0.547457
														0.00912648
308.5	-0.0266952	0.00408015		308.5	-0.0900351	0.0051349		308.5	0.0682394	0.00291046		308.5	0.583287
														0.00927435
308.4	0.00622256	0.00397758		308.4	-0.0836395	0.00505672		308.4	0.0805095	0.00286947		308.4	0.613028
														0.00940241
308.3	0.0438508	0.00387332		308.3	-0.0781209	0.00503814		308.3	0.0915051	0.00285551		308.3	0.649973
														0.00954831
308.2	0.0622965	0.00389278		308.2	-0.0809428	0.00506006		308.2	0.0826305	0.00287995		308.2	0.678985
														0.00963411
308.1	0.0738415	0.00393062		308.1	-0.0913753	0.00504098		308.1	0.0598315	0.00278861		308.1	0.708217
														0.00988745
308	0.0834617	0.0040828		308	-0.0890632	0.00506809		308	0.0442143	0.00282995		308	0.74003
														0.0102835
307.9	0.0818732	0.00428739		307.9	-0.0905637	0.00518947		307.9	0.0295131	0.0029755		307.9	0.765927
														0.0106668
307.8	0.0792706	0.0045346		307.8	-0.0796042	0.00525764		307.8	0.0278019	0.0031258		307.8	0.789974
														0.010943
307.7	0.0726247	0.00465455		307.7	-0.0825177	0.00527797		307.7	0.0188181	0.00319128		307.7	0.795629
														0.0112172
307.6	0.0549371	0.00469238		307.6	-0.105932	0.00533729		307.6	0.00268973	0.00324947		307.6	0.787771
														0.0114219
307.5	0.0327335	0.00460555		307.5	-0.122807	0.00535167		307.5	-0.025671	0.00326634		307.5	0.776529
														0.0115701
307.4	0.0192222	0.00451432		307.4	-0.135444	0.00527681		307.4	-0.0538241	0.00320633		307.4	0.77087
														0.0118732
307.3	0.018426	0.00455084		307.3	-0.131744	0.00528989		307.3	-0.0711459	0.00329384		307.3	0.786836
														0.0121378
307.2	0.0226314	0.00456072		307.2	-0.116235	0.00521851		307.2	-0.0804797	0.00323608		307.2	0.818252
														0.0125037
307.1	0.0367702	0.00466907		307.1	-0.101364	0.00525561		307.1	-0.0760063	0.00323623		307.1	0.858078
														0.0128645
307	0.0554007	0.00476944		307	-0.0914891	0.00520716		307	-0.0725985	0.00325623		307	0.891981
														0.0131972
306.9	0.071022	0.00478963		306.9	-0.0915141	0.00523885		306.9	-0.0800795	0.0033187		306.9	0.906593
														0.0134587
306.8	0.0819517	0.00481397		306.8	-0.103698	0.00520245		306.8	-0.0910327	0.00337512		306.8	0.913175
														0.0137361
306.7	0.0922282	0.00491036		306.7	-0.11388	0.00527714		306.7	-0.103774	0.00352522		306.7	0.928933
														0.0140605
306.6	0.0997773	0.00508878		306.6	-0.122072	0.00542405		306.6	-0.113731	0.00366636		306.6	0.947612
														0.0143759
306.5	0.0935797	0.00517372		306.5	-0.131236	0.00545293		306.5	-0.115578	0.00369447		306.5	0.981393
														0.014597
306.4	0.105114	0.00527355		306.4	-0.130661	0.00538507		306.4	-0.108202	0.00362762		306.4	1.02679
														0.0148273
306.3	0.113445	0.00528357		306.3	-0.135209	0.00530044		306.3	-0.103441	0.00349762		306.3	1.06462
														0.0150985
306.2	0.119822	0.00534289		306.2	-0.143521	0.00525117		306.2	-0.101264	0.00334211		306.2	1.09928
														0.0153935
306.1	0.130651	0.00538874		306.1	-0.1541	0.00519432		306.1	-0.106636	0.00326234		306.1	1.12236
														0.015916
306	0.142459	0.0055084		306	-0.155191	0.00529305		306	-0.107733	0.00339672		306	1.15041
														0.0164123
305.9	0.14942	0.00557335		305.9	-0.154941	0.00536268		305.9	-0.111808	0.00357528		305.9	1.1763
														0.0168913
305.8	0.149637	0.00564147		305.8	-0.163184	0.00540548		305.8	-0.11094	0.00374489		305.8	1.19774
														0.0173259
305.7	0.144633	0.00568169		305.7	-0.180886	0.00547531		305.7	-0.116877	0.00386074		305.7	1.20432
														0.0177952
305.6	0.146183	0.00584701		305.6	-0.20446	0.00564315		305.6	-0.113965	0.00402362		305.6	1.20891
														0.0181972
305.5	0.149069	0.00596302		305.5	-0.228855	0.00565174		305.5	-0.116467	0.00407942		305.5	1.21305
														0.0185849
305.4	0.158756	0.00598244		305.4	-0.235713	0.00561085		305.4	-0.118151	0.00409429		305.4	1.22555
														0.019007
305.3	0.183972	0.00600277		305.3	-0.229314	0.00551452		305.3	-0.117236	0.0041332		305.3	1.25914
														0.0195625
305.2	0.202255	0.00613197		305.2	-0.218226	0.00547434		305.2	-0.124113	0.0042515		305.2	1.2996
														0.0201765
305.1	0.225595	0.00622324		305.1	-0.193691	0.00544716		305.1	-0.126801	0.0044923		305.1	1.35281
														0.0209337
305	0.25506	0.006484		305	-0.175273	0.00566415		305	-0.125366	0.00479466		305	1.41294
														0.0217512
304.9	0.266752	0.00675446		304.9	-0.180841	0.00603		304.9	-0.131484	0.00516023		304.9	1.45699
														0.022321
304.8	0.266252	0.00681603		304.8	-0.19648	0.00616518		304.8	-0.147165	0.00524563		304.8	1.48665
														0.0227102
304.7	0.252855	0.00675069		304.7	-0.229054	0.00618497		304.7	-0.172766	0.00518124		304.7	1.50129
														0.0230227
304.6	0.229308	0.00658566		304.6	-0.263762	0.00606517		304.6	-0.208379	0.00512155		304.6	1.51004
														0.0233416
304.5	0.212691	0.00647889		304.5	-0.291591	0.00590905		304.5	-0.230059	0.00501684		304.5	1.53365
														0.0237087
304.4	0.216083	0.00640652		304.4	-0.295331	0.00578524		304.4	-0.225032	0.00500694		304.4	1.58818
														0.0242126
304.3	0.22038	0.00652589		304.3	-0.299894	0.00583859		304.3	-0.221959	0.00514685		304.3	1.63686
														0.0248875
304.2	0.236332	0.00679122		304.2	-0.303496	0.00603314		304.2	-0.212145	0.00535498		304.2	1.67966
														0.0256453
304.1	0.260962	0.00707607		304.1	-0.296659	0.00622536		304.1	-0.199177	0.00559016		304.1	1.72595
														0.0264358
304	0.288444	0.00728407		304	-0.288461	0.00637693		304	-0.194768	0.00581531		304	1.76129
														0.0272043
303.9	0.312685	0.00748137		303.9	-0.279434	0.00653569		303.9	-0.186033	0.00602909		303.9	1.80345
														0.0278077
303.8	0.335803	0.00750192		303.8	-0.256712	0.0064883		303.8	-0.167419	0.00614596		303.8	1.85455
														0.0282933
303.7	0.344094	0.00740738		303.7	-0.240039	0.00635282		303.7	-0.152493	0.0061416		303.7	1.90152
														0.0288499
303.6	0.346733	0.0073862		303.6	-0.231783	0.00628552		303.6	-0.131184	0.00614741		303.6	1.95611
														0.0295524
303.5	0.339072	0.00750216		303.5	-0.231003	0.00637369		303.5	-0.119546	0.00618491		303.5	2.00314
														0.0302535
303.4	0.333104	0.00766394		303.4	-0.239194	0.00649508		303.4	-0.111037	0.00624822		303.4	2.05369
														0.0310601
303.3	0.342106	0.00792893		303.3	-0.237236	0.00669804		303.3	-0.108692	0.00638173		303.3	2.1045
														0.031845
303.2	0.366963	0.00826459		303.2	-0.222795	0.00689525		303.2	-0.103421	0.00658719		303.2	2.16465
														0.032567
303.1	0.40611	0.00855263		303.1	-0.195975	0.0070772		303.1	-0.0923942	0.00681033		303.1	2.234
														0.0333559
303	0.448234	0.00882592		303	-0.167352	0.00719279		303	-0.0776153	0.00705228		303	2.30249
														0.0342881
302.9	0.48307	0.0090934		302.9	-0.152714	0.00745672		302.9	-0.0628475	0.00732747		302.9	2.36421
														0.0351059
302.8	0.503983	0.00926321		302.8	-0.160528	0.00751738		302.8	-0.0572392	0.00748535		302.8	2.40602
														0.0358544
302.7	0.525833	0.00932829		302.7	-0.165091	0.00753207		302.7	-0.0450396	0.00755306		302.7	2.44542
														0.0365148
302.6	0.552539	0.00935858		302.6	-0.172499	0.00746788		302.6	-0.0328155	0.00762452		302.6	2.4809
														0.0372261
302.5	0.58585	0.00948085		302.5	-0.179062	0.0074503		302.5	-0.00901364	0.00780403		302.5	2.52137
														0.0380654
302.4	0.621085	0.0098297		302.4	-0.174511	0.00760706		302.4	0.0115825	0.0081174		302.4	2.56743
														0.0390048
302.3	0.657001	0.0102077		302.3	-0.173589	0.00791161		302.3	0.0262058	0.00848242		302.3	2.61117
														0.0399479
302.2	0.703516	0.0105881		302.2	-0.159156	0.00825542		302.2	0.0455209	0.00886514		302.2	2.66656
														0.0406902
302.1	0.754226	0.0107936		302.1	-0.145105	0.0083767		302.1	0.0675063	0.00902086		302.1	2.72469
														0.0414431
302	0.814249	0.0109281		302	-0.118973	0.00843825		302	0.0907818	0.00909713		302	2.78996
														0.042217
301.9	0.86468	0.0109393		301.9	-0.118216	0.00836883		301.9	0.0984511	0.00912936		301.9	2.84041
														0.043017
301.8	0.903058	0.0110563		301.8	-0.121204	0.00834253		301.8	0.112196	0.00924703		301.8	2.89057
														0.0438344
301.7	0.918906	0.0111569		301.7	-0.13292	0.0083388		301.7	0.103841	0.0093933		301.7	2.92548
														0.0448072
301.6	0.911191	0.0115319		301.6	-0.167757	0.00849854		301.6	0.0805938	0.00980724		301.6	2.94128
														0.045754
301.5	0.907759	0.0119691		301.5	-0.185422	0.00879594		301.5	0.0723491	0.0102831		301.5	2.97066
														0.046708
301.4	0.909149	0.0124725		301.4	-0.19854	0.00905075		301.4	0.0549813	0.0107809		301.4	2.99526
														0.0475739
301.3	0.918327	0.0127156		301.3	-0.214566	0.00911993		301.3	0.0306472	0.0110251		301.3	3.02252
														0.048519
301.2	0.956006	0.0128441		301.2	-0.214242	0.00922085		301.2	0.0199328	0.0112611		301.2	3.0635
														0.049324
301.1	0.995402	0.0127714		301.1	-0.209069	0.00916511		301.1	0.00754036	0.0113145		301.1	3.09901
														0.0501937
301	1.03551	0.0127956		301	-0.211879	0.00919364		301	-0.00313701	0.0114311		301	3.12884
														0.0511798
300.9	1.07521	0.0130069		300.9	-0.219711	0.0093644		300.9	-0.012223	0.0116759		300.9	3.1513
														0.0521113
300.8	1.1035	0.0134052		300.8	-0.243151	0.00957983		300.8	-0.0246238	0.0119012		300.8	3.17117
														0.0529031
300.7	1.11914	0.0137818		300.7	-0.281504	0.00963627		300.7	-0.0423244	0.0119879		300.7	3.18004
														0.0538356
300.6	1.11763	0.0142469		300.6	-0.325613	0.00992255		300.6	-0.0722823	0.0123012		300.6	3.17935
														0.0548067
300.5	1.11314	0.0146604		300.5	-0.370757	0.0102067		300.5	-0.104517	0.0126706		300.5	3.17047
														0.0558744
300.4	1.11764	0.0149986		300.4	-0.40104	0.0104418		300.4	-0.133935	0.0130168		300.4	3.16692
														0.0570395
300.3	1.13507	0.0152985		300.3	-0.409103	0.0106661		300.3	-0.155489	0.0134497		300.3	3.18824
														0.0581979
300.2	1.15771	0.0156518		300.2	-0.419951	0.0108189		300.2	-0.179395	0.0138413		300.2	3.21684
														0.0592958
300.1	1.18845	0.0159416		300.1	-0.427374	0.0109104		300.1	-0.197224	0.0141551		300.1	3.26709
														0.0603527
300	1.20882	0.016247		300	-0.4298	0.0110863		300	-0.216631	0.0144665		300	3.32055
														0.0613177
299.9	1.22882	0.0165191		299.9	-0.434515	0.0112803		299.9	-0.228784	0.0148262		299.9	3.37238
														0.0623413
299.8	1.2519	0.0169301		299.8	-0.43294	0.0115775		299.8	-0.237874	0.015235		299.8	3.42794
														0.0634362
299.7	1.26926	0.0173553		299.7	-0.444631	0.0118869		299.7	-0.25188	0.0156619		299.7	3.46471
														0.0645732
299.6	1.28992	0.0177668		299.6	-0.450022	0.012152		299.6	-0.272344	0.016058		299.6	3.49756
														0.0658487
299.5	1.30391	0.0181838		299.5	-0.472133	0.0124221		299.5	-0.306846	0.016515		299.5	3.51634
														0.0670662
299.4	1.33396	0.018498		299.4	-0.47797	0.0126397		299.4	-0.320841	0.0168786		299.4	3.54415
														0.0682693
299.3	1.3763	0.0188732		299.3	-0.474251	0.012821		299.3	-0.332695	0.0172411		299.3	3.57881
														0.0695762
299.2	1.41866	0.0193834		299.2	-0.472691	0.0131746		299.2	-0.324719	0.01769		299.2	3.62328
														0.070951
299.1	1.47397	0.0200645		299.1	-0.453017	0.0136055		299.1	-0.299908	0.0181988		299.1	3.68315
														0.0721711
299	1.52861	0.0204786		299	-0.44752	0.0139205		299	-0.288781	0.0184918		299	3.73186
														0.073287
298.9	1.56776	0.0207506		298.9	-0.448978	0.0140888		298.9	-0.279731	0.0187471		298.9	3.77946
														0.0742687
298.8	1.61468	0.0208508		298.8	-0.447644	0.014098		298.8	-0.273162	0.0189975		298.8	3.81935
														0.0752081
298.7	1.64934	0.0209781		298.7	-0.457608	0.014076		298.7	-0.275774	0.0193347		298.7	3.84504
														0.07625
298.6	1.68225	0.0212537		298.6	-0.467999	0.0142116		298.6	-0.282142	0.0197136		298.6	3.86788
														0.0775075
298.5	1.72688	0.0217622		298.5	-0.471687	0.014517		298.5	-0.284399	0.02024		298.5	3.89945
														0.0788271
298.4	1.776	0.0223254		298.4	-0.467426	0.0149205		298.4	-0.287361	0.0207127		298.4	3.93699
														0.0802258
298.3	1.83498	0.0229316		298.3	-0.445941	0.0153514		298.3	-0.275523	0.0212188		298.3	3.9823
														0.0816027
298.2	1.89962	0.0235294		298.2	-0.411841	0.0157495		298.2	-0.25643	0.0217941		298.2	4.03788
														0.0829087
298.1	1.96516	0.0240796		298.1	-0.379122	0.0160619		298.1	-0.238707	0.0223631		298.1	4.09508
														0.084062
298	2.02912	0.0244664		298	-0.349395	0.0163225		298	-0.223114	0.0228666		298	4.1512
														0.0853078
297.9	2.08837	0.024977		297.9	-0.33738	0.0165986		297.9	-0.215037	0.0234494		297.9	4.20457
														0.086601
297.8	2.13476	0.0254559		297.8	-0.341201	0.0168622		297.8	-0.215394	0.0239631		297.8	4.23661
														0.0879538
297.7	2.17526	0.0259452		297.7	-0.35027	0.0171165		297.7	-0.220906	0.0245123		297.7	4.25311
														0.0893193
297.6	2.21102	0.0264437		297.6	-0.360051	0.0174364		297.6	-0.23024	0.02509		297.6	4.25479
														0.0907378
297.5	2.23751	0.0270489		297.5	-0.383797	0.0178029		297.5	-0.252921	0.0257026		297.5	4.24126
														0.0921941
297.4	2.27275	0.027647		297.4	-0.405444	0.0182396		297.4	-0.273254	0.0263283		297.4	4.23717
														0.0937151
297.3	2.31272	0.0283177		297.3	-0.424325	0.0187118		297.3	-0.282178	0.0270067		297.3	4.2353
														0.0952593
297.2	2.35068	0.0290238		297.2	-0.441968	0.0192231		297.2	-0.283758	0.0276757		297.2	4.24355
														0.0968191
297.1	2.39101	0.0297713		297.1	-0.457529	0.0196721		297.1	-0.272485	0.0283925		297.1	4.26047
														0.0984375
297	2.42896	0.0304862		297	-0.467018	0.0201793		297	-0.254867	0.0291129		297	4.27841
														0.0998698
296.9	2.4566	0.031066		296.9	-0.479646	0.0205241		296.9	-0.249094	0.0296939		296.9	4.29829
														0.101391
296.8	2.48464	0.0317888		296.8	-0.499611	0.0209908		296.8	-0.247159	0.03033		296.8	4.32349
														0.10293
296.7	2.525	0.032404		296.7	-0.512031	0.0214		296.7	-0.253278	0.0309464		296.7	4.35302
														0.104455
296.6	2.57031	0.0330333		296.6	-0.530341	0.0217939		296.6	-0.273082	0.0314853		296.6	4.38347
														0.106041
296.5	2.60583	0.0337086		296.5	-0.560968	0.0221612		296.5	-0.301836	0.0320255		296.5	4.39647
														0.10775
296.4	2.64756	0.0344819		296.4	-0.589175	0.0225892		296.4	-0.330218	0.0326693		296.4	4.39814
														0.109294
296.3	2.69102	0.0350642		296.3	-0.609789	0.0229078		296.3	-0.350577	0.0332937		296.3	4.40419
														0.110804
296.2	2.73321	0.0355765		296.2	-0.629401	0.0232682		296.2	-0.368539	0.0339646		296.2	4.41223
														0.11225
296.1	2.77385	0.0361721		296.1	-0.648814	0.0236587		296.1	-0.383895	0.0346453		296.1	4.42694
														0.113652
296	2.81807	0.0367855		296	-0.661349	0.0241414		296	-0.397596	0.0352965		296	4.44852
														0.115139
295.9	2.85597	0.0375266		295.9	-0.679761	0.0246461		295.9	-0.406105	0.0359827		295.9	4.46927
														0.116654
295.8	2.89028	0.0383062		295.8	-0.708869	0.0251433		295.8	-0.424719	0.0365748		295.8	4.47912
														0.118262
295.7	2.92457	0.0390755		295.7	-0.740464	0.0256279		295.7	-0.440309	0.0372749		295.7	4.48633
														0.119818
295.6	2.95939	0.0396416		295.6	-0.778917	0.0260615		295.6	-0.454157	0.0379072		295.6	4.48534
														0.121419
295.5	2.99664	0.0402089		295.5	-0.819466	0.0264402		295.5	-0.467167	0.038584		295.5	4.48887
														0.122956
295.4	3.02861	0.0408024		295.4	-0.855783	0.0268497		295.4	-0.481524	0.0392649		295.4	4.48392
														0.124597
295.3	3.05769	0.0415543		295.3	-0.890542	0.0273837		295.3	-0.496881	0.0400417		295.3	4.48034
														0.126253
295.2	3.09698	0.0424973		295.2	-0.90389	0.0280414		295.2	-0.500188	0.0408953		295.2	4.49039
														0.127854
295.1	3.13037	0.043413		295.1	-0.920676	0.0286369		295.1	-0.517559	0.0416289		295.1	4.4917
														0.129426
295	3.18937	0.0442216		295	-0.921068	0.0290923		295	-0.523288	0.0423381		295	4.50751
														0.13111
294.9	3.2504	0.0449314		294.9	-0.914351	0.0296139		294.9	-0.535042	0.0431043		294.9	4.51764
														0.132915
294.8	3.30617	0.0455643		294.8	-0.920362	0.0301267		294.8	-0.561453	0.043976		294.8	4.52641
														0.134603
294.7	3.36511	0.0461206		294.7	-0.925244	0.0306275		294.7	-0.58443	0.0447991		294.7	4.53792
														0.136344
294.6	3.41368	0.0469104		294.6	-0.93789	0.0313855		294.6	-0.6185	0.0457503		294.6	4.54123
														0.137997
294.5	3.46026	0.0477647		294.5	-0.961323	0.0320379		294.5	-0.653306	0.0466651		294.5	4.54355
														0.139608
294.4	3.50253	0.0486749		294.4	-0.98589	0.0326835		294.4	-0.687619	0.0474423		294.4	4.54246
														0.141344
294.3	3.5407	0.0497784		294.3	-1.00327	0.0333397		294.3	-0.727995	0.0482821		294.3	4.53898
														0.143175
294.2	3.57063	0.0508041		294.2	-1.02409	0.0339495		294.2	-0.766629	0.0491438		294.2	4.52786
														0.144948
294.1	3.59209	0.0516547		294.1	-1.05092	0.0343547		294.1	-0.804812	0.0499267		294.1	4.51357
														0.146727
294	3.60995	0.0524398		294	-1.08726	0.0347325		294	-0.846193	0.0507592		294	4.49397
														0.148575
293.9	3.63221	0.053281		293.9	-1.13199	0.0352912		293.9	-0.88176	0.0517684		293.9	4.47465
														0.150472
293.8	3.64841	0.0541454		293.8	-1.18408	0.0359703		293.8	-0.922629	0.0528279		293.8	4.45842
														0.152465
293.7	3.66941	0.0551156		293.7	-1.23839	0.0368478		293.7	-0.96023	0.0539285		293.7	4.44
														0.154499
293.6	3.70389	0.056175		293.6	-1.27185	0.03765		293.6	-0.991084	0.0549559		293.6	4.43702
														0.156504
293.5	3.73653	0.0570825		293.5	-1.3005	0.0384516		293.5	-1.01762	0.0559187		293.5	4.43037
														0.1583
293.4	3.78214	0.0579357		293.4	-1.31604	0.039026		293.4	-1.0353	0.0566977		293.4	4.42741
														0.159991
293.3	3.82868	0.0586669		293.3	-1.31994	0.0395681		293.3	-1.05601	0.0574527		293.3	4.42939
														0.161753
293.2	3.8818	0.0594423		293.2	-1.32284	0.0400614		293.2	-1.07248	0.0582338		293.2	4.43603
														0.163588
293.1	3.92854	0.0602519		293.1	-1.32575	0.0405592		293.1	-1.09579	0.059064		293.1	4.44813
														0.165382
293	3.97041	0.061084		293	-1.33018	0.0410536		293	-1.12507	0.0599883		293	4.45484
														0.167241
292.9	4.02087	0.062049		292.9	-1.32662	0.0416559		292.9	-1.14468	0.060993		292.9	4.47602
														0.169005
292.8	4.06481	0.0629316		292.8	-1.32645	0.0423089		292.8	-1.1688	0.0619226		292.8	4.49787
														0.170888
292.7	4.1001	0.0639533		292.7	-1.3469	0.0431783		292.7	-1.19854	0.0629229		292.7	4.51879
														0.172857
292.6	4.13537	0.0649456		292.6	-1.36631	0.0440281		292.6	-1.22267	0.0638523		292.6	4.54278
														0.174923
292.5	4.14035	0.0659382		292.5	-1.41031	0.0449607		292.5	-1.25414	0.0648287		292.5	4.54659
														0.176997
292.4	4.1417	0.0668996		292.4	-1.46469	0.0457619		292.4	-1.27896	0.0657725		292.4	4.5436
														0.179014
292.3	4.15134	0.0678542		292.3	-1.5116	0.0464758		292.3	-1.29639	0.0667609		292.3	4.53537
														0.180973
292.2	4.15842	0.0688082		292.2	-1.561	0.0471625		292.2	-1.31984	0.0677915		292.2	4.52947
														0.182958
292.1	4.17195	0.0698509		292.1	-1.60663	0.0479741		292.1	-1.34449	0.0689237		292.1	4.53632
														0.184992
292	4.18513	0.0709153		292	-1.63633	0.0488665		292	-1.37911	0.070209		292	4.55021
														0.187036
291.9	4.18941	0.0720172		291.9	-1.66232	0.0498679		291.9	-1.41003	0.071484		291.9	4.56702
														0.188947
291.8	4.19766	0.0730382		291.8	-1.6875	0.0506907		291.8	-1.43902	0.0725687		291.8	4.57666
														0.190888
291.7	4.21832	0.0740274		291.7	-1.7093	0.0515204		291.7	-1.46519	0.0735561		291.7	4.59308
														0.192768
291.6	4.24562	0.0749414		291.6	-1.72497	0.0521831		291.6	-1.48154	0.0744459		291.6	4.60814
														0.194712
291.5	4.30411	0.0758137		291.5	-1.71166	0.0529195		291.5	-1.48435	0.0753987		291.5	4.64896
														0.196829
291.4	4.36313	0.0768054		291.4	-1.69417	0.0538256		291.4	-1.48666	0.0764454		291.4	4.69519
														0.199044
291.3	4.42161	0.0778042		291.3	-1.66966	0.0547571		291.3	-1.48416	0.0775751		291.3	4.73539
														0.201372
291.2	4.47673	0.078974		291.2	-1.64384	0.0557511		291.2	-1.49312	0.0788194		291.2	4.77376
														0.203666
291.1	4.50928	0.0801651		291.1	-1.64103	0.0567392		291.1	-1.51518	0.0800153		291.1	4.79349
														0.205902
291	4.53927	0.0813176		291	-1.63849	0.0576773		291	-1.53826	0.0812435		291	4.81351
														0.20807
290.9	4.56045	0.0823186		290.9	-1.64026	0.0585792		290.9	-1.57272	0.0824362		290.9	4.83283
														0.210218
290.8	4.57095	0.0832664		290.8	-1.65296	0.05945		290.8	-1.60423	0.0835785		290.8	4.85341
														0.212495
290.7	4.57673	0.0843079		290.7	-1.67418	0.0604883		290.7	-1.64081	0.0848442		290.7	4.86217
														0.214862
290.6	4.57583	0.0854337		290.6	-1.70699	0.0614812		290.6	-1.67874	0.0859987		290.6	4.86215
														0.21725
290.5	4.58077	0.0866795		290.5	-1.73703	0.06248		290.5	-1.70889	0.0871211		290.5	4.87194
														0.219685
290.4	4.59043	0.088037		290.4	-1.77346	0.0635224		290.4	-1.74329	0.0883616		290.4	4.87658
														0.222072
290.3	4.61433	0.0892708		290.3	-1.79655	0.0645661		290.3	-1.76412	0.0896404		290.3	4.89693
														0.224472
290.2	4.64666	0.0905243		290.2	-1.80089	0.0656478		290.2	-1.7816	0.0910624		290.2	4.92287
														0.226912
290.1	4.66989	0.0916428		290.1	-1.82215	0.066757		290.1	-1.80314	0.0924966		290.1	4.93972
														0.229286
290	4.69836	0.0927242		290	-1.83117	0.0678555		290	-1.82195	0.0938374		290	4.97097
														0.23152
289.9	4.72581	0.0937977		289.9	-1.83644	0.0688461		289.9	-1.84344	0.0950373		289.9	5.01707
														0.233642
289.8	4.73933	0.0948901		289.8	-1.85009	0.0698151		289.8	-1.86913	0.0961477		289.8	5.06774
														0.235663
289.7	4.75311	0.096		289.7	-1.84838	0.0707557		289.7	-1.89279	0.0971155		289.7	5.12019
														0.237848
289.6	4.76686	0.0972226		289.6	-1.84116	0.0718454		289.6	-1.91735	0.0981815		289.6	5.16505
														0.240064
289.5	4.78657	0.0983832		289.5	-1.82913	0.0728859		289.5	-1.92786	0.0993035		289.5	5.19764
														0.242437
289.4	4.81891	0.0994986		289.4	-1.81114	0.0739256		289.4	-1.93314	0.100515		289.4	5.22311
														0.244949
289.3	4.85631	0.100618		289.3	-1.79634	0.0750716		289.3	-1.93242	0.101815		289.3	5.2525
														0.247384
289.2	4.8842	0.101743		289.2	-1.78606	0.0762206		289.2	-1.93241	0.103199		289.2	5.26893
														0.249797
289.1	4.90601	0.102897		289.1	-1.78628	0.0774418		289.1	-1.94109	0.104551		289.1	5.28528
														0.252103
289	4.90564	0.104056		289	-1.80327	0.0786104		289	-1.95688	0.105816		289	5.29546
														0.254357
288.9	4.89722	0.105199		288.9	-1.80938	0.0796471		288.9	-1.97231	0.10701		288.9	5.31698
														0.256707
288.8	4.89225	0.106446		288.8	-1.81642	0.0807971		288.8	-1.98703	0.10827		288.8	5.34848
														0.259134
288.7	4.87777	0.10782		288.7	-1.82505	0.0819758		288.7	-1.99839	0.109536		288.7	5.37949
														0.261737
288.6	4.87423	0.109199		288.6	-1.82047	0.0833554		288.6	-1.99667	0.11095		288.6	5.40909
														0.264396
288.5	4.8714	0.110629		288.5	-1.82601	0.0848514		288.5	-1.99054	0.112534		288.5	5.43423
														0.267076
288.4	4.88137	0.112076		288.4	-1.83079	0.0863077		288.4	-1.96867	0.114076		288.4	5.46069
														0.269787
288.3	4.9039	0.113443		288.3	-1.83076	0.0877142		288.3	-1.94407	0.115612		288.3	5.48527
														0.272445
288.2	4.93608	0.114781		288.2	-1.82862	0.0891274		288.2	-1.91757	0.117081		288.2	5.5246
														0.275018
288.1	4.97394	0.116171		288.1	-1.81457	0.0904391		288.1	-1.88764	0.118481		288.1	5.5647
														0.277572
288	5.0016	0.117488		288	-1.80343	0.0917715		288	-1.87033	0.119851		288	5.60165
														0.280017
287.9	5.01434	0.118744		287.9	-1.79644	0.0930522		287.9	-1.85717	0.121125		287.9	5.64378
														0.282542
287.8	5.01441	0.120036		287.8	-1.8056	0.0943473		287.8	-1.85381	0.122417		287.8	5.66404
														0.28514
287.7	5.00903	0.121408		287.7	-1.8268	0.0957844		287.7	-1.85209	0.123832		287.7	5.68751
														0.287901
287.6	5.01866	0.122925		287.6	-1.82666	0.0974105		287.6	-1.83624	0.125474		287.6	5.73003
														0.290722
287.5	5.03487	0.124379		287.5	-1.81895	0.0990354		287.5	-1.82816	0.127177		287.5	5.77152
														0.293654
287.4	5.05062	0.125892		287.4	-1.80299	0.100705		287.4	-1.82391	0.128934		287.4	5.81176
														0.296549
287.3	5.08005	0.127389		287.3	-1.76439	0.102246		287.3	-1.818	0.130609		287.3	5.84967
														0.299455
287.2	5.11274	0.128829		287.2	-1.73225	0.103785		287.2	-1.81119	0.13224		287.2	5.87708
														0.302259
287.1	5.15353	0.130366		287.1	-1.69595	0.105281		287.1	-1.77512	0.13382		287.1	5.90973
														0.304966
287	5.18693	0.131859		287	-1.66957	0.106775		287	-1.73836	0.135341		287	5.95325
														0.307681
286.9	5.21696	0.133406		286.9	-1.66253	0.108289		286.9	-1.70706	0.13677		286.9	5.99792
														0.310515
286.8	5.23683	0.135021		286.8	-1.66415	0.10997		286.8	-1.68842	0.138326		286.8	6.03809
														0.313389
286.7	5.25498	0.136783		286.7	-1.66589	0.11168		286.7	-1.68437	0.139904		286.7	6.08828
														0.316357
286.6	5.28354	0.138474		286.6	-1.65188	0.113519		286.6	-1.67094	0.141575		286.6	6.14502
														0.319184
286.5	5.31604	0.140026		286.5	-1.626	0.115131		286.5	-1.64419	0.143169		286.5	6.19963
														0.321858
286.4	5.35514	0.141364		286.4	-1.59769	0.116629		286.4	-1.61072	0.144709		286.4	6.25256
														0.324411
286.3	5.40057	0.142574		286.3	-1.5715	0.117955		286.3	-1.56776	0.146139		286.3	6.30595
														0.327008
286.2	5.45293	0.143966		286.2	-1.54945	0.11936		286.2	-1.53072	0.147624		286.2	6.36052
														0.32965
286.1	5.49391	0.145439		286.1	-1.5422	0.120896		286.1	-1.51352	0.149118		286.1	6.40731
														0.332428
286	5.53014	0.147144		286	-1.53535	0.12269		286	-1.50822	0.150769		286	6.44695
														0.335388
285.9	5.54258	0.148986		285.9	-1.54097	0.124514		285.9	-1.53306	0.15256		285.9	6.46003
														0.338302
285.8	5.54456	0.150708		285.8	-1.54962	0.126208		285.8	-1.55113	0.154211		285.8	6.45955
														0.341187
285.7	5.54883	0.152398		285.7	-1.54574	0.127846		285.7	-1.56446	0.155871		285.7	6.4643
														0.344058
285.6	5.55742	0.154177		285.6	-1.53935	0.129449		285.6	-1.56735	0.157538		285.6	6.49041
														0.346962
285.5	5.57969	0.156021		285.5	-1.5217	0.131152		285.5	-1.55168	0.1593		285.5	6.53886
														0.349958
285.4	5.6122	0.157955		285.4	-1.49198	0.133072		285.4	-1.52664	0.161221		285.4	6.59456
														0.35302
285.3	5.65709	0.15989		285.3	-1.44428	0.135024		285.3	-1.4885	0.16318		285.3	6.66569
														0.356018
285.2	5.69508	0.161655		285.2	-1.39423	0.136871		285.2	-1.44649	0.164938		285.2	6.71339
														0.358963
285.1	5.72705	0.163322		285.1	-1.33932	0.138647		285.1	-1.4021	0.166603		285.1	6.75089
														0.361812
285	5.76167	0.164965		285	-1.28071	0.140303		285	-1.34642	0.168114		285	6.78633
														0.364701
284.9	5.79859	0.166674		284.9	-1.22757	0.142013		284.9	-1.28327	0.16965		284.9	6.81208
														0.367724
284.8	5.83582	0.16864		284.8	-1.17935	0.14391		284.8	-1.22171	0.171402		284.8	6.84629
														0.370703
284.7	5.87592	0.170559		284.7	-1.1392	0.145778		284.7	-1.16098	0.173218		284.7	6.88452
														0.373687
284.6	5.90357	0.172415		284.6	-1.1084	0.147719		284.6	-1.13038	0.175125		284.6	6.91836
														0.376725
284.5	5.94348	0.174252		284.5	-1.08468	0.149669		284.5	-1.09976	0.176986		284.5	6.95004
														0.379639
284.4	5.97561	0.175867		284.4	-1.05969	0.151506		284.4	-1.07059	0.178723		284.4	6.99135
														0.382587
284.3	6.01231	0.177555		284.3	-1.02061	0.153371		284.3	-1.03108	0.180404		284.3	7.04618
														0.385569
284.2	6.06018	0.179302		284.2	-0.979326	0.155162		284.2	-0.968609	0.182107		284.2	7.11004
														0.388663
284.1	6.09686	0.181178		284.1	-0.950533	0.157007		284.1	-0.918292	0.183857		284.1	7.16888
														0.39171
284	6.13327	0.183117		284	-0.918233	0.158895		284	-0.872584	0.185638		284	7.23148
														0.394796
283.9	6.17214	0.185115		283.9	-0.896675	0.160847		283.9	-0.83811	0.187441		283.9	7.28518
														0.3979
283.8	6.19595	0.187118		283.8	-0.877428	0.162844		283.8	-0.82576	0.189242		283.8	7.31755
														0.400882
283.7	6.2168	0.189053		283.7	-0.835146	0.164882		283.7	-0.801996	0.191032		283.7	7.36263
														0.403806
283.6	6.2463	0.190895		283.6	-0.791775	0.166834		283.6	-0.767702	0.192833		283.6	7.39954
														0.40667
283.5	6.2753	0.192603		283.5	-0.742331	0.168674		283.5	-0.730487	0.194511		283.5	7.43859
														0.40957
283.4	6.32121	0.194276		283.4	-0.675574	0.170511		283.4	-0.668421	0.19621		283.4	7.50343
														0.412629
283.3	6.36931	0.196153		283.3	-0.610845	0.172467		283.3	-0.611631	0.198011		283.3	7.57672
														0.415721
283.2	6.40178	0.198081		283.2	-0.544664	0.174481		283.2	-0.556724	0.199862		283.2	7.64394
														0.418899
283.1	6.42609	0.200146		283.1	-0.482493	0.176618		283.1	-0.516537	0.201866		283.1	7.69694
														0.422003
283	6.43685	0.202213		283	-0.430371	0.178708		283	-0.483278	0.203875		283	7.73145
														0.425021
282.9	6.42998	0.20422		282.9	-0.391075	0.180794		282.9	-0.457252	0.205812		282.9	7.75039
														0.427894
282.8	6.42747	0.205995		282.8	-0.367189	0.18265		282.8	-0.446594	0.207638		282.8	7.76377
														0.430603
282.7	6.43608	0.207731		282.7	-0.340117	0.184463		282.7	-0.438603	0.20933		282.7	7.80739
														0.433429
282.6	6.45081	0.209454		282.6	-0.312459	0.186309		282.6	-0.430391	0.211009		282.6	7.85865
														0.43638
282.5	6.47216	0.211291		282.5	-0.281104	0.188212		282.5	-0.426104	0.212782		282.5	7.90496
														0.439464
282.4	6.49038	0.213332		282.4	-0.245142	0.190332		282.4	-0.422013	0.214751		282.4	7.95673
														0.442745
282.3	6.49229	0.215545		282.3	-0.220892	0.192591		282.3	-0.417148	0.216885		282.3	7.99477
														0.446068
282.2	6.47521	0.217812		282.2	-0.205544	0.194851		282.2	-0.421357	0.219017		282.2	8.01949
														0.449294
282.1	6.46726	0.21997		282.1	-0.19993	0.197058		282.1	-0.418499	0.221062		282.1	8.03957
														0.452457
282	6.46058	0.222118		282	-0.190054	0.199208		282	-0.416266	0.223111		282	8.05994
														0.455439
281.9	6.45972	0.224047		281.9	-0.177145	0.201137		281.9	-0.410197	0.224936		281.9	8.0669
														0.458295
281.8	6.46442	0.225849		281.8	-0.172952	0.202977		281.8	-0.409886	0.226627		281.8	8.06448
														0.461255
281.7	6.46198	0.227748		281.7	-0.160677	0.204989		281.7	-0.414202	0.228331		281.7	8.05917
														0.464351
281.6	6.45994	0.22969		281.6	-0.138571	0.207052		281.6	-0.411297	0.230082		281.6	8.0609
														0.467517
281.5	6.46298	0.231683		281.5	-0.124787	0.209237		281.5	-0.405693	0.231929		281.5	8.06475
														0.470806
281.4	6.45368	0.233841		281.4	-0.106525	0.211539		281.4	-0.393414	0.233957		281.4	8.0744
														0.473995
281.3	6.44789	0.235929		281.3	-0.0851825	0.213703		281.3	-0.37251	0.235962		281.3	8.09532
														0.477068
281.2	6.45077	0.238002		281.2	-0.071478	0.215662		281.2	-0.343393	0.237933		281.2	8.1257
														0.479997
281.1	6.44422	0.239962		281.1	-0.0506456	0.217499		281.1	-0.322927	0.239758		281.1	8.16903
														0.482796
281	6.44451	0.241837		281	-0.0318996	0.219183		281	-0.297953	0.241465		281	8.23474
														0.485728
280.9	6.42845	0.243784		280.9	-0.0282884	0.221035		280.9	-0.285211	0.243293		280.9	8.29797
														0.48871
280.8	6.40375	0.245794		280.8	-0.0173251	0.223005		280.8	-0.27644	0.245133		280.8	8.34799
														0.49168
280.7	6.38899	0.247764		280.7	-0.00754886	0.225043		280.7	-0.262148	0.246983		280.7	8.38647
														0.49474
280.6	6.3944	0.249827		280.6	0.0153024	0.227202		280.6	-0.229806	0.248878		280.6	8.42092
														0.497759
280.5	6.40297	0.25192		280.5	0.041274	0.229387		280.5	-0.192086	0.250794		280.5	8.44178
														0.500655
280.4	6.43481	0.253895		280.4	0.0737007	0.231519		280.4	-0.153084	0.252679		280.4	8.48496
														0.50349
280.3	6.45028	0.255869		280.3	0.100129	0.233559		280.3	-0.11506	0.254514		280.3	8.53219
														0.506286
280.2	6.45331	0.257748		280.2	0.103102	0.235495		280.2	-0.089541	0.256337		280.2	8.56239
														0.509146
280.1	6.45861	0.259701		280.1	0.0944398	0.237324		280.1	-0.0698984	0.258168		280.1	8.59553
														0.512096
280	6.45853	0.261726		280	0.0746478	0.239204		280	-0.0394354	0.26		280	8.62722
														0.515192
279.9	6.46883	0.263913		279.9	0.0567043	0.241241		279.9	-0.00615129	0.261963		279.9	8.66446
														0.518264
279.8	6.50678	0.266119		279.8	0.0700711	0.243317		279.8	0.0444739	0.263858		279.8	8.72839
														0.521107
279.7	6.5565	0.268121		279.7	0.0932192	0.245359		279.7	0.107549	0.265585		279.7	8.81584
														0.524022
279.6	6.58957	0.270113		279.6	0.117209	0.247489		279.6	0.167015	0.267383		279.6	8.90379
														0.526997
279.5	6.5916	0.272074		279.5	0.120773	0.249614		279.5	0.208102	0.26921		279.5	8.98138
														0.530023
279.4	6.57959	0.274003		279.4	0.112923	0.251746		279.4	0.24033	0.271138		279.4	9.05523
														0.532984
279.3	6.55304	0.275896		279.3	0.113696	0.253806		279.3	0.279788	0.273012		279.3	9.12055
														0.53594
279.2	6.5444	0.277805		279.2	0.130318	0.255702		279.2	0.329838	0.274853		279.2	9.19277
														0.539002
279.1	6.56059	0.279837		279.1	0.159205	0.257693		279.1	0.388291	0.27682		279.1	9.26035
														0.54208
279	6.57364	0.281864		279	0.203891	0.259712		279	0.453084	0.278754		279	9.33194
														0.545119
278.9	6.59369	0.283928		278.9	0.249054	0.26173		278.9	0.50584	0.280643		278.9	9.40222
														0.548118
278.8	6.60632	0.285928		278.8	0.284621	0.263736		278.8	0.553717	0.282511		278.8	9.47656
														0.551001
278.7	6.59447	0.287804		278.7	0.296954	0.265678		278.7	0.587285	0.284271		278.7	9.53259
														0.553873
278.6	6.59356	0.289735		278.6	0.309148	0.267652		278.6	0.633879	0.286037		278.6	9.60284
														0.556906
278.5	6.59127	0.291732		278.5	0.327857	0.269691		278.5	0.693683	0.287933		278.5	9.68193
														0.560099
278.4	6.59674	0.293949		278.4	0.348171	0.271942		278.4	0.74547	0.289987		278.4	9.7496
														0.563308
278.3	6.62633	0.296117		278.3	0.374448	0.274175		278.3	0.806728	0.292003		278.3	9.83902
														0.566354
278.2	6.65525	0.298256		278.2	0.390936	0.276298		278.2	0.852971	0.293889		278.2	9.93244
														0.569233
278.1	6.67011	0.300282		278.1	0.364969	0.278294		278.1	0.869	0.295738		278.1	10.0001
														0.571879
278	6.67544	0.30213		278	0.326615	0.280074		278	0.870541	0.297381		278	10.0749
														0.574586
277.9	6.66737	0.304051		277.9	0.289867	0.281901		277.9	0.878478	0.299083		277.9	10.1413
														0.577509
277.8	6.6709	0.306121		277.8	0.272193	0.283926		277.8	0.891142	0.300901		277.8	10.2113
														0.580505
277.7	6.67491	0.308215		277.7	0.296994	0.285992		277.7	0.917744	0.302762		277.7	10.2923
														0.583574
277.6	6.68811	0.31039		277.6	0.350699	0.288163		277.6	0.96496	0.304617		277.6	10.3813
														0.586642
277.5	6.69639	0.312519		277.5	0.408269	0.290375		277.5	1.00804	0.306602		277.5	10.4839
														0.589566
277.4	6.67781	0.314613		277.4	0.433367	0.292543		277.4	1.03578	0.308595		277.4	10.5699
														0.592512
277.3	6.63457	0.316671		277.3	0.428831	0.294645		277.3	1.05105	0.310564		277.3	10.6355
														0.595406
277.2	6.59628	0.318665		277.2	0.420647	0.296704		277.2	1.07091	0.312496		277.2	10.6946
														0.598348
277.1	6.57262	0.320658		277.1	0.420516	0.298713		277.1	1.08805	0.31447		277.1	10.746
														0.601322
277	6.56932	0.322634		277	0.454751	0.300713		277	1.13194	0.316399		277	10.8206
														0.604362
276.9	6.5789	0.324731		276.9	0.502533	0.30284		276.9	1.18512	0.318429		276.9	10.9164
														0.607412
276.8	6.5932	0.326801		276.8	0.537312	0.304969		276.8	1.22394	0.320371		276.8	11.0283
														0.610397
276.7	6.5987	0.328832		276.7	0.563889	0.307065		276.7	1.26187	0.32222		276.7	11.1468
														0.613397
276.6	6.58038	0.33093		276.6	0.579861	0.309236		276.6	1.28468	0.324111		276.6	11.2638
														0.61627
276.5	6.57096	0.332868		276.5	0.580724	0.311268		276.5	1.29074	0.325873		276.5	11.3776
														0.619082
276.4	6.56342	0.334795		276.4	0.589306	0.313269		276.4	1.31403	0.327639		276.4	11.5033
														0.622009
276.3	6.55813	0.336812		276.3	0.588808	0.315332		276.3	1.33169	0.329556		276.3	11.6184
														0.624991
276.2	6.5803	0.338852		276.2	0.589831	0.317412		276.2	1.35227	0.331526		276.2	11.714
														0.628097
276.1	6.59784	0.341034		276.1	0.602781	0.319614		276.1	1.37848	0.333577		276.1	11.7948
														0.631364
276	6.61376	0.34333		276	0.596	0.321969		276	1.37001	0.335732		276	11.8327
														0.634442
275.9	6.62233	0.345621		275.9	0.587891	0.324244		275.9	1.35685	0.337762		275.9	11.8768
														0.637497
275.8	6.61542	0.347871		275.8	0.579368	0.326541		275.8	1.33378	0.339827		275.8	11.9306
														0.640581
275.7	6.59968	0.350065		275.7	0.563207	0.328883		275.7	1.31375	0.341904		275.7	11.9952
														0.643702
275.6	6.57232	0.352273		275.6	0.572281	0.331238		275.6	1.31394	0.343947		275.6	12.0782
														0.646859
275.5	6.55538	0.354433		275.5	0.582704	0.333625		275.5	1.32542	0.346061		275.5	12.1607
														0.650041
275.4	6.53067	0.356626		275.4	0.587318	0.335973		275.4	1.33792	0.348079		275.4	12.2261
														0.653214
275.3	6.51484	0.358843		275.3	0.575144	0.338319		275.3	1.36577	0.350093		275.3	12.2876
														0.656333
275.2	6.51523	0.361119		275.2	0.547112	0.340664		275.2	1.39216	0.352132		275.2	12.3344
														0.659467
275.1	6.50009	0.363362		275.1	0.51479	0.342926		275.1	1.40761	0.354137		275.1	12.3972
														0.662657
275	6.48592	0.365682		275	0.476703	0.345295		275	1.41577	0.356226		275	12.4623
														0.665862
274.9	6.47386	0.36796		274.9	0.462974	0.347738		274.9	1.4263	0.358381		274.9	12.5258
														0.669065
274.8	6.46906	0.3703		274.8	0.464596	0.350173		274.8	1.45103	0.360561		274.8	12.6056
														0.672249
274.7	6.45936	0.372532		274.7	0.456381	0.352678		274.7	1.46602	0.362777		274.7	12.6694
														0.675473
274.6	6.44354	0.374888		274.6	0.446111	0.355277		274.6	1.48727	0.364953		274.6	12.7286
														0.678723
274.5	6.43968	0.377221		274.5	0.439548	0.357816		274.5	1.50117	0.367067		274.5	12.7894
														0.681876
274.4	6.44419	0.379407		274.4	0.437241	0.360223		274.4	1.50375	0.369039		274.4	12.842
														0.684986
274.3	6.45727	0.381613		274.3	0.441973	0.362537		274.3	1.52464	0.370923		274.3	12.8904
														0.687979
274.2	6.47535	0.383747		274.2	0.445351	0.364809		274.2	1.54391	0.372835		274.2	12.9287
														0.690912
274.1	6.49039	0.385841		274.1	0.436398	0.36706		274.1	1.57576	0.374821		274.1	12.958
														0.694008
274	6.48602	0.38817		274	0.412245	0.369468		274	1.6061	0.377022		274	12.9802
														0.697305
273.9	6.47442	0.39049		273.9	0.396161	0.372004		273.9	1.63744	0.379336		273.9	13.0081
														0.70068
273.8	6.46989	0.392845		273.8	0.39218	0.374538		273.8	1.67652	0.381709		273.8	13.0553
														0.704069
273.7	6.44096	0.395134		273.7	0.389367	0.377025		273.7	1.70392	0.383922		273.7	13.1128
														0.707451
273.6	6.42438	0.397406		273.6	0.381434	0.379518		273.6	1.735	0.386096		273.6	13.1831
														0.710626
273.5	6.4069	0.399661		273.5	0.365712	0.381926		273.5	1.77314	0.388172		273.5	13.2532
														0.713685
273.4	6.39862	0.401869		273.4	0.360485	0.38435		273.4	1.82645	0.390294		273.4	13.3218
														0.716743
273.3	6.40579	0.404185		273.3	0.361426	0.386871		273.3	1.89982	0.392524		273.3	13.386
														0.71978
273.2	6.4039	0.406539		273.2	0.382244	0.389435		273.2	1.97016	0.394822		273.2	13.4408
														0.722998
273.1	6.40346	0.40898		273.1	0.408757	0.392108		273.1	2.04736	0.397179		273.1	13.5073
														0.726281
273	6.38986	0.41143		273	0.430857	0.394715		273	2.11948	0.399434		273	13.5867
														0.729654
272.9	6.39395	0.413866		272.9	0.465301	0.397348		272.9	2.18846	0.401604		272.9	13.6768
														0.732958
272.8	6.41094	0.416278		272.8	0.511909	0.399905		272.8	2.25483	0.403723		272.8	13.7819
														0.736143
272.7	6.4274	0.418674		272.7	0.552295	0.402464		272.7	2.31751	0.405867		272.7	13.8999
														0.739219
272.6	6.45568	0.420946		272.6	0.579975	0.404948		272.6	2.38234	0.408041		272.6	13.9925
														0.742231
272.5	6.48808	0.423225		272.5	0.602435	0.407403		272.5	2.44688	0.410202		272.5	14.0769
														0.745364
272.4	6.52145	0.425486		272.4	0.617617	0.409869		272.4	2.52172	0.412393		272.4	14.1637
														0.748665
272.3	6.547	0.427926		272.3	0.621842	0.412469		272.3	2.59094	0.414668		272.3	14.2445
														0.751974
272.2	6.58734	0.43033		272.2	0.646721	0.41512		272.2	2.66965	0.416851		272.2	14.3543
														0.755334
272.1	6.61547	0.432811		272.1	0.669432	0.417829		272.1	2.73756	0.419073		272.1	14.4747
														0.758549
272	6.62385	0.435148		272	0.682077	0.420422		272	2.79086	0.421226		272	14.5705
														0.761686
271.9	6.62087	0.437329		271.9	0.700865	0.422941		271.9	2.84822	0.4233		271.9	14.6661
														0.764952
271.8	6.60212	0.439617		271.8	0.714271	0.425473		271.8	2.90151	0.425476		271.8	14.7393
														0.768267
271.7	6.56335	0.442101		271.7	0.736066	0.428197		271.7	2.95448	0.42773		271.7	14.7997
														0.771602
271.6	6.52172	0.444523		271.6	0.76927	0.430943		271.6	3.01591	0.430027		271.6	14.8714
														0.775048
271.5	6.49446	0.446991		271.5	0.811706	0.433759		271.5	3.08535	0.432344		271.5	14.9354
														0.778471
271.4	6.46496	0.449474		271.4	0.834396	0.436596		271.4	3.13318	0.434702		271.4	14.9807
														0.781757
271.3	6.43992	0.45188		271.3	0.853383	0.439353		271.3	3.17847	0.437034		271.3	15.0247
														0.78497
271.2	6.41784	0.454245		271.2	0.85929	0.441966		271.2	3.21966	0.439307		271.2	15.0699
														0.788225
271.1	6.38135	0.456656		271.1	0.850793	0.444607		271.1	3.25863	0.441631		271.1	15.1099
														0.791531
271	6.34746	0.459053		271	0.851662	0.44728		271	3.31897	0.444009		271	15.1404
														0.794891
270.9	6.32163	0.461355		270.9	0.846484	0.449937		270.9	3.38689	0.446323		270.9	15.2055
														0.798267
270.8	6.29216	0.463595		270.8	0.847814	0.452597		270.8	3.44459	0.448555		270.8	15.2767
														0.801575
270.7	6.28268	0.465857		270.7	0.854205	0.455232		270.7	3.50465	0.450686		270.7	15.3596
														0.804802
270.6	6.28917	0.468097		270.6	0.875458	0.457895		270.6	3.54711	0.452733		270.6	15.4668
														0.808159
270.5	6.29834	0.470502		270.5	0.917331	0.460615		270.5	3.59166	0.454869		270.5	15.5498
														0.811569
270.4	6.30519	0.472832		270.4	0.951457	0.463279		270.4	3.63744	0.457089		270.4	15.6286
														0.815091
270.3	6.28518	0.475379		270.3	0.984921	0.465984		270.3	3.67675	0.459538		270.3	15.6952
														0.818541
270.2	6.24137	0.477789		270.2	1.01086	0.468655		270.2	3.71406	0.462028		270.2	15.7502
														0.821725
270.1	6.19481	0.480095		270.1	1.01465	0.471132		270.1	3.73851	0.464277		270.1	15.8035
														0.824727
270	6.13805	0.482302		270	1.01264	0.473574		270	3.76006	0.466316		270	15.8423
														0.827722
269.9	6.09282	0.484455		269.9	1.00652	0.476132		269.9	3.77084	0.468262		269.9	15.894
														0.830918
269.8	6.05138	0.486741		269.8	0.981745	0.478785		269.8	3.76599	0.470312		269.8	15.9292
														0.83446
269.7	5.97023	0.489116		269.7	0.948364	0.481591		269.7	3.74686	0.472671		269.7	15.9388
														0.838071
269.6	5.89559	0.491576		269.6	0.938667	0.484502		269.6	3.73787	0.475231		269.6	15.9752
														0.84152
269.5	5.8287	0.493953		269.5	0.933689	0.487281		269.5	3.73615	0.477724		269.5	16.0212
														0.844749
269.4	5.77855	0.49609		269.4	0.942123	0.489836		269.4	3.75281	0.479936		269.4	16.0675
														0.847835
269.3	5.76021	0.498168		269.3	0.959876	0.492228		269.3	3.76971	0.481988		269.3	16.1219
														0.850897
269.2	5.752	0.500168		269.2	0.948892	0.494568		269.2	3.7828	0.483991		269.2	16.1674
														0.854038
269.1	5.75544	0.502255		269.1	0.92194	0.496868		269.1	3.79089	0.485949		269.1	16.2021
														0.857341
269	5.74015	0.504448		269	0.885637	0.49928		269	3.79936	0.488021		269	16.2362
														0.860819
268.9	5.72405	0.506835		268.9	0.864382	0.501906		268.9	3.82554	0.490272		268.9	16.2918
														0.86417
268.8	5.68924	0.509068		268.8	0.860057	0.504362		268.8	3.86957	0.492468		268.8	16.3446
														0.867386
268.7	5.65229	0.511143		268.7	0.88726	0.506682		268.7	3.94424	0.494623		268.7	16.4065
														0.870544
268.6	5.61218	0.513222		268.6	0.931715	0.508997		268.6	4.01349	0.49687		268.6	16.4783
														0.873577
268.5	5.56593	0.515221		268.5	0.98162	0.511341		268.5	4.07823	0.499086		268.5	16.5832
														0.87664
268.4	5.49965	0.517285		268.4	1.00728	0.513744		268.4	4.13245	0.501257		268.4	16.6677
														0.879854
268.3	5.43881	0.519531		268.3	1.01167	0.516338		268.3	4.17752	0.503456		268.3	16.7492
														0.883117
268.2	5.37666	0.5218		268.2	1.01005	0.518875		268.2	4.22993	0.505512		268.2	16.8165
														0.88649
268.1	5.30905	0.524108		268.1	0.994826	0.521357		268.1	4.30572	0.507567		268.1	16.843
														0.889815
268	5.27015	0.526254		268	0.97927	0.523726		268	4.38853	0.509573		268	16.8785
														0.893209
267.9	5.21525	0.52835		267.9	0.955143	0.525937		267.9	4.46569	0.511675		267.9	16.9013
														0.896383
267.8	5.17637	0.530284		267.8	0.912	0.528083		267.8	4.5185	0.513736		267.8	16.9232
														0.89941
267.7	5.16216	0.532173		267.7	0.867906	0.530196		267.7	4.57157	0.515747		267.7	16.9609
														0.902411
267.6	5.12545	0.534004		267.6	0.839958	0.53237		267.6	4.60785	0.517741		267.6	16.9825
														0.905563
267.5	5.07138	0.535975		267.5	0.820676	0.534783		267.5	4.63137	0.519925		267.5	17.0004
														0.908823
267.4	4.98883	0.537967		267.4	0.808907	0.537276		267.4	4.67543	0.522126		267.4	17.0231
														0.912296
267.3	4.89178	0.540115		267.3	0.812166	0.539821		267.3	4.73325	0.524443		267.3	17.0734
														0.915807
267.2	4.81115	0.542227		267.2	0.808976	0.542247		267.2	4.79465	0.526709		267.2	17.144
														0.919231
267.1	4.75821	0.544437		267.1	0.784955	0.54462		267.1	4.87292	0.528892		267.1	17.207
														0.922495
267	4.72258	0.546546		267	0.777677	0.546889		267	4.96973	0.530983		267	17.2978
														0.925687
266.9	4.67951	0.548571		266.9	0.752478	0.549214		266.9	5.03459	0.533014		266.9	17.379
														0.928868
266.8	4.60872	0.55057		266.8	0.723426	0.551593		266.8	5.09876	0.535072		266.8	17.4438
														0.932073
266.7	4.52395	0.552616		266.7	0.707256	0.553916		266.7	5.15871	0.537138		266.7	17.5185
														0.935203
266.6	4.42659	0.554479		266.6	0.686643	0.556139		266.6	5.20584	0.539113		266.6	17.5712
														0.938435
266.5	4.3127	0.556474		266.5	0.670484	0.558406		266.5	5.2401	0.541166		266.5	17.6164
														0.941722
266.4	4.20019	0.55852		266.4	0.629017	0.560784		266.4	5.26536	0.543306		266.4	17.6535
														0.94502
266.3	4.09877	0.560501		266.3	0.561939	0.563092		266.3	5.26113	0.545408		266.3	17.6867
														0.94847
266.2	3.99502	0.562591		266.2	0.493652	0.565456		266.2	5.23761	0.547585		266.2	17.7427
														0.951928
266.1	3.91919	0.564654		266.1	0.41759	0.567835		266.1	5.21506	0.549772		266.1	17.7915
														0.955324
266	3.83626	0.56672		266	0.350547	0.570226		266	5.19369	0.551945		266	17.8157
														0.958566
265.9	3.78214	0.568705		265.9	0.335173	0.572473		265.9	5.19832	0.554009		265.9	17.8332
														0.96188
265.8	3.71964	0.570693		265.8	0.331922	0.574822		265.8	5.2188	0.556146		265.8	17.8211
														0.965222
265.7	3.63635	0.572749		265.7	0.331731	0.577127		265.7	5.2395	0.558336		265.7	17.8006
														0.96847
265.6	3.57196	0.574658		265.6	0.340908	0.579296		265.6	5.26289	0.560488		265.6	17.8189
														0.971608
265.5	3.49746	0.576467		265.5	0.352794	0.581397		265.5	5.29832	0.562516		265.5	17.8666
														0.974733
265.4	3.43138	0.578293		265.4	0.371817	0.583571		265.4	5.33229	0.564604		265.4	17.9222
														0.97763
265.3	3.35854	0.579935		265.3	0.403333	0.58558		265.3	5.39396	0.56638		265.3	17.9782
														0.980764
265.2	3.25668	0.581713		265.2	0.429588	0.587794		265.2	5.45122	0.568294		265.2	18.0147
														0.984177
265.1	3.15246	0.583694		265.1	0.434701	0.590331		265.1	5.52273	0.570515		265.1	18.0531
														0.987631
265	3.05966	0.585728		265	0.434999	0.592896		265	5.62281	0.572748		265	18.1292
														0.99106
264.9	3.00493	0.587726		264.9	0.447879	0.595412		264.9	5.72413	0.575027		264.9	18.2326
														0.994409
264.8	2.98116	0.589753		264.8	0.478441	0.597926		264.8	5.82057	0.577327		264.8	18.2953
														0.997548
264.7	2.98756	0.591574		264.7	0.539883	0.600143		264.7	5.91897	0.57939		264.7	18.3532
														1.00063
264.6	2.97178	0.59337		264.6	0.600334	0.6023		264.6	5.9789	0.581419		264.6	18.3626
														1.00376
264.5	2.92914	0.595191		264.5	0.624884	0.604472		264.5	6.01142	0.583503		264.5	18.2977
														1.00699
264.4	2.86722	0.59711		264.4	0.622152	0.606748		264.4	6.06238	0.58566		264.4	18.2555
														1.0102
264.3	2.79306	0.599084		264.3	0.626953	0.60913		264.3	6.10445	0.587883		264.3	18.2387
														1.01355
264.2	2.72688	0.601247		264.2	0.628726	0.611704		264.2	6.1579	0.590311		264.2	18.2375
														1.01703
264.1	2.64813	0.603408		264.1	0.632666	0.614305		264.1	6.19685	0.592731		264.1	18.2545
														1.0205
264	2.58451	0.605543		264	0.657657	0.61687		264	6.23416	0.595127		264	18.2828
														1.02393
263.9	2.5214	0.607619		263.9	0.678279	0.619288		263.9	6.27263	0.597429		263.9	18.288
														1.02731
263.8	2.45222	0.609598		263.8	0.725591	0.621637		263.8	6.32419	0.599715		263.8	18.2646
														1.03054
263.7	2.41471	0.611552		263.7	0.765315	0.623896		263.7	6.37524	0.601936		263.7	18.2357
														1.03367
263.6	2.35292	0.613489		263.6	0.791681	0.626207		263.6	6.42952	0.604268		263.6	18.1881
														1.03678
263.5	2.30457	0.615512		263.5	0.804556	0.628529		263.5	6.48914	0.606628		263.5	18.1581
														1.03978
263.4	2.21752	0.617443		263.4	0.750848	0.630766		263.4	6.53663	0.608871		263.4	18.1204
														1.04287
263.3	2.10215	0.619529		263.3	0.680662	0.633101		263.3	6.59165	0.611096		263.3	18.0762
														1.04603
263.2	2.00665	0.621633		263.2	0.60992	0.635436		263.2	6.64116	0.613309		263.2	18.0242
														1.04909
263.1	1.89499	0.62363		263.1	0.532437	0.637725		263.1	6.67047	0.615463		263.1	17.9343
														1.05209
263	1.76564	0.625524		263	0.460667	0.639984		263	6.66113	0.617679		263	17.8129
														1.05496
262.9	1.63211	0.627292		262.9	0.410477	0.642107		262.9	6.63855	0.619833		262.9	17.6741
														1.05786
262.8	1.49198	0.629089		262.8	0.38959	0.644332		262.8	6.61138	0.622015		262.8	17.5413
														1.06077
262.7	1.34125	0.630962		262.7	0.376602	0.646522		262.7	6.59592	0.624091		262.7	17.41
														1.06366
262.6	1.19972	0.632929		262.6	0.368683	0.648847		262.6	6.58194	0.626177		262.6	17.2868
														1.06638
262.5	1.08437	0.634822		262.5	0.362587	0.651096		262.5	6.55955	0.628257		262.5	17.1326
														1.06908
262.4	0.955038	0.636663		262.4	0.326924	0.653444		262.4	6.52081	0.630426		262.4	16.931
														1.07166
262.3	0.826098	0.638445		262.3	0.279447	0.655744		262.3	6.48507	0.632653		262.3	16.7438
														1.07433
262.2	0.667286	0.640271		262.2	0.218369	0.658139		262.2	6.44514	0.635011		262.2	16.5293
														1.07692
262.1	0.495781	0.642054		262.1	0.156404	0.660479		262.1	6.42251	0.637316		262.1	16.3345
														1.07953
262	0.322175	0.643933		262	0.102256	0.662897		262	6.40071	0.639677		262	16.1738
														1.08205
261.9	0.148593	0.645657		261.9	0.0600369	0.665124		261.9	6.35422	0.641904		261.9	15.9795
														1.08467
261.8	0.0132871	0.64746		261.8	0.0133147	0.667411		261.8	6.3165	0.644154		261.8	15.7671
														1.08723
261.7	-0.116024	0.649236		261.7	-0.051416	0.669666		261.7	6.26285	0.646322		261.7	15.5878
														1.0899
261.6	-0.235167	0.651112		261.6	-0.1242	0.671921		261.6	6.24371	0.648522		261.6	15.4352
														1.09252
261.5	-0.361058	0.652887		261.5	-0.225112	0.674078		261.5	6.25066	0.650663		261.5	15.2917
														1.095
261.4	-0.492787	0.65463		261.4	-0.335611	0.676126		261.4	6.25827	0.65278		261.4	15.1969
														1.09727
261.3	-0.638112	0.656215		261.3	-0.467933	0.678013		261.3	6.26464	0.654768		261.3	15.109
														1.09938
261.2	-0.787154	0.657675		261.2	-0.584302	0.679866		261.2	6.28399	0.656693		261.2	14.9907
														1.10156
261.1	-0.921836	0.65921		261.1	-0.688815	0.681855		261.1	6.30237	0.658703		261.1	14.8984
														1.10379
261	-1.08984	0.660684		261	-0.792939	0.68384		261	6.30705	0.660637		261	14.7495
														1.10593
260.9	-1.21651	0.662081		260.9	-0.846535	0.685734		260.9	6.30736	0.662455		260.9	14.6176
														1.10805
260.8	-1.33919	0.663572		260.8	-0.8951	0.687609		260.8	6.28161	0.664271		260.8	14.5155
														1.11011
260.7	-1.48266	0.665103		260.7	-0.955222	0.689491		260.7	6.23814	0.66607		260.7	14.399
														1.1121
260.6	-1.62681	0.666687		260.6	-1.00697	0.691306		260.6	6.20255	0.667885		260.6	14.3104
														1.11413
260.5	-1.78389	0.668208		260.5	-1.0699	0.693099		260.5	6.18676	0.669677		260.5	14.2201
														1.11614
260.4	-1.91591	0.669624		260.4	-1.16285	0.69482		260.4	6.18996	0.671372		260.4	14.1163
														1.11812
260.3	-2.04449	0.67086		260.3	-1.283	0.696498		260.3	6.19355	0.673014		260.3	14.0145
														1.11999
260.2	-2.13871	0.671986		260.2	-1.39288	0.698095		260.2	6.18934	0.674537		260.2	13.9304
														1.12187
260.1	-2.2004	0.673178		260.1	-1.4747	0.699749		260.1	6.18922	0.676213		260.1	13.8679
														1.1238
260	-2.28736	0.674374		260	-1.54419	0.701424		260	6.1943	0.678005		260	13.8346
														1.12572
259.9	-2.37874	0.67563		259.9	-1.58222	0.703023		259.9	6.18481	0.679795		259.9	13.7653
														1.12757
259.8	-2.49085	0.676984		259.8	-1.61797	0.704681		259.8	6.16456	0.681512		259.8	13.6863
														1.12943
259.7	-2.60076	0.678266		259.7	-1.67309	0.706292		259.7	6.15848	0.683126		259.7	13.5755
														1.13105
259.6	-2.73736	0.679345		259.6	-1.76161	0.707716		259.6	6.12952	0.684484		259.6	13.4419
														1.13241
259.5	-2.85731	0.680175		259.5	-1.85164	0.708968		259.5	6.11421	0.685704		259.5	13.3416
														1.13372
259.4	-2.96601	0.680946		259.4	-1.93773	0.710173		259.4	6.10386	0.686924		259.4	13.2347
														1.13498
259.3	-3.13952	0.681646		259.3	-2.04252	0.71133		259.3	6.06099	0.688151		259.3	13.1511
														1.1362
259.2	-3.32913	0.682363		259.2	-2.13557	0.712426		259.2	6.00707	0.689414		259.2	13.0016
														1.13756
259.1	-3.52335	0.683215		259.1	-2.20969	0.713523		259.1	5.93306	0.690775		259.1	12.8076
														1.13896
259	-3.73138	0.684074		259	-2.3001	0.714588		259	5.84829	0.69212		259	12.6168
														1.14038
258.9	-3.90911	0.685037		258.9	-2.36133	0.715667		258.9	5.78643	0.693513		258.9	12.3993
														1.14164
258.8	-4.06716	0.685834		258.8	-2.39485	0.716669		258.8	5.73696	0.6947		258.8	12.1829
														1.14278
258.7	-4.25186	0.68661		258.7	-2.44164	0.717662		258.7	5.67744	0.695752		258.7	11.9833
														1.14391
258.6	-4.43776	0.687308		258.6	-2.49494	0.718527		258.6	5.60834	0.696677		258.6	11.7531
														1.145
258.5	-4.59718	0.687936		258.5	-2.55509	0.719368		258.5	5.517	0.69752		258.5	11.5373
														1.14606
258.4	-4.77203	0.688465		258.4	-2.62981	0.720137		258.4	5.4279	0.698347		258.4	11.3112
														1.14709
258.3	-4.9188	0.689046		258.3	-2.71397	0.721037		258.3	5.36109	0.699291		258.3	11.0824
														1.1479
258.2	-5.04975	0.689472		258.2	-2.80341	0.721849		258.2	5.31194	0.70015		258.2	10.8723
														1.14859
258.1	-5.21329	0.689789		258.1	-2.90848	0.72259		258.1	5.28234	0.700949		258.1	10.6503
														1.1492
258	-5.36146	0.690091		258	-3.02744	0.723247		258	5.24515	0.7017		258	10.4367
														1.14994
257.9	-5.52527	0.690431		257.9	-3.12134	0.723974		257.9	5.19369	0.702467		257.9	10.2338
														1.15074
257.8	-5.71714	0.690737		257.8	-3.19963	0.724653		257.8	5.13609	0.703162		257.8	9.99749
														1.15155
257.7	-5.91106	0.691135		257.7	-3.26311	0.725392		257.7	5.06223	0.703969		257.7	9.73958
														1.15237
257.6	-6.1292	0.691602		257.6	-3.3185	0.726101		257.6	4.99409	0.704816		257.6	9.44974
														1.15307
257.5	-6.32572	0.691995		257.5	-3.37972	0.726682		257.5	4.93466	0.705656		257.5	9.16891
														1.15362
257.4	-6.51036	0.692249		257.4	-3.47252	0.727089		257.4	4.8985	0.706307		257.4	8.94084
														1.1542
257.3	-6.68048	0.692448		257.3	-3.58158	0.727385		257.3	4.86532	0.70687		257.3	8.71689
														1.15475
257.2	-6.83402	0.692554		257.2	-3.68394	0.727637		257.2	4.83345	0.707306		257.2	8.55555
														1.15513
257.1	-6.96411	0.692501		257.1	-3.75175	0.727779		257.1	4.81364	0.707578		257.1	8.42146
														1.1554
257	-7.09969	0.692416		257	-3.81624	0.727849		257	4.7588	0.707841		257	8.26761
														1.15559
256.9	-7.2389	0.692305		256.9	-3.87233	0.727799		256.9	4.71243	0.70815		256.9	8.13682
														1.1555
256.8	-7.35482	0.69206		256.8	-3.92309	0.727572		256.8	4.67693	0.708285		256.8	7.95176
														1.15525
256.7	-7.47459	0.691745		256.7	-3.94283	0.727214		256.7	4.66205	0.708347		256.7	7.77326
														1.15509
256.6	-7.58387	0.691413		256.6	-3.94201	0.726869		256.6	4.64829	0.708385		256.6	7.59099
														1.15498
256.5	-7.68137	0.691162		256.5	-3.90406	0.726689		256.5	4.63387	0.708429		256.5	7.37697
														1.1549
256.4	-7.77387	0.69089		256.4	-3.85818	0.726516		256.4	4.56403	0.708451		256.4	7.17163
														1.15503
256.3	-7.84661	0.690793		256.3	-3.84482	0.726503		256.3	4.46776	0.708636		256.3	6.98266
														1.1551
256.2	-7.90556	0.690654		256.2	-3.85747	0.726441		256.2	4.36904	0.708867		256.2	6.77802
														1.15487
256.1	-7.94893	0.690339		256.1	-3.85983	0.726243		256.1	4.26524	0.708953		256.1	6.59384
														1.15459
256	-8.01146	0.689933		256	-3.8463	0.725979		256	4.21189	0.709015		256	6.42172
														1.1542
255.9	-8.09756	0.689447		255.9	-3.83062	0.725653		255.9	4.15982	0.709065		255.9	6.23535
														1.15383
255.8	-8.21381	0.688956		255.8	-3.8207	0.725318		255.8	4.08358	0.709057		255.8	6.00696
														1.15365
255.7	-8.33302	0.688601		255.7	-3.81808	0.725054		255.7	3.98767	0.709106		255.7	5.78472
														1.15368
255.6	-8.4135	0.688429		255.6	-3.82491	0.725023		255.6	3.85603	0.709307		255.6	5.55707
														1.15372
255.5	-8.47275	0.688257		255.5	-3.84792	0.724966		255.5	3.73325	0.709553		255.5	5.31392
														1.15363
255.4	-8.51407	0.688081		255.4	-3.86216	0.724864		255.4	3.62992	0.709732		255.4	5.11643
														1.15327
255.3	-8.54752	0.687702		255.3	-3.88942	0.724511		255.3	3.54519	0.709764		255.3	4.9343
														1.15277
255.2	-8.58512	0.687255		255.2	-3.93631	0.724024		255.2	3.49672	0.709667		255.2	4.75078
														1.15221
255.1	-8.63707	0.686814		255.1	-3.98812	0.723421		255.1	3.43731	0.709543		255.1	4.57954
														1.15167
255	-8.72224	0.686312		255	-4.04334	0.722798		255	3.34356	0.709348		255	4.3442
														1.1512
254.9	-8.81702	0.685652		254.9	-4.08126	0.722121		254.9	3.22149	0.70901		254.9	4.0733
														1.1507
254.8	-8.91625	0.684947		254.8	-4.09552	0.721561		254.8	3.08465	0.708711		254.8	3.79315
														1.15003
254.7	-9.01732	0.684091		254.7	-4.09471	0.720914		254.7	2.92847	0.708372		254.7	3.48454
														1.14926
254.6	-9.08397	0.683252		254.6	-4.09036	0.720161		254.6	2.79982	0.708003		254.6	3.18681
														1.14836
254.5	-9.12537	0.682481		254.5	-4.07467	0.719409		254.5	2.73088	0.707667		254.5	2.9042
														1.1475
254.4	-9.17975	0.681948		254.4	-4.07525	0.718658		254.4	2.65888	0.707382		254.4	2.6483
														1.14665
254.3	-9.22029	0.681498		254.3	-4.07911	0.717835		254.3	2.61013	0.707038		254.3	2.44094
														1.14571
254.2	-9.26023	0.680801		254.2	-4.11539	0.716962		254.2	2.53834	0.706503		254.2	2.26104
														1.14463
254.1	-9.33089	0.679938		254.1	-4.19708	0.715966		254.1	2.45337	0.705875		254.1	2.10786
														1.14354
254	-9.39809	0.678969		254	-4.29709	0.714995		254	2.35926	0.705326		254	1.93588
														1.14236
253.9	-9.49346	0.677915		253.9	-4.40562	0.713941		253.9	2.29229	0.704832		253.9	1.71159
														1.14118
253.8	-9.59992	0.676922		253.8	-4.49393	0.712992		253.8	2.2602	0.704437		253.8	1.48701
														1.14007
253.7	-9.68564	0.676039		253.7	-4.56505	0.712095		253.7	2.2175	0.704093		253.7	1.26043
														1.13901
253.6	-9.79121	0.675244		253.6	-4.64093	0.711232		253.6	2.17487	0.703698		253.6	1.01405
														1.13789
253.5	-9.86693	0.674318		253.5	-4.71163	0.710296		253.5	2.09809	0.7031		253.5	0.792585
														1.13661
253.4	-9.91795	0.673238		253.4	-4.77553	0.709237		253.4	1.99862	0.702243		253.4	0.554684
														1.1351
253.3	-9.97289	0.671958		253.3	-4.82006	0.707957		253.3	1.88966	0.701263		253.3	0.337563
														1.1335
253.2	-10.016	0.670574		253.2	-4.83903	0.706597		253.2	1.82024	0.700349		253.2	0.151801
														1.13192
253.1	-10.0922	0.669248		253.1	-4.85838	0.705312		253.1	1.75551	0.69957		253.1	-0.0539766
														1.13043
253	-10.183	0.668016		253	-4.8636	0.704126		253	1.69203	0.698867		253	-0.247036
														1.12894
252.9	-10.2782	0.666774		252.9	-4.88502	0.702968		252.9	1.62405	0.698176		252.9	-0.507258
														1.12736
252.8	-10.3676	0.665461		252.8	-4.90297	0.701696		252.8	1.53828	0.697307		252.8	-0.783256
														1.12561
252.7	-10.4247	0.664046		252.7	-4.91861	0.700333		252.7	1.44649	0.696279		252.7	-1.02796
														1.12394
252.6	-10.4653	0.662724		252.6	-4.95939	0.698993		252.6	1.36729	0.695329		252.6	-1.27835
														1.12207
252.5	-10.5168	0.661356		252.5	-5.01112	0.697518		252.5	1.27368	0.694288		252.5	-1.45032
														1.12016
252.4	-10.5669	0.660027		252.4	-5.08945	0.696083		252.4	1.18031	0.693297		252.4	-1.59948
														1.11833
252.3	-10.6258	0.658811		252.3	-5.18215	0.694691		252.3	1.11102	0.692363		252.3	-1.72731
														1.11647
252.2	-10.698	0.657508		252.2	-5.2886	0.69323		252.2	1.02619	0.691386		252.2	-1.85532
														1.11466
252.1	-10.7787	0.65623		252.1	-5.4014	0.691745		252.1	0.933042	0.690317		252.1	-2.01798
														1.1129
252	-10.8742	0.654999		252	-5.51839	0.690247		252	0.822062	0.689265		252	-2.22458
														1.11088
251.9	-10.9634	0.653559		251.9	-5.61232	0.688652		251.9	0.691857	0.688091		251.9	-2.49887
														1.10877
251.8	-11.0355	0.652133		251.8	-5.66546	0.687121		251.8	0.564823	0.686958		251.8	-2.75747
														1.10645
251.7	-11.08	0.650546		251.7	-5.70102	0.68545		251.7	0.46909	0.685734		251.7	-3.03009
														1.104
251.6	-11.0817	0.648824		251.6	-5.68991	0.683644		251.6	0.385145	0.684386		251.6	-3.28028
														1.10165
251.5	-11.0343	0.647097		251.5	-5.66681	0.681747		251.5	0.306149	0.683		251.5	-3.44559
														1.09938
251.4	-10.9898	0.645474		251.4	-5.64909	0.67988		251.4	0.243959	0.681607		251.4	-3.60779
														1.09713
251.3	-10.9674	0.643817		251.3	-5.63825	0.678042		251.3	0.148151	0.680147		251.3	-3.79837
														1.0949
251.2	-10.9621	0.642294		251.2	-5.63077	0.676338		251.2	0.0596127	0.678903		251.2	-4.01292
														1.0925
251.1	-10.9646	0.640774		251.1	-5.60821	0.674663		251.1	-0.0181259	0.677602		251.1	-4.23045
[truncated: 1,022 more rows]

## Sheet: Figure 3d
TITLE	WAC G4 motif			TITLE	mut WAC-G4 motif					TP-G4 Kontrolle
DATA TYPE				DATA TYPE					TITLE	KCl-181
ORIGIN	JASCO			ORIGIN	JASCO
OWNER				OWNER					DATA TYPE
DATE	2014-11-17			DATE	2014-11-17
TIME	12:34:19			TIME	13:29:18				ORIGIN	JASCO
SPECTROMETER/DATA SYSTEM	JASCO Corp., J-810, Rev. 1.00			SPECTROMETER/DATA SYSTEM	JASCO Corp., J-810, Rev. 1.00
RESOLUTION				RESOLUTION					OWNER
DELTAX	-0.5			DELTAX	-0.5
XUNITS	NANOMETERS			XUNITS	NANOMETERS				DATE	2015-11-16
YUNITS	CD[mdeg]			YUNITS	CD[mdeg]
Y2UNITS	ABSORBANCE			Y2UNITS	ABSORBANCE				TIME	12:39:54
FIRSTX	350			FIRSTX	350
LASTX	200			LASTX	200				SPECTROMETER/DATA SYSTEM	JASCO Corp., J-810, Rev. 1.00
NPOINTS	301			NPOINTS	301
FIRSTY	-0.05566			FIRSTY	0.02241				RESOLUTION
MAXY	31.9454			MAXY	39.6139
MINY	-10.8216			MINY	-14.9299				DELTAX	-0.1
XYDATA				XYDATA
350	-0.0556583	0.00932751		350	0.0224097	0.0036829			XUNITS	NANOMETERS
349.5	-0.0575983	0.00931792		349.5	0.020123	0.00366607
349	-0.0919789	0.00933146		349	0.0168629	0.00368752			YUNITS	CD[mdeg]
348.5	-0.126951	0.00937116		348.5	-0.02006	0.00369805
348	-0.0901399	0.00944756		348	-0.0163704	0.00371152			Y2UNITS	ABSORBANCE
347.5	-0.0478854	0.00951218		347.5	-0.00263	0.00375464
347	-0.0579086	0.00951641		347	0.024299	0.00378112			FIRSTX	350
346.5	-0.0181432	0.00960183		346.5	0.0694868	0.00387901
346	0.0192966	0.00967109		346	0.0907141	0.00394681			LASTX	200
345.5	0.0583208	0.00973454		345.5	0.0988463	0.00403789
345	0.0706163	0.00982022		345	0.0959337	0.00418025			NPOINTS	1501
344.5	0.0914687	0.00986523		344.5	0.108824	0.00428763
344	0.105939	0.00994912		344	0.103265	0.00444763			FIRSTY	0.0462
343.5	0.111133	0.0101219		343.5	0.0875031	0.00458916
343	0.0934953	0.0101721		343	0.0667168	0.00462786			MAXY	24.2358
342.5	0.0672313	0.0102067		342.5	0.0735429	0.0046595
342	0.057206	0.010308		342	0.0684969	0.00463825			MINY	-8.72774
341.5	0.0257835	0.0103543		341.5	0.0585405	0.00456938
341	0.000287777	0.0104219		341	0.0819784	0.0045036			XYDATA
340.5	-0.0241434	0.0104552		340.5	0.099415	0.00442304					0.00160547
340	-0.0375482	0.0104818		340	0.098288	0.00439001			350	0.0462011
339.5	-0.0620677	0.0105433		339.5	0.0837868	0.00435084					0.00147363
339	-0.0633019	0.0105468		339	0.0758806	0.00428345			349.9	0.0566247
338.5	-0.0687837	0.0105708		338.5	0.0925069	0.00429261					0.00142147
338	-0.0707835	0.0106239		338	0.0736494	0.00433695			349.8	0.0642402
337.5	-0.0698363	0.01076		337.5	0.0508037	0.00444468					0.00145126
337	-0.0657893	0.0107718		337	0.0471278	0.00445241			349.7	0.0655503
336.5	-0.0601445	0.0108393		336.5	0.0524248	0.00449981					0.00163801
336	-0.061723	0.0109321		336	0.0453891	0.00459906			349.6	0.0597372
335.5	-0.0472099	0.0110175		335.5	0.0420238	0.00466107					0.00169517
335	-0.0566272	0.011067		335	0.0319431	0.00469072			349.5	0.050973
334.5	-0.0431901	0.0110945		334.5	0.0392989	0.00466444					0.00173441
334	-0.0250572	0.0111376		334	0.0431639	0.00459853			349.4	0.0366872
333.5	-0.00786835	0.0111736		333.5	0.0584448	0.00455656					0.00172734
333	0.0368043	0.0112772		333	0.0657655	0.0046431			349.3	0.027043
332.5	0.0725148	0.0113293		332.5	0.0832503	0.0046692					0.00169183
332	0.0556236	0.0113942		332	0.0579393	0.00471058			349.2	0.0200633
331.5	0.0307187	0.011439		331.5	0.0288825	0.0047676					0.00167433
331	0.00965592	0.0114364		331	0.0126167	0.00481144			349.1	0.021563
330.5	-0.00296096	0.0115315		330.5	-0.00102127	0.00494947					0.00189768
330	0.00661499	0.011612		330	0.0184961	0.00504623			349	0.0249116
329.5	-0.0323685	0.0116337		329.5	0.038024	0.00504569					0.00213725
329	-0.0520885	0.0117326		329	0.052249	0.00510805			348.9	0.0347193
328.5	-0.00155198	0.0117807		328.5	0.103154	0.00506022					0.00233014
328	0.0452792	0.0117926		328	0.151617	0.00503346			348.8	0.0461631
327.5	0.0500252	0.0118212		327.5	0.166221	0.00501934					0.00228324
327	0.0448676	0.0118737		327	0.163898	0.00503924			348.7	0.0571623
326.5	0.0235347	0.0118743		326.5	0.125763	0.00501422					0.00200991
326	0.01765	0.0118463		326	0.111878	0.00499548			348.6	0.0643158
325.5	-0.0069972	0.0118495		325.5	0.104847	0.00502394					0.00170187
325	-0.0617204	0.0119171		325	0.0648726	0.00508339			348.5	0.0612252
324.5	-0.0955625	0.0119877		324.5	0.0183249	0.0051693					0.00164269
324	-0.109503	0.0121137		324	0.00571366	0.00536202			348.4	0.0587416
323.5	-0.106633	0.0122005		323.5	0.0212337	0.00546547					0.00184876
323	-0.130788	0.0122777		323	0.00854828	0.00556293			348.3	0.0628252
322.5	-0.130402	0.0123388		322.5	-0.00106947	0.00569993					0.00201486
322	-0.126707	0.0124568		322	8.86773e-05	0.00592068			348.2	0.0746374
321.5	-0.0717404	0.0125602		321.5	0.0525766	0.00606843					0.00224081
321	-0.0622258	0.0126254		321	0.077115	0.00616356			348.1	0.0859173
320.5	-0.0880949	0.0126709		320.5	0.0806346	0.00624699					0.00213219
320	-0.0808102	0.0127809		320	0.107173	0.00639628			348	0.088076
319.5	-0.0418059	0.0129005		319.5	0.172807	0.00656824					0.001897
319	-0.00178711	0.0130098		319	0.209182	0.00669014			347.9	0.0874594
318.5	0.0175852	0.0131261		318.5	0.213069	0.00683626					0.00164701
318	0.0306245	0.0132312		318	0.21154	0.00699455			347.8	0.0737419
317.5	0.0780872	0.0133168		317.5	0.253214	0.00713085					0.00157802
317	0.123435	0.0134486		317	0.245307	0.00734705			347.7	0.0590157
316.5	0.0822954	0.0136275		316.5	0.167561	0.00757306					0.00160334
316	0.0531737	0.0138127		316	0.109302	0.00778755			347.6	0.0468643
315.5	0.0247585	0.0139688		315.5	0.0815712	0.00797463					0.00184617
315	0.0405646	0.0141267		315	0.1079	0.00820025			347.5	0.029472
314.5	0.0261108	0.01432		314.5	0.0947534	0.00840085					0.00198322
314	0.0299931	0.0144776		314	0.0919789	0.00856907			347.4	0.0151087
313.5	0.0379413	0.0146246		313.5	0.128579	0.0087524					0.00198662
313	0.0450726	0.0147912		313	0.143376	0.00896174			347.3	0.00421981
312.5	0.0240194	0.0149822		312.5	0.13926	0.00922064					0.00189058
312	-0.0083815	0.0151928		312	0.105177	0.00944299			347.2	0.000681776
311.5	-0.0420058	0.015439		311.5	0.0463432	0.0097727					0.00180385
311	-0.0444873	0.0158056		311	0.0325455	0.0102341			347.1	0.00597612
310.5	-0.0469061	0.0162657		310.5	0.0177295	0.0107697					0.00179712
310	-0.0120897	0.0167188		310	0.0253789	0.011297			347	0.0261081
309.5	0.056519	0.0172732		309.5	0.0652376	0.0118999					0.00195549
309	0.113303	0.017938		309	0.107063	0.0125813			346.9	0.0627209
308.5	0.164914	0.0187338		308.5	0.142958	0.0133838					0.00204428
308	0.217945	0.0196093		308	0.191703	0.0142866			346.8	0.0882783
307.5	0.255482	0.0206027		307.5	0.217705	0.0152556					0.00212217
307	0.243222	0.0218186		307	0.214217	0.0164126			346.7	0.103171
306.5	0.24135	0.0231956		306.5	0.228181	0.0177036					0.00216337
306	0.271566	0.024756		306	0.241636	0.0191811			346.6	0.0990712
305.5	0.298898	0.0265305		305.5	0.259832	0.0208531					0.00217733
305	0.320397	0.0285962		305	0.270041	0.0227083			346.5	0.0841072
304.5	0.374256	0.0309175		304.5	0.314955	0.0247874					0.00211599
304	0.452358	0.033452		304	0.378906	0.0271396			346.4	0.0572867
303.5	0.56114	0.0363736		303.5	0.451412	0.0298002					0.0020411
303	0.634819	0.0397271		303	0.511073	0.0328396			346.3	0.034488
302.5	0.729498	0.0434352		302.5	0.628989	0.0362447					0.00202323
302	0.865704	0.0476755		302	0.756711	0.0401357			346.2	0.00964793
301.5	0.989914	0.0524349		301.5	0.876127	0.0445057					0.00190364
301	1.07786	0.0578052		301	0.973213	0.0494277			346.1	-0.0174336
300.5	1.20409	0.0637775		300.5	1.1194	0.054889					0.00180533
300	1.35337	0.0704022		300	1.27441	0.0609466			346	-0.0396653
299.5	1.49046	0.0777685		299.5	1.43057	0.0676471					0.00170501
299	1.57564	0.0858749		299	1.5139	0.075066			345.9	-0.0730921
298.5	1.7269	0.0947724		298.5	1.67417	0.083291					0.00160327
298	1.89897	0.104623		298	1.83861	0.0923608			345.8	-0.107478
297.5	2.11928	0.115319		297.5	2.05566	0.102238					0.00164518
297	2.28439	0.126927		297	2.24374	0.11306			345.7	-0.14823
296.5	2.48837	0.139417		296.5	2.4801	0.12478					0.00152828
296	2.75975	0.15297		296	2.70477	0.137528			345.6	-0.192126
295.5	3.10862	0.167538		295.5	2.99003	0.151259					0.00150709
295	3.35061	0.183025		295	3.22146	0.165962			345.5	-0.228004
294.5	3.58084	0.199597		294.5	3.42719	0.181798					0.00152015
294	3.87325	0.217119		294	3.6825	0.198635			345.4	-0.25857
293.5	4.17982	0.235675		293.5	3.93654	0.216534					0.00148882
293	4.47677	0.255147		293	4.17482	0.235501			345.3	-0.276944
292.5	4.74496	0.275455		292.5	4.39887	0.25543					0.00148285
292	5.03613	0.296765		292	4.6968	0.276536			345.2	-0.294665
291.5	5.41806	0.318848		291.5	5.05773	0.298652					0.00152877
291	5.73072	0.341667		291	5.33501	0.321728			345.1	-0.309241
290.5	6.06836	0.365228		290.5	5.63727	0.345768					0.0014547
290	6.36782	0.389529		290	5.90764	0.370804			345	-0.322737
289.5	6.6696	0.414608		289.5	6.27253	0.396969					0.00125598
289	6.93684	0.440278		289	6.61081	0.424016			344.9	-0.329946
288.5	7.21305	0.466532		288.5	6.90713	0.451861					0.00120097
288	7.4536	0.492982		288	7.27775	0.480632			344.8	-0.331868
287.5	7.71808	0.516078		287.5	7.71547	0.506996					0.0010299
287	8.0159	0.539579		287	8.16963	0.532612			344.7	-0.329781
286.5	8.31095	0.563516		286.5	8.65417	0.558846					0.000976685
286	8.69099	0.587744		286	9.19889	0.585473			344.6	-0.330439
285.5	9.02652	0.612306		285.5	9.75278	0.612587					0.00123515
285	9.36291	0.637203		285	10.3594	0.640186			344.5	-0.342534
284.5	9.71355	0.66233		284.5	10.9879	0.668143					0.00146768
284	10.1165	0.68765		284	11.677	0.69645			344.4	-0.35311
283.5	10.5021	0.713111		283.5	12.4267	0.72495					0.00169542
283	10.8801	0.738684		283	13.1839	0.753557			344.3	-0.355338
282.5	11.1616	0.764289		282.5	13.8622	0.782331					0.00168681
282	11.5053	0.789977		282	14.5782	0.811231			344.2	-0.341785
281.5	11.803	0.81549		281.5	15.1823	0.839907					0.00164073
281	12.0615	0.841105		281	15.7981	0.868565			344.1	-0.315936
280.5	12.2443	0.866591		280.5	16.3126	0.897077					0.00153061
280	12.4198	0.891971		280	16.7909	0.925487			344	-0.289069
279.5	12.623	0.9173		279.5	17.2682	0.953735					0.00154844
279	12.859	0.942606		279	17.6813	0.981819			343.9	-0.254857
278.5	13.1013	0.967813		278.5	17.9595	1.00975					0.00174248
278	13.3116	0.993056		278	18.2229	1.03768			343.8	-0.229875
277.5	13.47	1.01841		277.5	18.4759	1.0657					0.00204461
277	13.6793	1.04388		277	18.7322	1.09377			343.7	-0.205312
276.5	13.8544	1.06944		276.5	18.9134	1.12195					0.00215641
276	13.9854	1.095		276	19.0318	1.15023			343.6	-0.179231
275.5	14.1928	1.12076		275.5	19.3386	1.17864					0.0021037
275	14.3735	1.14675		275	19.6379	1.20728			343.5	-0.159677
274.5	14.6197	1.17282		274.5	20.0245	1.23616					0.0019371
274	14.9048	1.199		274	20.2662	1.26505			343.4	-0.131506
273.5	15.0874	1.22513		273.5	20.4443	1.29385					0.00161958
273	15.3082	1.25134		273	20.6586	1.32265			343.3	-0.0939305
272.5	15.5186	1.27742		272.5	20.8171	1.35135					0.00150883
272	15.6296	1.30343		272	20.8585	1.38002			343.2	-0.0590811
271.5	15.644	1.32917		271.5	21.0115	1.40828					0.00156789
271	15.6446	1.35455		271	20.9674	1.43607			343.1	-0.0135577
270.5	15.6639	1.37954		270.5	20.9709	1.46341					0.00173312
270	15.734	1.40428		270	20.8927	1.49037			343	0.0185594
269.5	15.6885	1.42853		269.5	20.7689	1.51664					0.00209247
269	15.5644	1.45249		269	20.5999	1.54222			342.9	0.0349792
268.5	15.6545	1.47623		268.5	20.3508	1.56715					0.00231244
268	15.8211	1.49982		268	20.0925	1.59159			342.8	0.0462766
267.5	15.9413	1.52332		267.5	19.8429	1.61562					0.00231655
267	15.9934	1.54657		267	19.5062	1.63902			342.7	0.0549852
266.5	15.9038	1.56981		266.5	19.0977	1.66198					0.00211924
266	15.9796	1.59322		266	18.7934	1.68477			342.6	0.0644738
265.5	15.8758	1.6164		265.5	18.2704	1.70725					0.00179271
265	15.6425	1.63959		265	17.7435	1.72956			342.5	0.0784376
264.5	15.5453	1.66266		264.5	17.1115	1.75147					0.00145003
264	15.2326	1.68568		264	16.4501	1.77325			342.4	0.0828804
263.5	14.9289	1.70863		263.5	15.7623	1.79477					0.0013594
263	14.6075	1.731		263	15.0052	1.81469			342.3	0.0843358
262.5	14.1189	1.75285		262.5	14.4197	1.83426					0.00132273
262	13.7291	1.77402		262	13.8474	1.85322			342.2	0.0803693
261.5	13.0706	1.79309		261.5	12.9207	1.87169					0.00139727
261	12.4897	1.81092		261	11.7784	1.88917			342.1	0.0779744
260.5	11.9706	1.82752		260.5	10.6062	1.90546					0.00150601
260	11.1944	1.84289		260	9.49194	1.92033			342	0.0846725
259.5	10.3621	1.85652		259.5	8.12247	1.93342					0.00157404
259	9.53491	1.86836		259	6.65458	1.94465			341.9	0.0776035
258.5	8.70979	1.87826		258.5	5.19259	1.95385					0.00164609
258	7.94786	1.88621		258	3.82216	1.96097			341.8	0.0646042
257.5	6.91604	1.8924		257.5	2.7457	1.96615					0.00152924
257	5.95602	1.89666		257	1.58394	1.96937			341.7	0.0385984
256.5	5.17255	1.89907		256.5	0.402665	1.97069					0.00140338
256	4.41706	1.89999		256	-0.865466	1.97025			341.6	0.0100197
255.5	3.68264	1.89926		255.5	-2.21824	1.96808					0.00127301
255	2.82551	1.89694		255	-3.30577	1.96422			341.5	-0.0131382
254.5	1.77978	1.89311		254.5	-4.35002	1.95874					0.00129283
254	0.798484	1.88779		254	-5.71961	1.95157			341.4	-0.0406826
253.5	-0.344631	1.88072		253.5	-6.90772	1.94257					0.00152624
253	-1.5602	1.8718		253	-8.02378	1.93181			341.3	-0.0632414
252.5	-2.8694	1.86106		252.5	-8.85561	1.91941					0.0017663
252	-4.12389	1.84853		252	-9.78962	1.90518			341.2	-0.0752703
251.5	-5.13799	1.83426		251.5	-11.0026	1.88906					0.0019113
251	-6.02574	1.81795		251	-11.8987	1.87096			341.1	-0.0880856
250.5	-6.97899	1.79968		250.5	-12.6162	1.85088					0.00199084
250	-7.6923	1.77987		250	-13.2826	1.8291			341	-0.089228
249.5	-8.29933	1.75842		249.5	-13.8598	1.80565					0.0018395
249	-8.86685	1.73516		249	-14.4973	1.78041			340.9	-0.0883278
248.5	-9.37053	1.71032		248.5	-14.7789	1.75374					0.00158565
248	-9.95825	1.68397		248	-14.7612	1.72563			340.8	-0.100093
247.5	-10.2447	1.65643		247.5	-14.8934	1.69643					0.00141395
247	-10.476	1.62661		247	-14.9298	1.66626			340.7	-0.108648
246.5	-10.7385	1.59511		246.5	-14.7083	1.63478					0.00138237
246	-10.8198	1.56249		246	-14.3852	1.60101			340.6	-0.121363
245.5	-10.8216	1.52905		245.5	-14.0337	1.56643					0.00146469
245	-10.809	1.49514		245	-13.7037	1.53158			340.5	-0.121913
244.5	-10.7083	1.46059		244.5	-13.1909	1.49618					0.00159641
244	-10.5541	1.42536		244	-12.4726	1.46017			340.4	-0.112128
243.5	-10.2037	1.38977		243.5	-11.7464	1.42395					0.00167279
243	-9.92668	1.35411		243	-11.1003	1.38769			340.3	-0.106523
242.5	-9.5739	1.31826		242.5	-10.3159	1.35135					0.00165956
242	-9.07945	1.28226		242	-9.44629	1.3149			340.2	-0.096172
241.5	-8.57296	1.24621		241.5	-8.41977	1.27854					0.00171898
241	-7.97032	1.21055		241	-7.42232	1.24252			340.1	-0.0985807
240.5	-7.39514	1.1754		240.5	-6.44379	1.20699					0.001646
240	-6.7253	1.14058		240	-5.4316	1.17181			340	-0.101258
239.5	-6.03202	1.10654		239.5	-4.49015	1.1375					0.00152769
239	-5.38673	1.07338		239	-3.44457	1.10418			339.9	-0.0889565
238.5	-4.84326	1.04112		238.5	-2.43572	1.07182					0.00131312
238	-4.2356	1.00974		238	-1.48908	1.04036			339.8	-0.0759596
237.5	-3.56576	0.979393		237.5	-0.624049	1.01001					0.00129943
237	-2.87884	0.950267		237	0.377045	0.980859			339.7	-0.0576266
236.5	-2.23379	0.922318		236.5	1.31823	0.952924					0.00125557
236	-1.48754	0.895631		236	2.21847	0.926252			339.6	-0.0354465
235.5	-0.607588	0.871009		235.5	3.15676	0.901696					0.00135373
235	0.313171	0.848536		235	4.19093	0.879294			339.5	-0.0276904
234.5	1.24947	0.827553		234.5	5.16718	0.858393					0.00149885
234	2.15892	0.807923		234	6.10147	0.838968			339.4	-0.0287995
233.5	3.13552	0.789921		233.5	6.90564	0.821261					0.00168161
233	4.01755	0.773347		233	7.7958	0.80505			339.3	-0.0242663
232.5	4.79391	0.758266		232.5	8.74423	0.790389					0.00174227
232	5.62259	0.74474		232	9.62457	0.777323			339.2	-0.0181591
231.5	6.43891	0.732827		231.5	10.4149	0.765954					0.00162519
231	7.15117	0.722552		231	11.2017	0.756239			339.1	-0.0173383
230.5	7.82252	0.713959		230.5	12.0053	0.748226					0.00157667
230	8.51679	0.707113		230	12.8404	0.741994			339	-0.0072594
229.5	9.38902	0.701983		229.5	13.6657	0.737595					0.00163144
229	10.3133	0.698648		229	14.4573	0.735029			338.9	-0.00108026
228.5	11.1664	0.697007		228.5	15.2594	0.734275					0.00172113
228	11.9831	0.697115		228	16.1445	0.735351			338.8	0.00520345
227.5	12.8302	0.69906		227.5	17.0347	0.738427					0.00176475
227	13.7755	0.702883		227	17.9687	0.743661			338.7	0.00328505
226.5	14.8276	0.708828		226.5	19.0691	0.751197					0.00173507
226	15.763	0.716873		226	20.2267	0.761179			338.6	-0.00210943
225.5	16.6927	0.727156		225.5	21.429	0.773821					0.0016156
225	17.7548	0.739896		225	22.6689	0.789346			338.5	-0.0151892
224.5	18.9048	0.755213		224.5	23.8628	0.807966					0.00159625
224	19.9793	0.773277		224	25.1291	0.829798			338.4	-0.0296699
223.5	21.0188	0.794121		223.5	26.5046	0.855001					0.00168741
223	22.2098	0.817928		223	27.9432	0.883712			338.3	-0.0323757
222.5	23.5522	0.844803		222.5	29.415	0.915913					0.00173026
222	24.9644	0.874497		222	30.9741	0.951424			338.2	-0.035534
221.5	26.3246	0.906963		221.5	32.5017	0.990106					0.00178199
221	27.6471	0.942094		221	34.0266	1.03175			338.1	-0.0332339
220.5	28.9765	0.979492		220.5	35.545	1.07579					0.00177861
220	30.119	1.01882		220	36.9521	1.12174			338	-0.0375824
219.5	30.9471	1.05959		219.5	37.9833	1.16775					0.001611
219	31.4999	1.10151		219	38.7234	1.21313			337.9	-0.0489795
218.5	31.8118	1.14291		218.5	39.2297	1.25981					0.0014178
218	31.901	1.18355		218	39.5735	1.30732			337.8	-0.0471658
217.5	31.9454	1.2252		217.5	39.6139	1.35543					0.00137814
217	31.8718	1.26782		217	39.1369	1.40396			337.7	-0.0458074
216.5	31.5519	1.31135		216.5	38.3799	1.45284					0.00133401
216	30.8734	1.35573		216	37.5043	1.5019			337.6	-0.0335327
215.5	29.9546	1.40089		215.5	36.0587	1.55112					0.00128742
215	28.7944	1.44686		215	34.2278	1.60043			337.5	-0.0192757
214.5	27.4369	1.49343		214.5	31.9364	1.64962					0.00152149
214	25.6386	1.54053		214	29.8595	1.69864			337.4	-0.0177371
213.5	23.7173	1.58798		213.5	27.2689	1.74723					0.00163485
213	21.6718	1.63556		213	24.5514	1.79507			337.3	-0.0270024
212.5	19.2153	1.68291		212.5	22.1237	1.84181					0.00179562
212	16.9924	1.72959		212	19.4885	1.88691			337.2	-0.0364481
211.5	14.3855	1.77522		211.5	17.1057	1.93008					0.00183414
211	12.2015	1.8191		211	14.4912	1.96242			337.1	-0.0509194
210.5	10.1248	1.86058		210.5	11.7031	1.99159					0.00175145
210	8.21451	1.8926		210	9.27614	2.01813			337	-0.0561671
209.5	6.5519	1.91876		209.5	5.94239	2.04138					0.00156277
209	4.38875	1.94169		209	3.04063	2.06075			336.9	-0.0488143
208.5	3.66624	1.96072		208.5	1.57316	2.07564					0.00138434
208	3.10181	1.97512		208	-1.01531	2.0853			336.8	-0.04307
207.5	2.01196	1.98409		207.5	-2.90456	2.08899					0.00130997
207	1.63604	1.98683		207	-3.0281	2.08605			336.7	-0.0299816
206.5	0.645927	1.98249		206.5	-1.94669	2.07568					0.00137904
206	1.21473	1.97023		206	0.509571	2.05716			336.6	-0.021631
205.5	0.976429	1.94906		205.5	1.61014	2.02959					0.0014653
205	-0.0475828	1.91789		205	2.89294	1.99206			336.5	-0.0258537
204.5	-0.838277	1.87561		204.5	5.41311	1.9436					0.0016532
204	-0.552031	1.82093		204	6.50979	1.88303			336.4	-0.0147689
203.5	0.506858	1.75218		203.5	6.40534	1.8087					0.00168072
203	0.881238	1.66846		203	5.33869	1.71994			336.3	-0.00356678
202.5	0.803265	1.57138		202.5	3.12264	1.6184					0.00153432
202	1.73905	1.45216		202	2.04619	1.49544			336.2	0.0182042
201.5	3.14673	1.30859		201.5	2.65315	1.34878					0.00137056
201	2.87626	1.13994		201	1.24549	1.17773			336.1	0.0491754
200.5	2.26744	0.949785		200.5	-0.741675	0.98578					0.00130821
200	3.66671	0.74889		200	-0.381507	0.783701			336	0.0734728
											0.00110452
									335.9	0.0869399
											0.00105601
									335.8	0.0849846
											0.00107842
									335.7	0.0808949
											0.0012142
									335.6	0.0684346
											0.00151159
									335.5	0.0587233
											0.00180066
									335.4	0.0547566
											0.00198331
									335.3	0.0385166
											0.0021005
									335.2	0.0228224
											0.00206574
									335.1	0.0106649
											0.00208061
									335	0.00233139
											0.00188396
									334.9	0.00306847
											0.00182993
									334.8	0.011299
											0.00170753
									334.7	0.0164871
											0.0017226
									334.6	0.0232688
											0.00168609
									334.5	0.0261572
											0.00180923
									334.4	0.0206092
											0.00180805
									334.3	0.0140067
											0.00181715
									334.2	0.0108966
											0.00194239
									334.1	0.0088496
											0.00197613
									334	0.0133936
											0.00197821
									333.9	0.00249637
											0.00189348
									333.8	-0.0187343
											0.00167774
									333.7	-0.0435111
											0.00159577
									333.6	-0.0782223
											0.00166287
									333.5	-0.0929662
											0.00188167
									333.4	-0.0931077
											0.00210136
									333.3	-0.0878985
											0.00233408
									333.2	-0.0733707
											0.00239734
									333.1	-0.0625155
											0.00238457
									333	-0.0587903
											0.00243361
									332.9	-0.0608298
											0.00250865
									332.8	-0.0584189
											0.00243897
									332.7	-0.0507909
											0.00228894
									332.6	-0.0451334
											0.00227705
									332.5	-0.0423779
											0.00217817
									332.4	-0.0457389
											0.00215211
									332.3	-0.0530044
											0.00215054
									332.2	-0.0630635
											0.00201485
									332.1	-0.0718619
											0.00186797
									332	-0.0757618
											0.00173087
									331.9	-0.0636672
											0.00169937
									331.8	-0.0406724
											0.00174918
									331.7	-0.0308259
											0.00178579
									331.6	-0.0212044
											0.00174196
									331.5	-0.0208599
											0.00171469
									331.4	-0.0194996
											0.00169574
									331.3	-0.00317218
											0.00168153
									331.2	0.0165679
											0.00185946
									331.1	0.0441465
											0.00198588
									331	0.0593012
											0.00198841
									330.9	0.0715743
											0.0018985
									330.8	0.0805517
											0.00176113
									330.7	0.0821897
											0.00165253
									330.6	0.0876985
											0.00167055
									330.5	0.104586
											0.00194629
									330.4	0.128843
											0.00219022
									330.3	0.16842
											0.0024831
									330.2	0.193973
											0.00272655
									330.1	0.204064
											0.00282083
									330	0.205166
											0.00269994
									329.9	0.201773
											0.00255848
									329.8	0.198722
											0.00248258
									329.7	0.201954
											0.00247214
									329.6	0.211419
											0.00258326
									329.5	0.208254
											0.00259923
									329.4	0.2035
											0.00255965
									329.3	0.184847
											0.00248041
									329.2	0.176624
											0.00251005
									329.1	0.180763
											0.00248126
									329	0.184673
											0.0024896
									328.9	0.189119
											0.00247949
									328.8	0.177291
											0.00228308
									328.7	0.15584
											0.00210416
									328.6	0.130062
											0.00185001
									328.5	0.101297
											0.00167011
									328.4	0.065873
											0.00157021
									328.3	0.0348594
											0.00165315
									328.2	0.0162245
											0.0017535
									328.1	-4.58175e-05
											0.00179872
									328	-0.00466741
											0.0016831
									327.9	-0.0068316
											0.00149783
									327.8	-0.0236874
											0.00144162
									327.7	-0.0280932
											0.00150514
									327.6	-0.0225945
											0.00161119
									327.5	-0.0252919
											0.00164404
									327.4	-0.0203516
											0.00172918
									327.3	-0.0048551
											0.0016831
									327.2	0.00188337
											0.00168862
									327.1	0.00824136
											0.0016761
									327	0.0169384
											0.00162856
									326.9	0.00716633
											0.00150908
									326.8	-0.0047891
											0.00139516
									326.7	-0.0172067
											0.00143667
									326.6	-0.0369122
											0.00167667
									326.5	-0.0494742
											0.00206697
									326.4	-0.0614311
											0.00231884
									326.3	-0.0685001
											0.00247362
									326.2	-0.070979
											0.00229245
									326.1	-0.0737505
											0.00214868
									326	-0.069732
											0.0019789
									325.9	-0.0620204
											0.00181786
									325.8	-0.0547558
											0.00172658
									325.7	-0.0612447
											0.00163972
									325.6	-0.0636149
											0.00158299
									325.5	-0.0776096
											0.00159085
									325.4	-0.0959845
											0.00160141
									325.3	-0.112202
											0.00156344
									325.2	-0.126855
											0.00142304
									325.1	-0.135471
											0.00132757
									325	-0.134204
											0.00132313
									324.9	-0.131242
											0.00144213
									324.8	-0.135633
											0.0015823
									324.7	-0.140977
											0.00167224
									324.6	-0.159316
											0.00153276
									324.5	-0.165872
											0.00136762
									324.4	-0.16981
											0.00128808
									324.3	-0.164898
											0.00133596
									324.2	-0.165143
											0.00144935
									324.1	-0.16673
											0.00158202
									324	-0.173358
											0.0015896
									323.9	-0.184255
											0.00150595
									323.8	-0.184872
											0.00146099
									323.7	-0.186788
											0.00146479
									323.6	-0.174658
											0.00149953
									323.5	-0.151076
											0.00142112
									323.4	-0.128606
											0.00133306
									323.3	-0.111722
											0.00126553
									323.2	-0.106897
											0.00134643
									323.1	-0.120845
											0.001431
									323	-0.137485
											0.0016341
									322.9	-0.156644
											0.00169091
									322.8	-0.163631
											0.00163026
									322.7	-0.168473
											0.00157861
									322.6	-0.170659
											0.00160491
									322.5	-0.169048
											0.00171117
									322.4	-0.17668
											0.00165873
									322.3	-0.18567
											0.00151606
									322.2	-0.194895
											0.00139149
									322.1	-0.190885
											0.00129247
									322	-0.197451
											0.00129302
									321.9	-0.195232
											0.00144615
									321.8	-0.196729
											0.00149728
									321.7	-0.205546
											0.00145142
									321.6	-0.205234
											0.00147797
									321.5	-0.201237
											0.00155342
									321.4	-0.187526
											0.00156189
									321.3	-0.176342
											0.00158264
									321.2	-0.169968
											0.00149469
									321.1	-0.167931
											0.00139651
									321	-0.185446
											0.00145674
									320.9	-0.197103
											0.00148249
									320.8	-0.197968
											0.00157203
									320.7	-0.192265
											0.00163642
									320.6	-0.169854
											0.0016516
									320.5	-0.145391
											0.00159657
									320.4	-0.127248
											0.00167319
									320.3	-0.111196
											0.00184457
									320.2	-0.106798
											0.00202241
									320.1	-0.109027
											0.00212273
									320	-0.105817
											0.00215569
									319.9	-0.0992989
											0.00213558
									319.8	-0.0908436
											0.00217019
									319.7	-0.0816487
											0.00216845
									319.6	-0.089199
											0.00215026
									319.5	-0.0927519
											0.00210834
									319.4	-0.109613
											0.00191576
									319.3	-0.123969
											0.00180427
									319.2	-0.116807
											0.00183171
									319.1	-0.113389
											0.00181335
									319	-0.0979857
											0.00182719
									318.9	-0.0917582
											0.00193271
									318.8	-0.0927138
											0.00191997
									318.7	-0.0872628
											0.00199897
									318.6	-0.0936916
											0.00213454
									318.5	-0.0909916
											0.00218714
									318.4	-0.0919895
											0.0020648
									318.3	-0.0910183
											0.00197045
									318.2	-0.0853088
											0.00184931
									318.1	-0.0818401
											0.00176286
									318	-0.0684552
											0.00179244
									317.9	-0.0481264
											0.00171284
									317.8	-0.0336521
											0.00159349
									317.7	-0.0230171
											0.0016212
									317.6	-0.0167642
											0.00168697
									317.5	-0.021795
											0.00170742
									317.4	-0.017351
											0.00174276
									317.3	-0.00558824
											0.00183435
									317.2	0.0164448
											0.00175785
									317.1	0.0535394
											0.00177281
									317	0.0764614
											0.00181059
									316.9	0.106746
											0.00177379
									316.8	0.13837
											0.00177089
									316.7	0.149472
											0.00181364
									316.6	0.164829
											0.00190273
									316.5	0.176705
											0.00203298
									316.4	0.18368
											0.0023278
									316.3	0.196292
											0.00258971
									316.2	0.20228
											0.00271141
									316.1	0.216437
											0.0027442
									316	0.235263
											0.00260875
									315.9	0.255855
											0.00242427
									315.8	0.271591
											0.00234353
									315.7	0.284426
											0.00236545
									315.6	0.29612
											0.00240617
									315.5	0.288897
											0.0024699
									315.4	0.273475
											0.00258741
									315.3	0.258127
											0.00257242
									315.2	0.248146
											0.00258396
									315.1	0.244945
											0.00254747
									315	0.260048
											0.00247222
									314.9	0.269413
											0.00263869
									314.8	0.269267
											0.00278645
									314.7	0.255268
											0.0028758
									314.6	0.226166
											0.00283133
									314.5	0.204223
											0.00267989
									314.4	0.184212
											0.00247701
									314.3	0.166343
											0.00241101
									314.2	0.156148
											0.00251108
									314.1	0.137548
											0.00257421
									314	0.112382
											0.00269917
									313.9	0.104258
											0.00282747
									313.8	0.101357
											0.00301303
									313.7	0.108378
											0.00311826
									313.6	0.116186
											0.00323477
									313.5	0.112875
											0.00325314
									313.4	0.114549
											0.00316972
									313.3	0.116421
											0.00311066
									313.2	0.121424
											0.00310487
									313.1	0.128627
											0.00318145
									313	0.136597
											0.00334895
									312.9	0.149754
											0.00355489
									312.8	0.158433
											0.00368804
									312.7	0.162068
											0.00382417
									312.6	0.172189
											0.00396387
									312.5	0.17598
											0.00392946
									312.4	0.183207
											0.00400726
									312.3	0.197271
											0.00407414
									312.2	0.210616
											0.00414184
									312.1	0.220798
											0.0043479
									312	0.235042
											0.00456081
									311.9	0.257463
											0.00458086
									311.8	0.271073
											0.00450984
									311.7	0.289868
											0.00445386
									311.6	0.30387
											0.00434921
									311.5	0.313214
											0.00448288
									311.4	0.316761
											0.00478261
									311.3	0.315856
											0.00512137
									311.2	0.306523
											0.00534542
									311.1	0.291892
											0.00535724
									311	0.2767
											0.0052675
									310.9	0.260799
											0.00507905
									310.8	0.243256
											0.00505662
									310.7	0.24324
											0.00516549
									310.6	0.246732
											0.00544538
									310.5	0.260028
											0.005688
									310.4	0.279053
											0.00590859
									310.3	0.292128
											0.0061609
									310.2	0.319006
											0.00631732
									310.1	0.337233
											0.00649291
									310	0.3477
											0.00667661
									309.9	0.356449
											0.00691108
									309.8	0.352252
											0.00707802
									309.7	0.354444
											0.00724293
									309.6	0.368479
											0.00745311
									309.5	0.380853
											0.00751253
									309.4	0.385284
											0.00752578
									309.3	0.40391
											0.00752032
									309.2	0.413175
											0.00768268
									309.1	0.432559
											0.00782773
									309	0.457529
											0.00815144
									308.9	0.474619
											0.00844038
									308.8	0.492298
											0.00863005
									308.7	0.514868
											0.00883687
									308.6	0.547457
											0.00912648
									308.5	0.583287
											0.00927435
									308.4	0.613028
											0.00940241
									308.3	0.649973
											0.00954831
									308.2	0.678985
											0.00963411
									308.1	0.708217
											0.00988745
									308	0.74003
											0.0102835
									307.9	0.765927
											0.0106668
									307.8	0.789974
											0.010943
									307.7	0.795629
											0.0112172
									307.6	0.787771
											0.0114219
									307.5	0.776529
											0.0115701
									307.4	0.77087
											0.0118732
									307.3	0.786836
											0.0121378
									307.2	0.818252
											0.0125037
									307.1	0.858078
											0.0128645
									307	0.891981
											0.0131972
									306.9	0.906593
											0.0134587
									306.8	0.913175
											0.0137361
									306.7	0.928933
											0.0140605
									306.6	0.947612
											0.0143759
									306.5	0.981393
											0.014597
									306.4	1.02679
											0.0148273
									306.3	1.06462
											0.0150985
									306.2	1.09928
											0.0153935
									306.1	1.12236
											0.015916
									306	1.15041
											0.0164123
									305.9	1.1763
											0.0168913
									305.8	1.19774
											0.0173259
									305.7	1.20432
											0.0177952
									305.6	1.20891
											0.0181972
									305.5	1.21305
											0.0185849
									305.4	1.22555
											0.019007
									305.3	1.25914
											0.0195625
									305.2	1.2996
											0.0201765
									305.1	1.35281
											0.0209337
									305	1.41294
											0.0217512
									304.9	1.45699
											0.022321
									304.8	1.48665
											0.0227102
									304.7	1.50129
											0.0230227
									304.6	1.51004
											0.0233416
									304.5	1.53365
											0.0237087
									304.4	1.58818
											0.0242126
									304.3	1.63686
											0.0248875
									304.2	1.67966
											0.0256453
									304.1	1.72595
											0.0264358
									304	1.76129
											0.0272043
									303.9	1.80345
											0.0278077
									303.8	1.85455
											0.0282933
									303.7	1.90152
											0.0288499
									303.6	1.95611
											0.0295524
									303.5	2.00314
											0.0302535
									303.4	2.05369
											0.0310601
									303.3	2.1045
											0.031845
									303.2	2.16465
											0.032567
									303.1	2.234
											0.0333559
									303	2.30249
											0.0342881
									302.9	2.36421
											0.0351059
									302.8	2.40602
											0.0358544
									302.7	2.44542
											0.0365148
									302.6	2.4809
											0.0372261
									302.5	2.52137
											0.0380654
									302.4	2.56743
											0.0390048
									302.3	2.61117
											0.0399479
									302.2	2.66656
											0.0406902
									302.1	2.72469
											0.0414431
									302	2.78996
											0.042217
									301.9	2.84041
											0.043017
									301.8	2.89057
											0.0438344
									301.7	2.92548
											0.0448072
									301.6	2.94128
											0.045754
									301.5	2.97066
											0.046708
									301.4	2.99526
											0.0475739
									301.3	3.02252
											0.048519
									301.2	3.0635
											0.049324
									301.1	3.09901
											0.0501937
									301	3.12884
											0.0511798
									300.9	3.1513
											0.0521113
									300.8	3.17117
											0.0529031
									300.7	3.18004
											0.0538356
									300.6	3.17935
											0.0548067
									300.5	3.17047
											0.0558744
									300.4	3.16692
											0.0570395
									300.3	3.18824
											0.0581979
									300.2	3.21684
											0.0592958
									300.1	3.26709
											0.0603527
									300	3.32055
											0.0613177
									299.9	3.37238
											0.0623413
									299.8	3.42794
											0.0634362
									299.7	3.46471
											0.0645732
									299.6	3.49756
											0.0658487
									299.5	3.51634
											0.0670662
									299.4	3.54415
											0.0682693
									299.3	3.57881
											0.0695762
									299.2	3.62328
											0.070951
									299.1	3.68315
											0.0721711
									299	3.73186
											0.073287
									298.9	3.77946
											0.0742687
									298.8	3.81935
											0.0752081
									298.7	3.84504
											0.07625
									298.6	3.86788
											0.0775075
									298.5	3.89945
											0.0788271
									298.4	3.93699
											0.0802258
									298.3	3.9823
											0.0816027
									298.2	4.03788
											0.0829087
									298.1	4.09508
											0.084062
									298	4.1512
											0.0853078
									297.9	4.20457
											0.086601
									297.8	4.23661
											0.0879538
									297.7	4.25311
											0.0893193
									297.6	4.25479
											0.0907378
									297.5	4.24126
											0.0921941
									297.4	4.23717
											0.0937151
									297.3	4.2353
											0.0952593
									297.2	4.24355
											0.0968191
									297.1	4.26047
											0.0984375
									297	4.27841
											0.0998698
									296.9	4.29829
											0.101391
									296.8	4.32349
											0.10293
									296.7	4.35302
											0.104455
									296.6	4.38347
											0.106041
									296.5	4.39647
											0.10775
									296.4	4.39814
											0.109294
									296.3	4.40419
											0.110804
									296.2	4.41223
											0.11225
									296.1	4.42694
											0.113652
									296	4.44852
											0.115139
									295.9	4.46927
											0.116654
									295.8	4.47912
											0.118262
									295.7	4.48633
											0.119818
									295.6	4.48534
											0.121419
									295.5	4.48887
											0.122956
									295.4	4.48392
											0.124597
									295.3	4.48034
											0.126253
									295.2	4.49039
											0.127854
									295.1	4.4917
											0.129426
									295	4.50751
											0.13111
									294.9	4.51764
											0.132915
									294.8	4.52641
											0.134603
									294.7	4.53792
											0.136344
									294.6	4.54123
											0.137997
									294.5	4.54355
											0.139608
									294.4	4.54246
											0.141344
									294.3	4.53898
											0.143175
									294.2	4.52786
											0.144948
									294.1	4.51357
											0.146727
									294	4.49397
											0.148575
									293.9	4.47465
											0.150472
									293.8	4.45842
											0.152465
									293.7	4.44
											0.154499
									293.6	4.43702
											0.156504
									293.5	4.43037
											0.1583
									293.4	4.42741
											0.159991
									293.3	4.42939
											0.161753
									293.2	4.43603
											0.163588
									293.1	4.44813
											0.165382
									293	4.45484
											0.167241
									292.9	4.47602
											0.169005
									292.8	4.49787
											0.170888
									292.7	4.51879
											0.172857
									292.6	4.54278
											0.174923
									292.5	4.54659
											0.176997
									292.4	4.5436
											0.179014
									292.3	4.53537
											0.180973
									292.2	4.52947
											0.182958
									292.1	4.53632
											0.184992
									292	4.55021
											0.187036
									291.9	4.56702
											0.188947
									291.8	4.57666
											0.190888
									291.7	4.59308
											0.192768
									291.6	4.60814
											0.194712
									291.5	4.64896
											0.196829
									291.4	4.69519
											0.199044
									291.3	4.73539
											0.201372
									291.2	4.77376
											0.203666
									291.1	4.79349
											0.205902
									291	4.81351
											0.20807
									290.9	4.83283
											0.210218
									290.8	4.85341
											0.212495
									290.7	4.86217
											0.214862
									290.6	4.86215
											0.21725
									290.5	4.87194
											0.219685
									290.4	4.87658
											0.222072
									290.3	4.89693
											0.224472
									290.2	4.92287
											0.226912
									290.1	4.93972
											0.229286
									290	4.97097
											0.23152
									289.9	5.01707
											0.233642
									289.8	5.06774
											0.235663
									289.7	5.12019
											0.237848
									289.6	5.16505
											0.240064
									289.5	5.19764
											0.242437
									289.4	5.22311
											0.244949
									289.3	5.2525
											0.247384
									289.2	5.26893
											0.249797
									289.1	5.28528
											0.252103
									289	5.29546
											0.254357
									288.9	5.31698
											0.256707
									288.8	5.34848
											0.259134
									288.7	5.37949
											0.261737
									288.6	5.40909
											0.264396
									288.5	5.43423
											0.267076
									288.4	5.46069
											0.269787
									288.3	5.48527
											0.272445
									288.2	5.5246
											0.275018
									288.1	5.5647
											0.277572
									288	5.60165
											0.280017
									287.9	5.64378
											0.282542
									287.8	5.66404
											0.28514
									287.7	5.68751
											0.287901
									287.6	5.73003
											0.290722
									287.5	5.77152
											0.293654
									287.4	5.81176
											0.296549
									287.3	5.84967
											0.299455
									287.2	5.87708
											0.302259
									287.1	5.90973
											0.304966
									287	5.95325
											0.307681
									286.9	5.99792
											0.310515
									286.8	6.03809
											0.313389
									286.7	6.08828
											0.316357
									286.6	6.14502
											0.319184
									286.5	6.19963
											0.321858
									286.4	6.25256
											0.324411
									286.3	6.30595
											0.327008
									286.2	6.36052
											0.32965
									286.1	6.40731
											0.332428
									286	6.44695
											0.335388
									285.9	6.46003
											0.338302
									285.8	6.45955
											0.341187
									285.7	6.4643
											0.344058
									285.6	6.49041
											0.346962
									285.5	6.53886
											0.349958
									285.4	6.59456
											0.35302
									285.3	6.66569
											0.356018
									285.2	6.71339
											0.358963
									285.1	6.75089
											0.361812
									285	6.78633
											0.364701
									284.9	6.81208
											0.367724
									284.8	6.84629
											0.370703
									284.7	6.88452
											0.373687
									284.6	6.91836
											0.376725
									284.5	6.95004
											0.379639
									284.4	6.99135
											0.382587
									284.3	7.04618
											0.385569
									284.2	7.11004
											0.388663
									284.1	7.16888
											0.39171
									284	7.23148
											0.394796
									283.9	7.28518
											0.3979
									283.8	7.31755
											0.400882
									283.7	7.36263
											0.403806
									283.6	7.39954
											0.40667
									283.5	7.43859
											0.40957
									283.4	7.50343
											0.412629
									283.3	7.57672
											0.415721
									283.2	7.64394
											0.418899
									283.1	7.69694
											0.422003
									283	7.73145
											0.425021
									282.9	7.75039
											0.427894
									282.8	7.76377
											0.430603
									282.7	7.80739
											0.433429
									282.6	7.85865
											0.43638
									282.5	7.90496
											0.439464
									282.4	7.95673
											0.442745
									282.3	7.99477
											0.446068
									282.2	8.01949
											0.449294
									282.1	8.03957
											0.452457
									282	8.05994
											0.455439
									281.9	8.0669
											0.458295
									281.8	8.06448
											0.461255
									281.7	8.05917
											0.464351
									281.6	8.0609
											0.467517
									281.5	8.06475
											0.470806
									281.4	8.0744
											0.473995
									281.3	8.09532
											0.477068
									281.2	8.1257
											0.479997
									281.1	8.16903
											0.482796
									281	8.23474
											0.485728
									280.9	8.29797
											0.48871
									280.8	8.34799
											0.49168
									280.7	8.38647
											0.49474
									280.6	8.42092
											0.497759
									280.5	8.44178
											0.500655
									280.4	8.48496
											0.50349
									280.3	8.53219
											0.506286
									280.2	8.56239
											0.509146
									280.1	8.59553
											0.512096
									280	8.62722
											0.515192
									279.9	8.66446
											0.518264
									279.8	8.72839
											0.521107
									279.7	8.81584
											0.524022
									279.6	8.90379
											0.526997
									279.5	8.98138
											0.530023
									279.4	9.05523
											0.532984
									279.3	9.12055
											0.53594
									279.2	9.19277
											0.539002
									279.1	9.26035
											0.54208
									279	9.33194
											0.545119
									278.9	9.40222
											0.548118
									278.8	9.47656
											0.551001
									278.7	9.53259
											0.553873
									278.6	9.60284
											0.556906
									278.5	9.68193
											0.560099
									278.4	9.7496
											0.563308
									278.3	9.83902
											0.566354
									278.2	9.93244
											0.569233
									278.1	10.0001
											0.571879
									278	10.0749
											0.574586
									277.9	10.1413
											0.577509
									277.8	10.2113
											0.580505
									277.7	10.2923
											0.583574
									277.6	10.3813
											0.586642
									277.5	10.4839
											0.589566
									277.4	10.5699
											0.592512
									277.3	10.6355
											0.595406
									277.2	10.6946
											0.598348
									277.1	10.746
											0.601322
									277	10.8206
											0.604362
									276.9	10.9164
											0.607412
									276.8	11.0283
											0.610397
									276.7	11.1468
											0.613397
									276.6	11.2638
											0.61627
									276.5	11.3776
											0.619082
									276.4	11.5033
											0.622009
									276.3	11.6184
											0.624991
									276.2	11.714
											0.628097
									276.1	11.7948
											0.631364
									276	11.8327
											0.634442
									275.9	11.8768
											0.637497
									275.8	11.9306
											0.640581
									275.7	11.9952
											0.643702
									275.6	12.0782
											0.646859
									275.5	12.1607
											0.650041
									275.4	12.2261
											0.653214
									275.3	12.2876
											0.656333
									275.2	12.3344
											0.659467
									275.1	12.3972
											0.662657
									275	12.4623
											0.665862
									274.9	12.5258
											0.669065
									274.8	12.6056
											0.672249
									274.7	12.6694
											0.675473
									274.6	12.7286
											0.678723
									274.5	12.7894
											0.681876
									274.4	12.842
											0.684986
									274.3	12.8904
											0.687979
									274.2	12.9287
											0.690912
									274.1	12.958
											0.694008
									274	12.9802
											0.697305
									273.9	13.0081
											0.70068
									273.8	13.0553
											0.704069
									273.7	13.1128
											0.707451
									273.6	13.1831
											0.710626
									273.5	13.2532
											0.713685
									273.4	13.3218
											0.716743
									273.3	13.386
											0.71978
									273.2	13.4408
											0.722998
									273.1	13.5073
											0.726281
									273	13.5867
											0.729654
									272.9	13.6768
											0.732958
									272.8	13.7819
											0.736143
									272.7	13.8999
											0.739219
									272.6	13.9925
											0.742231
									272.5	14.0769
											0.745364
									272.4	14.1637
											0.748665
									272.3	14.2445
											0.751974
									272.2	14.3543
											0.755334
									272.1	14.4747
											0.758549
									272	14.5705
											0.761686
									271.9	14.6661
											0.764952
									271.8	14.7393
											0.768267
									271.7	14.7997
											0.771602
									271.6	14.8714
											0.775048
									271.5	14.9354
											0.778471
									271.4	14.9807
											0.781757
									271.3	15.0247
											0.78497
									271.2	15.0699
											0.788225
									271.1	15.1099
											0.791531
									271	15.1404
											0.794891
									270.9	15.2055
											0.798267
									270.8	15.2767
											0.801575
									270.7	15.3596
											0.804802
									270.6	15.4668
											0.808159
									270.5	15.5498
											0.811569
									270.4	15.6286
											0.815091
									270.3	15.6952
											0.818541
									270.2	15.7502
											0.821725
									270.1	15.8035
											0.824727
									270	15.8423
											0.827722
									269.9	15.894
											0.830918
									269.8	15.9292
											0.83446
									269.7	15.9388
											0.838071
									269.6	15.9752
											0.84152
									269.5	16.0212
											0.844749
									269.4	16.0675
											0.847835
									269.3	16.1219
											0.850897
									269.2	16.1674
											0.854038
									269.1	16.2021
											0.857341
									269	16.2362
											0.860819
									268.9	16.2918
											0.86417
									268.8	16.3446
											0.867386
									268.7	16.4065
											0.870544
									268.6	16.4783
											0.873577
									268.5	16.5832
											0.87664
									268.4	16.6677
											0.879854
									268.3	16.7492
											0.883117
									268.2	16.8165
											0.88649
									268.1	16.843
											0.889815
									268	16.8785
											0.893209
									267.9	16.9013
											0.896383
									267.8	16.9232
											0.89941
									267.7	16.9609
											0.902411
									267.6	16.9825
											0.905563
									267.5	17.0004
											0.908823
									267.4	17.0231
											0.912296
									267.3	17.0734
											0.915807
									267.2	17.144
											0.919231
									267.1	17.207
											0.922495
									267	17.2978
											0.925687
									266.9	17.379
											0.928868
									266.8	17.4438
											0.932073
									266.7	17.5185
											0.935203
									266.6	17.5712
											0.938435
									266.5	17.6164
											0.941722
									266.4	17.6535
											0.94502
									266.3	17.6867
											0.94847
									266.2	17.7427
											0.951928
									266.1	17.7915
											0.955324
									266	17.8157
											0.958566
									265.9	17.8332
											0.96188
									265.8	17.8211
											0.965222
									265.7	17.8006
											0.96847
									265.6	17.8189
											0.971608
									265.5	17.8666
											0.974733
									265.4	17.9222
											0.97763
									265.3	17.9782
											0.980764
									265.2	18.0147
											0.984177
									265.1	18.0531
											0.987631
									265	18.1292
											0.99106
									264.9	18.2326
											0.994409
									264.8	18.2953
											0.997548
									264.7	18.3532
											1.00063
									264.6	18.3626
											1.00376
									264.5	18.2977
											1.00699
									264.4	18.2555
											1.0102
									264.3	18.2387
											1.01355
									264.2	18.2375
											1.01703
									264.1	18.2545
											1.0205
									264	18.2828
											1.02393
									263.9	18.288
											1.02731
									263.8	18.2646
											1.03054
									263.7	18.2357
											1.03367
									263.6	18.1881
											1.03678
									263.5	18.1581
											1.03978
									263.4	18.1204
											1.04287
									263.3	18.0762
											1.04603
									263.2	18.0242
											1.04909
									263.1	17.9343
											1.05209
									263	17.8129
											1.05496
									262.9	17.6741
											1.05786
									262.8	17.5413
											1.06077
									262.7	17.41
											1.06366
									262.6	17.2868
											1.06638
									262.5	17.1326
											1.06908
									262.4	16.931
											1.07166
									262.3	16.7438
											1.07433
									262.2	16.5293
											1.07692
									262.1	16.3345
											1.07953
									262	16.1738
											1.08205
									261.9	15.9795
											1.08467
									261.8	15.7671
											1.08723
									261.7	15.5878
											1.0899
									261.6	15.4352
											1.09252
									261.5	15.2917
											1.095
									261.4	15.1969
											1.09727
									261.3	15.109
											1.09938
									261.2	14.9907
											1.10156
									261.1	14.8984
											1.10379
									261	14.7495
											1.10593
									260.9	14.6176
											1.10805
									260.8	14.5155
											1.11011
									260.7	14.399
											1.1121
									260.6	14.3104
											1.11413
									260.5	14.2201
											1.11614
									260.4	14.1163
											1.11812
									260.3	14.0145
											1.11999
									260.2	13.9304
											1.12187
									260.1	13.8679
											1.1238
									260	13.8346
											1.12572
									259.9	13.7653
											1.12757
									259.8	13.6863
											1.12943
									259.7	13.5755
											1.13105
									259.6	13.4419
											1.13241
									259.5	13.3416
											1.13372
									259.4	13.2347
											1.13498
									259.3	13.1511
											1.1362
									259.2	13.0016
											1.13756
									259.1	12.8076
											1.13896
									259	12.6168
											1.14038
									258.9	12.3993
											1.14164
									258.8	12.1829
											1.14278
									258.7	11.9833
											1.14391
									258.6	11.7531
											1.145
									258.5	11.5373
											1.14606
									258.4	11.3112
											1.14709
									258.3	11.0824
											1.1479
									258.2	10.8723
											1.14859
									258.1	10.6503
											1.1492
									258	10.4367
											1.14994
									257.9	10.2338
											1.15074
									257.8	9.99749
											1.15155
									257.7	9.73958
											1.15237
									257.6	9.44974
											1.15307
									257.5	9.16891
											1.15362
									257.4	8.94084
											1.1542
									257.3	8.71689
											1.15475
									257.2	8.55555
											1.15513
									257.1	8.42146
											1.1554
									257	8.26761
											1.15559
									256.9	8.13682
											1.1555
									256.8	7.95176
											1.15525
									256.7	7.77326
											1.15509
									256.6	7.59099
											1.15498
									256.5	7.37697
											1.1549
									256.4	7.17163
											1.15503
									256.3	6.98266
											1.1551
									256.2	6.77802
											1.15487
									256.1	6.59384
											1.15459
									256	6.42172
											1.1542
									255.9	6.23535
											1.15383
									255.8	6.00696
											1.15365
									255.7	5.78472
											1.15368
									255.6	5.55707
											1.15372
									255.5	5.31392
											1.15363
									255.4	5.11643
											1.15327
									255.3	4.9343
											1.15277
									255.2	4.75078
											1.15221
									255.1	4.57954
											1.15167
									255	4.3442
											1.1512
									254.9	4.0733
											1.1507
									254.8	3.79315
											1.15003
									254.7	3.48454
											1.14926
									254.6	3.18681
											1.14836
									254.5	2.9042
											1.1475
									254.4	2.6483
											1.14665
									254.3	2.44094
											1.14571
									254.2	2.26104
											1.14463
									254.1	2.10786
											1.14354
									254	1.93588
											1.14236
									253.9	1.71159
											1.14118
									253.8	1.48701
											1.14007
									253.7	1.26043
											1.13901
									253.6	1.01405
											1.13789
									253.5	0.792585
											1.13661
									253.4	0.554684
											1.1351
									253.3	0.337563
											1.1335
									253.2	0.151801
											1.13192
									253.1	-0.0539766
											1.13043
									253	-0.247036
											1.12894
									252.9	-0.507258
											1.12736
									252.8	-0.783256
											1.12561
									252.7	-1.02796
											1.12394
									252.6	-1.27835
											1.12207
									252.5	-1.45032
											1.12016
									252.4	-1.59948
											1.11833
									252.3	-1.72731
											1.11647
									252.2	-1.85532
											1.11466
									252.1	-2.01798
											1.1129
									252	-2.22458
[truncated: 1,040 more rows]

## Sheet: Figure 4e
	Replicate 1	Sample	Target	Mean CT-value
		WT	U6	23.2218
		KO	U6	24.5878
		Rescue WT	U6	22.9101
		Rescue KO	U6	23.2216
		WT	WAC	25.0186
		KO	WAC	24.5468
		Rescue WT	WAC	24.8461
		Rescue KO	WAC	22.7961
	Replicate 2	Sample	Target	Mean CT-value
		WT	U6	25.9289
		KO	U6	25.1844
		Rescue WT	U6	23.2478
		Rescue KO	U6	25.0314
		WT	WAC	26.5227
		KO	WAC	24.1798
		Rescue WT	WAC	23.659
		Rescue KO	WAC	23.056
	Replicate 3	Sample	Target	Mean CT-value
		WT	U6	25.5079
		KO	U6	26.2158
		Rescue WT	U6	24.0776
		Rescue KO	U6	24.6121
		WT	WAC	25.9365
		KO	WAC	25.1187
		Rescue WT	WAC	24.4309
		Rescue KO	WAC	22.7278

## Sheet: Figure 4g
Data Set	Target	Sample	Expression	Mean Cq	Cq SD
1-SYBR	U6RNA	KO 0 h		25.0542	0.108956
1-SYBR	U6RNA	KO 2 h		24.5674	0.0554154
1-SYBR	U6RNA	KO 4 h		24.2514	0.140787
1-SYBR	U6RNA	KO 8 h		22.7179	0.15019
1-SYBR	U6RNA	WT 0 h		24.9376	0.231891
1-SYBR	U6RNA	WT 2 h		24.9587	0.0597263
1-SYBR	U6RNA	WT 4 h		24.1356	0.225058
1-SYBR	U6RNA	WT 8 h		23.3867	0.0873141
1-SYBR	WAC	KO 0 h	2.09148	24.449	0.134452
1-SYBR	WAC	KO 2 h	1.81662	24.1655	0.0983878
1-SYBR	WAC	KO 4 h	1.48792	24.1374	0.0468902
1-SYBR	WAC	KO 8 h	1	23.1773	0.297051
1-SYBR	WAC	WT 0 h	1.86225	24.4999	0.121475
1-SYBR	WAC	WT 2 h	0.84263	25.6651	0.169815
1-SYBR	WAC	WT 4 h	0.524851	25.5249	0.133437
1-SYBR	WAC	WT 8 h	0.124817	26.8481	0.288219

## Sheet: Figure 6b
	Wild-Type							Knock-Out
	Area	Mean	IntDen					Area	Mean	IntDen
1	109038	605617	66035292	1.15234			1	180820	321774	58183161	0.612254
2	121967	722737	88150195	1.37519			2	153821	372753	57337018	0.709255
3	157100	726078	114066799	1.38154			3	503557	307329	154757519	0.584769
4	204035	714006	145681988	1.35857			4	158053	366392	57909453	0.697151
5	184345	561471	103504288	1.06834			5	387238	434493	168252444	0.82673
6	132311	600934	79509979	1.14343			6	571251	309364	176724394	0.588641
7	186021	573024	106594279	1.09032			7	378802	356350	134985967	0.678044
8	190918	856164	163457050	1.62906			8	169336	283013	47924145	0.538502
9	156060	652641	101850904	1.24181			9	190138	285274	54241378	0.542804
10	150065	723377	108553252	1.3764			10	288630	359927	103885936	0.68485
11	148389	222824	33064639	0.423978			11	166634	254644	42432440	0.484523
12	148389	222824	33064639	0.423978			12	298945	306236	91547712	0.58269
13	95329	830587	79178907	1.5804			13	141021	335068	47251815	0.637549
14	143015	653872	93513519	1.24415			14	155713	365032	56840221	0.694563
15	127500	699247	89154089	1.33049			15	158053	366392	57909453	0.697151
16	151842	725849	110214061	1.38111			16	182106	443822	80822467	0.844481
17	170751	736834	125815367	1.40201			17	189993	423193	80403866	0.805229
18	222959	734377	163735900	1.39733			18	199311	398111	79347867	0.757504
19	182568	707151	129103109	1.34553			19	180213	336319	60609244	0.63993
20	215577	688345	148391313	1.30975			20	147739	310094	45812882	0.59003
21	180806	500905	90566528	0.953095			21	166894	306670	51181434	0.583515
22	254827	671339	171075214	1.27739			22	157490	320736	50512688	0.610279
23	315572	688205	217178113	1.30948			23	271122	370242	100380609	0.704477
24	177714	798672	141935399	1.51967			24	232768	380577	88586030	0.724142
25	165840	822450	136394795	1.56491			25	277680	427644	118748331	0.813698
26	144951	731340	106008278	1.39155			26	189993	456070	86650271	0.867786
27	141123	719701	101566087	1.36941			27	418586	444810	186191468	0.846361
28	142264	702738	99974171	1.33713			28	387238	434493	168252444	0.82673
29	237911	824840	196238042	1.56946			29	215317	416687	89719778	0.79285
30	99417	615798	61220814	1.17171			30	208007	535395	111366098	1.01872
31	246304	541917	133476205	1.03113			31	203240	481589	97878178	0.916342
32	218539	553554	120972850	1.05327			32	260576	448927	116979610	0.854194
33	181499	623247	113118768	1.18588			33	201030	486876	97876647	0.926402
34	147811	661297	97746965	1.25828			34	224837	571340	128458256	1.08712
35	270385	664257	179605049	1.26391			35	261067	329626	86054563	0.627195
36	225213	714133	160831742	1.35881			36	138118	514445	71054093	0.978858
37	100371	764012	76684277	1.45372			37	307294	374128	114967375	0.711871
38	150671	675059	101712064	1.28447			38	188722	391699	73922166	0.745304
39	133856	1144639	153217059	2.17796			39	171502	475614	81568948	0.904973
40	179390	869148	155916402	1.65377			40	167992	430538	72327028	0.819205
41	109038	361939	39465196	0.688678			41	237130	330257	78313882	0.628395
42	255000	658183	167836776	1.25236			42	587719	413943	243282428	0.787629
43	190860	773290	147590256	1.47137			43	100631	417367	41999928	0.794144
44	203399	672849	136856820	1.28026			44	204093	385975	78774636	0.734413
45	105051	633843	66585900	1.20604			45	373876	325272	121611419	0.61891
46	177974	496219	88314200	0.944179			46	256907	414488	106484908	0.788666
47	138566	589083	81626659	1.12088			47	252226	383395	96702349	0.729504
48	124914	430940	53830477	0.81997			48	292863	312259	91449205	0.59415
49	154341	672090	103730786	1.27882			49	461534	469518	216698565	0.893374
50	165695	691903	114645013	1.31652			50	234198	480903	112626392	0.915037
51	345750	675923	233700003	1.28611			51	188953	548401	103622196	1.04347
52	387990	710259	275573081	1.35144			52	261587	396611	103748352	0.75465
53	189849	575971	109347332	1.09593			53	251418	483584	121581545	0.920138
54	140776	733904	103316028	1.39643			54	239687	440291	105532111	0.837762
55	298121	661540	197219082	1.25874			55	297356	353588	105141405	0.672788
56	143318	633402	90778190	1.2052			56	407318	301259	122708431	0.57322
57	128786	631755	81360984	1.20207			57	209986	484445	101726828	0.921776
58	143318	633402	90778190	1.2052			58	202590	316280	64075293	0.601801
59	158053	655341	103578728	1.24695			59	143766	390435	56131300	0.742899
60	215447	619106	133384632	1.178			60	201666	319251	64381966	0.607454
61	172918	516075	89238785	0.98196			61	412042	432916	178379598	0.823729
62	149487	489417	73161441	0.931237			62	231338	449621	104014288	0.855515
63	198141	489111	96912827	0.930654			63	308291	498635	153724950	0.948776
64	218596	357255	78094723	0.679766			64	133365	471682	62905878	0.897491
65	197679	466053	92128743	0.886781			65	349029	398512	139092289	0.758267
66	163124	673023	109786071	1.28059			66	402681	439653	177039836	0.836548
67	184157	471645	86856805	0.897421			67	401843	561258	225537673	1.06793
68	169076	577180	97587020	1.09823			68	179130	542222	97128187	1.03171
69	163355	571181	93305193	1.08681			69	205479	397874	81754954	0.757053
70	142322	580656	82639957	1.10484			70	213454	380389	81195447	0.723784
71	118052	377843	44605286	0.718939			71	219579	553944	121634186	1.05402
72	187407	622930	116741714	1.18528			72	293932	347471	102132803	0.661149
73	147565	618971	91338780	1.17774			73	227567	389342	88601444	0.740819
74	116940	596135	69712020	1.13429			74	130129	602533	78407203	1.14647
75	196407	633511	124426142	1.20541			75	273780	599298	164075669	1.14031
76	249973	462762	115677885	0.880519			76	273780	599298	164075669	1.14031
77	215765	446747	96392368	0.850046			77	182366	471547	85994006	0.897234
78	206982	464718	96188058	0.884241			78	140126	361112	50601184	0.687105
79	206982	464718	96188058	0.884241			79	184677	420563	77668307	0.800225
80	142322	551448	78482929	1.04927			80	133885	378541	50680969	0.720268
81	217787	511361	111367903	0.97299			81	139028	390091	54233563	0.742244
82	203399	560436	113992229	1.06637			82	203399	372678	75802423	0.709112
83	298800	654543	195577501	1.24543			83	103260	402983	41611881	0.766775
84	161332	592720	95625012	1.1278			84	63721	353519	22526657	0.672657
85	136254	580892	79149105	1.10529			85	276452	410566	113501875	0.781203
86	141859	651147	92371262	1.23897			86	57986	271756	15758074	0.517083
87	199585	569464	113656736	1.08355			87	57986	271756	15758074	0.517083
88	269851	633812	171034621	1.20598			88	308161	457733	141055466	0.87095
89	247835	788932	195524831	1.50114			89	133018	337055	44834544	0.64133
90	197679	738607	146006820	1.40538			90	228087	438087	99922007	0.833569
91	281321	748177	210477527	1.42359			91	200683	525942	105547828	1.00073
92	181672	710761	129125703	1.3524			92	198646	455280	90439721	0.866282
93	189155	834335	157818907	1.58753			93	246188	438171	107872486	0.833728
94	167978	769171	129203523	1.46354			94	303250	458930	139170326	0.873227
95	181441	701304	127245546	1.3344			95	410208	490143	201060422	0.932618
96	227784	577647	131578800	1.09912			96	166764	476121	79399887	0.905938
97	194269	500157	97165096	0.951672			97	353709	494046	174748866	0.940044
98	185833	746095	138648943	1.41963			98	107319	343969	36914444	0.654486
99	152549	719331	109733531	1.3687			99	128641	607387	78134998	1.1557
100	149834	733121	109846050	1.39494			100	129811	781983	101510355	1.48792
101	210507	645740	135932596	1.22868			101	248413	392909	97603661	0.747606
102	246968	688759	170101614	1.31053			102	500350	558166	279278325	1.06205
103	178292	729353	130037821	1.38777			103	217975	467756	101959148	0.890021
104	204468	761204	155641944	1.44838			104	154572	637491	98538200	1.21298
105	122690	906769	111251050	1.72535			105	140039	678320	94991369	1.29067
106	128916	733752	94592227	1.39614			106	117706	564445	66438407	1.074
107	330654	622846	205946133	1.18512			107	132209	538821	71237167	1.02524
108	146092	626519	91529452	1.19211			108	132209	414751	54834038	0.789166
109	164901	693010	114277782	1.31862			109	136948	669599	91700088	1.27408
110	495034	763978	378195385	1.45366			110	187191	568231	106367636	1.0812
111	238445	697541	166325137	1.32724			111	95632	962348	92031522	1.8311
112	269822	799144	215626444	1.52057			112	136095	959307	130557283	1.82532
113	552630	707262	390854236	1.34574			113	282303	499815	141099194	0.951021
114	112072	673014	75425904	1.28058			114	118775	589075	69967165	1.12086
115	139548	636726	88853815	1.21153			115	188866	566665	107024104	1.07822
116	259666	553426	143705968	1.05303			116	152087	450188	68467717	0.856594
117	97655	594615	58066943	1.1314			117	282101	372774	105159954	0.709294
118	127890	536977	68674078	1.02173			118	158097	534094	84438436	1.01625
119	105557	373723	39448945	0.7111			119	190571	369176	70354216	0.702448
120	140949	519999	73293535	0.989426			120	240901	450726	108580310	0.857617
121	236856	446662	105794608	0.849885			121	267077	606224	161908356	1.15349
122	62609	275411	17243162	0.524037			122	160524	617935	99193078	1.17577
123	135315	496868	67233816	0.945414			123	244021	446632	108987628	0.849828
124	112736	407317	45919450	0.775021			124	91645	518706	47536921	0.986966
125	141859	549018	77883364	1.04464			125	146251	525813	76900649	1.00049
126	118052	530091	62578518	1.00863			126	198372	583577	115765355	1.1104
127	152087	649690	98809422	1.2362			127	122675	608427	74638902	1.15768
128	209986	396936	83351247	0.755269			128	118168	742629	87754983	1.41303
129	91876	618102	56788909	1.17609			129	188029	644421	121169662	1.22617
130	117287	427711	50164858	0.813826			130	209986	621864	130583083	1.18325
131	148273	427183	63339921	0.812821			131	143997	605058	87126742	1.15127
132	152087	372520	56655486	0.708811			132	112736	617170	69577398	1.17432
133	145442	488691	71076167	0.929855			133	152549	540747	82490557	1.0289
134	118168	418499	49453163	0.796298			134	166938	676915	113002435	1.288
135	117706	432033	50852717	0.822049			135	68821	481505	33137461	0.916182
136	210507	348770	73418291	0.663621			136	362391	625933	226832696	1.19099
137	146251	440300	64394289	0.837779			137	348595	595186	207479008	1.13249
138	152087	292076	44420927	0.555747			138	312741	700817	219173881	1.33348
139	160524	306816	49251252	0.583793			139	138262	645342	89226463	1.22792
140	181441	379791	68909822	0.722646			140	148981	277544	41348863	0.528096
141	163124	314648	51326602	0.598695			141	246145	678337	166968979	1.2907
142	117706	339445	39954597	0.645878			142	58752	669268	39320621	1.27345
143	142322	482322	68644839	0.917737			143	121173	677464	82090158	1.28904
144	162719	802306	130550710	1.52659			144	219651	726693	159618758	1.38271
145	162719	802306	130550710	1.52659			145	215982	769157	166123774	1.46351
146	123773	473147	58562786	0.900279			146	358448	774731	277700480	1.47412
147	121982	442497	53976584	0.84196			147	90056	669387	60282405	1.27367
148	247835	484909	120177455	0.922659			148	137208	548351	75238048	1.04337
149	174276	781591	136212631	1.48717			149	160249	617166	98900288	1.17431
150	174276	781591	136212631	1.48717			150	279197	514141	143546802	0.97828
151	174276	713769	124392844	1.35812			151	165016	614317	101372223	1.16889
152	133654	658363	87992835	1.2527			152	330957	688716	227935501	1.31045
153	168440	573186	96547445	1.09063			153	127124	600939	76394043	1.14343
154	107247	781635	83827891	1.48725			154	179534	612525	109969245	1.16548
155	111956	691239	77388532	1.31525			155	113372	825684	93609382	1.57107
156	117893	698350	82330972	1.32878			156	293715	497536	146134016	0.946685
157	106770	580660	61997169	1.10485			157	220677	785420	173323728	1.49446
158	177136	668167	118356758	1.27135			158	201666	563880	113715213	1.07292
159	290060	714206	207162945	1.35895			159	104300	559453	58350907	1.0645
160	180762	667992	120747709	1.27102			160	188029	846067	159084734	1.60985
161	215808	839415	181152659	1.59719			161	171676	744535	127818675	1.41666
162	64126	692231	44389738	1.31714			162	211604	720531	152467545	1.37099
163	64126	692231	44389738	1.31714			163	255000	698479	178112348	1.32903
164	223912	749194	167753842	1.42553			164	141859	673651	95563617	1.28179
165	158747	622801	98867539	1.18503			165	165262	448372	74098768	0.853138
166	460653	755975	348241843	1.43843			166	161853	442504	71620433	0.841973
167	186541	860784	160571310	1.63785			167	169076	473521	80060861	0.90099
168	452144	702401	317586675	1.33649			168	94361	640766	60463355	1.21922
169	213468	619597	132264102	1.17894			169	253151	435035	110129466	0.827761
170	172745	594036	102616554	1.1303			170	209755	553131	116022291	1.05247
171	243371	691557	168304956	1.31586			171	203399	523870	106554726	0.996792
172	148013	737790	109202786	1.40383			172	262454	756728	198606472	1.43986
173	146988	642549	94446771	1.22261			173	174276	700966	122161651	1.33376
174	174998	459793	80463037	0.87487			174	179881	608778	109507625	1.15835
175	483521	563208	272322624	1.07164			175	190860	650974	124244831	1.23864
176	97221	505457	49141159	0.961757			176	136948	611625	83760689	1.16377
177	117027	668351	78214985	1.2717			177	147118	687300	101113987	1.30776
178	189647	584714	110888962	1.11256			178	134694	699577	94228940	1.33112
179	133654	657507	87878423	1.25107			179	76434	471387	36029817	0.89693
180	135099	624861	84417836	1.18895			180	55819	431486	24085217	0.821009
181	197679	677124	133852941	1.2884			181	185934	851868	158391285	1.62089
182	310415	542955	168541147	1.03311			182	126157	395974	49954683	0.753438
183	198141	595572	118007195	1.13322			183	169393	891046	150937270	1.69543
184	238243	542217	129179196	1.0317			184	289728	658646	190828261	1.25324
185	196176	566931	111218388	1.07873			185	118789	834305	99106403	1.58747
186	255520	374171	95608299	0.711953			186	87254	509166	44426561	0.968814
187	295911	804094	237940210	1.52999			187	125637	984967	123747774	1.87414
188	215953	519104	112101903	0.987723			188	406322	948357	385337916	1.80448
189	403216	832792	335794596	1.58459			189	128208	622170	79767074	1.18383
190	355645	681858	242499543	1.2974			190	219001	752771	164857456	1.43233
191	221529	870092	192750513	1.65556			191	183695	874616	160662522	1.66417
192	211330	778289	164475880	1.48089			192	140877	1081658	152380725	2.05812
193	218336	722791	157811438	1.37529			193	145558	626463	91186404	1.192
194	104661	561385	58755134	1.06817			194	115423	751654	86758385	1.43021
195	604520	594947	359657417	1.13203			195	265676	769200	204357611	1.46359
196	166562	665867	110908088	1.26698			196	209683	609264	127752426	1.15928
197	215577	641578	138309434	1.22076			197	135128	712904	96332966	1.35648
198	177714	694150	123360262	1.32079			198	207906	698353	145191952	1.32879
199	178090	727100	129489120	1.38349			199	184157	693360	127687101	1.31929
200	143347	577357	82762589	1.09856			200	179130	825080	147796486	1.56992
201	404328	749122	302890928	1.42539			201	152549	677034	103281155	1.28822
202	98666	753500	74344739	1.43372			202	122675	662994	81332814	1.26151
203	176356	666639	117566073	1.26845			203	197679	783679	154916467	1.49114
204	85231	844682	71993254	1.60722			204	247835	842921	208905330	1.60387
205	121100	707983	85737041	1.34711			205	169885	558245	94837144	1.0622
206	390460	694868	271318138	1.32216			206	110598	757380	83764907	1.4411
207	159613	705766	112649766	1.34289			207	113256	748647	84788981	1.42449
208	125550	765080	96055733	1.45575			208	99157	728635	72249323	1.38641
209	110468	630166	69613340	1.19905			209	228766	526428	120429046	1.00166
210	218351	797808	174201985	1.51803			210	118052	711241	83963698	1.35331
211	339971	477729	162413965	0.908997			211	113256	762576	86366610	1.45099
212	209409	790011	165435222	1.50319			212	191265	540583	103394282	1.02859
213	180170	701487	126386907	1.33475			213	149834	548546	82190601	1.04374
214	146251	723405	105798581	1.37646			214	129465	518358	67109003	0.986304
215	249973	734894	183703700	1.39832			215	82169	611211	50222338	1.16298
216	225126	615908	138656772	1.17192			216	221139	960828	212476314	1.82821
217	95459	670695	64023779	1.27616			217	358115	862679	308938643	1.64146
218	132209	619795	81942766	1.17931			218	101584	574035	58312770	1.09224
219	133654	543805	72681720	1.03472			219	582591	783730	456594224	1.49124
220	276149	560937	154902151	1.06732			220	388033	612714	237753164	1.16584
221	209755	583547	122402047	1.11034			221	254841	575925	146769306	1.09584
222	209409	694333	145399295	1.32114			222	301516	696650	210051241	1.32555
223	163355	579513	94666321	1.10267			223	268435	532297	142886940	1.01283
224	152607	525048	80126071	0.999033			224	159339	805311	128317451	1.5323
225	277406	545954	151450795	1.03881			225	185977	647478	120416261	1.23199
226	307641	451127	138785269	0.85838			226	160249	655261	105004920	1.2468
227	342138	611754	209304241	1.16401			227	166215	645724	107329188	1.22865
228	135026	511812	69108092	0.973849			228	147060	880352	129464431	1.67509
229	207473	504706	104712750	0.960328			229	345576	728548	251768867	1.38624
230	239312	458136	109637292	0.871717			230	248918	668409	166379237	1.27181
231	187826	580663	109063773	1.10485			231	137352	652428	89612387	1.24141
232	139664	528580	73823428	1.00575			232	214349	791253	169604442	1.50555
233	105037	491674	51643806	0.935531			233	108923	895867	97580100	1.70461
234	166706	635743	105982463	1.20966			234	106669	608401	64897470	1.15763
235	120205	710195	85368828	1.35132			235	120248	1077126	129522403	2.0495
236	157649	746120	117624926	1.41968			236	114817	757137	86931765	1.44064
237	164352	724172	119018903	1.37792			237	126893	931065	118145920	1.77158
238	135691	774549	105099281	1.47377			238	116377	765452	89080804	1.45646
239	216617	822175	178097281	1.56439			239	99186	800413	79389789	1.52298
240	344406	591461	203702689	1.1254			240	171849	717404	123285287	1.36504
241	79987	503709	40290277	0.958431			241	148273	382139	56660961	0.727114
242	103188	675279	69680311	1.28488			242	117475	583449	68540438	1.11016
243	137901	576481	79497411	1.0969			243	122039	590946	72118746	1.12442
244	126518	661710	83718073	1.25907			244	112895	638501	72083643	1.21491
245	309591	840279	260143003	1.59884			245	95184	736354	70089464	1.4011
246	278634	775221	216002602	1.47505			246	182568	730054	133284536	1.38911
247	214811	780487	167657488	1.48507			247	246145	579543	142651384	1.10272
248	247098	771696	190684653	1.46834			248	168628	619228	104418919	1.17823
249	214811	722089	155113048	1.37395			249	211099	616256	130090909	1.17258
250	137164	695558	95405766	1.32347			250	184937	694126	128369716	1.32075
251	226700	563240	127686856	1.0717			251	172138	654229	112617638	1.24483
252	215635	682634	147199738	1.29888			252	152549	888314	135511699	1.69024
253	199354	809778	161432752	1.5408			253	210507	671659	141388605	1.278
254	62955	781975	49229641	1.4879			254	191727	737394	141378204	1.40307
255	117272	653250	76608161	1.24297			255	216054	769598	166274619	1.46435
256	202142	704590	142427472	1.34066			256	228593	470026	107444626	0.89434
257	203760	709653	144599162	1.35029			257	237434	638665	151640745	1.21522
258	210463	733162	154303655	1.39502			258	176414	496397	87571346	0.944518
259	214335	802130	171924247	1.52625			259	237463	476044	113042638	0.905791
260	422906	746552	315721080	1.4205			260	241594	641323	154939884	1.22028
261	148779	720199	107150463	1.37036			261	143766	687919	98899536	1.30894
262	124799	622009	77625951	1.18353			262	203688	662428	134928717	1.26043
263	163442	723596	118265662	1.37682			263	185833	701332	130330611	1.33446
264	181629	723497	131408034	1.37663			264	121231	914772	110898265	1.74058
265	157649	746120	117624926	1.41968			265	196176	731236	143451083	1.39136
266	143159	740525	106013147	1.40903			266	245350	644827	158208413	1.22694
267	121678	619220	75345671	1.17822			267	240901	857320	206529114	1.63126
268	138652	697357	96690157	1.32689			268	196176	681556	133705087	1.29683
269	103188	672298	69372757	1.27921			269	266730	629504	167907721	1.19779
270	249828	685391	171230263	1.30413			270	159888	852340	136278866	1.62179
271	118255	718359	84949274	1.36686			271	166706	729150	121553939	1.38739
272	107579	731801	78726488	1.39243			272	232407	696747	161928710	1.32573
273	103289	526368	54367809	1.00154			273	268406	647356	173754304	1.23175
274	198025	466969	92471618	0.888524			274	234313	753581	176574228	1.43387
275	175865	425131	74765637	0.808917			275	303712	591545	179659135	1.12556
276	415451	433260	179998369	0.824384			276	180170	716403	129074376	1.36313
277	107435	520987	55972033	0.991306			277	169379	911085	154318592	1.73356
278	127052	658512	83665476	1.25298			278	332474	740319	246136545	1.40864
279	159642	551469	88037719	1.04931			279	439995	794436	349548148	1.51161
280	99749	493225	49198900	0.938482			280	174796	800221	139875506	1.52262
281	101266	589396	59685844	1.12147			281	104011	909531	94601169	1.73061
282	133943	582664	78043757	1.10866			282	146915	1205210	177063990	2.29321
283	125969	662654	83473749	1.26086			283	128569	880880	113253896	1.67609
284	216545	488734	105832789	0.929937			284	202243	1028468	208000941	1.95691
285	165493	649853	107546065	1.23651			285	160524	609284	97804417	1.15931
286	216545	488734	105832789	0.929937			286	127298	758222	96520012	1.4427
287	473640	578120	273820670	1.10002			287	158097	688321	108821254	1.3097
288	170231	576260	98097497	1.09648			288	151163	794985	120171879	1.51266
289	190903	575390	109843912	1.09482			289	256445	818317	209853144	1.55705
290	159353	692962	110425839	1.31853			290	220850	804494	177672295	1.53075
291	180358	606636	109411602	1.15427			291	206982	765831	158513006	1.45718
292	380954	826049	314686850	1.57176			292	228766	684462	156581798	1.30236
293	155366	586770	91164215	1.11647			293	183059	908204	166255189	1.72808
294	180733	633758	114541291	1.20588			294	200105	930987	186295508	1.77143
295	198025	466969	92471618	0.888524			295	262454	652811	171332887	1.24213
296	175865	425131	74765637	0.808917			296	289035	558647	161468318	1.06296
297	415451	433260	179998369	0.824384			297	205884	698425	143794507	1.32893
298	180733	633758	114541291	1.20588			298	247835	646128	160133193	1.22942
299	137540	735571	101170441	1.39961			299	228766	568894	130143854	1.08246
300	141816	718729	101927222	1.36756			300	225126	644090	145001280	1.22554
301	153835	617435	94983207	1.17482			301	178668	883205	157800156	1.68052
302	142871	653039	93300051	1.24257			302	130649	568064	74217123	1.08088
303	340260	722719	245912532	1.37515			303	139259	777869	108325266	1.48009
304	122184	716110	87497122	1.36258			304	220677	609831	134575384	1.16035
305	139086	1210975	168429292	2.30418			305	169885	627408	106586882	1.1938
306	156132	842114	131480958	1.60233			306	179881	529792	95299545	1.00806
307	135691	906254	122970437	1.72437			307	228766	565907	129460358	1.07678
308	197693	696463	137685830	1.32519			308	198372	638849	126729811	1.21557
309	80999	445413	36077806	0.847508			309	147118	461933	67958454	0.878941
310	172499	215785	37222706	0.410584			310	358433	464461	166478105	0.883752
311	162069	191182	30984781	0.363771			311	223797	738935	165371400	1.40601
312	184764	236369	43672424	0.44975			312	196176	682577	133905337	1.29877
313	192391	204115	39269858	0.388379			313	188953	488232	92252964	0.928982
314	179347	214825	38528145	0.408758			314	197043	640570	126219753	1.21884
315	183521	200218	36744300	0.380964			315	152087	669140	101767623	1.2732
316	155814	182824	28486584	0.347868			316	163297	749334	122364184	1.42579
317	131140	253017	33180741	0.481427			317	129551	815978	105711067	1.5526
318	232147	175195	40670842	0.333352			318	203688	635325	129408150	1.20886
319	190253	210000	39953109	0.399577			319	148866	842249	125381959	1.60259
320	434852	194998	84795410	0.371032			320	195049	782547	152635392	1.48899
321	223262	224488	50119627	0.427144			321	216429	1069443	231458798	2.03488
322	203500	235302	47884043	0.44772			322	676822	607731	411325781	1.15636
323	130201	263803	34347541	0.50195			323	607265	574258	348726476	1.09267
324	260143	257994	67115388	0.490897			324	163918	730113	119678867	1.38922
325	205349	233721	47994468	0.444712			325	2024486	697287	1411648151	1.32676
326	274054	128686	35266983	0.244857			326	1542005	605237	933277926	1.15161
327	226152	176039	39811423	0.334958			327	247589	1001926	248066136	1.90641
328	194428	138700	26967215	0.263911			328	1837382	593170	1089880410	1.12865
329	233389	174875	40813799	0.332743			329	109009	674841	73563906	1.28405
330	213063	148321	31601783	0.282217			330	323185	629733	203520323	1.19822
331	437944	128659	56345606	0.244805			331	168295	671984	113091884	1.27862
332	207762	227996	47368784	0.433819			332	210940	744579	157061346	1.41675
333	158617	248469	39411371	0.472774			333	172788	960297	165927945	1.8272
334	158617	248469	39411371	0.472774			334	505146	1066559	538768500	2.02939
335	195916	236049	46245726	0.449141			335	2539716	847381	2152106700	1.61235
336	351239	231333	81253332	0.440168			336	369513	720058	266070917	1.37009
337	378744	257763	97626255	0.490458			337	151509	666298	100950256	1.2678
338	135070	198635	26829560	0.377952			338	343092	875135	300251521	1.66516
339	208686	248019	51758204	0.471917			339	305937	944902	289080040	1.79791
340	164742	268598	44249222	0.511074			340	401280	907261	364065775	1.72629
341	174637	259456	45310639	0.493679			341	755249	632938	478026151	1.20432
342	140314	237598	33338245	0.452089			342	210810	781236	164692223	1.48649
343	168108	257740	43328046	0.490414			343	132094	424267	56043021	0.807273
344	272249	270523	73649628	0.514737			344	184099	730707	134522656	1.39035
345	199903	242557	48488014	0.461525			345	103086	886443	91380182	1.68668
346	215909	203182	43868874	0.386604			346	152549	878829	134064835	1.67219
347	190773	225200	42962159	0.428499			347	154398	917222	141617674	1.74524
348	210319	246842	51915564	0.469678			348	156941	796881	125063180	1.51626
349	190802	221405	42244484	0.421278			349	103086	514138	53000658	0.978274
350	525790	217908	114573592	0.414624			350	151163	1161301	175545199	2.20966
351	266961	257410	68718586	0.489786			351	151163	1132228	171150391	2.15434
352	278952	244761	68276352	0.465718			352	179881	778343	140009275	1.48099
353	402248	277226	111513475	0.527491			353	120710	716993	86548499	1.36426
354	207762	227996	47368784	0.433819			354	127124	1009056	128275731	1.91998
355	337790	225560	76192002	0.429184			355	234068	531228	124343353	1.01079
356	158097	252350	39895599	0.480158			356	89074	508638	45306276	0.967809
357	223262	224488	50119627	0.427144			357	1920489	426031	818188367	0.810629
358	158183	284885	45064119	0.542064			358	500437	313514	156894033	0.596538
359	106741	312010	33304312	0.593676			359	345865	442689	153110592	0.842325
360	106741	312010	33304312	0.593676			360	190773	334642	63840748	0.636739
361	151018	295685	44653738	0.562614			361	76318	375169	28632141	0.713852
362	165478	315637	52231150	0.600577			362	1624448	460908	748721842	0.876991
363	680044	296278	201481955	0.563742			363	2276033	528047	1201853166	1.00474
364	477020	291850	139218532	0.555317			364	399922	549179	219628928	1.04495
365	934639	228271	213350641	0.434342			365	691673	528120	365286156	1.00488
366	175056	269602	47195476	0.512984			366	465232	512053	238223755	0.974307
367	119468	264736	31627468	0.503726			367	750583	486121	364873911	0.924965
368	295275	206477	60967663	0.392873			368	267380	487452	130334931	0.927498
369	257918	262165	67617168	0.498834			369	208340	576253	120056268	1.09646
370	130779	239188	31280851	0.455114			370	523435	566195	296366251	1.07733
371	155987	242479	37823630	0.461376			371	174551	455018	79423722	0.865784
372	117937	237678	28030943	0.452241			372	569156	506141	288073200	0.963058
373	251273	258809	65031673	0.492448			373	569156	506141	288073200	0.963058
374	228477	300095	68564867	0.571005			374	569156	506141	288073200	0.963058
375	157793	281932	44487031	0.536445			375	569156	506141	288073200	0.963058
376	231930	324811	75333464	0.618033			376	793156	494591	392287362	0.941081
377	140415	300343	42172601	0.571477			377	315846	514115	162381519	0.978231
378	268175	280021	75094557	0.532809			378	580757	523754	304173441	0.996571
379	198141	254052	50338151	0.483397			379	788562	381256	300643657	0.725434
380	317349	268456	85194205	0.510804			380	438839	364224	159836054	0.693026
381	271815	256420	69698874	0.487902			381	193821	352442	68310777	0.670608
382	126489	246409	31167927	0.468854			382	413631	610484	252515275	1.1616
383	136254	306484	41759793	0.583161			383	406322	639466	259828817	1.21674
384	279558	290401	81183891	0.55256			384	1211251	560176	678514036	1.06587
385	326999	211025	69004760	0.401527			385	145456	673746	98000622	1.28197
386	190860	293267	55973001	0.558013			386	146251	460457	67342290	0.876133
387	221832	326935	72524721	0.622074			387	195252	338917	66174175	0.644873
388	155843	295962	46123542	0.563141			388	213454	488514	104275023	0.929518
389	256040	280814	71899558	0.534318			389	157692	555906	87661922	1.05775
390	173583	237245	41181564	0.451417			390	158674	452283	71765817	0.86058
391	183059	339551	62157924	0.64608			391	166706	621975	103687145	1.18346
392	156479	357125	55882497	0.679518			392	160524	563812	90505147	1.07279
393	130649	228945	29911519	0.435624			393	213627	532713	113801903	1.01362
394	122675	307065	37669260	0.584267			394	177974	619981	110340564	1.17967
395	191265	280481	53646045	0.533684			395	134405	517202	69514587	0.984104
396	209755	285010	59782358	0.542302			396	213454	466582	99593607	0.887787
397	132672	236662	31398312	0.450308			397	119208	554348	66082718	1.05478
398	256517	328638	84301213	0.625315			398	244021	369517	90170001	0.703097
399	164279	366912	60276106	0.698141			399	233736	383813	89710677	0.730299
400	52005	279152	14517440	0.531156			400	173583	398680	69203970	0.758587
401	226744	404821	91790621	0.770272			401	147999	478251	70780631	0.90999
402	318577	281298	89615160	0.535239			402	164222	437283	71811351	0.832039
403	208455	311496	64933051	0.592698			403	421808	348622	147051393	0.663339
404	89088	347567	30964138	0.661332			404	600215	496150	297796560	0.944048
405	133452	384211	51273643	0.731056			405	697018	488782	340689335	0.930028
406	248398	345874	85914639	0.658111			406	165450	438260	72509986	0.833898
407	188563	386126	72809162	0.7347			407	318591	502031	159942737	0.955238
408	86719	217312	18845103	0.41349			408	697018	488782	340689335	0.930028
409	199239	331549	66057423	0.630854			409	744993	525476	391475889	0.999848
410	118890	332648	39548651	0.632945			410	2545566	582723	1483361139	1.10877
411	84523	345100	29168996	0.656638			411	1371196	459695	630331626	0.874683
412	258352	281680	72772383	0.535966			412	1551352	535305	830447022	1.01855
413	348726	318124	110937876	0.605309			413	244093	447542	109242036	0.851559
414	349636	269585	94256445	0.512952			414	409817	355981	145887178	0.677342
415	322275	295036	95082798	0.561379			415	51572	276397	14254393	0.525913
416	174233	348221	60671449	0.662576			416	253989	423093	107461036	0.805039
417	349636	269585	94256445	0.512952			417	120739	533440	64407189	1.015
418	169364	279672	47366473	0.532145			418	157577	554968	87449956	1.05596
419	318461	274420	87392042	0.522152			419	546780	559637	305998096	1.06485
420	181600	252145	45789508	0.479768			420	356960	455634	162643005	0.866956
421	226744	404821	91790621	0.770272			421	272610	528459	144062971	1.00552
422	213800	242627	51873786	0.461658			422	145471	401149	58355516	0.763285
423	256257	166937	42778638	0.317639			423	180343	437890	78970509	0.833194
424	167804	451279	75726524	0.85867			424	201666	577785	116519362	1.09938
425	131978	468976	61894617	0.892342			425	203399	477556	97134399	0.908668
426	197043	271661	53528874	0.516902			426	162719	545553	88771950	1.03805
427	87311	319195	27869380	0.607347			427	243963	439695	107269440	0.836628
428	133538	355609	47487414	0.676634			428	281003	497361	139759851	0.946352
429	118486	288774	34215563	0.549464			429	281696	703082	198055460	1.33779
430	214783	234195	50301083	0.445614			430	220850	694707	153426005	1.32185
431	136948	249997	34236481	0.475681			431	216054	746933	161377814	1.42122
432	161332	330103	53256308	0.628102			432	267077	923871	246744605	1.75789
433	233909	283389	66287215	0.539217			433	358953	571915	205290777	1.08821
434	186353	402977	75095857	0.766763			434	226339	504171	114113821	0.95931
435	181441	338453	61409348	0.64399			435	174796	512825	89639848	0.975776
436	183059	296256	54232465	0.5637			436	222179	552969	122858091	1.05216
437	158097	313466	49557925	0.596446			437	130649	563781	73657559	1.07273
438	128540	457483	58804958	0.870474			438	239687	375999	90122329	0.715431
439	127356	259014	32986934	0.492838			439	236625	554103	131114637	1.05432
440	168440	310713	52336519	0.591208			440	142322	451876	64311730	0.859806
441	156941	357062	56037574	0.679399			441	193114	813351	157069132	1.5476
442	343496	382370	131342666	0.727553			442	1358845	411890	559694227	0.783722
443	252775	341781	86393884	0.650323			443	138927	384856	53466814	0.732283
444	252775	341781	86393884	0.650323			444	153199	414630	63521016	0.788936
445	213800	189865	40593253	0.361265			445	143665	409740	58865357	0.779631
446	201666	192490	38818653	0.36626			446	329079	447497	147261726	0.851473
447	204902	183792	37659336	0.34971			447	287966	321892	92693855	0.612479
448	222294	218537	48579659	0.415821			448	287966	321892	92693855	0.612479
449	179130	173383	31058167	0.329904			449	129176	359729	46468281	0.684473
450	347368	320347	111278252	0.609539			450	118154	552516	65281733	1.0513
451	173510	370283	64247951	0.704555			451	137814	479063	66021771	0.911535
452	222800	320715	71455316	0.610239			452	153517	429273	65900815	0.816798
453	160885	444464	71507494	0.845702			453	260114	415868	108173136	0.791291
454	176342	428486	75560063	0.8153			454	149501	407087	60859997	0.774583
455	198386	368737	73152456	0.701613			455	386762	532407	205914525	1.01304
456	143940	373774	53800892	0.711197			456	227827	453892	103408915	0.863641
457	502907	421236	211842440	0.801505			457	857686	459171	393824687	0.873686
458	536306	389323	208796610	0.740783			458	94968	402832	38256041	0.766487
459	154442	294359	45461368	0.560091			459	1597998	531777	849778261	1.01184
460	96427	505902	48782553	0.962603			460	182756	488779	89327281	0.930023
461	95257	475685	45312170	0.905108			461	126864	479412	60820271	0.9122
462	144503	466050	67345671	0.886775			462	473134	358390	169566334	0.681925
463	1006725	248834	250507590	0.473468			463	778652	453121	352823813	0.862174
464	2085231	259844	541834194	0.494417			464	199325	526271	104899219	1.00136
465	1627092	259318	421933624	0.493416			465	199325	526271	104899219	1.00136
466	735097	337073	247781723	0.641365			466	299696	350989	105189987	0.667843
467	162026	285089	46191770	0.542452			467	82588	358444	29603025	0.682028
468	186281	359354	66940678	0.68376			468	124149	187403	23265784	0.35658
469	168007	536726	90173511	1.02125			469	71970	442561	31850990	0.842081
470	112780	500933	56495078	0.953149			470	90750	363063	32947756	0.690817
471	804178	432358	347692578	0.822668			471	336186	380823	128027521	0.72461
472	182236	356404	64949620	0.678147			472	288630	413268	119281546	0.786344
473	150281	367979	55300383	0.700171			473	132903	607988	80803369	1.15685
474	182987	379849	69507451	0.722756			474	588745	476440	280501725	0.906545
475	119685	413620	49504071	0.787014			475	249684	402392	100470881	0.76565
476	159570	416520	66464106	0.792532			476	255766	540333	138198590	1.02812
477	182987	379849	69507451	0.722756			477	241724	455132	110016383	0.866001
478	136919	419947	57498581	0.799053			478	259738	454853	118142756	0.86547
479	162271	362638	58845840	0.690008			479	1475380	524268	773494542	0.997549
480	171372	374374	64157461	0.712339			480	230774	493554	113899558	0.939108
481	850362	351163	298615877	0.668174			481	175201	479167	83950408	0.911733
482	966940	375549	363133693	0.714575			482	568622	532727	302920513	1.01364
483	435156	421342	183349384	0.801707			483	156565	603269	94451004	1.14787
484	378802	454147	172031681	0.864127			484	53190	560025	29787731	1.06559
485	257817	399503	102998780	0.760153			485	39582	575895	22795034	1.09578
486	189112	436457	82539326	0.830467			486	239687	708049	169710360	1.34724
487	139360	456109	63563444	0.86786			487	197679	423760	83768331	0.806308
488	136919	419947	57498581	0.799053			488	188029	523714	98473193	0.996495
489	126041	421914	53178415	0.802795			489	173063	423519	73295384	0.805849
490	966940	375549	363133693	0.714575			490	231655	578636	134044278	1.101
491	435156	421342	183349384	0.801707			491	255000	656423	167387810	1.24901
492	502907	421236	211842440	0.801505			492	131689	581795	76616251	1.10701
493	54755958	134090	7342243617	0.255139			493	214783	478696	102815533	0.910837
494	701785	345900	242747161	0.65816			494	208542	466473	97279075	0.88758
495	811069	388218	314871527	0.73868			495	185833	577461	107311131	1.09876
496	701785	345900	242747161	0.65816			496	312495	445477	139209475	0.84763
497	112375	523257	58801130	0.995625			497	304925	509990	155508925	0.970382
498	121649	356584	43378246	0.678489			498	407318	485336	197686062	0.923471
499	429291	438191	188111423	0.833766			499	169263	552881	93582397	1.05199
500	210362	506993	106652106	0.964679			500	1079980	481878	520419024	0.916892
501	115207	656916	75681077	1.24994			501	517657	570267	295202282	1.08507
502	255332	523524	133672670	0.996134			502	1519368	555750	844389195	1.05745
503	464524	439691	204247374	0.836621			503	157822	588441	92868983	1.11965
504	223681	538045	120350590	1.02376			504	169971	307477	52262209	0.585051
505	190484	490213	93378044	0.932751			505	410251	427677	175454854	0.813761
506	180213	468058	84350301	0.890596			506	539499	411883	222210595	0.783709
507	295434	437527	129260368	0.832503			507	145297	793695	115321864	1.5102
508	243790	459034	111908009	0.873425			508	1270262	678113	861381575	1.29028
509	250782	484546	121515252	0.921968			509	656973	725370	476548575	1.3802
510	273245	422965	115573123	0.804795			510	193619	922163	178548529	1.75464
511	123296	578793	71363078	1.1013			511	202301	439876	88987454	0.836973
512	132672	499632	66287071	0.950673			512	141498	614523	86953853	1.16928
513	123108	511862	63014584	0.973944			513	165609	670827	111094716	1.27641
514	422097	567369	239484584	1.07956			514	186945	564016	105440148	1.07318
515	266340	512313	136449473	0.974802			515	296070	653623	193518171	1.24368
516	226166	646414	146196914	1.22996			516	247127	584200	144371551	1.11158
517	141426	634932	89795865	1.20811			517	216617	650953	141007592	1.2386
518	182886	531410	97187358	1.01114			518	499238	627470	313257090	1.19392
519	81157	598211	48549265	1.13824			519	112231	827619	92884252	1.57475
520	67159	465464	31260251	0.88566			520	241002	603865	145532588	1.149
521	395776	545944	216071408	1.03879			521	172759	631794	109148281	1.20214
522	90793	583038	52935694	1.10937			522	213266	827929	176568826	1.57534
523	181456	578068	104893772	1.09992			523	752765	497419	374439102	0.946462
524	607583	477712	290249542	0.908965			524	189025	569529	107655421	1.08367
525	192998	584239	112756940	1.11166			525	207401	476379	98801318	0.906429
526	171228	510303	87378232	0.970977			526	122632	427066	52371868	0.812598
527	162589	454653	73921689	0.865089			527	168729	175783	29659697	0.334471
528	152665	429426	65558214	0.817089			528	134680	178927	24097872	0.340453
529	124163	653019	81080790	1.24253			529	198141	779200	154391400	1.48262
530	118948	562311	66885841	1.06994			530	203168	862591	175250935	1.64129
531	220243	530543	116848528	1.00949			531	197794	687377	135959105	1.3079
532	164872	698181	115110404	1.32846			532	147522	723910	106792810	1.37742
533	170665	593740	101330459	1.12974			533	235007	713378	167648820	1.35738
534	190990	547094	104489473	1.04098			534	194789	601006	117069493	1.14356
535	230370	571008	131543046	1.08648			535	221832	753415	167131770	1.43356
536	341141	498640	170106613	0.948786			536	240901	718645	173122265	1.3674
537	116564	557223	64952365	1.06025			537	309028	539272	166650185	1.0261
538	127269	583695	74286262	1.11062			538	127760	547298	69922830	1.04137
539	118645	636367	75501572	1.21085			539	258640	542084	140204888	1.03145
540	105918	354528	37550861	0.674577			540	410670	472785	194158416	0.89959
541	43872	510214	22384321	0.970808			541	241594	438506	105940440	0.834366
542	2394794	509765	1220782215	0.969954			542	244021	448868	109533310	0.854082
543	264924	433636	114880742	0.825099			543	276149	574870	158749819	1.09383
544	320036	526676	168555246	1.00213			544	216112	612323	132330178	1.1651
545	134940	484386	65362890	0.921664			545	261587	432032	113014151	0.822047
546	298569	574152	171424041	1.09247			546	302325	472092	142725304	0.898271
547	194818	415037	80856747	0.78971			547	460075	549180	252663866	1.04495
548	123600	730260	90259855	1.3895			548	115250	472983	54511185	0.899967
549	141758	615178	87206556	1.17053			549	161130	592083	95402516	1.12658
550	182900	686030	125475121	1.30534			550	144879	490806	71107255	0.933879
551	194385	536787	104343222	1.02137			551	1509675	566554	855312913	1.07801
552	160769	694051	111581949	1.3206			552	109515	476461	52179506	0.906585
553	178668	656783	117345816	1.24969			553	2128410	571380	1216131742	1.08719
554	117937	753574	88874126	1.43386			554	534833	569737	304713907	1.08407
555	255376	726532	185538727	1.38241			555	391384	645436	252613421	1.2281
556	223421	761413	170115800	1.44878			556	137858	376930	51962802	0.717202
557	210579	533477	112339019	1.01507			557	1883233	553815	1042962485	1.05377
558	135084	688506	93006278	1.31005			558	2563725	509690	1306704265	0.969811
559	125535	665269	83514761	1.26584			559	94794	546929	51845790	1.04067
560	162170	544091	88235398	1.03527			560	437900	399836	175088302	0.760787
561	1045512	606029	633610874	1.15312			561	191481	674059	129069566	1.28256
562	158934	667729	106125161	1.27052			562	155771	526772	82055733	1.00231
563	181615	713375	129559341	1.35737			563	800032	572400	457938262	1.08913
564	897614	608605	546292521	1.15802			564	272234	623536	169747862	1.18643
565	767499	504593	387275047	0.960113			565	137858	376930	51962802	0.717202
566	1144019	590707	675780354	1.12397			566	174161	624058	108686285	1.18742
567	299985	570307	171083492	1.08515			567	137930	543049	74902772	1.03328
568	287345	654246	187993978	1.24486			568	268406	485207	130232393	0.923226
569	334944	610647	204532624	1.16191			569	173583	587096	101909699	1.11709
570	154370	496464	76638844	0.944645			570	242057	597716	144681085	1.1373
571	180921	686741	124245943	1.30669			571	276149	551883	152401902	1.05009
572	392208	677652	265780539	1.2894			572	279558	679854	190058753	1.29359
573	249511	708975	176896821	1.349			573	228593	499661	114219016	0.950728
574	507443	722353	366553269	1.37445			574	215592	463134	99847798	0.881227
575	311325	775019	241282861	1.47466			575	179130	620348	111122972	1.18037
576	590305	603528	356265910	1.14836			576	119959	617162	74034295	1.1743
577	73573	557141	40990675	1.0601			577	184099	752063	138454341	1.43099
578	123325	651435	80338368	1.23952			578	189647	631869	119831807	1.20229
579	112274	726735	81593491	1.38279			579	180170	558533	100630827	1.06275
580	1296236	765492	992258345	1.45654			580	167804	719893	120801131	1.36977
581	216068	769270	166214899	1.46373			581	209409	555035	116229042	1.05609
582	159064	786681	125132983	1.49685			582	156941	716488	112446294	1.3633
583	160379	784987	125895499	1.49363			583	1162784	660897	768480912	1.25752
584	831033	704129	585154367	1.33978			584	631346	757642	478334413	1.4416
585	554927	624343	346465033	1.18797			585	475864	731559	348123025	1.39197
586	170737	597493	102013999	1.13688			586	1765817	658836	1163383687	1.2536
587	92469	855971	79150477	1.6287			587	694937	706750	491146927	1.34477
588	119627	708873	84800350	1.34881			588	156175	672375	105008430	1.27936
589	104733	634766	66481109	1.2078			589	185761	578059	107380529	1.0999
590	152477	618528	94311427	1.1769			590	138147	576651	79662514	1.09722
591	580323	698096	405121559	1.3283			591	402464	570318	229532617	1.08517
592	243949	772469	188443102	1.46981			592	187292	445119	83367152	0.846949
593	1336945	595249	795815546	1.13261			593	1249908	482250	602768097	0.9176
594	239890	759672	182237349	1.44546			594	164005	347158	56935579	0.660554
595	135041	727015	98176762	1.38333			595	159368	367892	58630104	0.700005
596	164207	681306	111875303	1.29635			596	410150	309905	127107616	0.589671
597	165580	692359	114640549	1.31738			597	673846	481359	324361932	0.915904
598	168209	666792	112160337	1.26874			598	282332	283291	79982174	0.539031
599	164005	644397	105684385	1.22612			599	187292	445119	83367152	0.846949
600	193966	655956	127233166	1.24812			600	609692	367331	223958600	0.698938
601	211879	521555	110506520	0.992387			601	174681	277209	48422978	0.527458
602	277406	747277	207298939	1.42188			602	420999	233695	98385217	0.444662
603	145182	918677	133375242	1.74801			603	321480	167748	53927756	0.319182
604	649736	680225	441966474	1.2943			604	437727	215130	94168354	0.409338
605	168844	709954	119871836	1.35086			605	209510	132129	27682319	0.251408
606	483997	892852	432138280	1.69887			606	321480	167748	53927756	0.319182
607	242605	810445	196618303	1.54207			607	176631	235017	41511149	0.447178
608	340766	804196	274042603	1.53018			608	309071	285697	88300823	0.543609
		525556		1			609	246867	357659	88294106	0.680534
							610	262368	343609	90151741	0.653801
							611	609692	367331	223958600	0.698938
							612	212775	437825	93157946	0.83307
							613	144098	586286	84482958	1.11555
							614	1162784	660897	768480912	1.25752
							615	132224	512741	67796544	0.975616

## Sheet: Figure 6c
WILDTYPE
	Nucleus								Cells						Cytoplasm
	Area	Mean	IntDen						Area	Mean	IntDen				Area	Mean	IntDen
1	222179	3732518	829286752	0.826134		4.51806e+06		1	485197	2166378	1051118906			1	263018	843.411	221832154	0.856066		985.217
2	107406	4407216	473360235	0.975467				2	321610	1999915	643193458			2	214204	792.857	169833223	0.804754
3	151610	3724263	564636826	0.824307				3	316482	2191318	693513018			3	164872	781.674	128876192	0.793403
4	227899	2774855	632387995	0.61417				4	269692	2486084	670476159			4	41793	911.353	38088164	0.925027
5	145037	3700200	536667509	0.818981				5	312004	2170317	677147318			5	166967	841.363	140479809	0.853987
6	126373	4263070	538738121	0.943563				6	240583	2711716	652392805			6	114210	995.138	113654684	1.01007
7	119743	4022697	481688058	0.89036				7	238777	2468085	589322576			7	119034	904.233	107634518	0.917801
8	121996	4151406	506455528	0.918848				8	236408	2531492	598465324			8	114412	804.197	92009796	0.816264
9	99172	5488687	544321427	1.21483				9	173149	3648000	631648578			9	73977	1180.46	87327151	1.19818
10	139851	4433981	620098295	0.981391				10	264000	2701831	713283125			10	124149	750.589	93184830	0.761851
11	161954	4538377	735006889	1.0045				11	310285	2746416	852171177			11	148331	789.884	117164288	0.801736
12	147118	4297849	632289574	0.951261				12	225660	3140657	708721784			12	78542	973.138	76432210	0.98774
13	135330	4577873	619522465	1.01324				13	236163	2981233	704055565			13	100833	838.348	84533100	0.850927
14	97395	4442360	432662192	0.983246				14	150325	3220228	484079659			14	52930	971.424	51417467	0.986
15	121317	2459241	298348164	0.544314				15	234068	1707461	399661867			15	112751	898.561	101313703	0.912044
16	197549	4477769	884576589	0.991083				16	349462	3006509	1050661503			16	151913	1093.29	166084914	1.10969
17	173120	3499190	605781235	0.77449				17	276799	2616132	724142891			17	103679	1141.62	118361656	1.15875
18	85563	5136397	439487779	1.13686				18	138031	3589121	495410508			18	52468	1065.84	55922729	1.08184
19	284383	3741418	1063996296	0.828104				19	438435	2716031	1190802858			19	154052	823.141	126806562	0.835492
20	173958	4019897	699294393	0.88974				20	236018	3270384	771869848			20	62060	1169.44	72575455	1.18699
21	92526	4613402	426861358	1.0211				21	356656	1977845	705410957			21	264130	1054.59	278549599	1.07042
22	211532	4282830	905956496	0.947937				22	422097	2535981	1070428635			22	210565	781.099	164472139	0.792819
23	125348	3933596	493066795	0.870639				23	212933	2717919	578735940			23	87585	978.126	85669145	0.992802
24	230269	3827472	881346659	0.84715				24	295059	3173393	936337349			24	64790	848.753	54990690	0.861488
25	165146	4578669	756149926	1.01342				25	407261	2322185	945734216			25	242115	783.034	189584290	0.794783
26	101295	4869541	493260515	1.0778				26	240337	2595925	623897901			26	139042	939.553	130637386	0.953651
27	109024	4274453	466016544	0.946082				27	242345	2399525	581513927			27	133321	866.311	115497383	0.879309
28	195699	4145374	811247271	0.917513				28	300765	3010979	905596979			28	105066	898.004	94349708	0.911479
29	209019	4198017	877463802	0.929165				29	303856	3177022	965358376			29	94837	926.796	87894574	0.940703
30	79713	5057245	403127222	1.11934				30	115799	3829324	443431194			30	36086	1116.89	40303972	1.13365
31	123267	3249179	400517761	0.719154				31	244440	2061880	504006158			31	121173	854.055	103488397	0.86687
32	141989	2963370	420766939	0.655895				32	273433	1984870	542729294			32	131444	927.866	121962355	0.941788
33	55545	8490385	471596066	1.87921				33	197057	3349458	660035441			33	141512	1331.61	188439375	1.35159
34	49969	8986661	449050716	1.98905				34	177642	3397500	603538615			34	127673	1210.03	154487899	1.22818
35	83021	6229871	517209738	1.37888				35	268637	2718079	730176853			35	185616	1147.35	212967115	1.16457
36	85896	5626457	483288352	1.24533				36	219738	2908836	639180298			36	133842	1164.75	155891946	1.18222
37	100154	5525032	553353201	1.22288				37	398911	2126346	848222373			37	298757	986.987	294869172	1.0018
38	178697	4735095	846145145	1.04804				38	444459	2399938	1066673580			38	265762	829.797	220528435	0.842248
39	201261	4972194	1000709305	1.10052				39	415914	2914481	1212172379			39	214653	985.139	211463074	0.999921
40	174709	4731323	826606824	1.0472				40	382991	2662611	1019756926			40	208282	927.349	193150102	0.941264
41	127905	4103734	524886249	0.908296				41	242143	2595383	628454460			41	114238	906.6	103568211	0.920204
42	208686	3767466	786218834	0.833869				42	447305	2214194	990419432			42	238619	855.76	204200598	0.868601
43	150354	3849073	578721783	0.851931				43	346385	2216930	767912016			43	196031	965.104	189190233	0.979585
44	135922	3838924	521794395	0.849685				44	222049	2718627	603668080			44	86127	950.616	81873685	0.96488
45	213699	3263786	697468120	0.722387				45	447233	1934352	865105210			45	233534	717.827	167637090	0.728598
46	153532	3716020	570526791	0.822482				46	349491	2110516	737606787			46	195959	852.627	167079996	0.865421
47	82183	7406712	608706340	1.63936				47	206548	3569685	737312609			47	124365	1034.1	128606269	1.04962
48	114788	5144873	590567688	1.13874				48	270385	2755755	745114887			48	155597	993.253	154547199	1.00816
49	112866	5605286	632647820	1.24064				49	259738	3007286	781107679			49	146872	1010.81	148459859	1.02598
50	213829	4699556	1004901927	1.04017				50	381605	2980486	1137366944			50	167776	789.535	132465017	0.801382
51	127312	7681155	977905213	1.7001				51	301617	3962480	1195152190			51	174305	1246.36	217246977	1.26506
52	425231	4748098	2019040096	1.05092				52	788244	3013170	2375112820			52	363013	980.881	356072724	0.995599
53	213829	4699556	1004901927	1.04017				53	382226	3005325	1148712542			53	168397	853.997	143810615	0.866812
54	113545	4916101	558199922	1.0881				54	263205	2615253	688348875			54	149660	869.631	130148953	0.88268
55	201608	4456909	898547827	0.986466				55	375349	2782513	1044414564			55	173741	839.564	145866737	0.852162
56	234501	4100705	961620700	0.907626				56	626622	2106581	1320031098			56	392121	914.03	358410398	0.927745
57	143824	3598861	517602567	0.796551				57	180473	3617204	652809008			57	36649	3689.23	135206441	3.74458
58	264852	2552134	675938509	0.564874				58	383179	2105310	806710950			58	118327	1105.18	130772441	1.12176
59	296908	3861752	1146584435	0.854738				59	395169	3231995	1277185056			59	98261	1329.12	130600621	1.34906
60	151061	3387156	511668657	0.749693				60	327938	2044200	670370327			60	176877	897.243	158701670	0.910706
61	152333	3967503	604380324	0.878144				61	320585	2396124	768160977			61	168252	973.425	163780653	0.988031
62	163254	4083276	666610405	0.903768				62	387628	2243879	869791306			62	224374	905.546	203180901	0.919133
63	134709	4232173	570110025	0.936724				63	345417	2161510	746623205			63	210708	837.715	176513180	0.850284
64	131227	4780920	627386369	1.05818				64	260403	2901136	755464249			64	129176	991.499	128077880	1.00638
65	109963	5877968	646356994	1.301				65	136731	4811.15	657832692			65	26768	428.71	11475698	0.435142
66	202662	3655511	740834693	0.809089				66	307641	2496016	767877432			66	104979	257.601	27042739	0.261467
67	122141	5261019	642584070	1.16444				67	272422	2868124	781339782			67	150281	923.308	138755712	0.937163
68	102769	5686671	584411064	1.25865				68	229301	3099512	710720368			68	126532	998.24	126309304	1.01322
69	91371	5102127	466184970	1.12927				69	199831	2813785	562281383			69	108460	886.008	96096413	0.899302
70	100847	5343656	538893068	1.18273				70	234848	2881296	676666513			70	134001	1028.15	137773445	1.04358
71	194197	3406504	661533040	0.753976				71	457908	1931558	884475886			71	263711	845.406	222942846	0.858091
72	117865	5083162	599124897	1.12508				72	238676	2979125	711046182			72	120811	926.416	111921285	0.940317
73	144691	4747109	686862704	1.0507				73	276698	2944723	814798825			73	132007	969.162	127936121	0.983704
74	190513	5321908	1013894408	1.17792				74	438030	2926585	1281933183			74	247517	1082.91	268038775	1.09916
75	191597	4620025	885182019	1.02257				75	392757	2726115	1070700103			75	201160	922.241	185518084	0.93608
76	108749	5069954	551353418	1.12215				76	184114	3410411	627903593			76	75365	1015.73	76550175	1.03097
77	109587	3984591	436659592	0.881926				77	236798	2369114	561001875			77	127211	977.449	124342283	0.992116
78	126561	3324259	420721709	0.735772				78	314936	1869362	588730277			78	188375	891.884	168008568	0.905266
79	189618	3854491	730879620	0.85313				79	440385	2146244	945173901			79	250767	854.555	214294281	0.867378
80	83469	3931558	328162274	0.870188				80	176992	2325157	411533919			80	93523	891.456	83371645	0.904832
81	123946	4441130	550461813	0.982974				81	239687	2880370	690388428			81	115741	1208.96	139926615	1.2271
82	138927	4083940	567368702	0.903915				82	347368	2181920	757928195			82	208441	914.213	190559493	0.927931
83	117879	3586028	422717549	0.79371				83	156695	3175281	497551746			83	38816	1927.92	74834197	1.95685
84	234097	6501532	1521987834	1.43901				84	423238	4040743	1710194976			84	189141	995.063	188207142	1.00999
85	200857	8988563	1805412699	1.98948				85	562742	3833817	2157451605			85	361885	972.792	352038906	0.987389
86	182192	5620232	1023963893	1.24395				86	309837	3719136	1152326011			86	127645	1005.62	128362118	1.02071
87	161780	5857634	947649967	1.29649				87	412793	2819381	1163821789			87	251013	861.198	216171822	0.87412
88	97900	7601569	744195778	1.68249				88	388914	2583440	1004736449			88	291014	895.286	260540671	0.908719
89	174507	5244111	915135200	1.1607				89	521759	2355377	1228939676			89	347252	903.679	313804476	0.917239
90	292531	5252988	1536660294	1.16267				90	663965	2804700	1862223118			90	371434	876.502	325562824	0.889654
91	191568	4984567	954883089	1.10325				91	640910	2100123	1345988627			91	449342	870.396	391105538	0.883456
92	194703	4730625	921065267	1.04705				92	674034	1984804	1337825850			92	479331	869.463	416760583	0.882509
93	171112	3785354	647721010	0.837828				93	591187	1637726	968201558			93	420075	762.913	320480548	0.77436
94	348119	3901674	1358245866	0.863574				94	914184	2029499	1855334749			94	566065	878.148	497088883	0.891325
95	305879	4203235	1285680465	0.930319				95	917810	1981829	1818942108			95	611931	871.441	533261643	0.884517
96	176775	3794879	670840587	0.839936				96	509697	1914978	976058239			96	332922	916.784	305217652	0.930541
97	140126	4445842	622977289	0.984017				97	339032	2373293	804622945			97	198906	913.224	181645656	0.926926
98	92165	4651501	428706685	1.02954				98	259811	2383444	619244004			98	167646	1136.55	190537319	1.1536
99	327013	3366129	1100768736	0.745039				99	674121	2063485	1391038199			99	347108	836.251	290269463	0.848799
100	310039	4284293	1328298897	0.94826				100	648118	2577560	1670563492			100	338079	1012.38	342264595	1.02757
101	202113	4628852	935553280	1.02452				101	467385	2495543	1166378378			101	265272	870.145	230825098	0.883201
102	180863	4632640	837875266	1.02536				102	496970	2272574	1129401108			102	316107	922.238	291525842	0.936076
103	167559	3497207	585987437	0.774051				103	356584	2191334	781394749			103	189025	1033.76	195407312	1.04928
104	290595	4127451	1199416508	0.913546				104	543789	2643469	1437489968			104	253194	940.281	238073460	0.95439
105	337140	3826442	1290046122	0.846922				105	509249	2819958	1436061118			105	172109	848.387	146014996	0.861117
106	165190	4587702	757840523	1.01542				106	395530	2451890	969796926			106	230340	920.189	211956403	0.933997
107	233114	4126370	961916510	0.913307				107	562208	2190653	1231602601			107	329094	819.48	269686091	0.831777
108	192666	3664203	705966534	0.811013				108	291317	2838205	826818226			108	98651	1225.04	120851692	1.24342
109	253050	3659843	926123015	0.810048				109	669036	1976043	1322043276			109	415986	951.763	395920261	0.966045
110	234010	4266634	998435467	0.944352				110	559680	2237796	1252449453			110	325670	779.974	254013986	0.791677
111	89753	3601709	323263331	0.797181				111	159122	2505001	398601360			111	69369	1086.05	75338029	1.10234
112	181774	3379811	614360143	0.748068				112	266340	2794503	744288578			112	84566	1536.41	129928435	1.55947
113	215057	5972602	1284450060	1.32194				113	700571	2420282	1695579910			113	485514	846.793	411129850	0.859499
114	198011	5911224	1170486231	1.30836				114	485500	2964396	1439213660			114	287489	934.74	268727429	0.948766
115	227336	5199188	1181963129	1.15076				115	573822	2583174	1482283485			115	346486	866.76	300320356	0.879766
116	115813	4596801	532370558	1.01743				116	329686	2225238	733629149			116	213873	941.019	201258591	0.955139
117	154254	4717527	727697305	1.04415				117	462877	2253193	1042952445			117	308623	1021.49	315255140	1.03682
118	173250	5344842	925996136	1.183				118	491668	2476792	1217760178			118	318418	916.293	291764042	0.930041
119	170708	5428801	926739424	1.20158				119	418716	2957257	1238251196			119	248008	1256.06	311511772	1.2749
120	76462	6952749	531624395	1.53888				120	193850	3413555	661718945			120	117388	1108.24	130094550	1.12487
121	80551	7454324	600450907	1.6499				121	249597	3191348	796551813			121	169046	1160.04	196100906	1.17745
122	309880	5177708	1604469853	1.146				122	1215079	1948216	2367235177			122	905199	842.649	762765324	0.855293
123	180098	5349433	963421187	1.18401				123	624109	2181431	1361450342			123	444011	896.44	398029155	0.909891
124	505811	5394127	2728407947	1.1939				124	1251858	2715345	3399226503			124	746047	899.164	670818556	0.912656
125	220359	6125639	1349837884	1.35581				125	534241	3082695	1646900675			125	313882	946.416	297062791	0.960616
126	161448	5103989	824029072	1.12969				126	317190	3116180	988421064			126	155742	1055.54	164391992	1.07138
127	301545	3957288	1193300261	0.875883				127	633325	2510991	1590274168			127	331780	1196.5	396973907	1.21445
128	188578	5265839	993019127	1.16551				128	483694	2616147	1265415165			128	295116	923.013	272396038	0.936863
129	193143	4430732	855762703	0.980672				129	535642	2259234	1210140179			129	342499	1034.68	354377476	1.05021
130	289916	4129739	1197277480	0.914052				130	514088	2945456	1514224719			130	224172	1413.86	316947239	1.43507
131	154658	5140200	794975470	1.1377				131	352727	2700612	952578770			131	198069	795.699	157603300	0.807638
132	196768	4262568	838738932	0.943452				132	537491	2136836	1148530031			132	340723	909.217	309791099	0.92286
133	135113	4858798	656487195	1.07542				133	352583	2406999	848665937			133	217470	883.702	192178742	0.896962
134	129407	5402372	699104385	1.19573				134	298974	2857877	854429789			134	169567	916.012	155325404	0.929757
135	284138	4242796	1205537984	0.939076				135	566802	2566488	1454689662			135	282664	881.441	249151678	0.894667
136	141426	4473052	632605681	0.990039				136	242273	3070561	743914630			136	100847	1103.74	111308949	1.1203
137	199744	4804567	959684941	1.06341				137	505609	2468320	1248003852			137	305865	942.635	288318911	0.956779
138	156551	3972300	621867044	0.879206				138	350733	2324360	815230961			138	194182	995.787	193363917	1.01073
139	148042	4388847	649734546	0.971402				139	229676	3122479	717159438			139	81634	825.941	67424892	0.838334
140	203125	3825153	776982866	0.846637				140	372908	2447135	912556364			140	169783	798.51	135573498	0.810492
141	179924	3300846	593902856	0.73059				141	312885	2362418	739165333			141	132961	1092.52	145262477	1.10891
142	112678	4538634	511406492	1.00455				142	196552	3111812	611632052			142	83874	1194.95	100225560	1.21288
143	141426	4473052	632605681	0.990039				143	232638	3119662	725751131			143	91212	1021.2	93145450	1.03652
144	162647	4278598	695901542	0.947				144	280497	2949646	827367663			144	117850	1115.54	131466121	1.13228
145	170477	4206526	717115118	0.931048				145	326378	2614278	853241940			145	155901	873.162	136126822	0.886264
146	196104	3516671	689632934	0.778359				146	412028	2195205	904485391			146	215924	995.037	214852457	1.00997
147	159397	4414309	703626419	0.977037				147	307453	2793704	858933794			147	148056	1048.98	155307375	1.06472
148	148721	4563919	678751455	1.01015				148	396441	2273887	901460956			148	247720	899.037	222709501	0.912527
149	161694	3947546	638293157	0.873727				149	469060	1909679	895754787			149	307366	837.639	257461630	0.850207
150	167660	4761970	798391145	1.05399				150	452115	2281727	1031603394			150	284455	819.856	233212249	0.832158
151	143911	4278119	615667025	0.946894				151	524677	1778310	933038686			151	380766	833.508	317371661	0.846015
152	152260	4243534	646122290	0.939239				152	339596	2409635	818301739			152	187336	919.094	172179449	0.932885
153	136587	4616633	630570057	1.02182				153	401150	2094273	840117351			153	264563	792.051	209547294	0.803935
154	154081	3949766	608582451	0.874218				154	260258	2670927	695131384			154	106177	815.138	86548933	0.827369
155	227322	4854790	1103598772	1.07453				155	458703	2886043	1323835471			155	231381	951.836	220236699	0.966118
156	253035	3948208	999036693	0.873873				156	414354	2785940	1154363903			156	161319	962.858	155327210	0.977305
157	186685	4803270	896699134	1.06313				157	406972	2721072	1107398941			157	220287	956.479	210699807	0.97083
158	200914	4707588	945822351	1.04195				158	518523	2368023	1227875211			158	317609	888.051	282052860	0.901376
159	142307	3653961	519984865	0.808746				159	322073	2204807	710108148			159	179766	1057.62	190123283	1.07348
160	105484	4898987	516766752	1.08431				160	385360	2115380	815183997			160	279876	1066.25	298417245	1.08225
161	161939	3686928	597058200	0.816043				161	483550	1826545	883225227			161	321611	889.792	286167027	0.903144
162	142394	3842176	547102188	0.850405				162	287980	2359542	679501417			162	145586	909.423	132399229	0.923069
163	129219	4723870	610414373	1.04555				163	253310	3154238	798999855			163	124091	1519.74	188585482	1.54254
164	99995	4637093	463685833	1.02635				164	204800	2825940	578753694			164	104805	1097.92	115067861	1.1144
165	124885	4641975	579714668	1.02743				165	192189	3424067	658068262			165	67304	1164.17	78353594	1.18164
166	143261	4011245	574653395	0.887825				166	411883	1939471	798835777			166	268622	834.564	224182382	0.847087
167	133062	4195288	558232339	0.92856				167	293629	2468092	724702455			167	160567	1036.76	166470116	1.05232
168	220229	4377807	964118667	0.968958				168	435690	2714584	1182717584			168	215461	1014.56	218598917	1.02979
169	182958	3478084	636343703	0.769819				169	300924	2557179	769515994			169	117966	1128.9	133172291	1.14584
170	255592	4232963	1081913217	0.936899				170	395473	3043904	1203780604			170	139881	871.222	121867387	0.884294
171	104415	4887114	510289992	1.08169				171	206202	3017851	622285775			171	101787	1100.3	111995783	1.11681
172	101873	5208321	530586871	1.15278				172	183377	3495980	641082383			172	81504	1355.71	110495512	1.37605
173	232334	4107783	954379373	0.909193				173	443260	2573570	1140760314			173	210926	883.632	186380941	0.896891
174	227018	4167830	946173677	0.922483				174	453632	2601240	1180005701			174	226614	1031.85	233832024	1.04733
175	136745	3437432	470053252	0.760821				175	248442	2332908	579591617			175	111697	980.674	109538365	0.995389
176	243371	4139545	1007445630	0.916223				176	327793	3336177	1093576554			176	84422	1020.24	86130924	1.03555
177	217224	4043327	878307273	0.894926				177	363475	2943586	1069919443			177	146251	1310.16	191612170	1.32982
178	244498	5087631	1243915154	1.12607				178	376722	3658758	1378333857			178	132224	1016.6	134418703	1.03185
179	182294	4219239	769140154	0.933862				179	252862	3463383	875758326			179	70568	1510.86	106618172	1.53353
180	210218	4366764	917970855	0.966514				180	289324	3554941	1028528672			180	79106	1397.59	110557817	1.41856
181	149342	3685429	550390695	0.815711				181	266629	2488834	663595663			181	117287	965.196	113204968	0.979679
182	158674	3515850	557875466	0.778178				182	277998	2340902	650766190			182	119324	778.475	92890724	0.790156
183	147984	3813636	564358712	0.844088				183	356859	2079664	742145982			183	208875	851.166	177787270	0.863938
184	349751	4320548	1511116887	0.956285				184	617059	2859594	1764538805			184	267308	948.052	253421918	0.962278
185	240814	4243060	1021789054	0.939134				185	424148	2788497	1182734933			185	183334	877.883	160945879	0.891056
186	189878	4589265	871399084	1.01576				186	394360	2744035	1082138430			186	204482	1030.6	210739346	1.04607
187	107868	6690556	721696828	1.48085				187	284571	3051260	868300179			187	176703	829.66	146603351	0.842109
188	321134	4234068	1359702019	0.937144				188	759699	2352347	1787074880			188	438565	974.48	427372861	0.989102
189	232652	4427353	1030033465	0.979924				189	427499	2829844	1209756321			189	194847	922.379	179722856	0.93622
190	138118	4094485	565521410	0.906249				190	388322	1966984	763822956			190	250204	792.559	198301546	0.804452
191	277276	5722664	1586756230	1.26662				191	1139353	2004929	2284321888			191	862077	809.169	697565658	0.82131
192	218278	3809079	831439922	0.843079				192	1201875	1382696	1661827817			192	983597	844.236	830387895	0.856904
193	154788	5385992	833689476	1.1921				193	591187	1995097	1179474292			193	436399	792.359	345784816	0.804249
194	148504	5411260	803596343	1.1977				194	301646	2979170	898655059			194	153142	620.723	95058716	0.630037
195	186107	4562861	849181889	1.00992				195	515042	2184723	1125223871			195	328935	839.199	276041982	0.851791
196	142683	6363860	908013182	1.40854				196	420565	2716783	1142584724			196	277882	844.141	234571542	0.856807
197	146829	6314533	927155005	1.39762				197	384104	2905076	1115850233			197	237275	795.26	188695228	0.807192
198	188029	5150747	968487978	1.14004				198	485341	2527458	1226679013			198	297312	868.418	258191035	0.881448
199	152492	5275819	804517981	1.16772				199	351716	2869399	1009213093			199	199224	1027.46	204695112	1.04288
200	165031	5778951	953704169	1.27908				200	266629	4137878	1103278780			200	101598	1472.22	149574611	1.49431
201	157389	6008797	945717112	1.32995				201	476688	2636765	1256913876			201	319299	974.625	311196764	0.989249
202	124510	6863268	854543738	1.51908				202	453314	2506606	1136280131			202	328804	856.852	281736393	0.869709
203	47643	5497722	261926747	1.21683				203	105080	3078859	323526319			203	57437	1072.47	61599572	1.08856
204	140025	4842618	678086132	1.07184				204	339379	2514214	853271526			204	199354	878.765	175185394	0.891951
205	146395	4724122	691589552	1.04561				205	376621	2426605	913909561			205	230226	965.66	222320009	0.980149
206	192622	3798745	731723582	0.840792				206	665338	1693451	1126717005			206	472716	835.583	394993423	0.848121
207	146078	4461695	651753586	0.987525				207	372561	2309215	860324102			207	226483	920.91	208570516	0.934728
208	167414	4173008	698621023	0.923629				208	312495	2645130	826590023			208	145081	882.052	127969000	0.895287
209	152665	4646056	709289755	1.02833				209	513496	2007084	1030629809			209	360831	890.556	321340054	0.903918
210	196682	3688761	725512064	0.816449				210	538141	1909346	1027497043			210	341459	884.396	301984979	0.897666
211	140559	5320624	747862668	1.17764				211	395834	2483676	983122892			211	255275	921.595	235260224	0.935424
212	112158	4769837	534977447	1.05573				212	253281	2682593	679449874			212	141123	1023.73	144472427	1.0391
213	142466	4252507	605838022	0.941225				213	296243	2545757	754163462			213	153777	964.549	148325440	0.979022
214	150614	4794061	722050711	1.06109				214	222916	3603266	803224417			214	72302	1122.7	81173706	1.13955
215	181297	5543881	1005087962	1.22705				215	361149	3262979	1178421860			215	179852	963.759	173333898	0.97822
216	132426	4837925	640667625	1.0708				216	307526	2584603	794831790			216	175100	880.435	154164165	0.893646
217	245567	3787647	930120689	0.838336				217	358722	2861312	1026416052			217	113155	851.004	96295363	0.863773
218	146757	4005232	587793846	0.886495				218	285293	2516002	717798499			218	138536	938.418	130004653	0.952499
219	124770	4019389	501498209	0.889628				219	285293	2691.29	767806120			219	160523	1659	266307911	1.68389
220	126229	4539314	572992153	1.00471				220	217455	2799135	608686101			220	91226	391.269	35693948	0.39714
221	135633	4623011	627033498	1.02323				221	270688	2783082	753348161			221	135055	935.283	126314663	0.949317
222	174348	4157841	724912600	0.920272				222	280907	3925930	810227269			222	106559	800.633	85314669	0.812647
223	223566	4296993	960660275	0.951071				223	286765	3392037	1001354676			223	63199	643.909	40694401	0.653571
224	173438	4776068	828352690	1.05711				224	346385	2962693	1026233354			224	172947	1144.17	197880664	1.16134
225	160350	4129097	662101344	0.91391				225	559954	1804894	1010658498			225	399604	872.256	348557154	0.885345
226	155121	3958916	614110011	0.876243				226	320253	2517124	806115184			226	165132	1162.74	192005173	1.18018
227	152665	3905844	596285327	0.864497				227	267843	2733496	732146502			227	115178	1179.58	135861175	1.19728
228	156508	3585676	561185368	0.793633				228	385115	2023098	779124971			228	228607	953.337	217939603	0.967642
229	143896	3829718	551081963	0.847647				229	401323	1942885	779724767			229	257427	888.185	228642804	0.901512
230	133654	3316616	443279164	0.73408				230	289454	2015738	583462860			230	155800	899.767	140183696	0.913268
231	265459	4366069	1159012194	0.96636				231	1043085	1731004	1805584808			231	777626	831.47	646572614	0.843946
232	99460	2890524	287492776	0.639772				232	146482	2234923	327376154			232	47022	848.185	39883378	0.860912
233	156334	3308253	517193139	0.732229				233	239240	2482927	594014364			233	82906	926.606	76821225	0.94051
234	134030	4007921	537180153	0.88709				234	405325	1944851	788296148			234	271295	925.62	251115995	0.939509
235	177526	4434044	787160017	0.981405				235	432888	2328252	1007871684			235	255362	864.309	220711667	0.877278
236	150801	3178083	479259345	0.703418				236	432570	1657645	717047294			236	281769	843.911	237787949	0.856574
237	75018	5006537	375579784	1.10812				237	124351	3386762	421146637			237	49333	923.659	45566853	0.937518
238	105239	3824521	402488118	0.846497				238	139100	2952675	410717592			238	33861	243.037	8229474	0.246684
239	64516	5508366	355375879	1.21919				239	171242	2790620	477872547			239	106726	1147.77	122496668	1.16499
240	109110	4117804	449295070	0.911411				240	158227	3138677	496622220			240	49117	963.559	47327150	0.978018
241	79207	3289899	260583691	0.728167				241	148302	2270219	336678587			241	69095	1101.31	76094896	1.11783
242	64963	4190090	272202838	0.92741				242	224577	1994767	447978609			242	159614	1101.26	175775771	1.11778
243	145673	3542849	516097760	0.784153				243	294351	2227152	655564156			243	148678	938.043	139466396	0.952119
244	207025	3360643	695737421	0.743825				244	447103	2044879	914270306			244	240078	910.258	218532885	0.923916
245	294322	3229762	950589923	0.714857				245	540770	2163002	1169686604			245	246448	889.018	219096681	0.902358
246	153142	3184192	487632369	0.70477				246	309274	2044235	632227760			246	156132	926.11	144595391	0.940006
247	139996	3050175	427011712	0.675108				247	309274	5623275	1739130468			247	169278	7751.27	1312118756	7.86757
248	163037	2651254	432252793	0.586813				248	304319	1871456	569518940			248	141282	971.576	137266147	0.986154
249	61179	4558051	278855362	1.00885				249	155352	2434328	378177399			249	94173	1054.68	99322037	1.0705
250	141426	3777482	534234087	0.836086				250	366942	2016056	739775530			250	225516	911.427	205541443	0.925103
251	140487	2909924	408806406	0.644066				251	255433	1995627	509750031			251	114946	878.183	100943625	0.89136
252	93480	3696773	345573616	0.818222				252	201608	2216780	446920312			252	108128	937.284	101346696	0.951348
253	98175	3406071	334390159	0.75388				253	217079	2059287	447029004			253	118904	947.309	112638845	0.961523
254	143261	3847494	551194238	0.851582				254	446727	1843065	823346948			254	303466	896.815	272152710	0.910271
255	158487	3964691	628350507	0.877521				255	318707	2416528	770163939			255	160220	885.117	141813432	0.898398
256	135720	2891824	392477861	0.640059				256	262440	1996926	524072696			256	126720	1038.47	131594835	1.05405
257	184273	2890473	532635222	0.63976				257	228550	2487899	568608107			257	44277	812.451	35972885	0.824642
258	231569	3949402	914558199	0.874138				258	418196	2654078	1109924962			258	186627	1046.83	195366763	1.06254
259	181037	2919009	528447973	0.646076				259	276977	2203.13	610216217			259	95940	852.285	81768244	0.865074
260	155540	3659227	569154887	0.809912				260	340506	2427215	826480725			260	184966	1391.21	257325838	1.41208
261	445802	3277965	1461324749	0.725526				261	746293	2370562	1769133126			261	300491	1024.35	307808377	1.03972
262	176804	3435567	607422397	0.760408				262	246578	2743920	676590672			262	69774	991.319	69168275	1.00619
263	114210	4255670	486039066	0.941925				263	236625	2662682	630056604			263	122415	1176.47	144017538	1.19412
264	161766	4086801	661104919	0.904549				264	314604	2517238	791933381			264	152838	855.994	130828462	0.868838
265	134607	3788239	509925261	0.838467				265	249496	2440442	608881122			265	114889	861.317	98955861	0.874241
266	144879	2983141	432193189	0.660271				266	251533	2097483	527586344			266	106654	894.417	95393155	0.907838
267	123917	4333522	536999058	0.959156				267	232956	2712002	631775977			267	109039	869.202	94776919	0.882244
268	220214	3293126	725193141	0.728881				268	624672	1695195	1058941322			268	404458	825.174	333748181	0.837556
269	192651	3588557	691340374	0.79427				269	434838	2109649	917355298			269	242187	933.225	226014924	0.947228
270	286174	2787652	797754772	0.617003				270	472961	2049526	969345447			270	186787	918.644	171590675	0.932428
271	189517	4865874	922163738	1.07698				271	533013	2329355	1241575891			271	343496	929.886	319412153	0.943839
272	253411	4193749	1062742256	0.92822				272	529242	2482898	1314054544			272	275831	911.11	251312288	0.924781
273	155453	3618186	562457869	0.800828				273	313665	2239997	702608874			273	158212	885.843	140151005	0.899135
274	228665	4011091	917196537	0.887791				274	587214	2088702	1226514835			274	358549	862.695	309318298	0.875639
275	150079	4480560	672438397	0.991701				275	409326	2229764	912701084			275	259247	926.771	240262687	0.940677
276	268363	4596957	1233651486	1.01746				276	721027	2290221	1651310507			276	452664	922.669	417659021	0.936514
277	251114	4492508	1128132348	0.994345				277	780732	2036865	1590245941			277	529618	872.541	462113593	0.885634
278	207285	5166776	1070995740	1.14358				278	589915	2409163	1421202219			278	382630	915.261	350206479	0.928995
279	229315	4763680	1092384083	1.05437				279	781469	2030165	1586510331			279	552154	894.907	494126248	0.908335
280	215577	5119146	1103570458	1.13304				280	874385	1903495	1664387902			280	658808	851.261	560817444	0.864034
281	236870	4221234	999885625	0.934303				281	883789	1775312	1569001840			281	646919	879.733	569116215	0.892934
282	206231	4687096	966622354	1.03741				282	589106	2221190	1308517161			282	382875	892.967	341894807	0.906366
283	117301	4332228	508175537	0.95887				283	344941	2088172	720295570			283	227640	931.822	212120033	0.945804
284	161448	3657130	590436634	0.809448				284	406986	1960440	797871712			284	245538	844.819	207435078	0.857495
285	354981	5141542	1825147732	1.138				285	757402	2853786	2161462439			285	402421	835.729	336314707	0.848269
286	179404	5920414	1062148253	1.31039				286	403692	3169439	1279478496			286	224288	968.978	217330243	0.983518
287	178509	5395329	963113430	1.19417				287	350950	3360691	1179435071			287	172441	1254.47	216321641	1.27329
288	160769	5189995	834390842	1.14872				288	447753	2435760	1090617891			288	286984	892.827	256227049	0.906224
289	150310	5166624	776596451	1.14355				289	424003	2440901	1034950552			289	273693	943.956	258354101	0.95812
290	139216	5981757	832754707	1.32397				290	435575	2560208	1115161753			290	296359	952.922	282407046	0.967221
291	140819	5358039	754514903	1.18592				291	288934	3159669	912934776			291	148115	1069.57	158419873	1.08562
292	130880	5568261	728776274	1.23245				292	274459	3277679	899587849			292	143579	1189.67	170811575	1.20752
293	245206	3757853	921447247	0.831741				293	555158	2241740	1244520743			293	309952	1042.33	323073496	1.05797
294	179780	3931420	706790633	0.870157				294	424451	2229124	946154247			294	244671	978.308	239363614	0.992987
295	162734	3619994	589095211	0.801228				295	333283	2157826	719166329			295	170549	762.661	130071118	0.774105
296	265343	3846892	1020747355	0.851449				296	476933	2536868	1209917147			296	211590	894.039	189169792	0.907454
297	124163	3778713	469176541	0.836358				297	364905	1885344	687971460			297	240742	908.836	218794919	0.922473
298	110093	3206506	353012780	0.709709				298	217513	2014858	438257546			298	107420	793.565	85244766	0.805472
299	164279	4865127	799240495	1.07682				299	550016	2008212	1104547698			299	385737	791.491	305307203	0.803367
300	133091	5138647	683905890	1.13736				300	397596	2175588	865005373			300	264505	684.673	181099483	0.694947
301	211070	5320548	1123007658	1.17762				301	391168	3301787	1291552474			301	180098	935.851	168544816	0.949893
302	249106	5338428	1329835370	1.18158				302	368199	3985431	1467430523			302	119093	1155.36	137595153	1.17269
303	426589	6151273	2624066660	1.36149				303	995601	3103738	3090085761			303	569012	818.997	466019101	0.831286
304	205248	5354959	1099095720	1.18524				304	432180	3033464	1311001823			304	226932	933.787	211906103	0.947798
305	147320	5186867	764128864	1.14803				305	251995	3426092	863359328			305	104675	947.986	99230464	0.962211
306	133481	6428393	858066285	1.42282				306	285886	3573817	1021702855			306	152405	1073.7	163636570	1.08981
307	165854	4644324	770280070	1.02795				307	290133	2995720	869156290			307	124279	795.599	98876220	0.807537
308	209510	5877653	1231425783	1.30093				308	370972	3808786	1412954152			308	161462	1124.28	181528369	1.14115
309	159772	4435199	708622049	0.981661				309	335435	2585866	867390517			309	175663	903.824	158768468	0.917386
310	220691	4847441	1069786324	1.0729				310	462112	2893143	1336955654			310	241421	1106.65	267169330	1.12326
311	136558	5395006	736729498	1.1941				311	296503	2968917	880293953			311	159945	897.586	143564455	0.911055
312	164308	8095206	1330110103	1.79175				312	285293	4980693	1420958212			312	120985	750.904	90848109	0.762171
313	158386	5234779	829113270	1.15864				313	340838	2885598	983521341			313	182452	846.294	154408071	0.858993
314	155699	5207021	810725685	1.15249				314	305315	3115186	951114311			314	149616	938.326	140388626	0.952406
315	107435	5920184	636032682	1.31034				315	291621	2802207	817181426			315	184186	983.51	181148744	0.998267
316	121216	4823149	584643139	1.06753				316	175261	3745.61	656459039			316	54045	1328.82	71815900	1.34876
317	116391	4675772	544218326	1.03491				317	249511	3044779	759704817			317	133120	1618.74	215486491	1.64303
318	125261	5020421	628862602	1.11119				318	242894	3053631	741709830			318	117633	959.316	112847228	0.973711
319	458833	4564166	2094188088	1.01021				319	855692	2892040	2474695867			319	396859	958.798	380507779	0.973185
320	231323	4066785	940741620	0.900118				320	526599	2286485	1204060105			320	295276	891.771	263318485	0.905152
321	162517	3815648	620107960	0.844533				321	370539	2212070	819657854			321	208022	959.273	199549894	0.973667
322	125261	5020421	628862602	1.11119				322	256734	2918641	749313259			322	131473	916.163	120450657	0.92991
323	150758	5279469	795922489	1.16853				323	406206	2534800	1029650907			323	255448	914.975	233728418	0.928704
KNOCKOUT
	Nucleus								Cells						Cytoplasm
	Area	Mean	IntDen						Area	Mean	IntDen				Area	Mean	IntDen
1	234718	5879362	1379991892	1.3013		5.19604e+06		1	502459	3307602	1661935656			1	267741	1053.05	281943764	1.06885		1504.37
2	199166	4160644	828660779	0.920893				2	330437	3021515	998420082			2	131271	1293.2	169759303	1.3126		985.217
3	139591	4529700	632306808	1.00258				3	185226	3697451	684864553			3	45635	1151.7	52557745	1.16898
4	147435	3394670	500494749	0.751356				4	231800	2601067	602927002			4	84365	1214.16	102432253	1.23237
5	197924	4494494	889568781	0.994785				5	511893	2360871	1208512466			5	313969	1015.84	318943685	1.03109
6	208585	3998936	834118998	0.885101				6	565791	2084120	1179175405			6	357206	965.987	345056407	0.980482
7	191091	4370174	835101728	0.967269				7	275340	3435258	945863955			7	84249	1314.7	110762227	1.33443
8	189502	4008324	759585811	0.887179				8	451610	2286971	1032817982			8	262108	1042.44	273232171	1.05808
9	226036	3538246	799770922	0.783135				9	560619	1940510	1087886738			9	334583	861.119	288115816	0.87404
10	127182	5124806	651784284	1.13429				10	200019	3864217	772916068			10	72837	1663.05	121131784	1.68801
11	144344	4036154	582594860	0.893339				11	192464	3448141	663641355			11	48120	2	81046495	0.00203001
12	190586	3942052	751298207	0.872511				12	364977	2548247	930052157			12	174391	1025.02	178753950	1.0404
13	349347	3711809	1296708065	0.82155				13	485760	3009348	1461820549			13	136413	1210.39	165112484	1.22855
14	207820	3763308	782089109	0.832949				14	346963	2705846	938828888			14	139143	1126.47	156739779	1.14337
15	203197	3075353	624902199	0.680681				15	260100	2575782	669959730			15	56903	791.831	45057531	0.803712
16	238720	3739487	892688617	0.827676				16	513337	2357154	1210014874			16	274617	1155.52	317326257	1.17286
17	197231	3755288	740658077	0.831173				17	288486	3053441	880874450			17	91255	1536.53	140216373	1.55959
18	143492	3477289	498962278	0.769643				18	307800	2411677	742314538			18	164308	1481.07	243352260	1.5033
19	157085	2184979	343228198	0.48361				19	209466	2184811	457644561			19	52381	2184.31	114416363	2.21709
20	324023	3530353	1143915413	0.781388				20	386054	3060083	1181356904			20	62031	603.593	37441491	0.61265
21	131978	3191193	421168248	0.70632				21	182337	2643688	482041940			21	50359	1208.79	60873692	1.22693
22	176530	3774772	666359146	0.835486				22	284239	2927087	831991368			22	107709	1537.78	165632222	1.56085
23	121447	3533664	429153629	0.78212				23	194342	2976337	578425871			23	72895	2047.77	149272242	2.0785
24	108995	3188157	347492415	0.705648				24	239167	2235548	534670022			24	130172	1437.93	187177607	1.4595
25	171214	3594957	615505288	0.795687				25	230298	3028265	697402015			25	59084	1386.11	81896727	1.40691
26	136413	3568193	486748724	0.789763				26	225603	2565913	578876499			26	89190	1032.94	92127775	1.04844
27	267929	3697020	990539781	0.818277				27	381633	2940474	1122182938			27	113704	1157.77	131643157	1.17514
28	212124	3410028	723350443	0.754756				28	258149	2965257	765478998			28	46025	915.341	42128555	0.929075
29	162026	4165625	674939209	0.921995				29	282635	3132022	885219853			29	120609	1743.49	210280644	1.76965
30	158732	4198805	666485650	0.929339				30	343207	2647557	908660621			30	184475	1312.78	242174971	1.33248
31	146179	3978269	581538138	0.880527				31	191972	3365375	646058973			31	45793	1408.97	64520835	1.43011
32	99215	5139074	509872547	1.13745				32	236451	2840383	671612868			32	137236	1178.56	161740321	1.19624
33	205219	3968326	814377277	0.878326				33	365960	2739884	1002686624			33	160741	1171.51	188309347	1.18909
34	129653	5551755	719798932	1.22879				34	227047	3698157	839656178			34	97394	1230.64	119857246	1.24911
35	132498	5138289	680814801	1.13728				35	217600	3881959	844712424			35	85102	1925.9	163897623	1.95479
36	306269	5829431	1785373016	1.29025				36	629237	3382163	2128182426			36	322968	1061.43	342809410	1.07736
37	447305	5508925	2464168430	1.21931				37	669151	4081687	2731266470			37	221846	1203.98	267098040	1.22205
38	206505	4714959	973662781	1.04358				38	491871	2565983	1262131208			38	285366	1010.87	288468427	1.02604
39	97192	6031040	586171464	1.33487				39	259883	3175015	825132021			39	162691	1468.8	238960557	1.49084
40	273809	3717091	1017771950	0.822719				40	442379	2765581	1223434147			40	168570	1220.04	205662197	1.23835
41	253902	4894488	1242721297	1.08332				41	488389	3056988	1492999369			41	234487	1067.34	250278072	1.08336
42	266846	5288965	1411338054	1.17063				42	554682	3086942	1712270023			42	287836	1045.5	300931969	1.06119
43	336533	3414970	1149250581	0.755849				43	634929	2330559	1479739074			43	298396	1107.55	330488493	1.12417
44	233577	5091686	1189299510	1.12696				44	393912	3475303	1368965290			44	160335	1120.56	179665780	1.13738
45	228781	6640134	1519134424	1.46969				45	330971	4912686	1625958640			45	102190	1045.35	106824216	1.06103
46	193908	5866876	1137635061	1.29854				46	326811	3978330	1300161819			46	132903	1222.9	162526758	1.24125
47	228795	6639751	1519142687	1.4696				47	348812	4828311	1684173755			47	120017	1375.06	165031068	1.3957
48	159238	6288569	1001378124	1.39187				48	325944	3660411	1193089683			48	166706	1150	191711559	1.16725
49	213237	5273216	1124443861	1.16714				49	329122	3815325	1255708794			49	115885	1132.72	131264933	1.14971
50	225776	4071384	919220416	0.901136				50	374107	2930395	1096281445			50	148331	1193.69	177061029	1.2116
51	137497	7041310	968156544	1.55848				51	236148	4601161	1086555615			51	98651	1200.18	118399071	1.21819
52	179072	4505703	806845817	0.997266				52	261111	3530397	921824604			52	82039	1401.51	114978787	1.42254
53	174854	4526477	791472151	1.00186				53	285163	3313922	945009000			53	110309	1391.88	153536849	1.41276
54	170318	4391882	748016084	0.972073				54	244787	3396677	831461779			54	74469	1120.54	83445695	1.13736
55	291823	5459224	1593126465	1.20831				55	448648	3889199	1744881997			55	156825	967.674	151755532	0.982194
56	194240	5796075	1125831815	1.28287				56	338700	4294421	1454520485			56	144460	2275.29	328688670	2.30943
57	273188	4885438	1334640891	1.08131				57	474868	3419141	1623639586			57	201680	1432.96	288998695	1.45446
58	134810	5760155	776524813	1.27492				58	229590	3883524	891617030			58	94780	1214.31	115092217	1.23253
59	87701	4631459	406185547	1.0251				59	121924	3693570	450334572			59	34223	1290.04	44149025	1.3094
60	72822	9264731	674677059	2.0506				60	168454	4647653	782917411			60	95632	1131.84	108240352	1.14883
61	195714	4470231	874886368	0.989415				61	278374	3683628	1025424958			61	82660	1821.18	150538590	1.8485
62	182871	4435391	811106278	0.981703				62	331578	3300796	1094471857			62	148707	1905.53	283365579	1.93412
63	260114	3576310	930248348	0.791559				63	397336	2827166	1123335451			63	137222	1407.11	193087103	1.42823
64	322925	3788378	1223362163	0.838497				64	527610	2741410	1446395108			64	204685	1089.64	223032945	1.10599
65	153763	4500643	692031584	0.996146				65	218120	3610817	787589799			65	64357	1484.81	95558215	1.50709
66	269417	4434029	1194603576	0.981402				66	427716	3239717	1385679007			66	158299	1207.05	191075431	1.22517
67	308739	4462522	1377754820	0.987708				67	422053	3571182	1507229016			67	113314	1142.61	129474196	1.15976
68	129234	4381539	566241902	0.969784				68	181037	3567094	645775154			68	51803	1535.3	79533252	1.55834
69	133004	3243980	431462151	0.718003				69	253570	2215914	561889233			69	120566	1081.79	130427082	1.09802
70	192348	3955441	760821114	0.875474				70	266990	3249612	867614762			70	74642	1430.74	106793648	1.45221
71	150599	4030117	606932246	0.892002				71	283184	2759846	781544814			71	132585	1316.99	174612568	1.33675
72	142076	5812912	825875482	1.2866				72	230023	4217327	970082277			72	87947	1639.7	144206795	1.6643
73	191712	4873708	934349946	1.07872				73	258698	4012573	1038045730			73	66986	1548.02	103695784	1.57125
74	130606	5849849	764025055	1.29477				74	210637	4364799	919386198			74	80031	1941.26	155361143	1.97039
75	175764	4361483	766591669	0.965345				75	302744	3210062	971827032			75	126980	1616.28	205235363	1.64053
76	142351	3110933	442842896	0.688556				76	327894	1983144	650261925			76	185543	1117.9	207419029	1.13468
77	249525	4178185	1042561942	0.924775				77	372908	3190658	1189822006			77	123383	1193.52	147260064	1.21143
78	370120	4270657	1580655469	0.945242				78	638569	2931396	1871899471			78	268449	1084.91	291244002	1.10119
79	245350	3970985	974281935	0.878915				79	338353	3293853	1114486086			79	93003	1507.52	140204151	1.53014
80	113502	3613929	410187844	0.799886				80	165522	2832515	468843027			80	52020	1127.55	58655183	1.14447
81	256661	3832113	983555361	0.848177				81	316814	3381473	1071299423			81	60153	1458.68	87744062	1.48057
82	153951	3665144	564251205	0.811221				82	245220	2822178	692055160			82	91269	1400.3	127803955	1.42131
83	131357	3850122	505740945	0.852163				83	267106	2636106	704119228			83	135749	1461.36	198378283	1.48329
84	138869	3773478	524019188	0.835199				84	195598	2906948	568594066			84	56729	785.751	44574878	0.797541
85	149256	5964175	890187024	1.32008				85	261602	3900212	1020302911			85	112346	1158.17	130115887	1.17555
86	119468	6192699	739829991	1.37066				86	211373	4121263	871124943			86	91905	1428.59	131294952	1.45003
87	205147	5507828	1129914966	1.21907				87	318187	4121901	1311534186			87	113040	1606.68	181619220	1.63079
88	319270	4650810	1484865151	1.02938				88	444733	3735186	1661161858			88	125463	1405.17	176296707	1.42625
89	613780	5360656	3290263304	1.1865				89	801361	4526777	3627582064			89	187581	1798.26	337318760	1.82524
90	213800	6083983	1300756892	1.34659				90	375927	4099097	1540962099			90	162127	1481.59	240205207	1.50382
91	142394	10987257	1564517698	2.43185				91	282274	6214916	1754309822			91	139880	1356.82	189792124	1.37718
92	139129	8789497	1222874438	1.94542				92	314662	4621563	1454229962			92	175533	1318.02	231355524	1.33779
93	203255	7264368	1476516671	1.60785				93	376086	4419956	1662284367			93	172831	1074.85	185767696	1.09098
94	202243	8455035	1709975600	1.87139				94	408301	4931139	2013387420			94	206058	1472.46	303411820	1.49455
95	205017	9632149	1974755063	2.13192				95	292690	7247294	2121207627			95	87673	1670.44	146452564	1.69551
96	125882	5342436	672517156	1.18246				96	230384	3573454	823267264			96	104502	1442.56	150750108	1.4642
97	140357	8209804	1152303071	1.81711				97	148692	7754777	1153075424			97	8335	92.6638	772353	0.0940542
98	128945	9108355	1174473649	2.01599				98	179924	7010128	1261293487			98	50979	1703.05	86819838	1.72861
99	124813	6273753	783046573	1.3886				99	208686	4285438	894312502			99	83873	1326.6	111265929	1.34651
100	174161	7446358	1296861510	1.64813				100	212428	6639085	1410326620			100	38267	2965.09	113465110	3.00958
101	80276	4647149	373055483	1.02857				101	165132	3203156	528942878			101	84856	1837.08	155887395	1.86465
102	144893	7224897	1046836892	1.59912				102	189618	5816087	1102833006			102	44725	1252.01	55996114	1.2708
103	49463	6790900	335898115	1.50306				103	143622	3310546	475466471			103	94159	1482.26	139568356	1.5045
104	93494	7023698	656675426	1.55458				104	135575	5516260	747868894			104	42081	2167.09	91193468	2.19961
105	166490	9328346	1553073492	2.06468				105	189675	8297368	1573807231			105	23185	894.274	20733739	0.907692
106	190456	8434687	1606432987	1.86688				106	268623	6599234	1772703720			106	78167	2127.12	166270733	2.15904
107	134275	7243644	972641798	1.60327				107	181759	5733459	1042108310			107	47484	1462.95	69466512	1.4849
108	41720	4914332	205025607	1.08771				108	58723	3920532	230224738			108	17003	1482.04	25199131	1.50428
109	106467	7627445	812069145	1.68821				109	215693	4597550	991657769			109	109226	1644.19	179588624	1.66886
110	183550	8467993	1554303392	1.87426				110	243487	6699153	1631154621			110	59937	1282.2	76851229	1.30144
111	155164	8046074	1248461529	1.78087				111	217571	6474134	1408581403			111	62407	2565.74	160119874	2.60423
112	215187	7904699	1700988738	1.74958				112	275586	6581182	1813679025			112	60399	1865.76	112690287	1.89376
113	135835	5579616	757909170	1.23496				113	210738	3920845	826269741			113	74903	912.655	68360571	0.926349
114	340636	6737118	2294903338	1.49115				114	493142	5358136	2642320606			114	152506	2278.06	347417268	2.31224
115	147984	5997345	887513655	1.32742				115	250825	4270425	1071130232			115	102841	1785.44	183616577	1.81223
116	179462	5281458	947822004	1.16897				116	316482	3656565	1157237421			116	137020	1528.36	209415417	1.55129
117	175360	8944756	1568548222	1.97978				117	275326	6193972	1705358887			117	99966	1368.57	136810665	1.38911
118	132787	6146146	816130006	1.36035				118	186815	4793450	895489169			118	54028	1468.85	79359163	1.49089
119	244585	4979717	1217961959	1.10218				119	358823	3923321	1407778670			119	114238	1661.59	189816711	1.68652
120	196061	5739336	1125257501	1.27031				120	280107	4669615	1307992643			120	84046	2174.23	182735142	2.20685
121	133351	6579163	877335796	1.45619				121	182597	5088998	929235440			121	49246	1053.89	51899644	1.0697
122	155583	6261606	974199463	1.38591				122	321177	4242052	1362449858			122	165594	2344.59	388250395	2.37977
123	267380	4964095	1327301100	1.09872				123	368199	3976961	1464311712			123	100819	1358.98	137010612	1.37937
124	245942	5006407	1231288228	1.10809				124	365439	3824379	1397579142			124	119497	1391.59	166290914	1.41247
125	99749	4129642	411929189	0.914031				125	149313	3220375	480845396			125	49564	1390.45	68916207	1.41131
126	134304	4788481	643112590	1.05985				126	335435	2685525	900819685			126	201131	1281.29	257707095	1.30052
127	112115	4411070	494547607	0.97632				127	151812	3837.37	582558976			127	39697	2217.08	88011369	2.25035
128	135055	4187918	565600444	0.926929				128	189849	3300975	626686246			128	54794	1114.83	61085802	1.13155
129	106871	4717105	504122737	1.04406				129	249222	2676564	667057926			129	142351	1144.6	162935189	1.16178
130	321842	3763686	1211310677	0.833032				130	491018	2879980	1414122600			130	169176	1198.82	202811923	1.21681
131	77315	4851480	375091164	1.0738				131	108576	4044394	439123451			131	31261	2048.31	64032287	2.07905
132	124770	3829177	477765589	0.847528				132	281162	2438636	685651121			132	156392	1329.26	207885532	1.3492
133	188592	5851156	1103481298	1.29506				133	326406	3907875	1275555883			133	137814	1248.6	172074585	1.26734
134	78629	4468217	351333105	0.988969				134	106900	3752848	401179920			134	28271	1763.18	49846815	1.78963
135	175490	3868175	678824191	0.856159				135	183839	3752861	689923312			135	8349	1329.4	11099121	1.34934
136	172875	8491709	1468002583	1.87951				136	297081	5446642	1618094778			136	124206	1208.41	150092195	1.22655
137	215375	6178079	1330602855	1.36742				137	349737	4217276	1474936124			137	134362	1074.21	144333269	1.09033
138	127962	5331824	682272630	1.18011				138	298309	2910135	868119793			138	170347	1090.99	185847163	1.10736
139	379553	6862280	2604600164	1.51886				139	580309	4861819	2821355747			139	200756	1079.7	216755583	1.0959
140	122617	5411525	663546662	1.19776				140	250796	3210383	805152274			140	128179	1104.75	141605612	1.12133
141	87239	8062503	703366001	1.78451				141	174507	4901290	855310400			141	87268	1741.12	151944399	1.76725
142	106582	7801136	831463021	1.72666				142	234111	4303063	1007395459			142	127529	1379.55	175932438	1.40025
143	86676	8296480	719103764	1.83629				143	182091	4758927	866559383			143	95415	1545.41	147455619	1.5686
144	105990	5229144	554237048	1.15739				144	147262	4178224	615294190			144	41272	1479.38	61057142	1.50158
145	118428	6801348	805470042	1.50537				145	217715	4457060	970369246			145	99287	1660.83	164899204	1.68575
146	118515	5200905	616383560	1.15114				146	233562	3227867	753908072			146	115047	1195.38	137524512	1.21331
147	129060	8887246	1146989890	1.96705				147	359286	4097939	1472330131			147	230226	1413.13	325340241	1.43434
148	235209	5240993	1232729560	1.16001				148	389333	3594291	1399376437			148	154124	1081.25	166646877	1.09748
149	192117	5250431	1008696173	1.1621				149	388076	3161488	1226898577			149	195959	1113.51	218202404	1.13022
150	152997	5167184	790564641	1.14367				150	256040	3567484	913419265			150	103043	1192.27	122854624	1.21016
151	248297	5181820	1286631328	1.14691				151	485168	3102431	1505198897			151	236871	922.728	218567569	0.936574
152	213136	4648406	990741288	1.02885				152	352308	3132986	1103776299			152	139172	812.196	113035011	0.824383
153	147045	5564561	818243378	1.23163				153	184721	4633152	855838154			153	37676	997.844	37594776	1.01282
154	199470	4356032	868897072	0.964139				154	345750	3015123	1042477519			154	146280	1186.63	173580447	1.20444
155	145962	5316989	776078375	1.17683				155	187682	4581646	859892182			155	41720	2008.96	83813807	2.0391
156	146684	5128559	752278986	1.13513				156	186613	4417302	824325705			156	39929	1804.37	72046719	1.83145
157	152708	4733939	722911647	1.04778				157	183955	4283215	787918343			157	31247	2080.41	65006696	2.11163
158	133510	4410519	588846552	0.976198				158	249727	3052108	762194810			158	116217	1491.59	173348258	1.51397
159	174348	4369562	761825687	0.967133				159	321986	3050007	982059583			159	147638	1491.72	220233896	1.5141
160	199441	4133838	824456542	0.914959				160	329007	2998510	986530102			160	129566	1250.9	162073560	1.26967
161	148866	4396472	654483598	0.973089				161	221760	3476563	770962410			161	72894	1597.92	116478812	1.6219
162	216906	5722861	1241323491	1.26666				162	346978	4236349	1469918132			162	130072	1757.45	228594641	1.78382
163	134550	4460266	600127375	0.987209				163	194529	3653990	710808156			163	59979	1845.33	110680781	1.87301
164	108749	5605168	609557525	1.24061				164	168960	4162605	703313649			164	60211	1557.13	93756124	1.58049
165	190788	5838725	1113957610	1.29231				165	300577	4443925	1335742295			165	109789	2020.1	221784685	2.05041
166	94115	5496650	517319585	1.2166				166	146757	4010506	588567875			166	52642	1353.45	71248290	1.37376
167	88626	5541193	491093592	1.22646				167	141151	4307367	607991323			167	52525	2225.56	116897731	2.25896
168	166504	5446724	906902201	1.20555				168	216834	4619957	1001763137			168	50330	1884.78	94860936	1.91306
169	114513	4670196	534798779	1.03367				169	311599	2752132	857562742			169	197086	1637.68	322763963	1.66225
170	127139	4961432	630791066	1.09813				170	267265	3270121	873988046			170	140126	1735.56	243196980	1.7616
171	108027	4773726	515690788	1.05659				171	257210	2924196	752133429			171	149183	1584.92	236442641	1.6087
172	144676	6537712	945851980	1.44702				172	180069	5520331	994039965			172	35393	1361.51	48187985	1.38194
173	131256	5382822	706527774	1.1914				173	240525	3976518	956453004			173	109269	2287.25	249925230	2.32157
174	188260	5908949	1112417410	1.30785				174	339971	4019753	1366600472			174	151711	1675.44	254183062	1.70058
175	375624	4994541	1876068806	1.10546				175	844280	2859726	2414409071			175	468656	1148.69	538340265	1.16593
176	192651	5818590	1120959250	1.28785				176	335493	4140668	1389165208			176	142842	1877.64	268205958	1.90581
177	247604	5484011	1357861965	1.2138				177	456276	3502020	1597886410			177	208672	1150.25	240024445	1.16751
178	157793	6521618	1029067175	1.44346				178	274343	4312218	1183027868			178	116550	1320.98	153960693	1.34081
179	119020	6156074	732697572	1.36255				179	218423	3900305	851916148			179	99403	1199.35	119218576	1.21734
180	65686	3866931	254002414	0.855884				180	133250	2500061	333131945			180	67564	1171.18	79129531	1.18875
181	265849	5375500	1429071454	1.18978				181	458804	3691360	1693609698			181	192955	1370.98	264538244	1.39156
182	282967	4180737	1183012642	0.92534				182	377617	3882635	1466150596			182	94650	2991.42	283137954	3.03631
183	175721	5552467	975683309	1.22895				183	245769	4408154	1083388208			183	70048	1537.59	107704899	1.56066
184	323243	5373097	1736815199	1.18925				184	441411	4259973	1880398275			184	118168	1215.08	143583076	1.23331
185	277435	7104519	1971040009	1.57247				185	574776	4062134	2334816547			185	297341	1223.43	363776538	1.24179
186	211258	4967004	1049318043	1.09937				186	383324	3510245	1345559813			186	172066	1721.68	296241770	1.74751
187	243804	5652830	1378185280	1.25116				187	289974	5200136	1507903166			187	46170	2809.57	129717886	2.85173
188	146814	4759979	698833003	1.05355				188	330726	2862178	946596351			188	183912	1347.18	247763348	1.3674
189	157114	5708457	896880113	1.26348				189	306572	3363544	1031169062			189	149458	898.506	134288949	0.911988
190	289512	5880505	1702473913	1.30156				190	646312	3203322	2070346633			190	356800	1031.03	367872720	1.0465
191	167732	7384918	1238687435	1.63453				191	261010	5326217	1390193890			191	93278	1624.25	151506455	1.64862
192	167414	8740553	1463293142	1.93458				192	282101	5845283	1648958633			192	114687	1618.89	185665491	1.64318
193	191496	5223186	1000217564	1.15607				193	444574	2875625	1278429503			193	253078	1099.31	278211939	1.11581
194	687079	6468340	4444259340	1.43166				194	1252089	3996691	5004213608			194	565010	991.052	559954268	1.00592
195	147421	6358898	937435401	1.40744				195	292040	3794729	1108210848			195	144619	1180.86	170775447	1.19858
196	143896	5564961	800776852	1.23172				196	225920	4324219	976929316			196	82024	2147.57	176152464	2.1798
197	68532	6261893	429137811	1.38597				197	144286	3929491	566971582			197	75754	1819.49	137833771	1.84679
198	134911	6677433	900858112	1.47794				198	218408	5174673	1130192574			198	83497	2746.62	229334462	2.78783
199	111682	3256416	363682148	0.720756				199	158154	3192910	504972781			199	46472	3040.34	141290633	3.08596
200	113964	7088687	807856515	1.56897				200	199773	4613929	921739417			200	85809	1327.17	113882902	1.34708
201	145601	5234453	762140724	1.15856				201	298786	3566566	1065639206			201	153185	1981.25	303498482	2.01098
202	132065	6485362	856489190	1.43543				202	265343	3944766	1046717568			202	133278	1427.31	190228378	1.44872
203	156970	5539901	869597225	1.22617				203	378975	2953188	1119185632			203	222005	1124.25	249588407	1.14112
204	224678	7488360	1682470114	1.65743				204	426156	4821509	2054714239			204	201478	1847.57	372244125	1.87529
205	228622	6391825	1461310405	1.41473				205	319530	5011259	1601248779			205	90908	1539.34	139938374	1.56244
206	170910	6796516	1161593644	1.5043				206	251764	5115045	1287785329			206	80854	1560.74	126191685	1.58415
207	93494	19496849	1822843528	4.31532				207	131328	14301652	1878210767			207	37834	1463.43	55367239	1.48538
208	239514	3589683	859779576	0.794519				208	649375	1893037	1229290727			208	409861	901.552	369511151	0.91508
209	168108	5052191	849312032	1.11822				209	374309	3002903	1124014686			209	206201	1332.21	274702654	1.3522
210	171026	4731957	809286434	1.04734				210	408503	3361195	1373058019			210	237477	2374	563771585	2.40963
211	126229	6846544	864231157	1.51537				211	172008	5690085	978740421			211	45779	2501.35	114509264	2.53888
212	261631	5682391	1486688477	1.25771				212	475099	3670273	1743742139			212	213468	1204.18	257053662	1.22225
213	113227	5076085	574752162	1.12351				213	187783	3665221	688266432			213	74556	1522.54	113514270	1.54538
214	127096	5211078	662304887	1.15339				214	214190	3626453	776750864			214	87094	1314.05	114445977	1.33377
215	144922	4617205	669133999	1.02195				215	203024	3748920	761119005			215	58102	1583.16	91985006	1.60692
216	132571	5039566	668098180	1.11543				216	227813	3496589	796567747			216	95242	1348.88	128469567	1.36911
217	432469	5775415	2497686643	1.2783				217	690893	4014618	2773669383			217	258424	1067.95	275982740	1.08397
218	315514	5018441	1583389541	1.11075				218	501044	3662716	1835181001			218	185530	1357.15	251791460	1.37751
219	254177	5092214	1294322141	1.12708				219	506461	3220142	1630876045			219	252284	1334.03	336553904	1.35404
220	137251	4136487	567737319	0.915546				220	346804	2149649	745507283			220	209553	848.329	177769964	0.861058
221	219391	4433156	972593607	0.981209				221	395010	2919695	1153309651			221	175619	1029.02	180716044	1.04446
222	180921	4803899	869127283	1.06327				222	287850	3911840	1126024105			222	106929	2402.5	256896822	2.43855
223	139172	5644134	785507630	1.24924				223	366870	2993653	1098280405			223	227698	1373.63	312772775	1.39424
224	97178	5762897	560026744	1.27553				224	216083	3590209	775781915			224	118905	1814.52	215755171	1.84174
225	111147	6274819	697428754	1.38883				225	305518	3096491	946032554			225	194371	1279.02	248603800	1.29821
226	146554	6370464	933618822	1.41				226	305518	6109763	1866640274			226	158964	5869.39	933021452	5.95746
227	221876	6870689	1524437667	1.52072				227	376144	4633928	1743024059			227	154268	1416.93	218586392	1.43819
228	198415	7488374	1485807779	1.65743				228	316540	5409027	1712172917			228	118125	1916.32	226365138	1.94507
229	183290	5447897	998547062	1.20581				229	401901	3146573	1264611031			229	218611	1217.07	266063969	1.23533
230	187480	5456544	1022991131	1.20772				230	364862	3289918	1200365044			230	177382	999.954	177373913	1.01496
231	125001	6807657	850963234	1.50677				231	196667	5035754	990368250			231	71666	1945.2	139405016	1.97439
232	199210	5203535	1036595254	1.15172				232	409846	3002361	1230506846			232	210636	920.6	193911592	0.934414
233	276048	4376442	1208107574	0.968656				233	514045	2945615	1514178867			233	237997	1286.03	306071293	1.30533
234	231655	4849442	1123399620	1.07335				234	385404	3412649	1315247910			234	153749	1247.8	191848290	1.26653
235	172369	5683647	979685721	1.25799				235	403707	3137306	1266551889			235	231338	1240.03	286866168	1.25864
236	113444	6006829	681439560	1.32952				236	265343	3200391	849202619			236	151899	1104.44	167763059	1.12101
237	109746	6110136	670562748	1.35238				237	209423	3818479	799677775			237	99677	1295.33	129115027	1.31477
238	184764	6781425	1252962241	1.50096				238	317089	4557555	1445149765			238	132325	1452.39	192187524	1.47418
239	200221	4829600	966987375	1.06896				239	365873	3143515	1150126931			239	165652	1105.57	183139556	1.12216
240	119511	4413111	527417211	0.976772				240	178032	3323573	591702476			240	58521	1098.5	64285265	1.11498
241	142264	5132763	730206453	1.13606				241	209134	3949069	825885277			241	66870	1430.82	95678824	1.45229
242	128844	6300904	811830685	1.39461				242	193504	4764770	922000455			242	64660	1703.83	110169770	1.7294
243	207155	4401028	911695327	0.974098				243	449905	2571617	1156983216			243	242750	1010.45	245287889	1.02562
244	159570	3929066	626961441	0.869636				244	244729	3058225	748436519			244	85159	1426.45	121475078	1.44785
245	192391	4812878	925955889	1.06525				245	238156	4296128	1023149083			245	45765	2123.75	97193194	2.15561
246	140718	3627622	510472055	0.802917				246	222699	3548694	790290399			246	81981	3413.21	279818344	3.46442
247	180546	5572223	1006040428	1.23332				247	318389	3656834	1164295602			247	137843	1148.08	158255174	1.16531
248	360557	5986463	2158459687	1.32501				248	597629	4033324	2410433369			248	237072	1062.86	251973682	1.07881
249	195728	5225347	1022748511	1.15655				249	326652	3893178	1271714803			249	130924	1901.61	248966292	1.93014
250	251085	5364578	1346966489	1.18736				250	469292	3522311	1652990443			250	218207	1402.45	306023954	1.42349
251	277594	4260967	1182817261	0.943097				251	409644	3260242	1335538997			251	132050	1156.54	152721736	1.1739
252	160812	4652875	748240242	1.02984				252	437987	2364607	1035667390			252	277175	1036.99	287427148	1.05255
253	234285	4735180	1109379771	1.04806				253	376837	3416153	1287334051			253	142552	1248.35	177954280	1.26708
254	167501	3945224	660828582	0.873213				254	349448	2553024	892148483			254	181947	1271.36	231319901	1.29044
255	132325	3291678	435571320	0.728561				255	172268	2859205	492549788			255	39943	1426.49	56978468	1.4479
256	175331	3698046	648380700	0.818504				256	261501	2843689	743626953			256	86170	1105.33	95246253	1.12191
257	164915	4839831	798161209	1.07122				257	355327	2810667	998706834			257	190412	1053.22	200545625	1.06902
258	126200	5098781	643465765	1.12853				258	221630	3551462	787110308			258	95430	1505.23	143644543	1.52782
259	165204	4808539	794389961	1.06429				259	262888	3610667	949199600			259	97684	1584.8	154809639	1.60858
260	138869	5141097	713939116	1.1379				260	319704	2858540	913885523			260	180835	1105.68	199946407	1.12227
261	195064	4212210	821649750	0.932306				261	462863	2355496	1090271968			261	267799	1003.07	268622218	1.01813
262	145211	3197418	464299685	0.707698				262	189921	2575581	489157068			262	44710	555.969	24857383	0.564311
263	168050	3874955	651185730	0.85766				263	189921	4958368	941698564			263	21871	13283	290512834	13.4823
264	264361	2970174	785198328	0.657401				264	301198	4065751	1224597350			264	36837	11928.2	439399022	12.1072
265	166764	4688718	781910253	1.03777				265	200337	4092865	819950601			265	33573	1133.06	38040348	1.15007
266	125333	3779556	473703732	0.836545				266	179014	3025837	541668267			266	53681	1266.08	67964535	1.28508
267	148418	3065346	454951964	0.678466				267	227856	2405047	548004685			267	79438	1171.39	93052721	1.18896
268	508946	3282138	1670429853	0.726449				268	788981	2529008	1995337928			268	280035	1160.24	324908075	1.17765
269	309028	5709397	1764363691	1.26368				269	592169	3261427	1931315479			269	283141	589.642	166951788	0.598489
270	82645	8431299	696807636	1.86613				270	208499	4253365	886820436			270	125854	1509.79	190012800	1.53244
271	360672	4766077	1718992104	1.0549				271	649938	3306308	2148896187			271	289266	1486.19	429904083	1.50849
272	89493	4908566	439280999	1.08643				272	137612	3596835	494968461			272	48119	1157.29	55687462	1.17465
273	121447	4854337	589545607	1.07443				273	222598	3271691	728271214			273	101151	1371.47	138725607	1.39205
274	350430	4938173	1730484517	1.09299				274	529112	3780518	2000318130			274	178682	1510.13	269833613	1.53279
275	139996	4343826	608117508	0.961437				275	287894	2642909	760876486			275	147898	1032.87	152758978	1.04837
276	155135	3390338	525960769	0.750398				276	257355	2486831	639997925			276	102220	1115.61	114037156	1.13234
277	86719	3796460	329225612	0.840286				277	227914	2309798	526435145			277	141195	1396.72	197209533	1.41768
278	697957	3450143	2408050493	0.763634				278	1241818	2461746	3057041101			278	543861	1193.3	648990608	1.21121
279	164698	3351982	552066051	0.741908				279	341806	2387469	816050914			279	177108	1490.53	263984863	1.5129
280	133047	3989024	530728861	0.882907				280	225790	2902188	655286172			280	92743	1343.04	124557311	1.36319
281	137439	4656033	639920003	1.03054				281	218221	3382113	738047056			281	80782	1214.71	98127053	1.23294
282	272379	3956476	1077659402	0.875703				282	488996	2698181	1319398943			282	216617	1115.98	241739541	1.13272
283	340968	4053480	1382107243	0.897173				283	655529	2617659	1715950969			283	314561	1061.3	333843726	1.07723
284	395920	4664124	1846622115	1.03233				284	1174890	2243720	2636124126			284	778970	1013.52	789502011	1.02873
285	334554	3881014	1298408672	0.859001				285	544743	2869369	1563067771			285	210189	1259.15	264659099	1.27804
286	236293	3945016	932178083	0.873167				286	265545	3995.97	1061109296			286	29252	4407.6	128931213	4.47374
287	96759	3240368	313534915	0.717204				287	146222	3782802	553128927			287	49463	4843.9	239594012	4.91659
288	215274	4546950	978838841	1.0064				288	468974	2632295	1234477189			288	253700	1007.64	255638348	1.02276
289	281003	4162668	1169721506	0.921341				289	544483	2615613	1424156056			289	263480	965.669	254434550	0.980159
290	251056	5004782	1256482389	1.10773				290	460552	3274066	1507876441			290	209496	1199.99	251394052	1.218
291	156955	4326091	679003162	0.957512				291	386632	2406407	930393313			291	229677	1094.54	251390151	1.11096
292	308320	4059082	1251496843	0.898413				292	686747	2395008	1644763164			292	378427	1039.21	393266321	1.05481
293	350762	3373877	1183429307	0.746754				293	1002665	1794086	1798867725			293	651903	944.064	615438418	0.95823
294	210348	3501388	736508735	0.774977				294	476847	2091556	997351846			294	266499	978.777	260843111	0.993464
295	198170	3856879	764316618	0.853659				295	440270	2300193	1012704928			295	242100	1025.97	248388310	1.04137
296	142639	4415711	629854505	0.977348				296	182525	3809862	695394084			296	39886	1643.17	65539579	1.66783
297	256979	4462241	1146703094	0.987646				297	804149	2075941	1669365922			297	547170	955.211	522662828	0.969544
298	165276	6716366	1110055698	1.48656				298	282707	4613106	1304159638			298	117431	1652.92	194103940	1.67772
299	140920	4273276	602191573	0.945822				299	402739	2155949	868284506			299	261819	1016.32	266092933	1.03157
300	127023	3817129	484864421	0.844861				300	249958	2504559	626035759			300	122935	1148.34	141171338	1.16557
301	229142	3498482	801648666	0.774333				301	489920	2241073	1097947382			301	260778	1136.21	296298716	1.15326
302	165377	3615747	597962777	0.800288				302	321018	2436265	782085252			302	155641	1182.99	184122475	1.20075
303	231757	3267911	757359790	0.7233				303	355457	2556454	908710402			303	123700	1223.53	151350612	1.24189
304	242533	3148333	763575454	0.696834				304	393638	2344982	923073920			304	151105	1055.55	159498466	1.07139
305	251548	3693028	928972004	0.817393				305	459338	2501028	1148817564			305	207790	1058.02	219845560	1.07389
306	194876	3920985	764105895	0.867848				306	324731	2841892	922849776			306	129855	1222.47	158743881	1.24081
307	134882	3793018	511609573	0.839524				307	268709	2678446	719723524			307	133827	1555.1	208113951	1.57843
308	228940	4136613	947034483	0.915574				308	385173	2889507	1112959163			308	156233	1062.03	165924680	1.07797
309	152029	5356042	814275361	1.18547				309	385173	3538849	1363067813			309	233144	2353.88	548792452	2.3892
310	107203	5259527	563839640	1.16411				310	220633	3527272	778233135			310	113430	1890.1	214393495	1.91846
311	105311	4606685	485134879	1.01962				311	286709	2468112	707629987			311	181398	1226.56	222495108	1.24496
WILDTYPE + cPDS
	Nucleus								Cells						Cytoplasm
	Area	Mean	IntDen						Area	Mean	IntDen				Area	Mean	IntDen
1	115250	5049466	581950296	1.11762	4.47299e+06			1	263682	2943405	776123389			1	263681	2924.27	771073923	1.15658	2.96815	2528.37
2	128959	4450146	573886806	0.984969				2	338816	2203460	746566663			2	338814	2190.34	742116517	0.866304	2.2232
3	140891	4326447	609559374	0.95759	4.51806e+06	WT		3	356844	2100219	749450973			3	356841	2088.11	745124526	0.825873	2.11945	985.217	Mean WT
4	125348	5679092	711860530	1.25698				4	326132	2712790	884727852			4	326128	2695.41	879048760	1.06607	2.73585
5	143058	4851038	693981515	1.0737				5	297442	2776216	825764263			5	297437	2759.96	820913225	1.0916	2.80137
6	131458	5309759	698011620	1.17523				6	270530	3037908	821843773			6	270524	3018.34	816534014	1.19379	3.06363
7	140718	6391045	899335782	1.41456				7	420175	2709663	1138533484			7	420168	2694.5	1132142439	1.06571	2.73493
8	211229	2807035	592926858	0.621293				8	484835	1676201	812681495			8	484827	1670.44	809874460	0.660679	1.6955
9	195411	2986272	583549031	0.660964				9	338281	2023890	684643732			9	338272	2015.12	681657460	0.797002	2.04535
10	163283	6353070	1037346357	1.40615				10	375364	3214109	1206460460			10	375354	3197.27	1200107390	1.26456	3.24524
11	200741	4681804	939830426	1.03624				11	360802	3000750	1082677466			11	360791	2987.87	1077995662	1.18174	3.0327
12	149415	3425560	511828559	0.758193				12	271671	2291302	622479712			12	271659	2278.79	619054152	0.901289	2.31298
13	146944	5354236	786774613	1.18508				13	387744	2545177	986877167			13	387731	2531.45	981522931	1.00122	2.56944
14	161289	4484651	723325610	0.992606				14	296691	2857044	847659544			14	296677	2842.06	843174893	1.12407	2.88471
15	105268	4545150	478457623	1.006				15	217267	2561687	556570750			15	217252	2540.95	552025600	1.00497	2.57907
16	127847	4321090	552437370	0.956405				16	359444	1962852	705536348			16	359428	1950.92	701215258	0.771612	1.98019
17	188130	5700178	1072373177	1.26164				17	498313	2626436	1308788254			17	498296	2615.09	1303088076	1.0343	2.65433
18	123369	4072646	502436286	0.901416				18	250926	2362013	592691388			18	250908	2345.95	588618742	0.927852	2.38116
19	122328	4206003	514513645	0.930932				19	271382	2066612	560841048			19	271363	2051.26	556635045	0.811296	2.08204
20	126128	4346254	548182977	0.961974				20	236423	2532372	598710096			20	236403	2514.2	594363842	0.994395	2.55192
21	130938	3827292	501138692	0.84711				21	180878	3200093	578826126			21	180857	3179.3	574998834	1.25745	3.22701
22	165074	3744928	618190171	0.82888				22	221139	3207908	709392885			22	221117	3191.29	705647957	1.26219	3.23917
23	123007	3867974	475789223	0.856115				23	305489	2511759	767314227			23	305466	2499.28	763446253	0.988496	2.53679
24	191077	3756332	717747664	0.831405				24	254552	3184206	810546974			24	254528	3169.75	806790642	1.25367	3.21731
25	272061	4572024	1243868378	1.01195				25	486497	2822612	1373191499			25	486472	2813.36	1368619475	1.11272	2.85557
26	215144	3741311	804919506	0.82808				26	631289	1645525	1038800936			26	631263	1639.66	1035059625	0.648507	1.66427
27	214783	3824960	821534716	0.846594				27	394346	2509762	989714209			27	394319	2500.23	985889249	0.988871	2.53775
28	212890	3493789	743793212	0.773295				28	365151	2448583	894101345			28	365123	2439.2	890607556	0.964732	2.4758
29	134304	4294710	576797205	0.950566				29	310675	2266668	704196644			29	310646	2253.05	699901934	0.891109	2.28686
30	139765	4090709	571736655	0.905414				30	487580	1641185	800209184			30	487550	1632.9	796118475	0.645829	1.6574
31	147175	4259676	626919693	0.942812				31	344175	2226970	766467550			31	344144	2214.79	762207874	0.875977	2.24803
32	154066	3943571	607570974	0.872847				32	242071	3068849	742879173			32	242039	3052.96	738935602	1.20748	3.09877
33	115264	4030708	464596839	0.892133				33	306904	2225421	682991518			33	306871	2212.53	678960810	0.875081	2.24573
34	132007	3657058	482757998	0.809432				34	282520	2087629	589796187			34	282486	2074.93	586139129	0.82066	2.10607
35	156132	3352621	523451202	0.74205				35	304709	2129146	648769383			35	304674	2118.38	645416762	0.837846	2.15017
36	170477	4574981	779928123	1.0126				36	422617	2294539	969710106			36	422581	2283.91	965135125	0.903311	2.31818
37	168743	4602361	776617499	1.01866				37	353666	2577720	911651990			37	353629	2564.98	907049629	1.01448	2.60346
38	219391	5203266	1141548847	1.15166				38	366927	3484422	1278530061			38	366889	3470.6	1273326795	1.37266	3.52268
39	148057	4970526	735919441	1.10015				39	231179	3490339	806892073			39	231140	3469.42	801921547	1.3722	3.52148
40	146280	3702452	541593914	0.819479				40	207906	3116341	647906886			40	207866	3099.13	644204434	1.22574	3.14564
41	289974	4464425	1294566220	0.98813				41	559767	2678911	1499564972			41	559726	2671.13	1495100547	1.05646	2.71121
42	158053	4608715	728422377	1.02007				42	355414	2537020	901692351			42	355372	2524.35	897083636	0.99841	2.56223
43	167169	3234818	540760281	0.715976				43	329787	2041541	673273402			43	329744	2032	670038584	0.803678	2.06249
44	159353	3297724	525503583	0.729899				44	242403	2493349	604395824			44	242359	2480.2	601098100	0.980947	2.51741
45	152362	3321097	506007429	0.735072				45	189314	2827781	535339520			45	189269	2810.91	532018423	1.11175	2.85309
46	146511	3872549	567370840	0.857127				46	366162	1833749	671448805			46	366116	1823.4	667576256	0.721176	1.85076
47	187003	5049743	944316923	1.11768				47	290638	3908838	1136057937			47	290591	3892.1	1131008194	1.53937	3.9505
48	168151	3529009	593406305	0.78109				48	359820	1965455	707210072			48	359772	1955.91	703681063	0.773585	1.98526
49	196032	4655275	912581414	1.03037				49	369889	2820566	1043295768			49	369840	2808.35	1038640493	1.11074	2.85049
50	160682	3592763	577293886	0.795201				50	302513	2238794	677264085			50	302463	2227.29	673671322	0.880917	2.26071
51	160798	4384543	705025727	0.970449				51	470751	2001527	942219759			51	470700	1992.43	937835216	0.788028	2.02232
52	334814	4599999	1540144342	1.01814				52	880655	2184036	1923381598			52	880603	2178.94	1918781599	0.861796	2.21164
53	163514	5811221	950215050	1.28622				53	447897	2500055	1119767270			53	447844	2487.38	1113956049	0.983786	2.5247
54	196566	4989855	980836761	1.10443				54	523767	2332853	1221871758			54	523713	2323.57	1216881903	0.918998	2.35843
55	167515	4493184	752677391	0.994495				55	513149	1903296	976675125			55	513094	1894.74	972181941	0.749394	1.92317
56	131343	4299169	564664418	0.951553				56	380218	1952136	742236775			56	380162	1941.11	737937606	0.767733	1.97024
57	180531	4266506	770237281	0.944323				57	453228	2115203	958668581			57	453171	2106.05	954402075	0.832969	2.13765
58	159989	6079657	972678361	1.34564				58	367462	3034733	1115148650			58	367404	3018.66	1109068993	1.19392	3.06396
59	124134	5287852	656403047	1.17038				59	504265	1921135	968761584			59	504206	1910.87	963473732	0.755773	1.93955
60	153459	3960904	607838094	0.876683				60	666060	1531283	1019926334			60	666000	1525.47	1015965430	0.603343	1.54836
61	136471	3861039	526919865	0.85458				61	507631	1507568	765288384			61	507570	1500.14	761427345	0.593324	1.52265
62	102566	7311607	749924699	1.61831				62	191626	4457543	854179628			62	191564	4420.81	846868021	1.74848	4.48714
63	87268	8032633	700992197	1.7779				63	149747	4901344	733960698			63	149684	4849.74	725928065	1.91813	4.92251
64	118616	6149120	729382773	1.36101				64	149920	4957668	743254536			64	149856	4918.76	737105416	1.94543	4.99256
65	109197	7019823	766543795	1.55373				65	315023	3239734	1020591050			65	314958	3218.12	1013571227	1.2728	3.2664
66	163312	3782639	617748732	0.837227				66	286579	2524647	723510663			66	286513	2512.03	719728024	0.993536	2.54972
67	224129	4394093	984844013	0.972563				67	382009	3058940	1168542802			67	381942	3047.97	1164148709	1.20551	3.09371
68	180213	3345601	602922018	0.740496				68	235946	2796803	659894102			68	235878	2783.42	656548501	1.10088	2.82519
69	634496	6633262	4208775088	1.46817				69	1293665	3662525	4738080025			69	1293596	3657.59	4731446763	1.44662	3.71247
70	387816	6595243	2557742535	1.45975				70	709600	3944703	2799161318			70	709530	3935.8	2792566075	1.55665	3.99485
71	93639	4125488	386305448	0.913111				71	136240	3099336	422253068			71	136169	3070.65	418127580	1.21448	3.11673
72	115004	4817697	554055881	1.06632				72	190802	3192987	609229053			72	190730	3168.94	604411356	1.25335	3.21649
73	83223	5572972	463800462	1.23349				73	147696	3552996	524761581			73	147623	3516.99	519188609	1.39101	3.56976
74	119165	4966279	591805374	1.09921				74	173106	3662249	633957057			74	173032	3635.11	628990778	1.43773	3.68966
75	128078	4453610	570409027	0.985736				75	271729	2563078	696461525			75	271654	2547.39	692007915	1.00752	2.58561
76	97554	4703374	458830964	1.04102				76	183218	3091522	566422794			76	183142	3067.13	561719420	1.21308	3.11315
77	182091	2160547	393416935	0.478203				77	262469	1657967	435164276			77	262392	1650.22	433003729	0.65268	1.67498
78	132036	3279334	432990476	0.725829				78	252588	2001711	505607377			78	252510	1989.34	502328043	0.786807	2.01919
79	262801	3471642	912350813	0.768393				79	492362	2123301	1045432137			79	492283	2116.59	1041960495	0.837135	2.14835
80	193359	6087764	1177125176	1.34743				80	309360	4103212	1269370802			80	309280	4084.59	1263283038	1.6155	4.14588
81	209986	3014450	632993887	0.667201				81	443303	1734440	768882813			81	443222	1727.96	765868363	0.683427	1.75388
82	234516	3465192	812642028	0.766965				82	556430	1857382	1033501984			82	556348	1851.43	1030036792	0.73226	1.87921
83	95921	4223919	405163308	0.934897				83	266961	2337553	624036467			83	266878	2322.46	619812548	0.918559	2.3573
84	145283	4256745	618432835	0.942163				84	386834	2456294	950177765			84	386750	2445.82	945921020	0.967351	2.48252
85	173034	3209918	555424102	0.710464				85	209134	2755377	576243621			85	209049	2741.15	573033703	1.08416	2.78228
86	273014	3426164	935391587	0.758327				86	559434	2115649	1183566645			86	559348	2109.85	1180140481	0.83447	2.14151
87	132368	4638633	614008225	1.02669				87	216112	3205465	692738107			87	216025	3185.28	688099474	1.25981	3.23307
88	158386	4753916	752951388	1.0522				88	294799	2869389	845892312			88	294711	2854.11	841138396	1.12883	2.89694
89	125174	4319415	540679571	0.956034				89	245928	3047829	749546533			89	245839	3031.36	745227118	1.19894	3.07685
90	187725	7091400	1331235053	1.56957				90	455683	3443688	1569231516			90	455593	3428.81	1562140116	1.35613	3.48026
91	115755	6098536	705939015	1.34981				91	307063	2845683	873805059			91	306972	2826.66	867706523	1.11798	2.86908
92	108012	6171798	666631005	1.36603				92	240309	3160955	759604476			92	240217	3136.47	753432678	1.24051	3.18353
93	125521	7218277	906045093	1.59765				93	412028	2762325	1138154306			93	411935	2745.42	1130936029	1.08585	2.78662
94	142639	5846338	833918271	1.29399				94	609778	1874725	1143166737			94	609684	1865.43	1137320399	0.737798	1.89342
95	120739	5254612	634438382	1.16303				95	215404	3462783	745896385			95	215309	3439.9	740641773	1.36052	3.49152
96	128251	5229182	670649149	1.1574				96	342456	2314267	792534521			96	342360	2299.64	787305339	0.909535	2.33415
97	144358	7042126	1016590689	1.55866				97	329469	3534874	1164631601			97	329372	3514.54	1157589475	1.39004	3.56727
98	153026	6479042	991462257	1.43403				98	318533	3552054	1131448043			98	318435	3532.81	1124969001	1.39727	3.58582
99	156132	4611010	719926042	1.02057				99	352510	2448037	862958540			99	352411	2435.64	858347530	0.963325	2.47219
100	155467	6026756	936964348	1.33393				100	360513	3025415	1090702848			100	360413	3009.54	1084676092	1.19031	3.05469
101	112303	5326564	598188553	1.17895				101	294149	2589086	761576133			101	294048	2571.86	756249569	1.0172	2.61045
102	126214	4249748	536379211	0.940614				102	348220	2152959	749703228			102	348118	2141.38	745453480	0.846941	2.17351
103	193012	4307642	831428669	0.953428				103	344132	2833235	975005938			103	344029	2821.56	970698296	1.11596	2.8639
104	171271	6185574	1059411451	1.36908				104	437713	2883190	1262008504			104	437609	2869.74	1255822930	1.13501	2.9128
105	102797	5300933	544922437	1.17328				105	264520	2468555	652982273			105	264415	2449.49	647681340	0.968801	2.48624
106	116622	4817299	561804175	1.06623				106	278590	2447770	681925204			106	278484	2431.41	677107905	0.96165	2.46789
107	150267	4041996	607378106	0.894632				107	319357	3046962	973068229			107	319250	3035.32	969026233	1.2005	3.08087
108	91775	5831535	535190279	1.29072				108	365858	1995432	730045511			108	365750	1980.08	724213976	0.783144	2.00979
109	86517	6860635	593560602	1.51849				109	212572	3268953	694888865			109	212463	3238.34	688028230	1.2808	3.28693
110	190181	4587828	872518111	1.01544				110	340636	3019583	1028578049			110	340526	3007.08	1023990221	1.18934	3.0522
111	174608	4082206	712787137	0.903532				111	395747	2166860	857528606			111	395636	2157.15	853446400	0.853178	2.18952
112	135416	5485300	742799749	1.21408				112	306471	2749274	842573049			112	306359	2732.38	837087749	1.08069	2.77337
113	66278	5944670	394001245	1.31576				113	150267	4041996	607378106			113	150154	4005.44	601433436	1.5842	4.06555
114	188173	4775944	898704175	1.05708				114	295203	3463032	1022298230			114	295089	3448.19	1017522286	1.3638	3.49993
115	95416	6648103	634332565	1.47145				115	303409	2596242	787721907			115	303294	2575.3	781073804	1.01856	2.61394
116	91428	6145981	561917749	1.36032				116	182669	3406623	622284951			116	182553	3375.12	616138970	1.3349	3.42577
117	92584	6122263	566824609	1.35507				117	175114	3746361	656039963			117	174997	3713.88	649917700	1.46888	3.76961
118	95603	6232121	595811774	1.37938				118	183290	4332436	794093717			118	183172	4301.21	787861596	1.70118	4.36575
119	92700	6024688	558486978	1.33347				119	198820	3578053	711387670			119	198701	3549.87	705362982	1.40402	3.60314
120	118876	3943096	468738756	0.872742				120	206361	2816860	581288700			120	206241	2799.37	577345604	1.10718	2.84138
121	163557	6660434	1089361815	1.47418				121	349549	3535731	1235910979			121	349428	3517.89	1229250545	1.39137	3.57068
122	90287	6981807	630368204	1.54531				122	161231	4637262	747672097			122	161109	4597.45	740690290	1.81834	4.66643
123	205580	5850604	1202769994	1.29494				123	340694	4279857	1458119783			123	340571	4264.22	1452269179	1.68655	4.3282
124	103693	5167554	535839726	1.14376				124	289425	2487912	720063423			124	289301	2471.11	714895869	0.977355	2.50819
125	165912	4519219	749792042	1.00026				125	498198	1926741	959898120			125	498073	1918.15	955378901	0.758651	1.94693
126	129768	4333489	562348484	0.959149				126	372475	1979609	737354257			126	372349	1968.64	733020768	0.77862	1.99818
127	176241	4320234	761401163	0.956215				127	506129	2008753	1016687390			127	506002	2000.72	1012367156	0.791307	2.03074
128	158458	6124961	970547481	1.35566				128	382905	2932909	1123024690			128	382777	2917.89	1116899729	1.15406	2.96167
129	156334	3852088	602213126	0.852599				129	253238	2758874	698651013			129	253109	2745.06	694798925	1.0857	2.78625
130	212457	4558843	968557044	1.00903				130	470866	2529593	1191099520			130	470736	2520.61	1186540677	0.99693	2.55843
131	181629	3323303	603608447	0.73556				131	245394	2675698	656598949			131	245263	2663.57	653275646	1.05347	2.70354
132	154514	4457564	688756035	0.986611				132	622881	1667284	1038519398			132	622749	1660.48	1034061834	0.656739	1.68539
133	330278	4644551	1533992991	1.028				133	915339	2165338	1982019315			133	915206	2160.58	1977374764	0.854534	2.193
134	156522	6016742	941752490	1.33171				134	439952	2561928	1127124858			134	439818	2549.03	1121108116	1.00817	2.58728
135	182380	5176350	944064104	1.1457				135	566484	2186789	1238780814			135	566349	2178.17	1233604464	0.861492	2.21085
136	379206	6710262	2544575056	1.48521				136	750237	3753656	2816130224			136	750101	3745.39	2809419962	1.48135	3.80159
137	149689	3982222	596095030	0.881402				137	709802	1474558	1046644674			137	709665	1469.23	1042662452	0.581098	1.49128
138	134839	3884152	523733649	0.859695				138	436615	1671669	729875424			138	436477	1663.3	725991272	0.657854	1.68826
139	119468	5384821	643314284	1.19184				139	552110	1877892	1036803435			139	551971	1868.61	1031418614	0.739057	1.89665
140	99576	7461744	743010718	1.65154				140	196508	4346923	854206873			140	196368	4312.03	846745129	1.70546	4.37673
141	198199	7129684	1413093296	1.57804				141	290812	5234135	1522147476			141	290671	5212.14	1515017792	2.06146	5.29035
142	115293	7100759	818669331	1.57164				142	283300	3387098	959564086			142	283158	3363.72	952463327	1.33039	3.41419
143	628862	6676077	4198328650	1.47764				143	1333406	3569995	4760250603			143	1333263	3565.37	4753574526	1.41015	3.61887
144	643669	6361746	4094856707	1.40807				144	1817418	2728866	4959488609			144	1817274	2725.58	4953126863	1.078	2.76648
145	123744	3559489	440465799	0.787836				145	332532	1800089	598586294			145	332387	1790.16	595026805		1.81702
146	161217	3915771	631288628	0.866694				146	356411	2180262	777068675			146	356265	2170.16	773152904		2.20273
147	199860	3757524	750978373	0.831668				147	423787	2237982	948427131			147	423640	2229.89	944669607		2.26335
148	131487	4162071	547258768	0.921208				148	417373	1855825	774570867			148	417225	1846.51	770408796		1.87421
149	130201	4233383	551192591	0.936992				149	513828	1474241	757506922			149	513679	1466.43	753273539		1.48843
150	159397	3146247	501501488	0.696372				150	333239	2161817	720402716			150	333089	2153.35	717256469		2.18566
151	191553	3063679	586858297	0.678097				151	332734	2152978	716368464			151	332583	2144.74	713304785		2.17692
152	93350	3982391	371755404	0.881439				152	297919	1753572	522422447			152	297767	1741.09	518440056		1.76722
153	98810	3771121	372625860	0.834678				153	211576	2210640	467717282			153	211423	2194.4	463946161		2.22732
154	56238	2898374	162999127	0.641509				154	173178	1595021	276222759			154	173024	1579.69	273324385		1.60339
155	114152	3763495	429610468	0.83299				155	212269	2599249	551739919			155	212114	2583.41	547976424		2.62217
156	127789	3454248	441414812	0.764543				156	368459	1701886	627074683			156	368303	1693.23	623620435		1.71863
157	151524	3373081	511101682	0.746578				157	441180	1756211	774804747			157	441023	1749.19	771431666		1.77543
158	173120	3044994	527150625	0.673961				158	280714	2285045	641444052			158	280556	2275.48	638399058		2.30962
159	160105	2952973	472784477	0.653594				159	218669	2475695	541356466			159	218510	2463.98	538403493		2.50095
160	141542	3562274	504209730	0.788453				160	297168	2282319	678231993			160	297008	2271.55	674669719		2.30564
161	159310	3620559	576791513	0.801353				161	376346	2056610	773997449			161	376185	2047.87	770376890		2.0786
162	350603	3822047	1340023066	0.84595				162	886780	1999046	1772713644			162	886618	1995.1	1768891597		2.02504
163	151755	3041455	461555530	0.673178				163	188159	2696119	507298118			163	187996	2682.27	504256663		2.72252
164	103130	3546401	365739326	0.78494				164	293946	1725948	507336284			164	293782	1714.84	503789883		1.74057
165	109240	3681280	402144318	0.814793				165	266152	1992257	530243968			165	265987	1979.66	526562688		2.00936
166	85506	3943940	337229094	0.872929				166	189387	2348404	444756120			166	189221	2329.62	440812180		2.36457
167	191813	3321093	637030421	0.735071				167	457027	1942457	887755105			167	456860	1935.9	884434012		1.96495
168	141412	3827040	541187520	0.847055				168	210449	2955134	621904387			168	210281	2939.29	618077347		2.9834
169	93465	3349503	313062561	0.741359				169	222049	1926948	427876649			169	221880	1913.32	424527146		1.94203
170	136587	3136205	428363478	0.694149				170	225371	2269499	511480368			170	225201	2257.29	508344163		2.29116
171	162979	3569925	581823981	0.790146				171	310343	2370691	735726486			171	310172	2360.49	732156561		2.3959
172	84523	3217173	271926183	0.71207				172	144951	2086673	302464917			172	144779	2066.93	299247744		2.09794
173	142047	3628419	515406535	0.803093				173	307497	2081874	640169572			173	307324	2071.24	636541153		2.10232
174	168411	3702715	623577952	0.819537				174	322419	2323344	749091182			174	322245	2313.11	745388467		2.34782
175	185920	3362320	625120896	0.744196				175	459338	1866325	857274328			175	459163	1859.71	853912008		1.88762
176	182886	3540774	647557453	0.783694				176	519766	1699997	883600215			176	519590	1693.76	880059441		1.71917
177	182106	3144686	572665458	0.696026				177	384537	1915310	736507608			177	384360	1908.01	733362922		1.93664
178	167270	3427909	573385661	0.758713				178	551836	1524361	841196623			178	551658	1518.64	837768714		1.54142
179	191828	3022080	579719233	0.668889				179	392453	1847367	725005329			179	392274	1840.51	721983249		1.86812
180	179997	4239540	763103201	0.938355				180	473004	2087825	987549713			180	472824	2079.65	983310173		2.11086
181	131227	3420820	448904378	0.757144				181	265546	2191211	581866567			181	265365	2179.81	578445747		2.21252
182	118399	3361722	398024807	0.744064				182	263812	2016321	531929869			182	263630	2004.96	528568147		2.03505
183	182034	3079638	560597489	0.681629				183	288731	2172209	627184920			183	288548	2162.92	624105282		2.19537
184	188260	4082736	768614942	0.903649				184	487580	2108243	1027937515			184	487396	2100.66	1023854779		2.13218
185	143622	3364953	483280465	0.744779				185	313954	2007569	630284518			185	313769	1998.03	626919565		2.02801
186	122950	3623846	445550373	0.802081				186	300534	2030008	610085886			186	300348	2019.2	606462040		2.0495
187	106929	3669773	392405198	0.812246				187	226513	2300291	521045083			187	226326	2285.97	517375310		2.32027
188	153878	3569200	549222653	0.789986				188	312986	2205834	690395478			188	312798	2195.75	686826278		2.2287
189	142769	3380396	482617222	0.748197				189	334381	1916494	640838449			189	334192	1907.46	637458053		1.93608
190	141888	3342378	474244112	0.739782				190	296056	2043827	605086240			190	295866	2033.84	601743862		2.06436
191	117475	3546931	416674124	0.785057				191	307829	1819310	560036509			191	307638	1808.91	556489578		1.83605
192	128714	3494851	449834525	0.77353				192	263581	2174960	573278053			192	263389	2163.28	569783202		2.19574
193	110179	3845605	423706259	0.851164				193	324644	1911707	620624374			193	324451	1900.99	616778769		1.92952
194	296417	3664695	1086276764	0.811122				194	522814	2441826	1276620435			194	522620	2435.72	1272955740		2.47227
195	176284	3127395	551309964	0.692199				195	330827	2072467	685627834			195	330632	2064.23	682500439		2.0952
196	155179	3311914	513937886	0.73304				196	361062	1900484	686193365			196	360866	1892.34	682881451		1.92074
197	242591	3811379	924606304	0.843588				197	553251	2249433	1244502050			197	553054	2243.34	1240690671		2.27701
198	207415	3470250	719782218	0.768085				198	498111	1917318	955037618			198	497913	1911.11	951567368		1.93979
199	205277	3013257	618552635	0.666937				199	540813	1717547	928872731			199	540614	1712.61	925859474		1.7383
200	182698	3124775	570890338	0.691619				200	551576	1553770	857021827			200	551376	1548.67	853897052		1.5719
201	164337	3321387	545827592	0.735136				201	285221	2154369	614471420			201	285020	2144.24	611150033		2.17641
202	254206	3248758	825852484	0.719061				202	571150	1830649	1045574950			202	570948	1825.61	1042326192		1.853
203	187277	3543887	663690024	0.784383				203	441931	2001584	884561897			203	441728	1994.48	881018010		2.02441
204	166576	3559333	592900869	0.787802				204	424928	1900562	807602121			204	424724	1893.09	804042788		1.9215
205	148158	3811545	564710067	0.843625				205	350632	2182348	765201766			205	350427	2172.75	761390221		2.20535
KNOCKOUT + RNASE A
	Nucleus									Cells						Cytoplasm
	Area	Mean	IntDen							Area	Mean	IntDen				Area	Mean	IntDen
1	150151	10248965	1538895604			2.12044	4.8334e+06		1	287113	5892735	1691883637			1	136962	1117.01	152988033	1.13377
2	51659	5177389	267457498			1.07117			2	219174	1715485	375989862			2	167515	647.896	108532364	0.657618
3	50373	2637105	132839051			0.354923	4.51806e+06	WT	3	345027	905217	312324473			3	294654	609.14	179485422	0.61828
4	99013	11872302	1175507691			0.5456			4	141253	8915139	1259286726			4	42240	1983.41	83779035	2.01317
5	92367	11231636	1037437916			0.187284			5	268137	7236394	1216702257			5	175770	1019.88	179264341	1.03518
6	71869	7751702	557104413			2.4563			6	96600	6129045	592066644			6	24731	1413.7	34962231	1.43491
7	88265	9055986	799324975			1.84448			7	231993	6987213	922261450			7	143728	855.341	122936475	0.868175
8	40145	6648986	266925699			2.32375			8	67434	4385829	295752875			8	27289	1056.37	28827176	1.07222
9	147291	7038264	1036673031			1.49716			9	277685	6175916	1097369587			9	130394	465.486	60696556	0.47247
10	82559	8661475	715079885			1.60378			10	248490	5765221	856077856			10	165931	849.739	140997971	0.862489
11	94014	10851379	1020184960			1.26806			11	143680	8293671	1091630828			11	49666	1438.53	71445868	1.46011
12	155323	11145468	1731147240			1.87362			12	258626	7591641	1863395972			12	103303	1280.2	132248732	1.29941
13	184186	11590448	2134798373			1.44561			13	237665	9487411	2204825099			13	53479	1309.42	70026726	1.32907
14	129118	9249729	1194306596			1.37563			14	203717	6818189	1288980588			14	74599	1269.11	94673992	1.28815
15	82198	9217604	757664152			0.9074			15	163889	6007311	884534711			15	81691	1553.05	126870559	1.57636
16	173019	7268014	1257506623			1.27776			16	270241	5152494	1392413194			16	97222	1387.61	134906571	1.40843
17	75870	8189829	621363906			1.19279			17	104112	6563922	653383307			17	28242	1133.75	32019401	1.15076
18	152795	11268183	1721721264			1.71591			18	242057	7841713	1798137844			18	89262	856.093	76416580	0.868939
19	109110	7182714	783708414			1.57066			19	153373	5684437	811837880			19	44263	635.507	28129466	0.645043
20	144980	9552659	1384941295			1.96288			20	196350	7547707	1441988643			20	51370	1110.52	57047348	1.12718
21	95936	8309364	797164062			1.41064			21	129219	6710015	817062291			21	33283	597.85	19898229	0.60682
22	273014	7852247	2143775238			1.24287			22	435199	5328051	2318762736			22	162185	1078.94	174987498	1.09513
23	180040	10908725	1964007080			1.06602			23	346067	6310424	2183832401			23	166027	1324.03	219825321	1.3439
24	100038	4402596	440428095			1.35803			24	241970	2245240	543280321			24	141932	724.658	102852226	0.735532
25	395198	7249480	2864981004			1.6224			25	580424	5335536	3096874698			25	185226	1251.95	231893694	1.27074
26	141888	6076175	862137735			1.17607			26	189098	5062343	907277059			26	47210	956.139	45139324	0.970486
27	89681	7692414	689859750			1.56157			27	111061	6193909	717898898			27	21380	1311.47	28039148	1.33114
28	184764	6689022	1235889383						28	401294	3557606	1427647096			28	216530	885.594	191757713	0.898882
29	70843	4522.6	320394222						29	92425	8233361	360970500			29	21582	1880.1	40576278	1.90831
30	484128	4640633	2246658161						30	1073682	2368228	2542722737			30	589554	502.184	296064576	0.509719
31	108749	5211818	566781054						31	141253	4272003	603431527			31	32504	1127.57	36650473	1.14449
32	106409	6839526	727786783						32	215014	3979117	855564605			32	108605	1176.54	127777822	1.19419
33	171878	5078767	872928550						33	290999	3319344	965927373			33	119121	780.709	92998823	0.792423
34	135705	4034903	547557929						34	231005	2991220	690987921			34	95300	1505.04	143429992	1.52762
35	275860	5175833	1427805800						35	348205	4284115	1491752263			35	72345	883.91	63946463	0.897173
36	499614	6506076	3250523894						36	896878	3996692	3584542777			36	397264	840.798	334018883	0.853414
37	331679	8197433	2718918597						37	551518	5301753	2924012013			37	219839	932.926	205093416	0.946924
38	153777	7195748	1106542469						38	260100	4718376	1227247317			38	106323	1135.27	120704848	1.1523
39	145442	7284954	1059537766						39	240901	4797103	1155626263			39	95459	1006.59	96088497	1.0217
40	228665	7103238	1624262799						40	405180	4473363	1812518538			40	176515	1066.51	188255739	1.08252
41	55241	3500347	193363903						41	67665	3018008	204213137			41	12424	873.248	10849234	0.886351
42	159599	7437638	1187039425						42	466836	3544782	1654830641			42	307237	1522.57	467791216	1.54542
43	149140	7545421	1125324906						43	309172	4194542	1296836923			43	160032	1071.74	171512017	1.08782
44	238503	9030758	2153861206						44	263090	7554809	2177593521			44	24587	965.238	23732315	0.979722
45	207141	7713993	1597881512						45	314387	5807261	1675729889			45	107246	725.886	77848377	0.736778
46	157244	3886446	611121430						46	287272	2486338	714256190			46	130028	793.173	103134760	0.805075
47	239095	3590663	858510021						47	282433	3122419	881874067			47	43338	539.112	23364046	0.547202
48	175417	3451200	605400180						48	345663	2286567	790381365			48	170246	1086.55	184981185	1.10286
49	167963	3402270	571456056						49	376288	2019009	759729549			49	208325	903.749	188273493	0.91731
50	158674	2208459	350425971						50	209755	2036085	427079695			50	51081	1500.63	76653724	1.52315
51	120725	3350441	404481689						51	203211	2346334	476801740			51	82486	876.755	72320051	0.889911
52	176313	3048039	537408789						52	340968	1993273	679642468			52	164655	863.828	142233679	0.87679
53	108807	3944168	429153008						53	211446	2605291	550877062			53	102639	1185.94	121724054	1.20374
54	130389	4557422	594238768						54	250695	2967528	743945053			54	120306	1244.38	149706285	1.26305
55	129479	4688154	607018199						55	214551	3458423	742009555			55	85072	1586.79	134991356	1.6106
56	139447	4050341	564807418						56	256791	2632689	676051996			56	117344	948.021	111244578	0.962246
57	135908	3724523	506191066						57	187335	2944763	551657938			57	51427	884.105	45466872	0.897371
58	117922	4307001	507891789						58	202503	2932549	593851399			58	84581	1016.3	85959610	1.03155
59	161376	2873267	463675851						59	256560	2135082	547777305			59	95184	883.567	84101454	0.896825
60	144373	3073729	443763321						60	188968	2706395	511421082			60	44595	1517.16	67657761	1.53993
61	146655	4035644	591848914						61	212659	3148813	669623414			61	66004	1178.33	77774500	1.19601
62	131892	4676403	616778454						62	156695	4053653	635188546			62	24803	742.253	18410092	0.75339
63	127630	3891822	496713519						63	245524	2415509	593064268			63	117894	817.266	96350749	0.829529
64	157504	4023918	633784486						64	269562	2914194	785554969			64	112058	1354.39	151770483	1.37471
65	141845	3610642	512151109						65	372345	1848315	688210281			65	230500	763.814	176059172	0.775275
66	196032	4649778	911503918						66	272841	3578242	976290603			66	76809	843.478	64786685	0.856134
67	142220	4277515	608350247						67	232392	3258912	757345589			67	90172	1652.35	148995342	1.67714
68	142293	5082916	723261933						68	226932	3796277	861495250			68	84639	1633.21	138233317	1.65772
69	198719	4722467	938442169						69	230428	4253110	980033710			69	31709	1311.66	41591541	1.33134
70	283083	3949662	1118082380						70	416636	2812984	1171990157			70	133553	403.643	53907777	0.4097
71	130115	3687.55	479805373						71	149155	3296143	491634738			71	19040	621.29	11829365	0.630613
72	162965	2414639	393501401						72	189180	2436094	407777636			72	26215	544.583	14276235	0.552754
73	133640	2374907	317381658						73	251692	1865446	469517841			73	118052	1288.72	152136183	1.30806
74	182611	2645148	483034219						74	206898	2444853	493591515			74	24287	434.689	10557296	0.441212
75	34049	2108815	71803304						75	54375	1890893	92816544			75	20326	1033.81	21013240	1.04932
76	70612	1883347	132986660						76	127645	1480181	188936981			76	57033	981.017	55950321	0.995737
77	80146	2253946	180645216						77	149920	1630110	244386402			77	69774	913.538	63741186	0.927245
78	83180	2246450	186859348						78	98955	1964284	194375394			78	15775	476.453	7516046	0.483602
79	210853	2138896	450993178						79	255289	1890359	482587911			79	44436	711.017	31594733	0.721685
80	204584	2328574	476388268						80	247488	2108536	521837863			80	42904	1059.33	45449595	1.07523
81	196913	1782025	350903655						81	259738	1594212	414078069			81	62825	1005.56	63174414	1.02065
82	110916	2176851	241447762						82	180575	1693272	305761687			82	69659	923.268	64313925	0.937122
83	208094	1858914	386829057						83	326623	1574170	514160455			83	118529	1074.26	127331398	1.09038
84	95401	1123378	107171525						84	150036	986102	147950553			84	54635	746.39	40779028	0.75759
85	177801	1483935	263845011						85	249366	1308166	326212272			85	71565	871.477	62367261	0.884554
86	132195	1521029	201072354						86	261530	1208209	315982508			86	129335	888.469	114910154	0.901801
87	118890	1478909	175827878						87	169321	1378747	233451026			87	50431	1142.61	57623148	1.15976
88	112693	1510797	170256200						88	188144	1241523	233585287			88	75451	839.341	63329087	0.851935
89	137453	1650319	226841840						89	268753	1347673	362190632			89	131300	1030.84	135348792	1.0463
90	136197	1596607	217452370						90	157721	1503050	237062488			90	21524	911.081	19610118	0.924752
91	172860	1782846	308183408						91	268810	1525220	409994962			91	95950	1061.09	101811554	1.07701
92	81259	1694634	137703440						92	123267	1449176	178636115			92	42008	974.402	40932675	0.989023
93	139981	1645257	230305259						93	211460	1362472	288108289			93	71479	808.671	57803030	0.820806
94	169076	1396181	236060083						94	279226	1202499	335769041			94	110150	905.211	99708958	0.918793
95	166374	1325115	220464815						95	217600	1237754	269334607			95	51226	954.004	48869792	0.968318
96	76448	1643092	125611159						96	157533	1346807	212166795			96	81085	1067.47	86555636	1.08349
97	117388	1379963	161990944						97	154297	1256925	193940152			97	36909	865.621	31949208	0.87861
98	133524	1399860	186914922						98	229373	1385717	317845994			98	95849	1366.01	130931072	1.38651
99	303799	1557776	473250099						99	424610	1368381	581028413			99	120811	892.123	107778314	0.90551
100	148114	1542620	228484230						100	284542	1295046	368495196			100	136428	1026.26	140010966	1.04166
101	141729	1626983	230591203						101	216256	1294223	279883481			101	74527	661.402	49292278	0.671326

## Sheet: Suppl. Figure 3a
TITLE	NAA50 G4 motif			TITLE	mut NAA50 G4 motif				TP-G4 Kontrolle
DATA TYPE				DATA TYPE				TITLE	KCl-181
ORIGIN	JASCO			ORIGIN	JASCO
OWNER				OWNER				DATA TYPE
DATE	2014-11-17			DATE	2014-11-17
TIME	12:05:32			TIME	13:01:47			ORIGIN	JASCO
SPECTROMETER/DATA SYSTEM	JASCO Corp., J-810, Rev. 1.00			SPECTROMETER/DATA SYSTEM	JASCO Corp., J-810, Rev. 1.00
RESOLUTION				RESOLUTION				OWNER
DELTAX	-0.5			DELTAX	-0.5
XUNITS	NANOMETERS			XUNITS	NANOMETERS			DATE	2015-11-16
YUNITS	CD[mdeg]			YUNITS	CD[mdeg]
Y2UNITS	ABSORBANCE			Y2UNITS	ABSORBANCE			TIME	12:39:54
FIRSTX	350			FIRSTX	350
LASTX	200			LASTX	200			SPECTROMETER/DATA SYSTEM	JASCO Corp., J-810, Rev. 1.00
NPOINTS	301			NPOINTS	301
FIRSTY	0.0048			FIRSTY	-0.00064			RESOLUTION
MAXY	24.2304			MAXY	30.3188
MINY	-14.2867			MINY	-15.2288			DELTAX	-0.1
XYDATA				XYDATA
350	0.00480072	0.00170312		350	-0.000639951	0.00851839		XUNITS	NANOMETERS
349.5	0.0100543	0.00162359		349.5	-0.0122714	0.00850828
349	0.00517807	0.00160388		349	-0.0477968	0.00848561		YUNITS	CD[mdeg]
348.5	-0.0318324	0.00157277		348.5	-0.0922139	0.00846245
348	-0.018672	0.00158407		348	-0.0750383	0.00849457		Y2UNITS	ABSORBANCE
347.5	-0.00629364	0.00154767		347.5	-0.0523584	0.00852296
347	-0.00171081	0.00151157		347	-0.0459936	0.00853017		FIRSTX	350
346.5	0.0385551	0.00154969		346.5	-0.0015831	0.00860454
346	0.0632739	0.00159366		346	0.0301132	0.00870761		LASTX	200
345.5	0.0886262	0.0016302		345.5	0.070204	0.00881412
345	0.0944826	0.00167665		345	0.102543	0.0089076		NPOINTS	1501
344.5	0.112236	0.00164134		344.5	0.123694	0.00897278
344	0.127918	0.0016733		344	0.144998	0.00905652		FIRSTY	0.0462
343.5	0.141023	0.00176234		343.5	0.150239	0.00915593
343	0.123829	0.00176657		343	0.137582	0.0092075		MAXY	24.2358
342.5	0.0929133	0.001723		342.5	0.127578	0.00921226
342	0.080887	0.00172004		342	0.142047	0.00924254		MINY	-8.72774
341.5	0.0586818	0.0016934		341.5	0.120072	0.00916758
341	0.0402579	0.00171672		341	0.1201	0.0091808		XYDATA
340.5	0.00721861	0.00169744		340.5	0.118055	0.0092408				0.00160547
340	-0.0350678	0.00165364		340	0.109618	0.00924553		350	0.0462011
339.5	-0.0498625	0.00164276		339.5	0.113527	0.00926715				0.00147363
339	-0.038947	0.00162952		339	0.105249	0.00925905		349.9	0.0566247
338.5	-0.0217876	0.00163409		338.5	0.0847084	0.00930812				0.00142147
338	-0.0386101	0.00169637		338	0.059615	0.0094203		349.8	0.0642402
337.5	-0.0306627	0.00179938		337.5	0.0544658	0.00953677				0.00145126
337	0.00272872	0.00182413		337	0.0558528	0.00958326		349.7	0.0655503
336.5	0.0360057	0.00186512		336.5	0.0626042	0.00968369				0.00163801
336	0.0571854	0.00191081		336	0.0681198	0.00977471		349.6	0.0597372
335.5	0.0840212	0.00194057		335.5	0.0736977	0.00985718				0.00169517
335	0.0712915	0.00191307		335	0.05198	0.00991593		349.5	0.050973
334.5	0.0854149	0.0018233		334.5	0.0697258	0.00993944				0.00173441
334	0.0924126	0.00176732		334	0.0894222	0.0099407		349.4	0.0366872
333.5	0.100185	0.00174953		333.5	0.116362	0.00998272				0.00172734
333	0.115024	0.0018356		333	0.142604	0.0100571		349.3	0.027043
332.5	0.107479	0.00181939		332.5	0.172833	0.0100388				0.00169183
332	0.058405	0.00181727		332	0.182811	0.0100308		349.2	0.0200633
331.5	0.0408286	0.00185655		331.5	0.175099	0.0100486				0.00167433
331	0.0153694	0.0018806		331	0.141348	0.0100407		349.1	0.021563
330.5	-0.0201405	0.00195847		330.5	0.111094	0.0100714				0.00189768
330	-0.0405588	0.00197544		330	0.0993021	0.0101338		349	0.0249116
329.5	-0.0546841	0.00192462		329.5	0.0505423	0.0101901				0.00213725
329	-0.044164	0.0019725		329	0.0178313	0.0102977		348.9	0.0347193
328.5	0.0118468	0.00192075		328.5	0.0411668	0.0103404				0.00233014
328	0.0679468	0.00186197		328	0.0752777	0.0103488		348.8	0.0461631
327.5	0.0795415	0.00180759		327.5	0.0803062	0.01036				0.00228324
327	0.0797992	0.0018045		327	0.0870239	0.0103976		348.7	0.0571623
326.5	0.0467409	0.00176638		326.5	0.0840425	0.0103771				0.00200991
326	0.0365755	0.00174376		326	0.107981	0.0103438		348.6	0.0643158
325.5	0.0181026	0.00177304		325.5	0.0925826	0.0103465				0.00170187
325	-0.0384395	0.00185867		325	0.059948	0.0104074		348.5	0.0612252
324.5	-0.0729935	0.00194054		324.5	0.015112	0.0105272				0.00164269
324	-0.0601329	0.00207729		324	9.75108e-05	0.0107018		348.4	0.0587416
323.5	-0.0110112	0.00215473		323.5	0.00924637	0.0107845				0.00184876
323	0.0235037	0.00217952		323	-6.04248e-05	0.0108525		348.3	0.0628252
322.5	0.0284514	0.0022051		322.5	0.000903492	0.0109382				0.00201486
322	0.040009	0.00226072		322	0.0184197	0.0110787		348.2	0.0746374
321.5	0.0777142	0.00228046		321.5	0.0724356	0.011165				0.00224081
321	0.0902507	0.0022703		321	0.100167	0.0112171		348.1	0.0859173
320.5	0.0883458	0.00226087		320.5	0.104563	0.0113018				0.00213219
320	0.0723456	0.00226403		320	0.100982	0.011426		348	0.088076
319.5	0.08476	0.0023231		319.5	0.114417	0.0115811				0.001897
319	0.0998724	0.00238048		319	0.146687	0.0117358		347.9	0.0874594
318.5	0.0962015	0.00242896		318.5	0.152071	0.0118728				0.00164701
318	0.108462	0.00250607		318	0.139501	0.0119729		347.8	0.0737419
317.5	0.129019	0.00251836		317.5	0.170824	0.0120534				0.00157802
317	0.148	0.00264305		317	0.189908	0.0122343		347.7	0.0590157
316.5	0.121773	0.00280795		316.5	0.187623	0.0124164				0.00160334
316	0.101759	0.00297637		316	0.181831	0.0126004		347.6	0.0468643
315.5	0.0995995	0.00311899		315.5	0.17155	0.0127319				0.00184617
315	0.133474	0.00327064		315	0.210374	0.0129402		347.5	0.029472
314.5	0.140967	0.00340989		314.5	0.210094	0.0131494				0.00198322
314	0.143425	0.00354783		314	0.202484	0.0133064		347.4	0.0151087
313.5	0.162145	0.00368972		313.5	0.212617	0.0134669				0.00198662
313	0.144872	0.00380572		313	0.208875	0.0136574		347.3	0.00421981
312.5	0.14191	0.00395352		312.5	0.193005	0.0138684				0.00189058
312	0.10647	0.00411831		312	0.170338	0.0140992		347.2	0.000681776
311.5	0.0712209	0.00431409		311.5	0.152888	0.014373				0.00180385
311	0.0456674	0.00463711		311	0.160662	0.0147627		347.1	0.00597612
310.5	0.0385065	0.00501964		310.5	0.170885	0.0151864				0.00179712
310	0.0475597	0.00541398		310	0.201284	0.0156444		347	0.0261081
309.5	0.0833207	0.00589184		309.5	0.230261	0.016204				0.00195549
309	0.111092	0.00643361		309	0.27857	0.016844		346.9	0.0627209
308.5	0.128013	0.00713228		308.5	0.287463	0.0176163				0.00204428
308	0.164342	0.0079188		308	0.319868	0.0184998		346.8	0.0882783
307.5	0.201734	0.00877554		307.5	0.34979	0.0195075				0.00212217
307	0.188901	0.00977125		307	0.356539	0.0206823		346.7	0.103171
306.5	0.204617	0.0109612		306.5	0.361751	0.0219656				0.00216337
306	0.247723	0.0123045		306	0.420528	0.0234473		346.6	0.0990712
305.5	0.262151	0.013843		305.5	0.45969	0.025114				0.00217733
305	0.29112	0.0156273		305	0.510361	0.0269967		346.5	0.0841072
304.5	0.335716	0.0176571		304.5	0.558803	0.0291016				0.00211599
304	0.377759	0.0199282		304	0.637621	0.0314996		346.4	0.0572867
303.5	0.452298	0.0225023		303.5	0.73739	0.0342219				0.0020411
303	0.512662	0.0254833		303	0.803322	0.0373507		346.3	0.034488
302.5	0.620773	0.0287959		302.5	0.918174	0.0408097				0.00202323
302	0.744095	0.0325766		302	1.08334	0.0447733		346.2	0.00964793
301.5	0.853816	0.0368688		301.5	1.24565	0.0492332				0.00190364
301	0.914219	0.0417197		301	1.39175	0.0542747		346.1	-0.0174336
300.5	1.02025	0.0471584		300.5	1.53468	0.0599037				0.00180533
300	1.12773	0.0532512		300	1.70981	0.0662235		346	-0.0396653
299.5	1.21274	0.059979		299.5	1.8876	0.0731658				0.00170501
299	1.22065	0.0674195		299	1.99917	0.0809006		345.9	-0.0730921
298.5	1.28607	0.0756063		298.5	2.16366	0.0894347				0.00160327
298	1.37886	0.0846171		298	2.32415	0.0988503		345.8	-0.107478
297.5	1.519	0.0944298		297.5	2.57255	0.109056				0.00164518
297	1.60761	0.105118		297	2.802	0.120213		345.7	-0.14823
296.5	1.74264	0.116622		296.5	3.06475	0.132222				0.00152828
296	1.87105	0.129116		296	3.34959	0.145238		345.6	-0.192126
295.5	2.07457	0.142547		295.5	3.69709	0.159214				0.00150709
295	2.22351	0.15685		295	3.96852	0.17415		345.5	-0.228004
294.5	2.33116	0.172156		294.5	4.24707	0.190116				0.00152015
294	2.50771	0.188322		294	4.55572	0.206997		345.4	-0.25857
293.5	2.69142	0.205311		293.5	4.89247	0.224842				0.00148882
293	2.85184	0.223097		293	5.22332	0.243629		345.3	-0.276944
292.5	3.04989	0.241666		292.5	5.54522	0.263237				0.00148285
292	3.28461	0.261071		292	5.91114	0.283761		345.2	-0.294665
291.5	3.58989	0.281244		291.5	6.34269	0.30513				0.00152877
291	3.86187	0.302056		291	6.71443	0.327264		345.1	-0.309241
290.5	4.1653	0.323577		290.5	7.09561	0.350202				0.0014547
290	4.47164	0.345907		290	7.4828	0.374029		345	-0.322737
289.5	4.83216	0.369061		289.5	7.95327	0.398826				0.00125598
289	5.16164	0.392906		289	8.38524	0.424503		344.9	-0.329946
288.5	5.50526	0.417408		288.5	8.8497	0.450854				0.00120097
288	5.86714	0.442564		288	9.35868	0.478063		344.8	-0.331868
287.5	6.29825	0.468306		287.5	9.903	0.503418				0.0010299
287	6.7929	0.493282		287	10.4874	0.527659		344.7	-0.329781
286.5	7.30356	0.516113		286.5	11.0709	0.552484				0.000976685
286	7.84285	0.539184		286	11.6784	0.577693		344.6	-0.330439
285.5	8.42025	0.56254		285.5	12.2963	0.603349				0.00123515
285	8.99579	0.586102		285	12.9083	0.629434		344.5	-0.342534
284.5	9.57322	0.60989		284.5	13.5832	0.655842				0.00146768
284	10.1861	0.633779		284	14.2732	0.682426		344.4	-0.35311
283.5	10.6924	0.657658		283.5	14.9974	0.709095				0.00169542
283	11.2453	0.681547		283	15.6774	0.735806		344.3	-0.355338
282.5	11.749	0.705365		282.5	16.2899	0.762545				0.00168681
282	12.1797	0.729164		282	16.9317	0.789415		344.2	-0.341785
281.5	12.5958	0.752699		281.5	17.4744	0.816033				0.00164073
281	12.9537	0.776158		281	17.958	0.842646		344.1	-0.315936
280.5	13.2416	0.799405		280.5	18.353	0.869131				0.00153061
280	13.5374	0.822512		280	18.6856	0.895523		344	-0.289069
279.5	13.774	0.845478		279.5	18.9842	0.921758				0.00154844
279	14.0167	0.868387		279	19.3063	0.947966		343.9	-0.254857
278.5	14.2438	0.891167		278.5	19.5562	0.974078				0.00174248
278	14.4078	0.914034		278	19.8054	1.00027		343.8	-0.229875
277.5	14.592	0.937035		277.5	20.0055	1.02658				0.00204461
277	14.8279	0.960056		277	20.2264	1.05309		343.7	-0.205312
276.5	15.0416	0.983103		276.5	20.3619	1.07973				0.00215641
276	15.1812	1.00623		276	20.5372	1.1065		343.6	-0.179231
275.5	15.3599	1.02944		275.5	20.7049	1.1335				0.0021037
275	15.5846	1.05273		275	20.9299	1.16071		343.5	-0.159677
274.5	15.7827	1.07602		274.5	21.1589	1.18814				0.0019371
274	15.9769	1.09929		274	21.3457	1.21564		343.4	-0.131506
273.5	16.1381	1.12244		273.5	21.4525	1.2431				0.00161958
273	16.3331	1.14546		273	21.5439	1.27055		343.3	-0.0939305
272.5	16.5232	1.16821		272.5	21.4938	1.29775				0.00150883
272	16.5973	1.19088		272	21.3014	1.3248		343.2	-0.0590811
271.5	16.6359	1.21319		271.5	20.9901	1.35154				0.00156789
271	16.6717	1.23513		271	20.7157	1.37781		343.1	-0.0135577
270.5	16.6753	1.25661		270.5	20.362	1.4036				0.00173312
270	16.5675	1.27775		270	20.0212	1.42901		343	0.0185594
269.5	16.4615	1.29851		269.5	19.5462	1.45395				0.00209247
269	16.3668	1.31886		269	19.1495	1.47845		342.9	0.0349792
268.5	16.4312	1.33889		268.5	18.8509	1.50237				0.00231244
268	16.5591	1.35877		268	18.4906	1.52586		342.8	0.0462766
267.5	16.5615	1.37867		267.5	18.0261	1.5491				0.00231655
267	16.5709	1.39845		267	17.704	1.57189		342.7	0.0549852
266.5	16.6154	1.41826		266.5	17.4015	1.59434				0.00211924
266	16.6837	1.4382		266	17.0572	1.61659		342.6	0.0644738
265.5	16.6622	1.45803		265.5	16.534	1.63845				0.00179271
265	16.5679	1.47796		265	16.0622	1.66021		342.5	0.0784376
264.5	16.4268	1.49764		264.5	15.4463	1.68145				0.00145003
264	16.3488	1.51715		264	14.8515	1.70235		342.4	0.0828804
263.5	16.1048	1.53671		263.5	14.1696	1.72293				0.0013594
263	15.8721	1.55567		263	13.3632	1.74286		342.3	0.0843358
262.5	15.5012	1.57412		262.5	12.4894	1.76202				0.00132273
262	14.9953	1.59191		262	11.4534	1.78		342.2	0.0803693
261.5	14.4983	1.60892		261.5	10.3821	1.79602				0.00139727
261	13.8522	1.62481		261	9.41648	1.81085		342.1	0.0779744
260.5	13.0504	1.63935		260.5	8.3776	1.8244				0.00150601
260	12.295	1.65243		260	7.24632	1.83648		342	0.0846725
259.5	11.516	1.66391		259.5	6.09054	1.84683				0.00157404
259	10.5908	1.67361		259	5.12628	1.8554		341.9	0.0776035
258.5	9.65186	1.68154		258.5	4.14446	1.86214				0.00164609
258	8.58148	1.68758		258	3.07357	1.86691		341.8	0.0646042
257.5	7.61485	1.69191		257.5	2.02873	1.86995				0.00152924
257	6.47003	1.69452		257	0.883855	1.87126		341.7	0.0385984
256.5	5.27859	1.69556		256.5	-0.0939278	1.87097				0.00140338
256	4.12067	1.69519		256	-1.18064	1.86917		341.6	0.0100197
255.5	2.94431	1.6932		255.5	-2.14505	1.86577				0.00127301
255	1.64002	1.68973		255	-3.12611	1.86085		341.5	-0.0131382
254.5	0.306007	1.68503		254.5	-4.11094	1.85468				0.00129283
254	-0.995788	1.67903		254	-4.99748	1.84706		341.4	-0.0406826
253.5	-2.07294	1.67143		253.5	-5.8428	1.83766				0.00152624
253	-3.41858	1.66214		253	-6.75993	1.82651		341.3	-0.0632414
252.5	-4.55658	1.65135		252.5	-7.75102	1.81372				0.0017663
252	-5.76563	1.63901		252	-8.61975	1.79929		341.2	-0.0752703
251.5	-6.81899	1.62501		251.5	-9.5586	1.78322				0.0019113
251	-7.90298	1.60906		251	-10.5582	1.76519		341.1	-0.0880856
250.5	-9.03899	1.59131		250.5	-11.5223	1.74538				0.00199084
250	-9.97875	1.57209		250	-12.3771	1.72406		341	-0.089228
249.5	-10.9069	1.55121		249.5	-13.1705	1.70126				0.0018395
249	-11.7049	1.52865		249	-13.7487	1.67698		340.9	-0.0883278
248.5	-12.2259	1.50457		248.5	-14.2736	1.65088				0.00158565
248	-12.7727	1.4791		248	-14.7794	1.62252		340.8	-0.100093
247.5	-13.136	1.45251		247.5	-15.0151	1.59303				0.00141395
247	-13.4662	1.42473		247	-15.1985	1.5624		340.7	-0.108648
246.5	-13.6707	1.39587		246.5	-15.2288	1.53078				0.00138237
246	-13.9216	1.36593		246	-15.174	1.49812		340.6	-0.121363
245.5	-14.0525	1.33521		245.5	-15.1427	1.46467				0.00146469
245	-14.2227	1.30417		245	-14.9997	1.43092		340.5	-0.121913
244.5	-14.2867	1.27252		244.5	-14.56	1.39666				0.00159641
244	-14.2581	1.2403		244	-14.1509	1.36192		340.4	-0.112128
243.5	-14.1141	1.20793		243.5	-13.7563	1.32703				0.00167279
243	-13.952	1.17548		243	-13.2813	1.29222		340.3	-0.106523
242.5	-13.6066	1.14318		242.5	-12.6842	1.25748				0.00165956
242	-13.2319	1.11069		242	-12.0716	1.2226		340.2	-0.096172
241.5	-12.7694	1.07822		241.5	-11.524	1.18791				0.00171898
241	-12.1739	1.04615		241	-11.0047	1.15359		340.1	-0.0985807
240.5	-11.5148	1.01455		240.5	-10.4045	1.1199				0.001646
240	-10.9519	0.983184		240	-9.71278	1.08661		340	-0.101258
239.5	-10.3258	0.952503		239.5	-9.00061	1.05411				0.00152769
239	-9.54547	0.922654		239	-8.22327	1.02271		339.9	-0.0889565
238.5	-8.76564	0.893775		238.5	-7.36887	0.992361				0.00131312
238	-8.00322	0.865676		238	-6.36935	0.962963		339.8	-0.0759596
237.5	-7.24166	0.838417		237.5	-5.41253	0.934731				0.00129943
237	-6.41306	0.812264		237	-4.43677	0.907663		339.7	-0.0576266
236.5	-5.54485	0.787225		236.5	-3.5748	0.88186				0.00125557
236	-4.72441	0.763373		236	-2.70108	0.857418		339.6	-0.0354465
235.5	-3.86718	0.741395		235.5	-1.76428	0.834986				0.00135373
235	-2.97471	0.721415		235	-0.86227	0.814679		339.5	-0.0276904
234.5	-2.07985	0.702745		234.5	0.0110933	0.795857				0.00149885
234	-1.20427	0.685347		234	0.885421	0.778497		339.4	-0.0287995
233.5	-0.312468	0.669396		233.5	1.78999	0.762803				0.00168161
233	0.59681	0.654689		233	2.72871	0.748529		339.3	-0.0242663
232.5	1.46496	0.641315		232.5	3.60252	0.735756				0.00174227
232	2.2527	0.629326		232	4.45119	0.724647		339.2	-0.0181591
231.5	3.01048	0.618838		231.5	5.28217	0.715194				0.00162519
231	3.73654	0.609825		231	6.11708	0.707367		339.1	-0.0173383
230.5	4.47178	0.60222		230.5	6.92095	0.701218				0.00157667
230	5.26257	0.596137		230	7.71224	0.69681		339	-0.0072594
229.5	6.07055	0.591646		229.5	8.6146	0.694174				0.00163144
229	6.87381	0.588634		229	9.5736	0.693237		338.9	-0.00108026
228.5	7.76044	0.587128		228.5	10.3998	0.694089				0.00172113
228	8.61003	0.587139		228	11.2684	0.696749		338.8	0.00520345
227.5	9.49628	0.588866		227.5	12.2375	0.701326				0.00176475
227	10.3662	0.59228		227	13.1802	0.707916		338.7	0.00328505
226.5	11.2401	0.597546		226.5	14.0869	0.716752				0.00173507
226	12.1014	0.604757		226	15.064	0.727914		338.6	-0.00210943
225.5	12.9263	0.614106		225.5	16.0166	0.741647				0.0016156
225	13.733	0.625696		225	17.0892	0.758059		338.5	-0.0151892
224.5	14.6217	0.639623		224.5	18.1833	0.777375				0.00159625
224	15.4041	0.65611		224	19.2768	0.799739		338.4	-0.0296699
223.5	16.2276	0.675176		223.5	20.4329	0.825216				0.00168741
223	17.1054	0.697016		223	21.7073	0.853988		338.3	-0.0323757
222.5	17.988	0.721649		222.5	22.8293	0.886				0.00173026
222	18.9475	0.748882		222	24.0222	0.921085		338.2	-0.035534
221.5	19.7919	0.77869		221.5	25.2053	0.959005				0.00178199
221	20.6055	0.810828		221	26.2449	0.999599		338.1	-0.0332339
220.5	21.5236	0.845026		220.5	27.2219	1.04234				0.00177861
220	22.2864	0.881005		220	28.0897	1.08676		338	-0.0375824
219.5	22.8861	0.918265		219.5	28.7238	1.13231				0.001611
219	23.4464	0.956659		219	29.4489	1.17628		337.9	-0.0489795
218.5	23.7696	0.995811		218.5	29.8977	1.22061				0.0014178
218	24.0693	1.03541		218	30.2866	1.26575		337.8	-0.0471658
217.5	24.2303	1.07526		217.5	30.3188	1.31147				0.00137814
217	24.1139	1.11322		217	30.1095	1.35769		337.7	-0.0458074
216.5	23.8414	1.15104		216.5	30.0557	1.40433				0.00133401
216	23.3526	1.18965		216	29.6057	1.4512		337.6	-0.0335327
215.5	22.6396	1.22897		215.5	28.7921	1.49821				0.00128742
215	22.0456	1.26908		215	27.8952	1.54536		337.5	-0.0192757
214.5	21.3771	1.30991		214.5	26.7812	1.59248				0.00152149
214	20.4842	1.35137		214	25.4905	1.6394		337.4	-0.0177371
213.5	19.2502	1.39334		213.5	23.9667	1.68594				0.00163485
213	18.009	1.43575		213	21.9798	1.73191		337.3	-0.0270024
212.5	16.8279	1.47842		212.5	20.4486	1.777				0.00179562
212	15.4211	1.521		212	18.2543	1.8208		337.2	-0.0364481
211.5	13.7839	1.56331		211.5	16.1608	1.86301				0.00183414
211	11.8702	1.60488		211	13.4671	1.90303		337.1	-0.0509194
210.5	9.98795	1.6453		210.5	11.0792	1.93243				0.00175145
210	8.0951	1.68415		210	8.71062	1.95855		337	-0.0561671
209.5	6.64146	1.72089		209.5	6.52003	1.98202				0.00156277
209	4.98022	1.75507		209	3.98163	2.00231		336.9	-0.0488143
208.5	3.82621	1.78132		208.5	2.17336	2.01875				0.00138434
208	2.56167	1.80016		208	0.947053	2.03083		336.8	-0.04307
207.5	1.88348	1.81565		207.5	0.360893	2.03778				0.00130997
207	1.95075	1.82713		207	-1.21147	2.03881		336.7	-0.0299816
206.5	1.75584	1.83356		206.5	-1.35192	2.03313				0.00137904
206	1.82873	1.83385		206	-0.432514	2.01987		336.6	-0.021631
205.5	1.75162	1.82677		205.5	-0.0404507	1.99803				0.0014653
205	2.0662	1.8108		205	0.583182	1.96645		336.5	-0.0258537
204.5	2.28394	1.78442		204.5	1.26002	1.92397				0.0016532
204	2.19499	1.74574		204	1.88263	1.86922		336.4	-0.0147689
203.5	2.28343	1.69243		203.5	2.93985	1.80045				0.00168072
203	3.16582	1.6232		203	2.30073	1.7167		336.3	-0.00356678
202.5	2.99569	1.53912		202.5	2.49089	1.61956				0.00153432
202	3.10415	1.43124		202	2.62878	1.50028		336.2	0.0182042
201.5	3.73677	1.29706		201.5	2.73001	1.35661				0.00137056
201	4.2364	1.13584		201	2.36589	1.18786		336.1	0.0491754
200.5	3.71476	0.95126		200.5	2.21417	0.997592				0.00130821
200	3.39356	0.754422		200	3.98651	0.796644		336	0.0734728
										0.00110452
								335.9	0.0869399
										0.00105601
								335.8	0.0849846
										0.00107842
								335.7	0.0808949
										0.0012142
								335.6	0.0684346
										0.00151159
								335.5	0.0587233
										0.00180066
								335.4	0.0547566
										0.00198331
								335.3	0.0385166
										0.0021005
								335.2	0.0228224
										0.00206574
								335.1	0.0106649
										0.00208061
								335	0.00233139
										0.00188396
								334.9	0.00306847
										0.00182993
								334.8	0.011299
										0.00170753
								334.7	0.0164871
										0.0017226
								334.6	0.0232688
										0.00168609
								334.5	0.0261572
										0.00180923
								334.4	0.0206092
										0.00180805
								334.3	0.0140067
										0.00181715
								334.2	0.0108966
										0.00194239
								334.1	0.0088496
										0.00197613
								334	0.0133936
										0.00197821
								333.9	0.00249637
										0.00189348
								333.8	-0.0187343
										0.00167774
								333.7	-0.0435111
										0.00159577
								333.6	-0.0782223
										0.00166287
								333.5	-0.0929662
										0.00188167
								333.4	-0.0931077
										0.00210136
								333.3	-0.0878985
										0.00233408
								333.2	-0.0733707
										0.00239734
								333.1	-0.0625155
										0.00238457
								333	-0.0587903
										0.00243361
								332.9	-0.0608298
										0.00250865
								332.8	-0.0584189
										0.00243897
								332.7	-0.0507909
										0.00228894
								332.6	-0.0451334
										0.00227705
								332.5	-0.0423779
										0.00217817
								332.4	-0.0457389
										0.00215211
								332.3	-0.0530044
										0.00215054
								332.2	-0.0630635
										0.00201485
								332.1	-0.0718619
										0.00186797
								332	-0.0757618
										0.00173087
								331.9	-0.0636672
										0.00169937
								331.8	-0.0406724
										0.00174918
								331.7	-0.0308259
										0.00178579
								331.6	-0.0212044
										0.00174196
								331.5	-0.0208599
										0.00171469
								331.4	-0.0194996
										0.00169574
								331.3	-0.00317218
										0.00168153
								331.2	0.0165679
										0.00185946
								331.1	0.0441465
										0.00198588
								331	0.0593012
										0.00198841
								330.9	0.0715743
										0.0018985
								330.8	0.0805517
										0.00176113
								330.7	0.0821897
										0.00165253
								330.6	0.0876985
										0.00167055
								330.5	0.104586
										0.00194629
								330.4	0.128843
										0.00219022
								330.3	0.16842
										0.0024831
								330.2	0.193973
										0.00272655
								330.1	0.204064
										0.00282083
								330	0.205166
										0.00269994
								329.9	0.201773
										0.00255848
								329.8	0.198722
										0.00248258
								329.7	0.201954
										0.00247214
								329.6	0.211419
										0.00258326
								329.5	0.208254
										0.00259923
								329.4	0.2035
										0.00255965
								329.3	0.184847
										0.00248041
								329.2	0.176624
										0.00251005
								329.1	0.180763
										0.00248126
								329	0.184673
										0.0024896
								328.9	0.189119
										0.00247949
								328.8	0.177291
										0.00228308
								328.7	0.15584
										0.00210416
								328.6	0.130062
										0.00185001
								328.5	0.101297
										0.00167011
								328.4	0.065873
										0.00157021
								328.3	0.0348594
										0.00165315
								328.2	0.0162245
										0.0017535
								328.1	-4.58175e-05
										0.00179872
								328	-0.00466741
										0.0016831
								327.9	-0.0068316
										0.00149783
								327.8	-0.0236874
										0.00144162
								327.7	-0.0280932
										0.00150514
								327.6	-0.0225945
										0.00161119
								327.5	-0.0252919
										0.00164404
								327.4	-0.0203516
										0.00172918
								327.3	-0.0048551
										0.0016831
								327.2	0.00188337
										0.00168862
								327.1	0.00824136
										0.0016761
								327	0.0169384
										0.00162856
								326.9	0.00716633
										0.00150908
								326.8	-0.0047891
										0.00139516
								326.7	-0.0172067
										0.00143667
								326.6	-0.0369122
										0.00167667
								326.5	-0.0494742
										0.00206697
								326.4	-0.0614311
										0.00231884
								326.3	-0.0685001
										0.00247362
								326.2	-0.070979
										0.00229245
								326.1	-0.0737505
										0.00214868
								326	-0.069732
										0.0019789
								325.9	-0.0620204
										0.00181786
								325.8	-0.0547558
										0.00172658
								325.7	-0.0612447
										0.00163972
								325.6	-0.0636149
										0.00158299
								325.5	-0.0776096
										0.00159085
								325.4	-0.0959845
										0.00160141
								325.3	-0.112202
										0.00156344
								325.2	-0.126855
										0.00142304
								325.1	-0.135471
										0.00132757
								325	-0.134204
										0.00132313
								324.9	-0.131242
										0.00144213
								324.8	-0.135633
										0.0015823
								324.7	-0.140977
										0.00167224
								324.6	-0.159316
										0.00153276
								324.5	-0.165872
										0.00136762
								324.4	-0.16981
										0.00128808
								324.3	-0.164898
										0.00133596
								324.2	-0.165143
										0.00144935
								324.1	-0.16673
										0.00158202
								324	-0.173358
										0.0015896
								323.9	-0.184255
										0.00150595
								323.8	-0.184872
										0.00146099
								323.7	-0.186788
										0.00146479
								323.6	-0.174658
										0.00149953
								323.5	-0.151076
										0.00142112
								323.4	-0.128606
										0.00133306
								323.3	-0.111722
										0.00126553
								323.2	-0.106897
										0.00134643
								323.1	-0.120845
										0.001431
								323	-0.137485
										0.0016341
								322.9	-0.156644
										0.00169091
								322.8	-0.163631
										0.00163026
								322.7	-0.168473
										0.00157861
								322.6	-0.170659
										0.00160491
								322.5	-0.169048
										0.00171117
								322.4	-0.17668
										0.00165873
								322.3	-0.18567
										0.00151606
								322.2	-0.194895
										0.00139149
								322.1	-0.190885
										0.00129247
								322	-0.197451
										0.00129302
								321.9	-0.195232
										0.00144615
								321.8	-0.196729
										0.00149728
								321.7	-0.205546
[truncated: 2,434 more rows]

## Sheet: Suppl Figure 3b
TITLE	PURB G4 motif			TITLE	mut PURB G4 motif				TP-G4 Kontrolle
[truncated: 3,039 more rows]

[truncated: 11 more sheets: Suppl. Figure 3c, Suppl. Figure 4c, Suppl. Figure 4d, Suppl. Figure 4f, Suppl. Figure 4g, Suppl. Figure 5h, Suppl. Figure 5i, Suppl. Figure 5j, Suppl. Figure 5k, Suppl. Figure 7b, Suppl. Figure 9]
